# Supplementary material for: MYCN amplification and ATRX mutations are incompatible in neuroblastoma
Source: Nat Commun. 2020 Feb 14;11:913. doi: 10.1038/s41467-020-14682-6 (PMC7021759; doi:10.1038/s41467-020-14682-6)
Supplement: Supplementary file 4 — Supplementary Data 1 [file 41467_2020_14682_MOESM4_ESM.xlsx]

## Sheet: EFS and OS
Table S1. Event-free survival and overall survival for ATRX mutant neuroblastoma patients.
Classification1	Grouping	N2	4-year EFS (95% CI)3	EFS p-value	4-year OS (95% CI)4	OS p-value5
total cohort	n/a	473	81.3 (76.2, 86.4)	n/a	88.6 (84.5, 92.8)	n/a
all patients	ATRX mutation	19	39.5 (4.7, 74.2)	<0.0001	71.3 (40.7, 100.0)	0.0027
	ATRX wild type	454	83.1 (78.1, 88.1)		89.4 (85.3, 93.5)
non-INSS stage 4	ATRX mutation	5	60.0 (0.0, 100.0)	0.0007	75.0 (1.5, 100.0)	0.0043
	ATRX wild type	307	92.6 (88.2, 97.0)		98.3 (96.1, 100.0)
INSS stage 4	ATRX mutation	14	32.1 (0.0, 68.8)	0.0128	69.8 (36.2, 100.0)	0.4461
	ATRX wild type	147	63.9 (53.5, 74.3)		72.6 (63.1, 82.0)
5-12 yrs old at diagnosis	ATRX mutation	15	35.0 (0.0, 74.1)	0.0006	71.1 (37.6, 100.0)	0.145
	ATRX wild type	137	73.9 (62.4, 85.5)		79.5 (69.1, 89.9)
>12 yrs old at diagnosis	ATRX mutation	3	33.3 (0.0, 86.7)	0.0038	66.7 (0.0, 100.0)	0.4218
	ATRX wild type	30	80.9 (57.8, 100.0)		89.0 (70.7, 100.0)
5-12 yrs old at diagnosis	ATRX mutation	13	34.6 (0.0, 73.4)	0.9408	67.3 (33.6, 100.0)	0.6043
INSS stage 4	ATRX wild type	41	32.1 (13.7, 50.4)		47.2 (27.8, 66.7)
≥5 yrs old at diagnosis	ATRX mutation	14	32.1 (0.0, 68.8)	0.8812	69.8 (36.2, 100.0)	0.5031
INSS stage 4	ATRX wild type	45	28.6 (11.8, 45.3)		47.2 (28.5, 65.8)
low/intermediate risk	ATRX mutation	5	60.0 (0.0, 100.0)	0.0021	75.0 (1.5, 100.0)	0.023
	ATRX wild type	370	91.7 (87.6, 95.8)		97.5 (95.2, 99.8)
high risk	ATRX mutation	14	32.1 (0.0, 68.8)	0.3065	69.8 (36.2, 100.0)	0.7222
	ATRX wild type	81	44.9 (29.5, 60.2)		54.9 (39.8, 70.0)
1: INSS, international neuroblastoma staging system
2: A total of 19 ATRX mutations were identified but some groups represent a subset of the total so the number of ATRX mutations in that group is lower.
3: EFS, event-free survival
4: OS, overall survival
5: two sided Fischer exact test

## Sheet: hazard ratio
Table S1.Hazard ratio for event free survival and overall survival for ATRX mutant neuroblastoma patients.
Grouping1	EFS Hazard Ratio2	EFS (95% CI on Hazard Ratio)3	EFS Hazard Ratio p-value (Cox model)	OS Hazard Ratio	OS (95% CI on Hazard Ratio)4	OS Hazard Ratio p-value (Coc model)
ATRX mutation vs. ATRX wild type	5.033	(2.665, 9.508)	<0.0001	3.412	(1.456, 7.998)	0.0047
1: ATRX wild type is the reference for the hazard ratio.
2: The hazard ratio is the increased risk of treatment failure in comparison to the rererence (ATRX wild type).
3: EFS, event-free survival
4: OS, overall survival
