# Supplementary material for: MYCN amplification and ATRX mutations are incompatible in neuroblastoma
Source: Nat Commun. 2020 Feb 14;11:913. doi: 10.1038/s41467-020-14682-6 (PMC7021759; doi:10.1038/s41467-020-14682-6)
Supplement: Supplementary file 6 — Supplementary Data 3 [file 41467_2020_14682_MOESM6_ESM.xlsx]

## Sheet: Sheet1
Table S3. Quantitation of timing between cell death from previous cytokinesis.
Cell number	Video number	last cell division (hr)	cell death (hr)	cytokinesis to cell death (hr)
1	2	22.5	35.5	13
2	2	22.5	37	14.5
3	4	n.a.	n.a.	concurrent
4	4	n.a.	n.a.	concurrent
5	4	n.a.	n.a.	concurrent
6	7	n.a.	n.a.	concurrent
7	7	n.a.	n.a.	concurrent
8	8	22.5	39.5	17
9	8	n.a.	n.a.	concurrent
10	8	n.a.	n.a.	concurrent
11	8	23.5	42	18.5
12	8	n.a.	n.a.	concurrent
13	9	1	35	34
14	9	1	41	40
15	12	n.a.	n.a.	concurrent
16	12	n.a.	n.a.	concurrent
17	13	n.a.	n.a.	concurrent
18	13	22.5	28.5	6
19	13	22.5	31.5	9
20	18	n.a.	n.a.	concurrent
21	18	n.a.	n.a.	concurrent
22	19	n.a.	n.a.	concurrent
23	19	n.a.	n.a.	concurrent
24	19	35.5	62	26.5
25	19	49.5	61.5	12
26	19	19.5	62.5	43
27	19	59	62.5	3.5
28	19	59	62.5	3.5
29	19	41	62	21
30	19	41	62	21
31	19	49	62	13
32	19	52	62	10
33	20	n.a.	n.a.	concurrent
34	20	n.a.	n.a.	concurrent
35	20	n.a.	n.a.	concurrent
36	20	n.a.	n.a.	concurrent
37	21	n.a.	n.a.	concurrent
38	21	17	61.5	44.5
39	21	28	55.5	27.5
40	22	n.a.	n.a.	concurrent
41	22	n.a.	n.a.	concurrent
42	22	n.a.	n.a.	concurrent
43	24	n.a.	n.a.	concurrent
44	24	30	49.5	19.5
