# Supplementary material for: MYCN amplification and ATRX mutations are incompatible in neuroblastoma
Source: Nat Commun. 2020 Feb 14;11:913. doi: 10.1038/s41467-020-14682-6 (PMC7021759; doi:10.1038/s41467-020-14682-6)
Supplement: Supplementary file 7 — Supplementary Data 4 [file 41467_2020_14682_MOESM7_ESM.xlsx]

## Sheet: Sheet1
Table S4. In vivo orthotopic xenografts of SKNMM-MYCN and SKNMM-CONT cells.
Group1	Doxycycline	Animal #	week 1	week 2	week 3	week 4	week 5	week 6	week 7	week 8	week 9	week 10	week 11
SKNMMMYCN	–	1	6000	5570
SKNMMMYCN	–	2	2670	175000	2750	2040	2270	2020	1940	-37300	8780	7540	21400
SKNMMMYCN	–	3	2220	306000	2620	2080	2570	2270	2080	17000	70500
SKNMMMYCN	–	4	2150	1710	1720	1470	362000	670000
SKNMMMYCN	–	5	1100
SKNMMMYCN	+	6	124000	19300	2590
SKNMMMYCN	+	7	2440	2060	1910	1600	1110	1400	1200	1200	1700	1990	2370
SKNMMMYCN	+	8	4770	2450	2320	1830	1500
SKNMMMYCN	+	9	2730	3070	2470
SKNMMMYCN	+	10	1700	1860	1990	1760	1900	1620
SKNMMCONT	–	11	283000000
SKNMMCONT	–	12	12900000	13600000	53100000	108000000	253000000	54800000	1220000000	1780000000
SKNMMCONT	–	13	78600000	54800000	173000000	405000000
SKNMMCONT	–	14	102000000	118000000
SKNMMCONT	–	15	849000000	473000000	560000000	772000000	986000000
SKNMMCONT	–	16	63200000	48800000	121000000	120000000
SKNMMCONT	+	17	113000000			498000000	591000000	536000000	2650000000
SKNMMCONT	+	18	227000000
SKNMMCONT	+	19	19100000	14200000	127000000	7800000	246000000	528000000	1070000000	1090000000
SKNMMCONT	+	20	17300000	25900000
SKNMMCONT	+	21	85800000	94800000	151000000	243000000
SKNMMCONT	+	22	23500000	21800000	89600000	105000000	304000000	232000000	65800000	776000000	551000000	1260000000	1020000000
The SKNMM-MYCN group had a 1:1 mixture of SKNMM-MYCN cells and SKNMM-CONT cells with the SKNMM-MYCN cells having the YFP and luciferase label.
The SKNMM-CONT group had a 1:1 mixture of SKNMM-CONT cells and SKNMM-MYCN cells with the SKNMM-CONT cells having the YFP and luciferase label.
