# Supplementary material for: MYCN amplification and ATRX mutations are incompatible in neuroblastoma
Source: Nat Commun. 2020 Feb 14;11:913. doi: 10.1038/s41467-020-14682-6 (PMC7021759; doi:10.1038/s41467-020-14682-6)
Supplement: Supplementary file 8 — Supplementary Data 5 [file 41467_2020_14682_MOESM8_ESM.xlsx]

## Sheet: Upregulated Genes
Table S5. Upregulated genes in MYCN amplified neuroblastoma relative to non-amplified.
Gene	Fold Change1	p-value2
DIRAS1	7.1353	0.00394548
PLEKHG4B	7.08244	0.0646876
SV2C	6.66179	0.0392368
BEND4	6.42731	0.0371277
OLFM3	6.34538	0.038056
ADAMTS10	6.33777	0.0499655
SERPINF1	6.33756	0.0200765
SH3GL3	6.27424	0.0331635
TSSC2	6.22756	0.00601125
MYCN	6.06567	0.000128398
GREB1L	6.06167	0.0828292
PDGFRA	6.02744	0.0841112
MYCNOS	5.93798	0.000477334
PRDM8	5.84195	0.0331635
RP11-247C2.2	5.78555	0.0812058
CNNM1	5.78156	0.0200765
CUX2	5.74496	0.0331635
ISLR2	5.57392	0.0998341
PAX5	5.56106	0.0558237
CRYGD	5.25815	0.0680807
RP11-159H10.3	4.93165	0.0282483
ARAP3	4.92311	0.0323314
WBSCR17	4.89657	0.0828292
CNTN4	4.88647	0.0800532
ZNF536	4.83796	0.0934803
EDA2R	4.77836	0.0951516
SLCO5A1	4.7474	0.0331635
RP11-377G16.2	4.7234	0.0228502
RORB	4.68565	0.0997279
FAM19A5	4.65496	0.0951516
ERBB4	4.63077	0.0821585
TMEM133	4.53657	0.0951516
GUCY1A3	4.51977	0.0951516
TMEM196	4.49178	0.0992556
LGR5	4.46877	0.0951516
OLFM2	4.45107	0.0884381
MIR490	4.41656	0.0650675
PPEF1	4.33823	0.0200765
NOX4	4.29748	0.0807385
RGS20	4.28588	0.0807385
KCNN1	4.27747	0.0773821
GALNT14	4.25148	0.0812058
CHRM2	4.23085	0.0768356
CAMKV	4.15792	0.0812058
AIMP1P1	4.13648	0.0992556
PCOLCE2	4.12075	0.0675834
CYP27C1	4.1046	0.0967461
ARSG	4.10253	0.0761297
ZNF671	4.10142	0.0743288
ARHGDIG	4.03545	0.067926
RP11-588K22.2	4.03451	0.0992556
GPR27	4.03223	0.0646876
CD248	4.02525	0.0499655
CPNE7	4.02205	0.0951516
SGCZ	3.98492	0.0934803
EPHA6	3.94732	0.0794774
RP11-248N22.2	3.87863	0.0992556
GALNT13	3.82224	0.0641787
SLC35F2	3.79292	0.0850428
LY6E	3.7837	0.0748598
GUCY1B3	3.77651	0.0575985
CD24P4	3.75635	0.0841112
PTPRO	3.70761	0.0951516
KLRG2	3.70725	0.0850428
RBM43P1	3.70509	0.0850428
HIST2H2BA	3.7009	0.072025
GRIP2	3.63765	0.0876722
LINC00839	3.63402	0.0930213
FRMD4B	3.62565	0.0584783
CPLX1	3.61051	0.0952629
MIR3144	3.5756	0.0884657
DGKB	3.5574	0.0927391
FABP6	3.49039	0.0371277
ZNF849P	3.48229	0.0800532
RP11-323I15.5	3.48166	0.0951516
DDX25	3.32877	0.0807385
DGAT2	3.22835	0.0558237
MIR218-2	3.21081	0.0981187
BMX	3.19329	0.0984558
HBQ1	3.15955	0.0951516
MIR99A	3.1312	0.0930213
HIST2H3DP1	3.10103	0.085442
SLC6A15	3.07042	0.0374934
DDX1	3.0319	0.0812058
DLL3	2.99029	0.0948922
PALD1	2.95693	0.0930213
RP1-169K13.3	2.93574	0.0972722
RNU6-503P	2.91549	0.0789215
FGFR2	2.69819	0.0884657
ESRRG	2.6978	0.0981187
RP11-158G18.1	2.65413	0.0992556
NPM1P39	2.64149	0.0200765
ARHGEF4	2.62472	0.0680068
CHODL	2.58197	0.0852698
CABLES1	2.50633	0.0558237
PCAT7	2.48659	0.0818762
TEX15	2.47833	0.0884657
RN7SKP57	2.46221	0.0828292
NETO2	2.45627	0.0984558
EEF1A1P11	2.44333	0.0830404
TMEM229A	2.44035	0.0951516
PLD6	2.41977	0.0200765
RPS24P8	2.40536	0.0951516
CTC-308K20.3	2.322	0.0642877
MTHFD2	2.28731	0.0743992
NPM1P6	2.2496	0.026927
EEF1A1P13	2.22697	0.0743935
FAM60CP	2.22549	0.0864746
RP11-587D21.1	2.20794	0.0992556
RPS3AP47	2.20308	0.0807385
RP1-266L20.4	2.19838	0.0728366
RP3-340B19.2	2.18786	0.0807385
ZNF391	2.17415	0.0914745
CCNB1IP1	2.16049	0.0374934
RP3-417G15.1	2.14763	0.0200765
JAM2	2.07516	0.0675834
FAM35EP	2.02035	0.0828292
DNAJC12	1.96932	0.0200765
SLC38A1	1.94797	0.0908538
AC079250.1	1.94683	0.0992556
SNHG16	1.93222	0.0765005
AL162151.3	1.90391	0.0732267
CTB-63M22.1	1.90246	0.0514063
RPS7P1	1.87326	0.0951516
PPA1	1.86474	0.0331635
RP11-356B19.11	1.81005	0.0740386
CTD-2287O16.1	1.80799	0.0651226
RPL10AP6	1.79395	0.0951516
RPL4P4	1.78539	0.0850428
FAM60A	1.75154	0.0331635
HYLS1	1.7234	0.0828292
EPB41L4A-AS1	1.66878	0.0807385
SLC39A10	1.66007	0.0743935
NME1	1.65984	0.0934803
AC092614.2	1.63022	0.0951516
TAF4B	1.62555	0.0807385
GARNL3	1.61985	0.0646876
C6orf163	1.61302	0.0951516
EEF1A1P5	1.60343	0.0984558
RPL41P2	1.59323	0.0912135
SLC16A1	1.58392	0.0951516
HNRNPA1P10	1.5691	0.0812058
RPS3AP6	1.56283	0.0819115
RPLP0P6	1.55295	0.0934803
KCNT2	1.55212	0.0732267
IFIT5	1.53309	0.0711352
FAM216A	1.51547	0.0776109
RP11-53O19.3	1.49266	0.0992556
TRAP1	1.4843	0.0763096
CHEK1	1.46568	0.0911287
BAZ1A	1.46478	0.0374934
RPL18AP3	1.45574	0.0905059
CRNDE	1.45365	0.0852698
ZBED3-AS1	1.44144	0.0747268
HNRNPA1L2	1.42986	0.0866115
THEM6	1.41835	0.0812058
FKBP7	1.40958	0.0720974
C11orf1	1.40514	0.0776109
RPL6P27	1.39755	0.0850428
RPL14P1	1.37081	0.0679374
H3F3BP1	1.36386	0.0992556
NARS2	1.35301	0.0951516
TXNDC16	1.35185	0.0884657
ALDH18A1	1.33842	0.0841112
SLC29A3	1.33707	0.0841112
GSTA4	1.33139	0.0731137
SETMAR	1.31548	0.0981187
KIAA1586	1.29725	0.038056
DCAF4	1.29325	0.0830404
HNRNPA1P48	1.28467	0.084616
PAK1	1.2742	0.0951516
UCHL3	1.26312	0.0951516
SETP14	1.23466	0.0951516
MXI1	1.22663	0.0831909
MBLAC2	1.22234	0.0812058
FCHSD2	1.21451	0.0830851
EEF1A1P19	1.21026	0.0951516
DYRK2	1.19523	0.0908538
RANBP17	1.1945	0.0992556
THNSL1	1.13819	0.0981187
PYGO1	1.1276	0.0789215
ORC3	1.1199	0.0876722
DHRSX	1.09493	0.0605783
USP3	1.09187	0.0852698
ZNF280C	1.08116	0.0951516
TMA16	1.08095	0.0807385
IVNS1ABP	1.07645	0.0984558
MRPS30	1.07488	0.0374934
SMIM8	1.05864	0.0951516
TMEM218	1.0548	0.0930213
MRPL42	1.05259	0.0920098
SRPK1	1.04223	0.0951516
1: Log2 fold change (2-fold cutoff)
2: adjusted p-value (0.1 cutoff)

## Sheet: Downregulated Genes
Table S5. Downregulated genes in MYCN amplified neuroblastoma relative to non-amplified.
Gene	Fold Change1	p-value2
RP11-834C11.4	-7.28396	0.0642877
RP11-488I20.9	-6.96544	0.0371277
RP11-255H23.2	-6.65924	0.0951516
HOXC4	-6.12327	0.0499655
SLC5A12	-6.07584	0.0992556
CPA4	-5.8169	0.0323314
PPP4R4	-5.71185	0.0331635
DUSP23	-5.37113	0.0828292
MICALL2	-5.31913	0.0499655
DNAAF3	-5.05935	0.0558237
APOBEC3B	-4.99894	0.0948922
MYC	-4.97537	0.0646876
CXorf57	-4.82821	0.0720974
KCNC3	-4.78953	0.0728366
FANK1	-4.78575	0.0499655
KRT7	-4.66988	0.0930213
TPPP3	-4.61226	0.073537
FAM65B	-4.57395	0.0567559
EPAS1	-4.56923	0.0997655
HSPA12B	-4.47236	0.0753865
RP4-607I7.1	-4.43622	0.0641787
ERBB3	-4.38661	0.0992556
SP140	-4.3461	0.0646876
GALNT10	-4.11323	0.0728366
GSN	-4.07056	0.0464046
ITGA7	-4.03362	0.0371277
RP11-256I23.1	-3.94521	0.0642877
MAFK	-3.91658	0.0558237
HEG1	-3.86738	0.0711352
DCDC1	-3.77331	0.0499655
TLCD2	-3.72381	0.0812058
KIAA0513	-3.72123	0.0499655
PROC	-3.63338	0.0984558
EHBP1L1	-3.58529	0.0312372
FER1L4	-3.57943	0.0951516
IGHVIII-38-1	-3.54625	0.0852698
STXBP2	-3.48945	0.0812058
IGHV3-38	-3.4274	0.0951516
C9orf47	-3.42242	0.0997279
RP11-834C11.11	-3.35864	0.0992556
HENMT1	-3.35748	0.073537
TCF7L2	-3.31779	0.091415
CD9	-3.2943	0.0345245
CDKN2C	-3.26305	0.0992556
ATP2B4	-3.19164	0.0374934
GAS2L1	-3.16342	0.0711352
IGHV3-37	-3.14368	0.0997279
RHOC	-3.11665	0.073537
B3GNT8	-3.047	0.0743935
ARHGEF3	-3.01021	0.0646876
LRRC63	-2.9401	0.0951516
LINC01024	-2.86851	0.0850428
CCDC24	-2.8409	0.0567559
MIR22HG	-2.83816	0.0732267
RP11-61L23.2	-2.81362	0.08561
RP11-57H12.3	-2.78014	0.0860553
PGPEP1	-2.76484	0.0951516
AP003068.23	-2.737	0.0844275
ORAI3	-2.73653	0.0789215
BLVRB	-2.72679	0.0934803
SH3BGRL3	-2.71604	0.0331635
ADAM19	-2.6736	0.0951516
AGBL2	-2.66349	0.0732267
LACC1	-2.60283	0.0844275
TFAP2E	-2.55841	0.0753865
TRIM62	-2.52669	0.0807385
CHRNB1	-2.52524	0.0282483
PIK3CD	-2.51981	0.0850428
MOB3C	-2.4319	0.0372098
P4HA2	-2.42717	0.0374934
SLC9A1	-2.42545	0.0694812
HELZ2	-2.31964	0.0951516
RP11-783K16.14	-2.3143	0.0558237
MYO1C	-2.29921	0.0732267
PLEKHA2	-2.27145	0.066514
GSTM4	-2.25394	0.0753865
LYPLA2P1	-2.21082	0.0951516
ASAP3	-2.20831	0.0951516
CBLN3	-2.18873	0.0951516
RASSF4	-2.15911	0.0981187
RP11-244H3.1	-2.12687	0.0930213
SYCP2	-2.09986	0.0807385
MROH6	-2.05687	0.0850428
RP1-92O14.3	-2.04357	0.0951516
AHDC1	-2.02749	0.0763096
PRX	-2.02055	0.0948922
CERCAM	-2.01355	0.0934803
ABTB1	-1.991	0.0642877
CCDC146	-1.98961	0.0952629
SPATA6	-1.97522	0.0850428
CXXC5	-1.94674	0.0745337
TANGO2	-1.93981	0.0743992
SLCO3A1	-1.93692	0.0953649
FHL3	-1.93608	0.0967461
TBC1D2	-1.93188	0.0558237
ZNF487	-1.88994	0.0707278
NEK11	-1.88716	0.0331635
DMPK	-1.88694	0.0371277
EFHD2	-1.83831	0.0951516
RPS6KA1	-1.82377	0.0763096
MAP4K2	-1.81104	0.0374934
IRF3	-1.79908	0.0952629
PITPNM1	-1.78003	0.0732267
SERTAD3	-1.77395	0.0800532
PCSK4	-1.75805	0.0464046
SH3BP1	-1.74953	0.0800532
ENDOV	-1.741	0.0800532
CTD-3065J16.9	-1.74053	0.0818762
RASSF7	-1.71764	0.0761297
ZDHHC1	-1.69529	0.0499655
DNHD1	-1.68921	0.0646876
PLCB3	-1.68392	0.0948922
RIPK1	-1.68206	0.0669392
GALNS	-1.65609	0.0828292
CCDC157	-1.64802	0.0951516
MTF1	-1.64619	0.0200765
CYTH3	-1.6434	0.0947109
RP5-864K19.4	-1.61926	0.0951516
PQLC2	-1.61695	0.0800532
SNX21	-1.60754	0.0502161
STK40	-1.6027	0.0844275
CASP9	-1.5944	0.0951516
RNF213	-1.59145	0.0903598
BCORL1	-1.58997	0.0992556
VEGFB	-1.57946	0.0371277
ATP13A2	-1.57514	0.0374934
WIPF2	-1.56217	0.0474656
FADS3	-1.55993	0.0728366
PPP2R5B	-1.55068	0.0282483
STIM1	-1.53366	0.0650675
SNTA1	-1.5162	0.0981187
ABCD1	-1.50492	0.0680807
SLC30A1	-1.50366	0.0807385
RASSF8-AS1	-1.4988	0.0834384
SYVN1	-1.49802	0.0646876
FBXL18	-1.4971	0.0664998
RRAGC	-1.47984	0.0642877
GPATCH3	-1.45885	0.0951516
C7orf43	-1.45715	0.0374934
ARRDC1	-1.44547	0.0951516
NECAB3	-1.44189	0.0830404
MKNK1	-1.43564	0.0371277
ARHGEF1	-1.43555	0.0331635
ERMP1	-1.43162	0.0251981
TLN2	-1.42833	0.0985361
CTD-2619J13.14	-1.42707	0.0951516
TTC7A	-1.42089	0.0374934
ZNF707	-1.4177	0.0912135
ITSN2	-1.41739	0.0745337
SZT2	-1.41246	0.0474656
UNC119	-1.39662	0.0951516
CAPN1	-1.3948	0.0419959
ZDHHC18	-1.38712	0.0474656
CABLES2	-1.38086	0.0374934
GPN2	-1.3681	0.0331635
RNF19B	-1.36575	0.0951516
ADPRHL2	-1.36482	0.0934803
MEGF8	-1.36257	0.0650675
SFXN5	-1.34895	0.0807385
ELMO3	-1.34793	0.084616
CCDC7	-1.33453	0.0850428
PPP6R1	-1.31707	0.073537
IQCE	-1.31429	0.0804053
SIRT7	-1.30881	0.0852698
ARHGAP1	-1.30849	0.0822369
ZSWIM8	-1.308	0.0818762
ABHD8	-1.297	0.079938
FKBP2	-1.28553	0.0789215
CROCCP2	-1.28255	0.073537
NBPF1	-1.27825	0.0374934
CIC	-1.26603	0.0997279
MTHFR	-1.25857	0.0728366
NUDT22	-1.25645	0.0807385
UBE2J2	-1.24664	0.0995847
TMEM184B	-1.23328	0.0951516
CC2D1A	-1.22725	0.0331635
SCAF1	-1.22532	0.0951516
RBCK1	-1.22389	0.0951516
FRMD8	-1.21565	0.0951516
HLCS	-1.20405	0.0951516
CCDC40	-1.1985	0.0812058
PPP1R16A	-1.18264	0.0951516
HIP1	-1.17985	0.0884657
TMEM234	-1.17955	0.0852698
ZSCAN20	-1.17316	0.0794774
MORN1	-1.16834	0.0850428
CCM2	-1.1652	0.0664998
EPN1	-1.13141	0.0884657
IQCC	-1.13051	0.0951516
DNAJB2	-1.11697	0.0844275
CNPY4	-1.09456	0.0800532
SPATA33	-1.07988	0.0951516
CC2D1B	-1.07952	0.0992556
GPR137	-1.07343	0.0992556
HARBI1	-1.06796	0.0800532
SNIP1	-1.06619	0.0841112
ARHGEF11	-1.06161	0.0818762
CHMP4B	-1.0611	0.0841112
MYO18A	-1.04606	0.0997655
IRF2	-1.03779	0.089486
TRNAU1AP	-1.03436	0.085442
ING2	-1.03359	0.0951516
ZNF316	-1.02225	0.0951516
DMWD	-1.01822	0.0992556
SPATA2	-1.01794	0.0951516
NPC1	-1.01719	0.0850428
TMEM189	-1.0057	0.0992556
RNF215	-1.00071	0.0972722
1: Log2 fold change (2-fold cutoff)
2: adjusted p-value (0.1 cutoff)

## Sheet: All DMRs
Table S5. Differentially methylated regions in MYCN amplified and non-MYCN amplified neuroblastoma.
chr	start	end	length	number of CpGs	MYCN amplified methylation1	MYCN non-amplified methylation	methylation difference (MYCN-nonMYCN)2
chr5	43965574	43968732	3159	10	0.870217	0.0768674	0.79335
chr5	44142745	44149304	6560	7	0.824981	0.04829	0.776691
chr5	180038043	180045597	7555	86	0.830847	0.0549145	0.775932
chr5	44041065	44041385	321	4	0.843835	0.0693191	0.774516
chr12	21241386	21241511	126	5	0.888548	0.114488	0.77406
chr5	43824836	43827052	2217	12	0.8992	0.129567	0.769633
chr5	44005191	44005511	321	5	0.938125	0.171424	0.766701
chr14	54414969	54417384	2416	18	0.896495	0.136838	0.759657
chr5	120100	129566	9467	7	0.876771	0.117465	0.759306
chr11	60196778	60197138	361	4	0.842794	0.0995095	0.743285
chr5	43935581	43938492	2912	6	0.815894	0.0726354	0.743258
chr2	107777564	107786740	9177	17	0.820869	0.0789745	0.741894
chr2	108160650	108161626	977	26	0.965363	0.22389	0.741473
chr12	60988046	60988524	479	8	0.908134	0.16729	0.740845
chr5	44180923	44184330	3408	5	0.903737	0.163526	0.740211
chr6	169459045	169462896	3852	7	0.836245	0.100051	0.736194
chr5	43760295	43768316	8022	13	0.825598	0.0919759	0.733623
chr4	1596692	1601149	4458	62	0.823522	0.0945091	0.729013
chr17	14858339	14870723	12385	13	0.851158	0.125874	0.725284
chr13	114616957	114639744	22788	273	0.824788	0.101424	0.723364
chr11	48901640	48902014	375	19	0.831188	0.109015	0.722173
chr14	54363184	54366331	3148	5	0.849933	0.127841	0.722092
chr11	56446592	56448559	1968	5	0.753977	0.0387506	0.715226
chr7	425966	437703	11738	195	0.749904	0.0347567	0.715147
chr14	28314405	28315097	693	19	0.779859	0.0662247	0.713634
chr18	77161214	77257048	95835	1562	0.797067	0.0842486	0.712818
chr11	56070116	56076191	6076	7	0.736719	0.0249194	0.7118
chr5	93493	97703	4211	29	0.792282	0.0807533	0.711529
chr11	56383555	56411561	28007	44	0.748808	0.0393541	0.709454
chr5	44209455	44212915	3461	5	0.905327	0.196811	0.708516
chr14	54263870	54265725	1856	8	0.77751	0.0707044	0.706805
chr2	107832816	107837707	4892	4	0.783938	0.0772585	0.706679
chr19	51526410	51526481	72	5	0.756005	0.0504588	0.705546
chr5	43850677	43857166	6490	8	0.904804	0.200025	0.70478
chr5	44171219	44171785	567	4	0.762428	0.0591566	0.703271
chr21	17062018	17063935	1918	6	0.882622	0.179505	0.703117
chr5	102768	113886	11119	102	0.851212	0.148416	0.702796
chr11	56420263	56422317	2055	4	0.728912	0.0296502	0.699262
chr6	169441018	169443796	2779	14	0.807852	0.108742	0.69911
chr13	114960526	114961879	1354	11	0.806624	0.107778	0.698846
chr11	55940705	55941047	343	13	0.817462	0.118925	0.698537
chr17	14908002	14927265	19264	17	0.89224	0.194079	0.698161
chr18	1865669	1865938	270	5	0.807028	0.110489	0.696539
chr6	169539533	169547615	8083	36	0.86842	0.172179	0.696242
chr5	44014002	44014728	727	11	0.834131	0.138306	0.695825
chr5	43731510	43737285	5776	5	0.903359	0.209401	0.693958
chr17	11207101	11211321	4221	10	0.817554	0.124156	0.693398
chr2	107330528	107332860	2333	6	0.711862	0.0188726	0.692989
chr11	56169275	56170031	757	24	0.789526	0.0966351	0.692891
chr3	166634962	166635500	539	4	0.943357	0.251092	0.692265
chr11	48921548	48923792	2245	80	0.77845	0.0871609	0.691289
chr5	44291085	44298343	7259	5	0.876703	0.185699	0.691005
chr4	565066	566996	1931	18	0.782264	0.0915172	0.690747
chr2	108125100	108132199	7100	20	0.915492	0.225891	0.6896
chr2	107741929	107749378	7450	12	0.810715	0.121702	0.689013
chr5	180046113	180076119	30007	511	0.739011	0.050646	0.688365
chr18	77617590	77636880	19291	249	0.804919	0.117899	0.68702
chr5	44306225	44310258	4034	5	0.938401	0.2518	0.686601
chr2	107761061	107761653	593	6	0.745493	0.0592255	0.686268
chr14	54314654	54316921	2268	4	0.796447	0.110808	0.685639
chr18	2363429	2371526	8098	14	0.784045	0.098651	0.685394
chr2	107274005	107291794	17790	21	0.7744	0.0892208	0.685179
chr6	75369828	75370045	218	5	0.820747	0.1358	0.684946
chr11	56427672	56436739	9068	11	0.704683	0.0209939	0.683689
chr3	88064872	88065354	483	12	0.908923	0.225818	0.683105
chr18	2034473	2039089	4617	6	0.862949	0.180347	0.682601
chr14	92665262	92665507	246	4	0.742494	0.0602716	0.682222
chr6	169558774	169593373	34600	213	0.835541	0.153618	0.681923
chr9	71086691	71088943	2253	5	0.781817	0.100505	0.681312
chr11	56503925	56523815	19891	22	0.73744	0.0566831	0.680757
chr14	54210848	54223119	12272	5	0.809083	0.128377	0.680706
chr3	96325889	96326230	342	4	0.90551	0.224944	0.680566
chr2	107410828	107434244	23417	33	0.77751	0.09705	0.68046
chr5	33162357	33162423	67	4	0.761389	0.0810475	0.680341
chr16	936203	1020098	83896	1345	0.829092	0.149791	0.679301
chr18	77297781	77374825	77045	1160	0.716524	0.0376597	0.678864
chr5	43813779	43815249	1471	7	0.761892	0.0835998	0.678292
chr4	43539060	43542316	3257	4	0.872397	0.194296	0.6781
chr2	107304386	107324212	19827	23	0.764526	0.0868348	0.677691
chr14	25943073	25944703	1631	4	0.817169	0.140347	0.676822
chr5	134749	188254	53506	546	0.860195	0.183584	0.676611
chr19	8657916	8674449	16534	171	0.794358	0.117813	0.676545
chr2	107568406	107570244	1839	4	0.836157	0.160694	0.675462
chr18	1700019	1700139	121	4	0.787143	0.11242	0.674724
chr4	179317156	179325643	8488	4	0.948197	0.274138	0.674059
chr4	180428326	180433033	4708	6	0.940545	0.267014	0.673531
chr8	55477595	55477997	403	5	0.712005	0.0387231	0.673282
chr8	69869292	69869684	393	4	0.899508	0.226743	0.672765
chr13	28439537	28439712	176	4	0.804751	0.132686	0.672065
chr21	42647000	42656489	9490	43	0.751499	0.0795492	0.67195
chr1	159619887	159620959	1073	4	0.764807	0.0935136	0.671294
chr18	2292244	2294380	2137	11	0.861592	0.190378	0.671214
chr2	107964037	107965297	1261	7	0.804593	0.133752	0.670841
chr5	1723791	1728933	5143	51	0.722986	0.0537579	0.669228
chr6	169470469	169487413	16945	52	0.772202	0.103271	0.668931
chr17	11226699	11237859	11161	10	0.799327	0.130732	0.668595
chr4	75782083	75785423	3341	12	0.818064	0.15085	0.667214
chr9	1092696	1092803	108	5	0.810646	0.143934	0.666712
chr5	128301633	128302277	645	14	0.879671	0.213013	0.666658
chr6	75192142	75198526	6385	9	0.799082	0.132668	0.666413
chr6	169654652	169669461	14810	80	0.803711	0.137387	0.666324
chr5	43788510	43795839	7330	9	0.705059	0.0387643	0.666295
chr17	14833832	14848417	14586	8	0.860936	0.194812	0.666125
chr11	59840469	59845403	4935	36	0.758545	0.0924241	0.666121
chr4	179162085	179170484	8400	16	0.869048	0.203179	0.665869
chr13	114568062	114592768	24707	149	0.824279	0.158827	0.665451
chr12	21572445	21572518	74	6	0.798049	0.133155	0.664895
chr10	96665108	96665247	140	5	0.849359	0.184543	0.664817
chr12	60952314	60965505	13192	14	0.910864	0.246575	0.664289
chr4	178796452	178805298	8847	5	0.928643	0.264598	0.664044
chr1	159304254	159304441	188	7	0.691703	0.0279999	0.663703
chr5	43981261	43994906	13646	14	0.823025	0.159679	0.663346
chr18	1926533	1935209	8677	23	0.827481	0.164503	0.662979
chr17	14702005	14707505	5501	6	0.830235	0.167459	0.662777
chr4	177946829	177946977	149	5	0.962801	0.300505	0.662295
chr13	114464068	114474266	10199	110	0.842157	0.181096	0.661061
chr18	2255846	2286804	30959	56	0.813223	0.152306	0.660917
chr18	2420612	2430061	9450	16	0.78739	0.126854	0.660536
chr3	88476896	88477126	231	4	0.81021	0.150377	0.659833
chr6	75176120	75184279	8160	25	0.838076	0.179447	0.65863
chr18	14473462	14475829	2368	47	0.753216	0.0945948	0.658621
chr11	49427391	49427454	64	5	0.812004	0.153521	0.658483
chr2	107711218	107718761	7544	5	0.692375	0.0353321	0.657043
chr7	375268	425189	49922	1091	0.712445	0.0557033	0.656742
chr12	61874345	61876684	2340	14	0.892949	0.236924	0.656024
chr2	107688907	107696871	7965	10	0.789736	0.134563	0.655172
chr5	44086118	44092105	5988	6	0.878369	0.223477	0.654892
chr4	124699939	124700723	785	5	0.951439	0.296823	0.654616
chr4	44215079	44219561	4483	5	0.89717	0.243693	0.653477
chr4	60382979	60384527	1549	17	0.947578	0.294135	0.653442
chr11	1132442	1132555	114	6	0.786738	0.133394	0.653344
chr11	56307580	56310345	2766	7	0.679434	0.0261917	0.653243
chr4	177721681	177721791	111	4	0.875028	0.221786	0.653242
chr12	61643620	61647430	3811	7	0.715097	0.0621214	0.652975
chr11	59931421	59936101	4681	14	0.71086	0.0584249	0.652436
chr9	36984228	36989948	5721	58	0.861699	0.20936	0.652339
chr4	177924435	177926577	2143	7	0.92496	0.272677	0.652283
chr6	75536291	75536566	276	5	0.869951	0.217731	0.652219
chr4	1083306	1087999	4694	38	0.710475	0.0582565	0.652219
chr18	4477381	4477451	71	6	0.85958	0.207804	0.651776
chr12	17955527	17955949	423	7	0.768484	0.116917	0.651567
chr2	107363793	107393003	29211	30	0.721474	0.069967	0.651507
chr2	107595320	107596393	1074	6	0.858693	0.207287	0.651406
chr21	16991834	17021092	29259	27	0.870783	0.219387	0.651396
chr9	139447112	139524958	77847	1491	0.759835	0.108976	0.650859
chr8	41147929	41148144	216	6	0.801423	0.15093	0.650493
chr16	888463	934831	46369	991	0.749384	0.0991645	0.650219
chr4	1523819	1525027	1209	10	0.762249	0.112253	0.649996
chr18	2299765	2333784	34020	34	0.810259	0.16052	0.649739
chr6	27662606	27688624	26019	53	0.85504	0.205982	0.649058
chr6	75560255	75561021	767	4	0.875046	0.226075	0.648971
chr12	60831911	60832425	515	6	0.821729	0.172832	0.648897
chr1	159447695	159465048	17354	56	0.696268	0.0480284	0.64824
chr6	169553701	169558188	4488	14	0.782264	0.134057	0.648207
chr6	54896567	54903302	6736	7	0.923475	0.275374	0.648101
chr11	56373370	56374243	874	7	0.683233	0.0353743	0.647859
chr6	169509675	169511494	1820	9	0.748144	0.10043	0.647715
chr21	16076278	16076386	109	5	0.862895	0.215742	0.647152
chr4	178046085	178052532	6448	5	0.896366	0.250738	0.645628
chr14	37521138	37525433	4296	7	0.707726	0.0621724	0.645554
chr17	11399688	11409234	9547	10	0.783937	0.138681	0.645256
chr8	58004260	58004403	144	7	0.727604	0.0823523	0.645252
chr14	62854120	62860388	6269	4	0.841871	0.196655	0.645216
chr4	178032023	178036564	4542	6	0.868438	0.223489	0.644949
chr4	178645259	178649823	4565	8	0.930707	0.285838	0.644869
chr21	43080084	43186884	106801	849	0.716232	0.0714392	0.644793
chr17	11160613	11166793	6181	11	0.767347	0.123066	0.644281
chr4	1479074	1481209	2136	15	0.71651	0.0722495	0.64426
chr1	194026203	194031216	5014	4	0.916025	0.271799	0.644226
chr18	2081794	2088072	6279	8	0.789152	0.145285	0.643868
chr21	16948244	16962610	14367	17	0.84331	0.200012	0.643298
chr6	169711926	169713712	1787	8	0.824284	0.181042	0.643242
chr2	107792349	107804478	12130	21	0.810013	0.166788	0.643225
chr4	178967856	178974051	6196	4	0.903801	0.260683	0.643118
chr16	33356607	33358288	1682	86	0.708976	0.0659004	0.643076
chr6	169614122	169652811	38690	231	0.871231	0.228219	0.643012
chr1	12779130	12780727	1598	8	0.786967	0.144187	0.64278
chr11	4355757	4355977	221	14	0.741482	0.0990142	0.642468
chr6	27147417	27147549	133	6	0.771045	0.129923	0.641122
chr17	12957071	12962055	4985	7	0.897129	0.256178	0.640951
chr11	59665263	59667688	2426	32	0.750728	0.109808	0.64092
chr4	177951497	177953485	1989	5	0.948149	0.307504	0.640644
chr11	1119275	1131461	12187	146	0.724386	0.0842937	0.640093
chr18	77599165	77616832	17668	163	0.781515	0.141498	0.640018
chr5	43745564	43753380	7817	44	0.831287	0.191527	0.63976
chr9	138564581	138593643	29063	554	0.789924	0.150288	0.639636
chr12	61710573	61710961	389	7	0.846471	0.206976	0.639494
chr2	107557861	107558198	338	10	0.903978	0.264963	0.639014
chr6	75566894	75573196	6303	5	0.866225	0.227286	0.638939
chr5	68629	92190	23562	170	0.687691	0.0509496	0.636741
chr14	92906138	92934242	28105	107	0.691672	0.0550689	0.636603
chr12	32015986	32016615	630	6	0.8396	0.203043	0.636558
chr7	438554	495720	57167	1155	0.676048	0.0396343	0.636414
chr18	1658460	1665563	7104	6	0.830162	0.193789	0.636372
chr12	21153726	21155816	2091	5	0.694424	0.058108	0.636316
chr5	52730964	52739989	9026	8	0.88228	0.246358	0.635922
chr18	6372329	6376461	4133	16	0.861417	0.225518	0.635899
chr20	7472134	7473833	1700	6	0.845857	0.210068	0.63579
chr4	45609041	45615883	6843	32	0.880526	0.24496	0.635565
chr1	194893663	194895238	1576	7	0.92239	0.287186	0.635204
chr4	124802661	124806663	4003	5	0.91171	0.276666	0.635044
chr21	16893665	16896163	2499	9	0.940149	0.30528	0.634869
chr20	22045798	22051250	5453	14	0.870909	0.236103	0.634807
chr18	2403696	2417541	13846	24	0.792392	0.157648	0.634744
chr17	14945674	14948098	2425	6	0.854659	0.220131	0.634528
chr17	11390150	11398329	8180	20	0.819833	0.185426	0.634407
chr12	132908838	132920135	11298	316	0.700063	0.0657023	0.63436
chr18	4265313	4269645	4333	6	0.708457	0.0744033	0.634054
chr4	43257126	43263147	6022	6	0.771214	0.137207	0.634007
chr12	61491854	61492430	577	7	0.895925	0.262047	0.633878
chr18	2347071	2357011	9941	13	0.74855	0.11494	0.63361
chr14	42582682	42583173	492	10	0.693056	0.0601498	0.632906
chr6	169682095	169697287	15193	49	0.797562	0.165006	0.632556
chr18	4590837	4592008	1172	9	0.788063	0.155732	0.632331
chr4	1602092	1629427	27336	375	0.80553	0.174158	0.631373
chr8	69968780	69970813	2034	4	0.911846	0.280605	0.63124
chr1	121238546	121239090	545	10	0.769957	0.13882	0.631137
chr8	54234532	54234762	231	5	0.768695	0.137849	0.630846
chr17	11436298	11442419	6122	9	0.805631	0.174813	0.630818
chr3	164163398	164169762	6365	4	0.808685	0.177936	0.630749
chr2	107858288	107865238	6951	9	0.81665	0.186017	0.630633
chr2	107943707	107955302	11596	12	0.816443	0.186043	0.6304
chr17	11257764	11263737	5974	7	0.774783	0.1449	0.629882
chr4	177475670	177475740	71	5	0.922453	0.292663	0.62979
chr4	107519094	107532183	13090	27	0.822785	0.194242	0.628543
chr1	159627660	159661569	33910	46	0.698345	0.0698302	0.628515
chr1	3434327	3446812	12486	128	0.832595	0.204147	0.628448
chr12	61282532	61283386	855	4	0.853172	0.224794	0.628377
chr3	166874108	166877328	3221	5	0.864977	0.236713	0.628263
chr8	70781369	70785811	4443	20	0.8973	0.269058	0.628242
chr12	17569537	17569934	398	10	0.865544	0.237435	0.628109
chr12	61633401	61633841	441	4	0.862442	0.234734	0.627707
chr12	62309486	62320787	11302	18	0.852806	0.22519	0.627616
chr1	236425980	236429061	3082	5	0.893225	0.265675	0.62755
chr2	107339714	107351904	12191	26	0.674603	0.0471116	0.627492
chr2	107622292	107641992	19701	21	0.799014	0.171674	0.62734
chr12	18065078	18065874	797	6	0.74974	0.122673	0.627067
chr20	6167499	6168161	663	5	0.829164	0.202148	0.627016
chr18	1840801	1841756	956	6	0.8635	0.23677	0.62673
chr2	107677433	107682878	5446	10	0.758156	0.131485	0.626671
chr6	169177552	169178274	723	11	0.928876	0.302284	0.626592
chr3	506448	506606	159	4	0.911137	0.284589	0.626547
chr6	1275349	1275411	63	4	0.653973	0.0275956	0.626377
chr14	93097810	93128786	30977	98	0.761884	0.135665	0.626219
chr10	42998186	43001929	3744	10	0.771906	0.145731	0.626175
chr19	22873754	22877826	4073	8	0.755658	0.129676	0.625982
chr4	149701128	149703553	2426	4	0.919564	0.293853	0.625711
chr18	2470231	2480504	10274	11	0.752672	0.126979	0.625693
chr6	75355816	75356801	986	5	0.9146	0.288907	0.625693
chr17	11172507	11185511	13005	34	0.69442	0.0687408	0.625679
chr7	112904	116671	3768	27	0.812106	0.186514	0.625592
chr11	56196555	56196650	96	4	0.645708	0.0201845	0.625524
chr4	179128987	179147473	18487	32	0.874578	0.249365	0.625213
chr4	178702999	178711743	8745	10	0.920363	0.29518	0.625183
chr14	25993162	25997063	3902	6	0.840081	0.21503	0.625051
chr18	2123897	2134937	11041	13	0.808809	0.183968	0.624841
chr4	81109864	81113755	3892	44	0.950405	0.325602	0.624804
chr4	190317734	190317879	146	5	0.909414	0.284792	0.624622
chr8	144926500	144973958	47459	1138	0.785006	0.160576	0.624429
chr11	56279114	56294293	15180	14	0.705266	0.0809117	0.624354
chr8	69572728	69573964	1237	9	0.822825	0.198645	0.624181
chr11	59858366	59899309	40944	44	0.676663	0.0525238	0.624139
chr2	107902009	107909720	7712	6	0.81852	0.194412	0.624108
chr6	54689101	54689815	715	8	0.866721	0.242738	0.623982
chr21	42528522	42538388	9867	33	0.721493	0.0975392	0.623953
chr10	100883630	100886634	3005	4	0.83396	0.210226	0.623734
chr12	64215598	64215989	392	21	0.800167	0.176493	0.623674
chr3	164238952	164240115	1164	5	0.815794	0.192179	0.623615
chr4	150162238	150167345	5108	5	0.900931	0.277472	0.623458
chr6	169777892	169812684	34793	109	0.742028	0.118595	0.623433
chr8	69638288	69640676	2389	11	0.929374	0.30624	0.623133
chr4	179012195	179012496	302	10	0.884002	0.260911	0.623091
chr11	56486029	56491663	5635	13	0.642622	0.0196093	0.623013
chr6	28479197	28479996	800	34	0.83415	0.21127	0.62288
chr6	75163174	75168954	5781	5	0.762079	0.139301	0.622778
chr19	10042100	10044629	2530	23	0.779044	0.15637	0.622674
chr12	61655931	61664281	8351	10	0.843502	0.220885	0.622618
chr4	43898682	43909250	10569	25	0.862511	0.240019	0.622492
chr12	61608597	61614205	5609	7	0.861657	0.239167	0.622491
chr18	2041602	2052169	10568	8	0.692968	0.0705019	0.622466
chr3	96375450	96376695	1246	5	0.921142	0.299148	0.621994
chr18	543666	548759	5094	13	0.744632	0.122688	0.621944
chr11	59786427	59801879	15453	48	0.685284	0.0634094	0.621875
chr17	14734459	14745416	10958	14	0.735258	0.113429	0.62183
chr1	194997482	195000027	2546	7	0.860154	0.238345	0.621808
chr3	97946848	97946983	136	7	0.89581	0.274024	0.621786
chr19	10028885	10040591	11707	80	0.845287	0.223832	0.621456
chr17	14235804	14290042	54239	62	0.828054	0.206757	0.621297
chr2	117000319	117000382	64	4	0.72354	0.102447	0.621093
chr16	2956535	2956788	254	9	0.748937	0.127941	0.620996
chr1	236354950	236361316	6367	17	0.887489	0.266645	0.620844
chr2	107603799	107612041	8243	10	0.824559	0.203766	0.620793
chr18	3941310	3947565	6256	6	0.709708	0.0890323	0.620675
chr18	3464719	3467748	3030	4	0.790516	0.170001	0.620515
chr4	43271236	43276046	4811	4	0.798303	0.178067	0.620236
chr6	57912282	57912813	532	24	0.726287	0.106152	0.620135
chr3	166528790	166528962	173	5	0.919751	0.299845	0.619906
chr12	62444079	62445453	1375	6	0.893388	0.273636	0.619752
chr4	179207944	179208299	356	9	0.94464	0.324933	0.619707
chr4	179480717	179490717	10001	19	0.947464	0.32784	0.619624
chr4	43397530	43423485	25956	33	0.815962	0.196473	0.619489
chr4	43550405	43561449	11045	27	0.797657	0.178534	0.619122
chr18	2105442	2112351	6910	19	0.802765	0.183663	0.619103
chr6	169732269	169745030	12762	45	0.70212	0.0830574	0.619063
chr14	25877551	25877842	292	6	0.693524	0.074649	0.618875
chr3	8834824	8835325	502	8	0.822022	0.203229	0.618793
chr18	3742155	3744706	2552	12	0.765552	0.146806	0.618746
chr18	1646572	1653223	6652	5	0.814416	0.195846	0.61857
chr16	33318875	33319648	774	9	0.66783	0.0493657	0.618465
chr4	43521984	43522169	186	6	0.807746	0.189427	0.618319
chr4	593087	604103	11017	58	0.781936	0.16373	0.618206
chr11	56099316	56105903	6588	33	0.810002	0.192002	0.618
chr5	127551959	127565444	13486	23	0.855393	0.237573	0.61782
chr21	42620134	42641038	20905	71	0.725616	0.107901	0.617714
chr3	88432962	88435555	2594	4	0.680414	0.062718	0.617696
chr4	163906252	163907607	1356	13	0.850882	0.233244	0.617638
chr4	180291539	180291742	204	5	0.913767	0.296185	0.617582
chr3	173226609	173231690	5082	6	0.868134	0.250642	0.617492
chr4	124877588	124878879	1292	4	0.926835	0.309607	0.617228
chr1	194970867	194976692	5826	8	0.930808	0.313668	0.61714
chr4	45949252	45950217	966	4	0.887723	0.270615	0.617108
chr2	107440884	107494689	53806	133	0.763375	0.146361	0.617014
chr8	47084853	47176077	91225	1707	0.72671	0.109795	0.616914
chr18	2189758	2192572	2815	6	0.745078	0.128234	0.616843
chr1	120235756	120238830	3075	4	0.783993	0.167345	0.616648
chr1	218241245	218247657	6413	7	0.953911	0.337402	0.616508
chr11	49342800	49352818	10019	22	0.675098	0.0585986	0.616499
chr4	124783247	124788455	5209	7	0.910948	0.294503	0.616446
chr9	139566211	139580799	14589	334	0.768934	0.152528	0.616405
chr4	75264736	75265301	566	12	0.756886	0.140749	0.616137
chr11	56227022	56230248	3227	7	0.653261	0.0376875	0.615574
chr19	38354415	38359848	5434	20	0.746135	0.130615	0.615521
chr4	156959100	156959607	508	5	0.930761	0.315251	0.61551
chr12	17667200	17668253	1054	4	0.724573	0.10913	0.615444
chr4	46681516	46684716	3201	4	0.893868	0.278527	0.61534
chr20	21875904	21876072	169	6	0.789245	0.174155	0.61509
chr7	497534	522748	25215	435	0.695088	0.0802625	0.614826
chr4	179841952	179845575	3624	10	0.866045	0.251301	0.614744
chr1	119123671	119126298	2628	4	0.740024	0.12535	0.614674
chr1	161586497	161587023	527	13	0.781526	0.166895	0.614631
chr1	1085385	1088712	3328	30	0.773033	0.158523	0.61451
chr6	75471784	75476881	5098	5	0.890203	0.275746	0.614457
chr3	87587348	87587793	446	6	0.880022	0.265665	0.614357
chr8	69877612	69878317	706	4	0.953308	0.338983	0.614325
chr5	3201941	3202293	353	4	0.64481	0.0308536	0.613956
chr6	74964804	74965645	842	25	0.856922	0.2431	0.613822
chr13	78597923	78604075	6153	4	0.928448	0.31476	0.613688
chr21	42579777	42609502	29726	151	0.706127	0.0927449	0.613382
chr1	12907860	12908093	234	6	0.658465	0.0450844	0.613381
chr12	61602686	61602811	126	6	0.789867	0.176528	0.613338
chr9	886358	886551	194	5	0.640698	0.0274107	0.613287
chr18	3914939	3920203	5265	6	0.687847	0.0747335	0.613114
chr13	114600363	114611031	10669	60	0.835175	0.222108	0.613067
chr17	81067758	81110008	42251	763	0.849526	0.237005	0.612521
chr19	17092928	17093108	181	5	0.709153	0.0966799	0.612473
chr4	150105387	150113254	7868	8	0.935769	0.32351	0.612259
chr17	4541908	4542413	506	6	0.670005	0.0577661	0.612239
chr4	178729070	178737294	8225	10	0.92993	0.317822	0.612107
chr12	17234162	17235914	1753	5	0.835466	0.223398	0.612068
chr4	46675053	46675477	425	6	0.815049	0.203399	0.611649
chr1	159669685	159679548	9864	36	0.798001	0.186403	0.611598
chr6	169601305	169606037	4733	19	0.762196	0.150689	0.611507
chr11	49746972	49747140	169	4	0.715942	0.104632	0.61131
chr14	37650378	37650648	271	5	0.702607	0.0914044	0.611203
chr9	1749596	1750361	766	15	0.801135	0.189966	0.611169
chr1	121328268	121329141	874	16	0.693	0.0819249	0.611075
chr3	82839448	82839661	214	4	0.875855	0.265022	0.610834
chr11	56254494	56273470	18977	74	0.711012	0.10026	0.610752
chr4	180751449	180755794	4346	7	0.906413	0.295756	0.610656
chr5	66055	66384	330	4	0.661236	0.0505876	0.610649
chr4	124863305	124864060	756	10	0.934018	0.323406	0.610612
chr3	173017466	173017870	405	4	0.877843	0.267317	0.610527
chr22	49818105	49843791	25687	220	0.724717	0.114191	0.610526
chr3	97963452	97965725	2274	14	0.877621	0.267206	0.610415
chr5	32898565	32900893	2329	4	0.628693	0.0182938	0.6104
chr2	117026670	117027224	555	5	0.768506	0.158232	0.610273
chr18	2237821	2247537	9717	24	0.864184	0.254122	0.610062
chr1	153155647	153155854	208	4	0.686501	0.07657	0.60993
chr3	166716774	166719393	2620	4	0.818577	0.208665	0.609912
chr12	62057541	62058130	590	4	0.846792	0.237211	0.60958
chr21	16738065	16755310	17246	19	0.812676	0.203106	0.60957
chr5	54484	57266	2783	24	0.759067	0.149608	0.609459
chr9	75466517	75466593	77	4	0.954392	0.344956	0.609436
chr8	59027137	59028299	1163	5	0.902699	0.293303	0.609396
chr4	46520426	46523711	3286	9	0.851858	0.242476	0.609382
chr1	3262418	3300985	38568	282	0.651768	0.0424239	0.609344
chr17	14365040	14365646	607	9	0.809611	0.200329	0.609281
chr4	76095817	76095906	90	4	0.716861	0.10759	0.609271
chr14	26396796	26397472	677	15	0.796683	0.187425	0.609258
chr4	124708914	124715891	6978	6	0.890542	0.28148	0.609062
chr4	44751293	44751663	371	4	0.758012	0.149152	0.60886
chr5	1783137	1787394	4258	37	0.722725	0.114183	0.608542
chr4	179276777	179282528	5752	4	0.895682	0.287272	0.60841
chr1	12819202	12823060	3859	13	0.688641	0.0803441	0.608297
chr8	128161445	128161506	62	5	0.831968	0.22368	0.608287
chr4	180367360	180371373	4014	6	0.912723	0.304742	0.607981
chr13	54793266	54793907	642	4	0.885152	0.277221	0.607931
chr3	166979157	166981013	1857	4	0.882879	0.275024	0.607855
chr7	46728098	46728983	886	4	0.93562	0.327828	0.607792
chr8	58925586	58931709	6124	8	0.894184	0.28641	0.607773
chr4	178058818	178063670	4853	6	0.920537	0.312765	0.607772
chr9	71047646	71053714	6069	7	0.762187	0.154418	0.607769
chr18	549900	550169	270	4	0.85596	0.248505	0.607455
chr15	55412214	55419123	6910	14	0.838119	0.230713	0.607406
chr10	42927036	42931442	4407	6	0.923011	0.31571	0.607301
chr15	55073486	55077654	4169	29	0.776633	0.169347	0.607286
chr19	54889153	54890348	1196	4	0.698968	0.091769	0.607199
chr20	20945078	20945495	418	8	0.668209	0.0613704	0.606839
chr3	10885786	10886077	292	8	0.818024	0.21119	0.606834
chr4	581449	588035	6587	36	0.852795	0.246392	0.606402
chr8	69584892	69586175	1284	5	0.848853	0.242468	0.606385
chr4	177383277	177385592	2316	7	0.91588	0.309547	0.606333
chr2	107933346	107939528	6183	10	0.856306	0.250047	0.606259
chr6	10482860	10483072	213	9	0.718888	0.11291	0.605979
chr6	75598008	75602830	4823	12	0.776921	0.170976	0.605945
chr9	138628775	138694292	65518	1413	0.836839	0.231097	0.605742
chr13	21621391	21621712	322	8	0.877395	0.271739	0.605655
chr17	14973778	14976202	2425	7	0.841694	0.236358	0.605337
chr12	62014329	62019827	5499	6	0.860036	0.254738	0.605298
chr17	42614139	42632802	18664	123	0.807785	0.202588	0.605197
chr1	12733814	12736730	2917	6	0.765635	0.160593	0.605042
chr18	1729361	1730238	878	4	0.841035	0.236016	0.605019
chr4	179916350	179918262	1913	4	0.920178	0.315189	0.604989
chr1	3208605	3209949	1345	25	0.67533	0.0703761	0.604954
chr4	177971397	177980079	8683	15	0.90453	0.299628	0.604902
chr5	53122561	53134610	12050	22	0.766123	0.16139	0.604733
chr4	49028034	49034655	6622	13	0.692041	0.0873309	0.60471
chr4	178680556	178685312	4757	9	0.935456	0.330887	0.604569
chr18	3978747	3989171	10425	15	0.724741	0.120264	0.604478
chr1	199416811	199418423	1613	7	0.895156	0.290758	0.604397
chr5	44108475	44118187	9713	22	0.700214	0.0959355	0.604279
chr15	25917099	25922989	5891	59	0.847238	0.243019	0.604218
chr4	180216132	180216811	680	4	0.917825	0.313917	0.603907
chr2	108383879	108391935	8057	9	0.837357	0.23355	0.603808
chr12	17623181	17632701	9521	47	0.860895	0.257173	0.603722
chr12	59689521	59690409	889	7	0.856667	0.253065	0.603602
chr3	166541563	166544703	3141	9	0.897623	0.29417	0.603452
chr13	20947813	20982632	34820	213	0.777685	0.174317	0.603368
chr6	75088313	75088671	359	7	0.738882	0.1356	0.603282
chr1	121316270	121317416	1147	12	0.760026	0.156946	0.60308
chr3	166832767	166834505	1739	22	0.901976	0.298995	0.602981
chr4	177987018	177987773	756	11	0.922162	0.319296	0.602866
chr5	52563702	52564204	503	8	0.749944	0.147111	0.602833
chr4	107856280	107856701	422	9	0.874419	0.271669	0.60275
chr18	1911172	1920850	9679	13	0.796818	0.194122	0.602696
chr8	69895528	69902264	6737	10	0.893464	0.290862	0.602602
chr11	60000298	60011945	11648	22	0.711045	0.108693	0.602352
chr20	7425744	7430429	4686	6	0.840709	0.238498	0.602211
chr8	58160419	58174140	13722	190	0.669463	0.0673262	0.602137
chr16	86115752	86133098	17347	176	0.745779	0.143771	0.602007
chr4	76212394	76215439	3046	4	0.799481	0.197556	0.601925
chr14	92948911	92967144	18234	75	0.654557	0.0527145	0.601842
chr4	163732611	163735556	2946	6	0.875636	0.273795	0.601841
chr18	4778518	4783205	4688	6	0.754368	0.152645	0.601722
chr22	49773907	49817556	43650	350	0.775366	0.173815	0.601551
chr7	156853243	156854051	809	7	0.65137	0.0499366	0.601433
chr2	107575317	107593281	17965	22	0.836278	0.235017	0.601261
chr17	12982526	12983091	566	4	0.841871	0.240671	0.6012
chr6	74903716	74904833	1118	5	0.728881	0.127841	0.601041
chr4	179057777	179062511	4735	32	0.920293	0.319472	0.600821
chr4	177938493	177938843	351	5	0.789789	0.189055	0.600734
chr8	51882490	51885465	2976	5	0.765354	0.164712	0.600642
chr4	190420895	190426419	5525	13	0.915629	0.315253	0.600376
chr9	138471911	138486068	14158	189	0.793786	0.193431	0.600356
chr6	75584637	75589448	4812	6	0.896886	0.297136	0.59975
chr12	61366080	61380250	14171	8	0.775562	0.175826	0.599736
chr9	138465529	138469534	4006	65	0.710573	0.110841	0.599732
chr5	180017270	180037501	20232	324	0.715645	0.115934	0.599711
chr4	150073003	150075671	2669	8	0.892168	0.292478	0.59969
chr18	2155724	2184472	28749	31	0.776295	0.176656	0.599639
chr2	108363389	108376973	13585	51	0.904123	0.304632	0.599492
chr12	58508715	58517273	8559	25	0.807081	0.207719	0.599362
chr22	49854566	49885910	31345	313	0.805689	0.20633	0.599359
chr9	75408005	75409199	1195	7	0.849076	0.249855	0.59922
chr12	61509351	61522025	12675	16	0.77379	0.174635	0.599156
chr18	1776470	1790908	14439	12	0.701722	0.10259	0.599133
chr4	1536107	1558117	22011	271	0.66992	0.0708405	0.59908
chr16	875798	881796	5999	165	0.653287	0.0542516	0.599035
chr2	108168097	108176582	8486	8	0.763126	0.164217	0.598909
chr4	179884971	179886920	1950	5	0.911609	0.312777	0.598832
chr1	194807271	194814302	7032	7	0.923005	0.324503	0.598502
chr10	129527699	129530769	3071	5	0.820818	0.222346	0.598472
chr13	100320418	100328632	8215	37	0.754145	0.155701	0.598444
chr17	14408294	14411815	3522	5	0.801951	0.203515	0.598436
chr1	3410424	3432682	22259	332	0.804323	0.205934	0.598389
chr11	1140370	1162515	22146	389	0.743626	0.145504	0.598122
chr4	1526046	1530519	4474	19	0.636783	0.0386709	0.598112
chr3	166162483	166162809	327	5	0.923439	0.325401	0.598038
chr4	150096956	150097682	727	5	0.849969	0.252155	0.597815
chr12	61009589	61018010	8422	8	0.709562	0.111873	0.597688
chr1	195329191	195329437	247	4	0.901337	0.303661	0.597676
chr4	178832914	178833589	676	4	0.889776	0.292188	0.597588
chr4	180474720	180484108	9389	7	0.931738	0.334224	0.597514
chr7	158938702	158952880	14179	167	0.831512	0.234044	0.597468
chr6	63762970	63763143	174	5	0.753919	0.156485	0.597434
chr2	108055398	108057811	2414	4	0.900413	0.303	0.597413
chr11	59909709	59916199	6491	9	0.660843	0.0635033	0.59734
chr4	1531463	1535394	3932	52	0.633441	0.0361591	0.597282
chr4	46514894	46516946	2053	5	0.918836	0.321625	0.597211
chr13	100467914	100470172	2259	4	0.751464	0.154313	0.59715
chr14	95773863	95773973	111	5	0.835619	0.238534	0.597085
chr3	172145800	172146317	518	4	0.820551	0.223767	0.596784
chr13	100380657	100384628	3972	24	0.863469	0.266961	0.596509
chr5	2136798	2137300	503	13	0.687656	0.0913752	0.596281
chr1	159336352	159338281	1930	7	0.6876	0.0913807	0.59622
chr5	128278462	128279486	1025	7	0.826626	0.230493	0.596133
chr5	53625860	53630284	4425	7	0.720595	0.124579	0.596016
chr11	56359518	56368060	8543	26	0.694343	0.0983367	0.596006
chr18	3752837	3765694	12858	10	0.651361	0.0553559	0.596005
chr17	14338622	14341172	2551	8	0.732364	0.136399	0.595965
chr11	55738038	55739479	1442	12	0.659387	0.0635472	0.59584
chr11	59680893	59684194	3302	10	0.692088	0.0962871	0.595801
chr17	11417996	11428689	10694	9	0.763996	0.168246	0.59575
chr12	17450065	17456104	6040	46	0.839395	0.243652	0.595743
chr19	8646643	8656706	10064	154	0.72694	0.131198	0.595742
chr5	53152370	53167704	15335	22	0.834064	0.238331	0.595733
chr18	18881845	18890866	9022	16	0.843629	0.247956	0.595673
chr9	71125216	71140020	14805	15	0.68399	0.0883921	0.595598
chr5	130329351	130344323	14973	54	0.828504	0.233031	0.595473
chr4	71326672	71330606	3935	10	0.826565	0.23123	0.595335
chr18	4007153	4024464	17312	23	0.664138	0.0688842	0.595253
chr8	58955082	58955659	578	4	0.913402	0.318175	0.595228
chr7	71338051	71339795	1745	7	0.937225	0.342051	0.595174
chr4	45680774	45682026	1253	7	0.913705	0.318806	0.594898
chr9	138540576	138563816	23241	272	0.735269	0.140502	0.594767
chr4	107446044	107446984	941	14	0.817702	0.223008	0.594694
chr4	180008114	180012582	4469	7	0.951096	0.356481	0.594614
chr3	167229546	167229859	314	4	0.831056	0.236699	0.594357
chr8	70670514	70688809	18296	37	0.928906	0.334775	0.594131
chr2	211886391	211893553	7163	8	0.934064	0.339953	0.594111
chr18	2438525	2453495	14971	13	0.685402	0.0914625	0.59394
chr17	14528492	14532025	3534	4	0.733755	0.14005	0.593704
chr9	1731720	1737110	5391	11	0.737616	0.14392	0.593696
chr2	107883562	107891209	7648	12	0.792063	0.198371	0.593692
chr8	70495677	70497781	2105	4	0.910587	0.317041	0.593546
chr4	71288939	71289702	764	9	0.741314	0.147805	0.593509
chr4	150522998	150523078	81	4	0.938111	0.344609	0.593503
chr12	33380670	33381309	640	7	0.692144	0.0986621	0.593482
chr12	17457391	17464869	7479	9	0.769809	0.176378	0.593431
chr4	107602565	107602964	400	13	0.913568	0.320152	0.593416
chr20	6256199	6257581	1383	9	0.820165	0.226766	0.593398
chr18	2014880	2028695	13816	13	0.733814	0.140518	0.593296
chr4	178810499	178816027	5529	6	0.960139	0.366866	0.593273
chr13	114478466	114519768	41303	695	0.790202	0.19707	0.593132
chr8	70101192	70101874	683	4	0.864545	0.271597	0.592947
chr1	186891610	186891765	156	4	0.868751	0.2759	0.592851
chr17	14372746	14380878	8133	5	0.662029	0.0693019	0.592727
chr20	20761938	20762207	270	4	0.718483	0.125896	0.592587
chr21	42721478	42724309	2832	24	0.724678	0.13217	0.592507
chr8	69751955	69766070	14116	14	0.91786	0.325571	0.592289
chr11	289222	310223	21002	333	0.718871	0.126587	0.592284
chr5	34707429	34709381	1953	4	0.935191	0.343124	0.592067
chr2	107652987	107653956	970	5	0.770538	0.178477	0.59206
chr8	58009172	58009316	145	7	0.672411	0.0805701	0.591841
chr1	3224424	3256742	32319	205	0.668351	0.0765319	0.59182
chr4	124659399	124660791	1393	9	0.94292	0.351122	0.591798
chr5	53650526	53657706	7181	4	0.709652	0.117921	0.591731
chr5	43953051	43953415	365	4	0.612863	0.0212074	0.591656
chr21	43433793	43532367	98575	943	0.811541	0.219901	0.591639
chr14	61806629	61811382	4754	8	0.794787	0.203259	0.591528
chr21	16792891	16798683	5793	7	0.851139	0.259634	0.591505
chr12	61803329	61827794	24466	22	0.857875	0.266389	0.591486
chr6	75059633	75059732	100	4	0.85733	0.26589	0.59144
chr2	107872019	107877548	5530	26	0.873028	0.281663	0.591364
chr14	54172111	54178153	6043	7	0.782715	0.191375	0.59134
chr4	45837632	45838460	829	7	0.810725	0.219432	0.591293
chr22	50468926	50476105	7180	193	0.707284	0.116284	0.590999
chr5	4337716	4343481	5766	6	0.758775	0.167781	0.590994
chr4	124730790	124731602	813	6	0.938239	0.347261	0.590978
chr11	49477478	49480944	3467	6	0.633448	0.0426146	0.590833
chr21	16132924	16141130	8207	9	0.908775	0.318016	0.590759
chr18	4981443	4981705	263	6	0.689026	0.0983225	0.590703
chr4	124892085	124906180	14096	11	0.875842	0.28516	0.590682
chr6	54926943	54927279	337	5	0.863893	0.273228	0.590665
chr18	14222387	14225192	2806	70	0.825511	0.234895	0.590616
chr4	179858058	179859769	1712	4	0.803602	0.213211	0.590391
chr19	6963058	6963121	64	4	0.677621	0.0872381	0.590383
chr13	113098680	113124882	26203	355	0.716453	0.126121	0.590333
chr2	108151959	108157478	5520	19	0.950241	0.36006	0.59018
chr1	2934752	2940246	5495	62	0.627006	0.036973	0.590033
chr3	88352450	88353019	570	11	0.817497	0.227464	0.590032
chr4	1006332	1035336	29005	398	0.674761	0.0848514	0.58991
chr6	54854368	54861885	7518	6	0.917174	0.327276	0.589898
chr4	43831860	43835554	3695	5	0.796302	0.20641	0.589891
chr1	1879436	1886373	6938	18	0.729341	0.139672	0.589669
chr20	61937002	61983377	46376	1054	0.72905	0.139391	0.589659
chr11	60077604	60081544	3941	13	0.668081	0.0785262	0.589555
chr2	107974382	107986152	11771	16	0.872544	0.283062	0.589482
chr4	81781259	81782410	1152	5	0.742661	0.153205	0.589457
chr6	75462063	75465221	3159	6	0.922778	0.333379	0.589399
chr8	69941044	69941870	827	9	0.93016	0.341113	0.589047
chr2	107238616	107264820	26205	41	0.84434	0.255302	0.589038
chr1	248015857	248020176	4320	18	0.65409	0.0652175	0.588872
chr4	178554995	178562316	7322	9	0.836954	0.248083	0.588871
chr4	178758915	178760453	1539	12	0.937163	0.348312	0.588851
chr20	7418469	7418872	404	4	0.837881	0.249076	0.588806
chr4	73629474	73632316	2843	11	0.923109	0.334362	0.588747
chr5	180101861	180110427	8567	42	0.675749	0.0870197	0.588729
chr20	61866907	61884793	17887	414	0.779831	0.191111	0.58872
chr8	69612620	69616057	3438	5	0.948148	0.359636	0.588512
chr1	194748391	194757050	8660	10	0.944176	0.355713	0.588462
chr4	124587733	124594779	7047	5	0.909722	0.321262	0.58846
chr5	8502825	8506703	3879	4	0.8683	0.279947	0.588353
chr6	55276246	55281544	5299	5	0.899958	0.311715	0.588243
chr8	5965064	5965713	650	4	0.836845	0.248869	0.587977
chr1	159612892	159614688	1797	6	0.659411	0.0714985	0.587912
chr3	84135875	84136142	268	6	0.946418	0.358525	0.587894
chr2	113927836	113928838	1003	11	0.826598	0.238728	0.58787
chr20	7767811	7771545	3735	7	0.871919	0.284061	0.587857
chr2	107810153	107821614	11462	16	0.710916	0.123094	0.587822
chr4	43236856	43248598	11743	9	0.791285	0.203668	0.587617
chr12	62272841	62274538	1698	18	0.864077	0.276482	0.587595
chr9	22363421	22367410	3990	18	0.720777	0.133194	0.587583
chr18	4892848	4893172	325	6	0.696693	0.109223	0.58747
chr7	362560	372782	10223	186	0.642046	0.0547697	0.587276
chr4	164989472	164989835	364	14	0.884684	0.297445	0.587239
chr12	58677936	58678086	151	6	0.880313	0.293086	0.587226
chr1	158221707	158227872	6166	20	0.614055	0.026945	0.58711
chr1	2808707	2822368	13662	104	0.648679	0.0616346	0.587044
chr4	178136095	178139904	3810	6	0.867587	0.280563	0.587024
chr12	61748673	61758232	9560	36	0.840225	0.253215	0.58701
chr18	1940367	2000867	60501	69	0.773281	0.186326	0.586955
chr21	42547887	42578133	30247	84	0.685946	0.099069	0.586877
chr5	180474990	180475275	286	10	0.627222	0.0403767	0.586845
chr4	178571533	178574247	2715	5	0.957315	0.370517	0.586798
chr5	44236236	44240460	4225	7	0.781138	0.194426	0.586712
chr4	179573440	179576483	3044	5	0.94229	0.355587	0.586703
chr3	1641930	1642147	218	5	0.876245	0.289558	0.586687
chr11	1093599	1108726	15128	310	0.737962	0.151362	0.586601
chr3	87810818	87811547	730	6	0.828634	0.242142	0.586492
chr14	25966954	25967476	523	9	0.742598	0.15615	0.586448
chr4	44573757	44579049	5293	5	0.805334	0.218924	0.58641
chr14	93094843	93096923	2081	10	0.650862	0.0644747	0.586387
chr18	2459510	2468908	9399	11	0.717867	0.131487	0.58638
chr21	43008969	43030763	21795	159	0.662641	0.0762692	0.586372
chr12	104235479	104235818	340	13	0.600525	0.0144001	0.586124
chr20	6181882	6205600	23719	35	0.831842	0.24585	0.585992
chr4	178774440	178786843	12404	33	0.938436	0.352588	0.585848
chr6	75524694	75525422	729	4	0.627001	0.0411626	0.585838
chr6	54844044	54848289	4246	20	0.907105	0.321325	0.585781
chr4	45858982	45860392	1411	5	0.905675	0.320014	0.585661
chr1	186633495	186633763	269	4	0.903022	0.317507	0.585515
chr4	125038695	125039177	483	9	0.953181	0.367671	0.58551
chr1	89701875	89702581	707	5	0.927225	0.341742	0.585483
chr4	149963806	149972362	8557	12	0.808858	0.223478	0.58538
chr18	77522973	77547894	24922	360	0.639851	0.0545178	0.585333
chr17	11572617	11572726	110	9	0.788658	0.203374	0.585284
chr17	11194434	11203200	8767	8	0.772605	0.187435	0.585169
chr8	70583308	70595922	12615	19	0.948607	0.363512	0.585095
chr14	63576188	63581126	4939	7	0.88169	0.296632	0.585057
chr21	46165371	46183130	17760	221	0.720601	0.135727	0.584874
chr4	124438862	124449120	10259	17	0.894539	0.309688	0.584851
chr10	100892250	100893136	887	7	0.881786	0.296971	0.584815
chr4	180271559	180276742	5184	6	0.900916	0.316107	0.584809
chr12	59628253	59628568	316	9	0.866906	0.282122	0.584784
chr16	88452359	88458102	5744	156	0.805886	0.221115	0.584772
chr13	20987065	21006427	19363	149	0.782022	0.197281	0.584741
chr4	150044947	150049603	4657	4	0.852043	0.267327	0.584716
chr18	3791804	3826971	35168	49	0.648276	0.0637282	0.584548
chr4	179998481	180002310	3830	4	0.935596	0.351061	0.584535
chr1	3507709	3524410	16702	154	0.823203	0.238674	0.584528
chr20	6314421	6316995	2575	4	0.751079	0.166566	0.584513
chr1	119230847	119232511	1665	5	0.754514	0.170001	0.584513
chr18	22278013	22281437	3425	8	0.900085	0.31558	0.584505
chr17	22240034	22240525	492	15	0.729017	0.144548	0.584469
chr8	70762513	70775583	13071	43	0.935464	0.351176	0.584288
chr3	165340805	165349352	8548	5	0.876603	0.292333	0.58427
chr8	54150979	54155400	4422	32	0.642963	0.058726	0.584237
chr12	61219000	61225054	6055	6	0.891916	0.307687	0.584229
chr21	16916320	16917201	882	4	0.947393	0.363267	0.584126
chr12	61329247	61331432	2186	11	0.812798	0.228708	0.58409
chr21	16769914	16770551	638	6	0.860598	0.276512	0.584086
chr5	79161326	79173403	12078	11	0.818362	0.234277	0.584086
chr12	61968319	61988619	20301	47	0.878977	0.294897	0.58408
chr16	86137050	86151467	14418	88	0.722389	0.138317	0.584073
chr4	180582023	180590093	8071	16	0.93362	0.349673	0.583947
chr11	59941910	59947528	5619	10	0.765301	0.181456	0.583845
chr12	18176792	18177456	665	7	0.773785	0.189989	0.583796
chr9	138494806	138529864	35059	387	0.761076	0.177353	0.583723
chr1	119459185	119460448	1264	7	0.618695	0.0352156	0.583479
chr8	69738854	69742177	3324	7	0.838306	0.254901	0.583404
chr4	190335283	190356352	21070	26	0.876351	0.293052	0.583298
chr13	20781756	20783136	1381	5	0.670361	0.0872071	0.583154
chr1	194858398	194864917	6520	7	0.948365	0.365298	0.583067
chr8	53949120	53949354	235	7	0.624001	0.0410346	0.582966
chr1	193926758	193931423	4666	8	0.928302	0.345394	0.582908
chr8	70204321	70213626	9306	6	0.811057	0.228159	0.582898
chr14	25897340	25901274	3935	29	0.664274	0.0814764	0.582798
chr9	75223243	75224365	1123	5	0.875304	0.292551	0.582753
chr8	59257913	59258271	359	6	0.925394	0.342967	0.582426
chr3	166965025	166969320	4296	16	0.903211	0.320883	0.582329
chr4	60521800	60522318	519	7	0.877581	0.295258	0.582323
chr13	21028804	21055693	26890	111	0.848135	0.265863	0.582272
chr4	43641546	43646755	5210	6	0.820131	0.237888	0.582243
chr1	159682284	159688077	5794	27	0.680435	0.0983403	0.582095
chr7	31467	111136	79670	673	0.826103	0.244012	0.582091
chr4	179297927	179300173	2247	4	0.923932	0.341939	0.581993
chr4	149479623	149484645	5023	4	0.878637	0.296743	0.581894
chr17	14152161	14173572	21412	24	0.832056	0.250174	0.581882
chr4	145111868	145113927	2060	8	0.853349	0.271469	0.58188
chr4	46725905	46730562	4658	12	0.858721	0.276861	0.58186
chr18	4044480	4053688	9209	10	0.614695	0.0329525	0.581742
chr8	59295235	59296435	1201	4	0.841971	0.260426	0.581545
chr12	60940773	60944224	3452	16	0.937119	0.35562	0.581499
chr12	61887925	61893344	5420	5	0.858878	0.277415	0.581462
chr4	180322751	180334970	12220	31	0.897404	0.315947	0.581457
chr2	212918447	212919945	1499	9	0.870756	0.289353	0.581404
chr8	70703523	70735090	31568	45	0.921422	0.340044	0.581378
chr21	42687830	42688352	523	6	0.693418	0.112287	0.581131
chr4	178539131	178549623	10493	22	0.896311	0.315299	0.581011
chr4	179363939	179376183	12245	12	0.925822	0.344873	0.580949
chr16	89161171	89221453	60283	932	0.885117	0.304243	0.580874
chr7	50189064	50189592	529	4	0.811766	0.23093	0.580837
chr6	169717536	169726731	9196	51	0.750026	0.16922	0.580806
chr15	54348505	54348568	64	4	0.778429	0.197754	0.580675
chr4	124668816	124676929	8114	14	0.891822	0.311175	0.580647
chr7	46760249	46763855	3607	9	0.894281	0.313746	0.580536
chr10	107524834	107525087	254	4	0.916141	0.335637	0.580504
chr12	16632622	16635437	2816	5	0.873333	0.292929	0.580403
chr4	149506267	149507097	831	9	0.813352	0.233055	0.580296
chr6	75508539	75511658	3120	5	0.857316	0.277028	0.580287
chr4	125046847	125053058	6212	12	0.876938	0.296708	0.58023
chr2	82484007	82486875	2869	9	0.821871	0.241768	0.580103
chr16	86158457	86175975	17519	104	0.660123	0.0800344	0.580089
chr5	180090040	180096941	6902	27	0.652731	0.0727669	0.579964
chr4	107328768	107331639	2872	10	0.781657	0.201745	0.579913
chr17	11145458	11155101	9644	38	0.711823	0.131946	0.579877
chr17	11269653	11274678	5026	7	0.621742	0.042047	0.579695
chr4	44358593	44360837	2245	9	0.829095	0.249472	0.579623
chr6	74658013	74660643	2631	4	0.718341	0.138854	0.579487
chr11	37713045	37718159	5115	5	0.765289	0.185824	0.579464
chr18	3774265	3790428	16164	26	0.667473	0.0882183	0.579254
chr15	96884683	96888664	3982	66	0.816656	0.237576	0.57908
chr1	193979419	193982671	3253	5	0.945987	0.367033	0.578953
chr2	109742517	109743063	547	4	0.7665	0.187642	0.578858
chr3	172967474	172973462	5989	6	0.8154	0.236584	0.578815
chr11	56457743	56472447	14705	24	0.612529	0.0338377	0.578691
chr14	88041980	88048381	6402	4	0.844184	0.265508	0.578675
chr12	18186956	18194082	7127	42	0.846566	0.268199	0.578367
chr13	21007306	21020439	13134	56	0.77315	0.194832	0.578318
chr12	101846244	101846319	76	4	0.819423	0.241107	0.578316
chr4	79902892	79903690	799	11	0.933457	0.355227	0.578229
chr3	189206083	189209649	3567	8	0.930532	0.352723	0.577809
chr4	70648014	70649040	1027	11	0.794269	0.21647	0.577799
chr8	47005301	47064559	59259	983	0.696632	0.118914	0.577718
chr21	42906371	42942414	36044	141	0.633575	0.0558793	0.577696
chr11	59950066	59958827	8762	10	0.632397	0.0547339	0.577663
chr19	53540146	53540606	461	6	0.717067	0.139406	0.577661
chr4	150300263	150302640	2378	6	0.858372	0.280895	0.577477
chr13	29911367	29913907	2541	26	0.641992	0.0645568	0.577435
chr18	76506623	76535519	28897	257	0.652106	0.0746901	0.577416
chr18	2144024	2146717	2694	4	0.648474	0.0710687	0.577405
chr4	37329904	37338433	8530	5	0.794947	0.217574	0.577373
chr6	19092016	19093059	1044	4	0.935745	0.358387	0.577358
chr15	84242292	84260056	17765	52	0.813952	0.23672	0.577232
chr6	118066911	118075224	8314	34	0.796584	0.21943	0.577154
chr5	52498101	52501806	3706	7	0.833382	0.256421	0.576961
chr18	14381162	14393940	12779	53	0.62905	0.0521428	0.576907
chr3	172837582	172837733	152	4	0.934375	0.357551	0.576824
chr20	21778778	21779266	489	4	0.697319	0.120542	0.576777
chr2	108420492	108431962	11471	26	0.875143	0.298389	0.576754
chr7	71341815	71364292	22478	77	0.869077	0.29233	0.576747
chr20	61984030	62008636	24607	510	0.678156	0.101527	0.57663
chr19	9182804	9183854	1051	11	0.685085	0.108693	0.576393
chr8	54076410	54076794	385	5	0.643119	0.0668849	0.576235
chr20	7483216	7489497	6282	15	0.794445	0.218275	0.57617
chr21	42521287	42527254	5968	16	0.658129	0.0819694	0.576159
chr12	61993702	62006377	12676	7	0.781879	0.205753	0.576126
chr13	114940497	114952320	11824	76	0.78203	0.205965	0.576065
chr4	45587469	45588589	1121	7	0.949473	0.373562	0.575911
chr4	45569030	45569392	363	9	0.847184	0.271312	0.575872
chr7	523479	556823	33345	531	0.664483	0.0887072	0.575776
chr13	54666809	54667191	383	4	0.793876	0.218127	0.575749
chr11	1065055	1092200	27146	464	0.711001	0.135267	0.575734
chr13	83312714	83314750	2037	4	0.895507	0.319887	0.575619
chr1	119160994	119163454	2461	5	0.827774	0.25217	0.575603
chr21	34534012	34534367	356	6	0.634484	0.0589077	0.575576
chr3	162736591	162736925	335	4	0.828665	0.253148	0.575518
chr4	44625057	44626637	1581	4	0.938381	0.362937	0.575444
chr4	177482741	177488948	6208	10	0.885543	0.3101	0.575443
chr15	54354238	54357654	3417	5	0.676021	0.100644	0.575377
chr4	165570789	165571571	783	10	0.875584	0.300226	0.575358
chr18	1852939	1857210	4272	7	0.657447	0.0821272	0.57532
chr8	69829375	69842542	13168	16	0.898747	0.323447	0.575299
chr2	111611896	111615459	3564	6	0.894902	0.319776	0.575127
chr12	61846517	61847654	1138	5	0.920463	0.345375	0.575088
chr17	14983172	14990946	7775	8	0.779341	0.204291	0.57505
chr4	124966111	124968738	2628	7	0.855062	0.280068	0.574994
chr21	15929474	15930862	1389	4	0.869126	0.294155	0.574971
chr17	11483081	11492123	9043	15	0.713249	0.138297	0.574951
chr8	58919286	58922882	3597	20	0.926617	0.351882	0.574736
chr21	43032930	43078640	45711	227	0.647007	0.0723219	0.574685
chr1	120296742	120302609	5868	27	0.742311	0.167647	0.574665
chr15	54319659	54330475	10817	14	0.779636	0.205028	0.574607
chr9	71114229	71120492	6264	5	0.673361	0.0987781	0.574583
chr21	16639563	16644584	5022	7	0.882031	0.30747	0.574561
chr10	42911352	42913512	2161	5	0.918346	0.343934	0.574412
chr7	71162980	71164375	1396	4	0.922154	0.34777	0.574383
chr6	74953079	74954135	1057	5	0.780335	0.205981	0.574354
chr7	155590255	155591657	1403	38	0.76234	0.188139	0.574201
chr6	75713464	75714027	564	6	0.810362	0.236234	0.574127
chr5	115017296	115023980	6685	4	0.829564	0.255581	0.573983
chr13	56433585	56445126	11542	12	0.939171	0.365279	0.573892
chr4	70608535	70612945	4411	24	0.837778	0.263886	0.573892
chr6	74722175	74723023	849	9	0.791171	0.217698	0.573473
chr7	115165350	115165761	412	8	0.85508	0.28161	0.57347
chr13	113095385	113096799	1415	21	0.613315	0.0399593	0.573356
chr8	70341888	70349270	7383	8	0.865731	0.292377	0.573354
chr3	189235088	189235644	557	4	0.718696	0.145468	0.573228
chr6	106506596	106516498	9903	13	0.887647	0.314424	0.573223
chr11	59589040	59589963	924	14	0.821982	0.248773	0.573209
chr4	107392239	107393181	943	11	0.84587	0.272843	0.573027
chr13	54852593	54855679	3087	6	0.939332	0.366322	0.573011
chr13	114963565	114979696	16132	79	0.687143	0.114167	0.572975
chr8	58946586	58948554	1969	4	0.88069	0.307784	0.572906
chr2	107614091	107616935	2845	14	0.859963	0.287079	0.572884
chr6	169818582	169830459	11878	93	0.848328	0.275565	0.572764
chr6	76874934	76876455	1522	28	0.746396	0.173654	0.572742
chr5	53701164	53709516	8353	7	0.868076	0.295446	0.57263
chr17	12833742	12837887	4146	4	0.830046	0.257649	0.572397
chr21	17080759	17095112	14354	19	0.843666	0.271298	0.572369
chr13	114308542	114325720	17179	286	0.797062	0.224747	0.572315
chr4	190759953	190760993	1041	7	0.914353	0.342072	0.572282
chr17	14639692	14641634	1943	5	0.818625	0.24637	0.572256
chr11	56246638	56249382	2745	7	0.614532	0.0424247	0.572107
chr3	121841806	121842357	552	4	0.62513	0.0530381	0.572092
chr4	177598070	177609921	11852	8	0.833055	0.261034	0.572021
chr3	180587325	180588097	773	17	0.890764	0.318787	0.571976
chr10	58812817	58817043	4227	6	0.837332	0.265408	0.571924
chr6	75631384	75635449	4066	4	0.82427	0.252436	0.571834
chr3	87609773	87611698	1926	4	0.739	0.167181	0.571818
chr5	486451	515776	29326	543	0.740547	0.168736	0.571811
chr5	179562137	179576733	14597	189	0.81366	0.241889	0.571772
chr1	12831676	12837190	5515	9	0.60957	0.0378651	0.571705
chr3	89847841	89847989	149	4	0.77282	0.201161	0.571659
chr4	167195578	167195694	117	4	0.894357	0.32278	0.571577
chr5	180013996	180016465	2470	22	0.800544	0.229017	0.571526
chr20	16087570	16088253	684	5	0.810798	0.239273	0.571525
chr4	43702671	43707877	5207	4	0.726994	0.155569	0.571426
chr12	61578655	61583750	5096	18	0.86857	0.297297	0.571274
chr6	169880167	169880605	439	21	0.77452	0.203361	0.571159
chr19	45109798	45110133	336	8	0.712705	0.141547	0.571157
chr1	105128743	105129127	385	4	0.897762	0.326637	0.571126
chr4	71275566	71275676	111	4	0.827955	0.256866	0.571089
chr18	3931029	3932549	1521	9	0.680539	0.109495	0.571045
chr3	143586704	143588013	1310	6	0.907557	0.336524	0.571033
chr21	16056239	16056652	414	4	0.875631	0.304624	0.571007
chr1	2793485	2808398	14914	157	0.652503	0.0815354	0.570967
chr4	43667196	43675721	8526	27	0.852251	0.28129	0.570961
chr4	167375830	167376274	445	4	0.842225	0.271375	0.57085
chr16	86203646	86205042	1397	8	0.607824	0.0371219	0.570702
chr8	70655225	70669806	14582	21	0.941556	0.370912	0.570643
chr8	75063397	75069467	6071	14	0.700046	0.129428	0.570619
chr4	149706779	149712099	5321	14	0.820551	0.250006	0.570545
chr4	46451038	46457365	6328	7	0.878375	0.307965	0.57041
chr9	861321	862076	756	10	0.703742	0.133435	0.570306
chr4	46782300	46784105	1806	22	0.890619	0.320476	0.570142
chr4	179404851	179408989	4139	5	0.935049	0.364944	0.570105
chr18	18958138	18963927	5790	13	0.938529	0.368613	0.569916
chr1	158374289	158377695	3407	5	0.610922	0.0410426	0.56988
chr7	117452	145399	27948	359	0.832033	0.262186	0.569847
chr4	45520912	45526193	5282	11	0.904035	0.33423	0.569805
chr13	76691643	76692885	1243	6	0.809044	0.239254	0.56979
chr1	13888273	13897875	9603	18	0.80558	0.235825	0.569755
chr11	49295836	49298328	2493	7	0.599501	0.0297487	0.569752
chr4	177519487	177533802	14316	9	0.878755	0.309116	0.569639
chr6	74581369	74587593	6225	14	0.748189	0.178665	0.569524
chr8	70412970	70414619	1650	5	0.91433	0.345001	0.569329
chr4	150015086	150015832	747	10	0.877404	0.308201	0.569204
chr20	7647185	7661008	13824	9	0.828424	0.259261	0.569164
chr1	195273498	195273571	74	5	0.909616	0.340529	0.569087
chr1	236575093	236576310	1218	5	0.804972	0.235887	0.569085
chr11	58477085	58477534	450	5	0.676707	0.107671	0.569035
chr2	116897613	116897737	125	4	0.948494	0.379474	0.56902
chr18	76470952	76489241	18290	212	0.621933	0.0529332	0.568999
chr13	112559099	112560828	1730	26	0.70135	0.13244	0.568911
chr8	70462070	70467690	5621	7	0.88362	0.314827	0.568793
chr3	163466973	163467704	732	7	0.934485	0.365712	0.568772
chr11	56040926	56045335	4410	12	0.632207	0.0634565	0.56875
chr18	5905470	5918887	13418	16	0.706277	0.137585	0.568692
chr18	76419017	76469618	50602	436	0.629924	0.0612369	0.568687
chr2	31923307	31926251	2945	6	0.714415	0.145744	0.568671
chr4	150407618	150412001	4384	4	0.802939	0.234295	0.568644
chr18	77381586	77403709	22124	207	0.633565	0.0650163	0.568549
chr14	62402294	62408334	6041	6	0.919316	0.350812	0.568504
chr8	69796648	69802150	5503	9	0.868915	0.300458	0.568457
chr3	22458288	22458862	575	9	0.941523	0.373073	0.56845
chr17	11287917	11317135	29219	36	0.674491	0.1061	0.568391
chr13	114433510	114460646	27137	462	0.824719	0.256443	0.568276
chr18	6181471	6186408	4938	5	0.798993	0.230762	0.56823
chr5	53046392	53051705	5314	5	0.689679	0.121586	0.568093
chr4	149801087	149807379	6293	11	0.819037	0.250989	0.568048
chr18	2485542	2486609	1068	5	0.743617	0.175576	0.568041
chr12	38589870	38599475	9606	56	0.618603	0.0506304	0.567973
chr21	42741949	42743815	1867	23	0.66917	0.101204	0.567966
chr2	89405722	89410585	4864	7	0.867486	0.299555	0.567932
chr1	3027366	3055729	28364	234	0.727629	0.159834	0.567795
chr8	70785969	70845033	59065	115	0.875714	0.30823	0.567484
chr3	172993868	173002608	8741	19	0.879025	0.311541	0.567484
chr1	186564404	186564640	237	9	0.871769	0.304302	0.567467
chr5	128656334	128659031	2698	5	0.827123	0.259673	0.56745
chr15	50096384	50097085	702	4	0.812014	0.244571	0.567443
chr8	70985721	70994508	8788	36	0.750859	0.183534	0.567325
chr9	139165620	139166894	1275	38	0.819226	0.251912	0.567315
chr12	17269373	17269680	308	4	0.713732	0.146559	0.567173
chr7	117948078	117949355	1278	4	0.845812	0.278773	0.56704
chr8	53900175	53900981	807	5	0.663704	0.0966748	0.56703
chr14	54071224	54079292	8069	8	0.829602	0.262617	0.566985
chr4	123016243	123017383	1141	7	0.934035	0.367057	0.566978
chr17	10948338	10952254	3917	5	0.8364	0.269524	0.566876
chr12	62573614	62578490	4877	4	0.785143	0.218353	0.56679
chr2	108082300	108095870	13571	15	0.887718	0.320974	0.566744
chr5	115389173	115389246	74	5	0.834058	0.267455	0.566603
chr9	77226020	77227479	1460	5	0.880784	0.314282	0.566501
chr4	180141191	180147753	6563	4	0.840239	0.27374	0.566498
chr9	74248313	74249379	1067	6	0.920964	0.354533	0.566431
chr18	77580845	77595688	14844	135	0.795138	0.228848	0.566291
chr13	114540003	114564247	24245	296	0.845994	0.279717	0.566276
chr8	53879179	53892282	13104	34	0.632957	0.0667064	0.56625
chr12	37926308	37938393	12086	111	0.755487	0.189384	0.566103
chr5	3203856	3204213	358	4	0.602258	0.0362572	0.566001
chr14	92983524	93024191	40668	103	0.668039	0.102248	0.565791
chr4	53379071	53382820	3750	10	0.772474	0.206711	0.565763
chr12	62507246	62522387	15142	16	0.78842	0.223018	0.565402
chr1	170861180	170862120	941	6	0.735837	0.170499	0.565338
chr5	1113219	1118013	4795	92	0.914157	0.348878	0.565279
chr3	90253825	90254665	841	5	0.628043	0.0627946	0.565249
chr4	167295970	167305178	9209	9	0.852583	0.287378	0.565205
chr5	128565861	128567072	1212	8	0.873305	0.308113	0.565192
chr4	179188291	179197053	8763	10	0.771358	0.206227	0.565131
chr9	22876508	22878041	1534	12	0.856125	0.291003	0.565121
chr1	118823526	118823874	349	12	0.797983	0.232917	0.565067
chr3	166895648	166901250	5603	4	0.852719	0.287658	0.565061
chr6	106519007	106529145	10139	16	0.850544	0.285585	0.564959
chr13	76524978	76525838	861	4	0.885064	0.32011	0.564953
chr1	195206718	195207704	987	10	0.913878	0.348974	0.564904
chr1	119004917	119006843	1927	9	0.656939	0.0921205	0.564819
chr17	14493612	14497146	3535	5	0.747282	0.182477	0.564804
chr8	70118251	70124549	6299	5	0.862145	0.297387	0.564757
chr3	172276109	172276698	590	5	0.911262	0.346614	0.564648
chr4	46485094	46492597	7504	12	0.854809	0.290202	0.564607
chr18	2200359	2216201	15843	8	0.647746	0.0831604	0.564586
chr15	54342235	54342463	229	6	0.731722	0.16719	0.564532
chr3	95787182	95787546	365	4	0.820026	0.25552	0.564506
chr14	93025356	93028360	3005	13	0.67549	0.111009	0.564481
chr20	7577731	7582063	4333	12	0.804858	0.240421	0.564437
chr13	100594469	100599563	5095	14	0.658359	0.0939263	0.564433
chr15	55124205	55126475	2271	6	0.704395	0.140022	0.564373
chr4	44397813	44410824	13012	5	0.759882	0.195522	0.56436
chr5	52809408	52815013	5606	4	0.797704	0.233375	0.564329
chr1	247910808	247910955	148	9	0.613981	0.0497559	0.564225
chr5	42923416	42925725	2310	54	0.618449	0.0542324	0.564217
chr17	12984971	12988894	3924	6	0.653262	0.0890864	0.564176
chr4	180305086	180312220	7135	5	0.893386	0.329389	0.563997
chr4	76118719	76119704	986	9	0.731509	0.167535	0.563975
chr4	150636435	150640388	3954	21	0.845505	0.281683	0.563823
chr8	69852277	69854863	2587	4	0.930712	0.366898	0.563814
chr1	22689645	22690425	781	4	0.737794	0.173986	0.563808
chr2	107516824	107526418	9595	14	0.832045	0.268344	0.563701
chr6	83268219	83268542	324	11	0.793573	0.229931	0.563642
chr6	169498991	169501983	2993	6	0.651537	0.0879563	0.563581
chr15	26382964	26384641	1678	4	0.815127	0.251551	0.563576
chr13	19138708	19142216	3509	6	0.680262	0.116704	0.563558
chr3	144222223	144223518	1296	4	0.857329	0.293862	0.563467
chr11	1133755	1135406	1652	26	0.665478	0.102018	0.563459
chr21	42543072	42547343	4272	23	0.714109	0.150728	0.563382
chr4	181037766	181040122	2357	5	0.884051	0.32068	0.563371
chr13	76783215	76787108	3894	7	0.870116	0.306764	0.563352
chr6	75052851	75053583	733	6	0.757256	0.193925	0.563331
chr3	166218853	166221818	2966	5	0.932038	0.368731	0.563306
chr11	1224345	1232065	7721	178	0.671808	0.108539	0.563269
chr2	115762130	115762284	155	5	0.734424	0.171186	0.563237
chr18	3407185	3409689	2505	8	0.760912	0.197811	0.563102
chr21	45828393	45872142	43750	535	0.690235	0.127169	0.563066
chr3	155377432	155388605	11174	5	0.867906	0.304849	0.563056
chr9	138606765	138627910	21146	400	0.770968	0.207999	0.562969
chr4	163798700	163799966	1267	10	0.866159	0.303203	0.562956
chr1	195065262	195066717	1456	9	0.801219	0.238267	0.562952
chr18	77263544	77287889	24346	293	0.622801	0.0600376	0.562763
chr4	149634575	149640696	6122	4	0.869146	0.306447	0.562699
chr6	106311634	106315395	3762	4	0.789585	0.226896	0.56269
chr1	228218615	228227297	8683	89	0.715343	0.152783	0.56256
chr12	18089685	18091997	2313	9	0.815201	0.252681	0.56252
chr20	7451821	7452873	1053	5	0.782923	0.220421	0.562502
chr5	3110462	3121752	11291	21	0.677855	0.115402	0.562453
chr4	43222505	43224172	1668	6	0.825059	0.262631	0.562427
chr4	163925475	163929083	3609	9	0.835774	0.27348	0.562294
chr18	75852044	75852643	600	4	0.655498	0.0934263	0.562072
chr15	28037193	28064617	27425	163	0.854205	0.29214	0.562065
chr13	87646394	87646787	394	4	0.814884	0.252834	0.56205
chr2	119555905	119574100	18196	73	0.665847	0.103948	0.561899
chr1	159706095	159742404	36310	83	0.80754	0.245705	0.561835
chr18	77548546	77557217	8672	91	0.637489	0.075721	0.561768
chr12	61766621	61767982	1362	4	0.884727	0.322962	0.561765
chr13	76764135	76768673	4539	10	0.923791	0.362137	0.561654
chr22	49718257	49740410	22154	203	0.802333	0.240687	0.561645
chr8	59019093	59021708	2616	8	0.856309	0.294672	0.561637
chr4	177622042	177643779	21738	19	0.850679	0.289107	0.561573
chr1	12743316	12754162	10847	16	0.700807	0.139239	0.561568
chr16	33779228	33779344	117	4	0.778523	0.216987	0.561536
chr12	43975631	43993034	17404	11	0.835385	0.273968	0.561417
chr6	55186251	55188766	2516	4	0.923055	0.361681	0.561373
chr4	46700784	46705559	4776	18	0.877341	0.316046	0.561296
chr1	158343113	158344456	1344	29	0.706108	0.144888	0.561219
chr5	114335098	114335157	60	4	0.928971	0.367764	0.561207
chr14	87785222	87785274	53	5	0.84324	0.282137	0.561103
chr4	43457015	43459768	2754	4	0.704979	0.143882	0.561097
chr11	89116636	89117950	1315	5	0.865752	0.304677	0.561075
chr7	47154311	47162518	8208	29	0.850318	0.28927	0.561048
chr3	3121088	3121279	192	4	0.871981	0.311093	0.560888
chr8	47183079	47190300	7222	84	0.648868	0.0883391	0.560529
chr11	60021951	60028643	6693	11	0.612055	0.0515287	0.560527
chr17	42708969	42726444	17476	57	0.770693	0.210273	0.56042
chr4	177729496	177744914	15419	11	0.906154	0.345744	0.56041
chr5	1215514	1237177	21664	403	0.750396	0.190054	0.560342
chr4	157115944	157126612	10669	27	0.888017	0.327719	0.560297
chr17	42686962	42705668	18707	116	0.865431	0.305139	0.560292
chr3	163625555	163629386	3832	5	0.858094	0.297824	0.56027
chr8	54330511	54334542	4032	4	0.650407	0.0901696	0.560238
chr4	46789144	46796242	7099	12	0.8699	0.309671	0.560229
chr4	44266574	44267090	517	6	0.856155	0.295933	0.560222
chr7	70650260	70657884	7625	17	0.901103	0.340956	0.560147
chr8	70694080	70694547	468	4	0.937436	0.377309	0.560127
chr3	96294742	96299733	4992	7	0.853822	0.29371	0.560112
chr14	103734090	103736121	2032	4	0.90848	0.348414	0.560066
chr13	84881896	84884973	3078	5	0.901657	0.341636	0.560021
chr2	114312251	114319489	7239	10	0.663739	0.103736	0.560003
chr8	52210610	52215384	4775	9	0.793712	0.233762	0.55995
chr5	44402037	44407786	5750	7	0.729026	0.16908	0.559946
chr6	75260063	75270663	10601	11	0.73025	0.170489	0.559761
chr12	62465055	62475414	10360	19	0.864087	0.304369	0.559718
chr3	95920572	95920855	284	4	0.943516	0.383804	0.559712
chr13	100538899	100539194	296	4	0.650655	0.0911018	0.559553
chr12	60231794	60240082	8289	7	0.884978	0.325426	0.559552
chr12	60628323	60629080	758	4	0.826046	0.26655	0.559496
chr5	94644852	94645038	187	5	0.829112	0.26974	0.559371
chr12	18150234	18151842	1609	10	0.716242	0.156944	0.559297
chr4	177561197	177588327	27131	51	0.862118	0.302855	0.559263
chr2	108063681	108066123	2443	5	0.874498	0.315313	0.559185
chr17	10988810	11005864	17055	21	0.761715	0.202534	0.559181
chr4	150745690	150745905	216	4	0.931646	0.37259	0.559057
chr4	156934630	156941256	6627	9	0.871289	0.312237	0.559052
chr21	45874760	45890880	16121	277	0.637596	0.0786708	0.558925
chr7	158930767	158936075	5309	49	0.846493	0.287682	0.558811
chr8	6072581	6072779	199	10	0.874874	0.316096	0.558778
chr3	483075	484459	1385	4	0.793026	0.234294	0.558732
chr11	49819588	49825199	5612	28	0.660928	0.102244	0.558683
chr11	60258431	60260741	2311	26	0.691606	0.133026	0.558581
chr22	17832382	17847774	15393	105	0.818709	0.260131	0.558578
chr14	28787356	28787611	256	15	0.632285	0.0738072	0.558478
chr6	169493889	169496389	2501	22	0.708791	0.15042	0.55837
chr12	21020938	21029925	8988	11	0.798591	0.240268	0.558323
chr17	11346440	11362190	15751	18	0.681712	0.12343	0.558283
chr6	55516846	55521312	4467	4	0.873415	0.315166	0.55825
chr12	62200365	62209271	8907	10	0.856908	0.298709	0.558199
chr7	155881607	155902526	20920	275	0.675538	0.11741	0.558128
chr4	149923000	149928490	5491	4	0.773077	0.214954	0.558122
chr12	34358245	34358659	415	17	0.818949	0.260882	0.558067
chr3	95362262	95365408	3147	6	0.92581	0.367783	0.558027
chr19	28534616	28535960	1345	10	0.674241	0.116218	0.558023
chr7	71153341	71162046	8706	17	0.80631	0.248293	0.558017
chr4	149835224	149837021	1798	9	0.847222	0.289224	0.557998
chr4	157566087	157566168	82	5	0.945897	0.387918	0.55798
chr7	46654646	46654800	155	4	0.94738	0.389448	0.557932
chr1	159247206	159249066	1861	4	0.68149	0.123567	0.557923
chr5	26659719	26660382	664	4	0.828081	0.270168	0.557912
chr7	115459799	115462295	2497	4	0.785156	0.227323	0.557833
chr21	15902419	15902506	88	4	0.893101	0.335284	0.557817
chr4	187536726	187537653	928	10	0.906848	0.349058	0.55779
chr1	195187725	195187855	131	6	0.858103	0.300326	0.557777
chr8	70364592	70365396	805	5	0.845689	0.287981	0.557708
chr4	164110578	164111269	692	31	0.801796	0.244101	0.557695
chr20	44303567	44303657	91	8	0.749495	0.19183	0.557665
chr14	45346280	45346866	587	6	0.689546	0.132004	0.557542
chr4	43465327	43466047	721	6	0.858916	0.301456	0.55746
chr13	55493800	55494069	270	4	0.90782	0.350487	0.557333
chr5	129784686	129787895	3210	10	0.802494	0.24532	0.557174
chr5	516774	523601	6828	81	0.682315	0.125149	0.557166
chr14	39011922	39012566	645	11	0.682037	0.124931	0.557105
chr12	63376312	63377952	1641	7	0.859753	0.302653	0.5571
chr4	43840683	43850134	9452	14	0.817463	0.2604	0.557063
chr4	123414133	123414408	276	5	0.824491	0.267484	0.557007
chr4	46034861	46035033	173	4	0.794872	0.238062	0.55681
chr12	63893547	63894149	603	7	0.849075	0.2923	0.556775
chr4	155107322	155107430	109	4	0.726476	0.169787	0.556689
chr4	46414271	46421718	7448	11	0.853532	0.29692	0.556611
chr13	27253109	27253639	531	12	0.719572	0.163023	0.556549
chr9	139441362	139446940	5579	106	0.733199	0.176666	0.556532
chr12	61263571	61267221	3651	17	0.864289	0.307791	0.556498
chr8	69949062	69959602	10541	9	0.967873	0.411388	0.556484
chr5	1048842	1111636	62795	1393	0.856563	0.300104	0.556459
chr17	11367513	11374394	6882	13	0.718677	0.162232	0.556445
chr4	181133465	181138180	4716	30	0.929072	0.372641	0.556431
chr18	18869248	18878976	9729	13	0.861881	0.305558	0.556323
chr18	2053137	2058345	5209	6	0.691062	0.134816	0.556247
chr3	148132475	148136905	4431	12	0.845934	0.289744	0.55619
chr14	88081077	88094157	13081	12	0.844868	0.288682	0.556186
chr3	172858848	172864824	5977	17	0.855679	0.299526	0.556154
chr4	180627375	180627631	257	4	0.963342	0.407273	0.556069
chr18	14054578	14062233	7656	6	0.706869	0.150936	0.555933
chr11	55725154	55732172	7019	12	0.589743	0.0338121	0.555931
chr22	50478108	50495374	17267	288	0.7997	0.24377	0.555929
chr5	2903777	2904354	578	15	0.582692	0.0267673	0.555925
chr7	71177281	71184114	6834	66	0.86963	0.313789	0.555841
chr7	71219667	71220808	1142	11	0.828278	0.272526	0.555752
chr4	43170648	43171637	990	11	0.773642	0.217904	0.555738
chr4	76353323	76360894	7572	10	0.823564	0.267839	0.555725
chr3	83595206	83598940	3735	4	0.801752	0.246035	0.555717
chr12	61417093	61417450	358	8	0.810038	0.254418	0.55562
chr4	44102865	44106559	3695	4	0.762024	0.206407	0.555617
chr1	145992354	145992444	91	4	0.705776	0.15016	0.555617
chr13	114035880	114036532	653	9	0.719484	0.163875	0.555609
chr4	181630260	181635521	5262	7	0.914103	0.358498	0.555605
chr11	56010264	56014769	4506	11	0.646006	0.0904065	0.5556
chr9	136092718	136106972	14255	172	0.662116	0.106552	0.555564
chr4	1631313	1646271	14959	182	0.810468	0.254916	0.555552
chr5	34732136	34752601	20466	15	0.853057	0.297556	0.555502
chr2	239719245	239727539	8295	54	0.719931	0.164434	0.555496
chr7	156149997	156162291	12295	123	0.638232	0.0827789	0.555453
chr4	167112998	167120630	7633	12	0.853287	0.297837	0.55545
chr4	149764279	149768824	4546	7	0.876685	0.321613	0.555072
chr8	58937705	58940852	3148	4	0.875592	0.320532	0.55506
chr4	163897570	163901069	3500	4	0.856486	0.30143	0.555057
chr2	110781791	110781889	99	4	0.797057	0.242025	0.555032
chr7	155905267	155924150	18884	258	0.668228	0.113326	0.554902
chr4	181292701	181297962	5262	4	0.944994	0.390094	0.5549
chr4	149586298	149598351	12054	8	0.869781	0.315011	0.55477
chr11	59851687	59854200	2514	5	0.589769	0.0350911	0.554678
chr4	167055219	167067548	12330	15	0.833099	0.278434	0.554665
chr4	45926339	45926437	99	5	0.877277	0.322684	0.554593
chr17	3034508	3036244	1737	6	0.576667	0.0221031	0.554564
chr5	53105202	53107984	2783	7	0.853916	0.299418	0.554497
chr22	49851661	49854406	2746	32	0.644204	0.0898028	0.554401
chr5	586839	588424	1586	16	0.710234	0.15584	0.554394
chr3	46263244	46264582	1339	4	0.763387	0.208996	0.554391
chr3	148040248	148040298	51	4	0.845489	0.29115	0.554339
chr1	199601741	199602725	985	9	0.882711	0.328437	0.554273
chr4	179218406	179223609	5204	5	0.954884	0.400624	0.55426
chr10	92553457	92556503	3047	5	0.893261	0.339045	0.554216
chr2	109585541	109604999	19459	164	0.838267	0.28416	0.554107
chr6	29127619	29127989	371	6	0.632695	0.0787415	0.553954
chr8	70924294	70932551	8258	28	0.812573	0.258634	0.553938
chr10	128406768	128407023	256	4	0.764598	0.210753	0.553845
chr4	125099743	125103387	3645	5	0.888418	0.334574	0.553844
chr8	70846546	70851281	4736	15	0.860223	0.30638	0.553843
chr2	146535627	146541310	5684	10	0.862941	0.309298	0.553643
chr7	70639360	70649040	9681	27	0.824396	0.270762	0.553634
chr17	42589283	42594563	5281	60	0.77938	0.225847	0.553532
chr8	69532457	69536303	3847	8	0.940124	0.386684	0.55344
chr8	52100516	52110958	10443	5	0.865473	0.312065	0.553409
chr4	46640006	46660531	20526	16	0.761737	0.208332	0.553405
chr11	48988743	48996166	7424	17	0.640917	0.087526	0.553391
chr7	50218123	50218881	759	5	0.803662	0.250301	0.553361
chr5	126919396	126929785	10390	7	0.837969	0.284638	0.553331
chr12	37939231	37949172	9942	83	0.758672	0.205344	0.553327
chr20	21780934	21783101	2168	9	0.729089	0.175852	0.553237
chr17	11241625	11245444	3820	4	0.661257	0.108045	0.553211
chr4	149788742	149792394	3653	10	0.862344	0.309138	0.553206
chr8	58962992	58969826	6835	6	0.907724	0.354667	0.553057
chr12	58625515	58642524	17010	45	0.750582	0.197544	0.553039
chr1	3191238	3197752	6515	84	0.720911	0.168041	0.55287
chr12	7896135	7898288	2154	7	0.803917	0.251065	0.552852
chr2	146715194	146718508	3315	17	0.919314	0.366539	0.552775
chr20	22038662	22043601	4940	8	0.829887	0.277134	0.552753
chr11	59809424	59810656	1233	9	0.60411	0.0513692	0.552741
chr4	150577856	150593382	15527	19	0.782255	0.229688	0.552567
chr14	38126235	38129001	2767	5	0.791424	0.238918	0.552506
chr1	2989711	3023916	34206	275	0.600473	0.0480097	0.552463
chr2	108032078	108039812	7735	5	0.855649	0.303364	0.552285
chr4	180398444	180405256	6813	6	0.914536	0.362363	0.552173
chr13	112087659	112091204	3546	38	0.603768	0.05164	0.552128
chr13	82779175	82780586	1412	8	0.907937	0.355847	0.552089
chr9	23982482	23992092	9611	8	0.849634	0.297555	0.552079
chr3	164229407	164233218	3812	6	0.813796	0.261746	0.55205
chr4	176448275	176448340	66	4	0.816633	0.264628	0.552005
chr11	118193433	118193748	316	10	0.810017	0.258053	0.551964
chr1	193894812	193896869	2058	8	0.899707	0.347938	0.55177
chr4	145403670	145404172	503	5	0.878075	0.326308	0.551767
chr3	163677206	163686482	9277	8	0.831412	0.279646	0.551765
chr8	43167780	43168415	636	12	0.599302	0.0476263	0.551676
chr3	165682883	165682961	79	4	0.840945	0.289374	0.551571
chr8	59033573	59086948	53376	164	0.865509	0.313939	0.55157
chr5	1395315	1409198	13884	109	0.711933	0.160398	0.551536
chr4	36717916	36719410	1495	4	0.866964	0.315455	0.551509
chr13	56954136	56956468	2333	13	0.887644	0.336164	0.551481
chr1	3150609	3152187	1579	30	0.789151	0.237686	0.551465
chr5	129712916	129715954	3039	5	0.873648	0.322204	0.551444
chr8	47757486	47765963	8478	14	0.697177	0.145804	0.551372
chr14	63656335	63661883	5549	6	0.903917	0.352611	0.551307
chr3	146120379	146129311	8933	15	0.868	0.31681	0.55119
chr3	172290916	172292515	1600	4	0.882526	0.331424	0.551102
chr13	21639659	21644851	5193	17	0.859931	0.30886	0.551071
chr5	946680	958873	12194	138	0.872168	0.321209	0.550959
chr21	42676114	42682206	6093	30	0.672202	0.121335	0.550866
chr8	54324656	54326630	1975	11	0.782168	0.231302	0.550865
chr4	44779532	44781629	2098	6	0.726177	0.175461	0.550715
chr3	172769149	172770974	1826	9	0.892157	0.341509	0.550648
chr12	16566316	16567722	1407	5	0.830674	0.280069	0.550605
chr13	76723380	76742034	18655	10	0.829708	0.279233	0.550474
chr4	149456893	149461256	4364	8	0.835629	0.285228	0.550402
chr1	119305629	119309645	4017	5	0.642938	0.0925724	0.550366
chr7	47199334	47199654	321	7	0.887945	0.337631	0.550314
chr2	139775979	139778008	2030	4	0.841219	0.290941	0.550279
chr17	14477160	14480545	3386	6	0.722437	0.172173	0.550264
chr12	62567930	62568011	82	4	0.921492	0.371231	0.55026
chr6	85874328	85874634	307	7	0.785089	0.23489	0.550199
chr3	167574388	167581968	7581	5	0.892031	0.341864	0.550167
chr8	6032538	6032707	170	4	0.724809	0.174695	0.550115
chr14	53890567	53891317	751	6	0.919306	0.369198	0.550109
chr4	178617290	178637900	20611	15	0.869422	0.319344	0.550078
chr5	1299273	1315170	15898	65	0.780827	0.230767	0.550061
chr7	118997194	119000275	3082	5	0.810828	0.260823	0.550005
chr15	25887267	25914628	27362	123	0.732804	0.182803	0.550001
chr3	143818075	143818780	706	5	0.752561	0.202576	0.549985
chr4	81933421	81938968	5548	8	0.763941	0.213972	0.54997
chr14	21160629	21161029	401	7	0.690008	0.140047	0.549961
chr4	102711702	102711959	258	14	0.836259	0.286313	0.549945
chr2	239791738	239801411	9674	156	0.829239	0.27931	0.549929
chr1	225405144	225410919	5776	13	0.834291	0.284477	0.549815
chr15	89344969	89345746	778	11	0.704293	0.15449	0.549802
chr4	149741765	149755480	13716	12	0.853239	0.303444	0.549795
chr14	88123271	88126089	2819	5	0.902039	0.35227	0.549769
chr5	90944800	90947474	2675	6	0.854976	0.30521	0.549766
chr11	55906007	55925303	19297	35	0.612284	0.0626114	0.549672
chr4	37306712	37310813	4102	4	0.710095	0.160605	0.54949
chr18	77637584	77651522	13939	112	0.714384	0.165039	0.549344
chr19	2704119	2720832	16714	163	0.699559	0.150266	0.549292
chr18	3876171	3883890	7720	47	0.785472	0.236268	0.549205
chr4	180633029	180647519	14491	32	0.877309	0.328105	0.549204
chr4	166739909	166740424	516	8	0.885871	0.336764	0.549108
chr2	107845416	107852441	7026	7	0.631057	0.0819593	0.549098
chr20	7687213	7688169	957	6	0.84829	0.299197	0.549093
chr2	147309642	147314974	5333	7	0.861423	0.312364	0.549059
chr2	211188439	211202622	14184	10	0.876655	0.3276	0.549055
chr18	14937996	14938726	731	6	0.591204	0.0421686	0.549035
chr21	16041580	16050598	9019	8	0.846851	0.297856	0.548995
chr8	48042508	48061370	18863	88	0.641679	0.092762	0.548917
chr6	146720156	146720225	70	4	0.926103	0.377232	0.548871
chr4	159190515	159192248	1734	4	0.861222	0.312464	0.548758
chr3	22626114	22628564	2451	9	0.932788	0.384059	0.548729
chr8	70477257	70491586	14330	36	0.894568	0.345853	0.548714
chr7	72759504	72800820	41317	391	0.725223	0.176541	0.548682
chr1	159582038	159600810	18773	32	0.576948	0.0282919	0.548657
chr5	2102568	2103710	1143	6	0.57933	0.0307391	0.548591
chr13	57544133	57548380	4248	9	0.925923	0.377378	0.548545
chr4	149821596	149825497	3902	5	0.861075	0.312554	0.548521
chr8	53908104	53925851	17748	18	0.613317	0.0648913	0.548426
chr12	17871008	17876693	5686	11	0.780481	0.232068	0.548412
chr7	71374158	71380886	6729	33	0.815492	0.26715	0.548342
chr12	58595279	58599123	3845	6	0.834688	0.286348	0.54834
chr2	82178267	82181664	3398	4	0.834242	0.285903	0.548339
chr4	46767513	46771486	3974	9	0.903087	0.354749	0.548339
chr4	165506719	165507134	416	6	0.754363	0.206026	0.548337
chr4	44742119	44744984	2866	5	0.76891	0.220762	0.548148
chr4	44866233	44866388	156	6	0.829166	0.28103	0.548135
chr5	530741	573931	43191	591	0.734782	0.186743	0.54804
chr3	90234633	90234709	77	5	0.706103	0.158139	0.547964
chr4	180831530	180844423	12894	14	0.906814	0.358871	0.547943
chr1	195023336	195036656	13321	18	0.882627	0.334705	0.547923
chr5	4091315	4097219	5905	5	0.778457	0.230539	0.547918
chr20	6259331	6266646	7316	10	0.708741	0.160929	0.547813
chr2	125814147	125818764	4618	4	0.893926	0.346129	0.547796
chr4	74209137	74226158	17022	16	0.794964	0.247213	0.547752
chr8	70303860	70318305	14446	14	0.900958	0.353265	0.547694
chr2	108509397	108526267	16871	25	0.873194	0.325504	0.54769
chr3	143894666	143895074	409	5	0.916571	0.368883	0.547687
chr15	84197801	84200392	2592	8	0.711338	0.16366	0.547678
chr6	159702149	159703322	1174	5	0.720384	0.172826	0.547558
chr2	92161016	92164781	3766	76	0.595716	0.0481867	0.547529
chr2	126471378	126471656	279	5	0.828267	0.280786	0.547481
chr4	73742680	73742810	131	6	0.786471	0.239001	0.547471
chr16	88972323	88987284	14962	311	0.595518	0.0481914	0.547326
chr1	118916110	118922012	5903	13	0.710663	0.163388	0.547276
chr22	49956904	50022211	65308	825	0.808753	0.261504	0.547249
chr7	46858772	46860048	1277	4	0.848657	0.301424	0.547234
chr4	70529780	70530679	900	4	0.889086	0.341922	0.547164
chr4	167236931	167240585	3655	7	0.917893	0.37076	0.547133
chr1	195732403	195733088	686	14	0.889497	0.342416	0.547081
chr17	11818608	11822173	3566	7	0.78511	0.238041	0.547069
chr4	190368824	190385546	16723	30	0.870487	0.323442	0.547045
chr17	11017654	11026438	8785	14	0.749532	0.202602	0.54693
chr18	4304791	4311864	7074	9	0.787301	0.240371	0.54693
chr13	54977908	54982074	4167	5	0.919237	0.372335	0.546902
chr16	86346446	86351581	5136	39	0.632635	0.085745	0.54689
chr6	106408004	106412341	4338	5	0.87287	0.325992	0.546878
chr4	124629714	124634886	5173	7	0.856672	0.309799	0.546874
chr4	43364083	43368707	4625	5	0.84217	0.295301	0.546869
chr1	193822227	193822995	769	9	0.963019	0.416194	0.546825
chr1	119884495	119884936	442	5	0.6143	0.0675278	0.546772
chr12	21045364	21052605	7242	8	0.607893	0.0611585	0.546734
chr9	77255629	77257658	2030	7	0.92916	0.382473	0.546688
chr4	166753164	166759444	6281	6	0.850157	0.303479	0.546678
chr4	124753323	124756624	3302	9	0.893826	0.347231	0.546595
chr8	70450323	70458273	7951	23	0.910308	0.363781	0.546527
chr12	18329755	18331227	1473	10	0.834168	0.287714	0.546453
chr19	28594401	28597508	3108	4	0.71515	0.168813	0.546337
chr19	5749359	5753982	4624	41	0.707334	0.161201	0.546134
chr14	99450823	99451016	194	4	0.909501	0.363373	0.546128
chr2	239832221	239856558	24338	278	0.817332	0.271208	0.546124
chr13	21591850	21596605	4756	19	0.876079	0.330075	0.546004
chr5	34767526	34771401	3876	7	0.862373	0.316425	0.545949
chr5	178000962	178016756	15795	141	0.832661	0.286802	0.545858
chr11	319555	338765	19211	219	0.678375	0.132524	0.545852
chr1	236417229	236419484	2256	11	0.88148	0.335715	0.545765
chr2	4085313	4087991	2679	6	0.699495	0.153804	0.545691
chr14	92854807	92862459	7653	26	0.59902	0.0533647	0.545656
chr4	150731253	150731881	629	11	0.887063	0.341421	0.545642
chr7	71314773	71337008	22236	72	0.83734	0.291719	0.54562
chr4	150268551	150269836	1286	4	0.953568	0.407967	0.545601
chr13	20873637	20881575	7939	61	0.66885	0.123277	0.545573
chr9	138594133	138605938	11806	174	0.76071	0.215139	0.545571
chr7	115115924	115116123	200	8	0.796551	0.251049	0.545502
chr15	55400908	55407833	6926	15	0.738173	0.192707	0.545467
chr3	172676023	172679780	3758	4	0.805577	0.260178	0.545399
chr4	1647342	1666619	19278	220	0.870669	0.325371	0.545298
chr6	83178121	83180568	2448	8	0.798947	0.253676	0.545271
chr2	119099925	119103910	3986	4	0.622941	0.0776705	0.54527
chr14	25723057	25724269	1213	12	0.571015	0.0257604	0.545255
chr4	166516358	166524572	8215	9	0.835639	0.290475	0.545164
chr6	75843994	75845701	1708	5	0.837676	0.292534	0.545141
chr8	50328508	50336419	7912	14	0.671021	0.125914	0.545108
chr3	148389421	148394310	4890	4	0.908	0.363062	0.544938
chr4	46878572	46882049	3478	5	0.777884	0.232963	0.544921
chr4	124342128	124342217	90	6	0.868206	0.323308	0.544898
chr1	3482184	3492849	10666	74	0.755692	0.210836	0.544856
chr16	32358942	32361076	2135	97	0.60604	0.0612639	0.544777
chr13	114985173	114991689	6517	40	0.761599	0.216871	0.544728
chr21	43031058	43032152	1095	5	0.566922	0.0222291	0.544692
chr3	148029451	148033154	3704	4	0.873041	0.328353	0.544688
chr20	7518224	7521865	3642	8	0.768736	0.224061	0.544675
chr3	172872025	172888379	16355	14	0.835364	0.290727	0.544637
chr12	61339496	61350985	11490	32	0.839628	0.295006	0.544623
chr4	44472356	44475951	3596	15	0.727913	0.183341	0.544572
chr5	75263082	75263504	423	4	0.824588	0.280026	0.544562
chr19	53783841	53787600	3760	21	0.592786	0.0482417	0.544544
chr2	212003055	212003796	742	9	0.905116	0.360691	0.544424
chr14	106128383	106129869	1487	19	0.641277	0.0968658	0.544411
chr5	178520030	178522881	2852	5	0.802537	0.258248	0.544288
chr5	1247025	1294827	47803	963	0.760703	0.216421	0.544282
chr15	26108587	26115167	6581	63	0.693947	0.149719	0.544228
chr21	42952427	42955394	2968	18	0.660258	0.116118	0.54414
chr4	617166	631838	14673	186	0.675055	0.13103	0.544025
chr8	52089040	52094430	5391	14	0.830534	0.286518	0.544016
chr11	37207783	37215121	7339	5	0.912868	0.368994	0.543875
chr7	156283791	156356475	72685	440	0.707201	0.163369	0.543832
chr3	167147475	167158373	10899	15	0.887831	0.34401	0.543821
chr5	1777301	1781411	4111	30	0.648093	0.104308	0.543785
chr21	16016204	16016636	433	4	0.844462	0.30068	0.543781
chr17	11122945	11132781	9837	14	0.796983	0.25321	0.543773
chr12	18021140	18022116	977	12	0.671129	0.127365	0.543764
chr10	42902315	42903322	1008	5	0.903142	0.359404	0.543737
chr4	76232214	76242993	10780	5	0.702135	0.158412	0.543723
chr3	163412629	163418562	5934	6	0.937017	0.393363	0.543654
chr7	55748369	55772300	23932	68	0.762472	0.218824	0.543647
chr1	1868823	1875460	6638	103	0.692324	0.148712	0.543612
chr8	75179993	75184489	4497	7	0.867389	0.323815	0.543575
chr12	38492939	38494475	1537	31	0.723518	0.179946	0.543572
chr11	48825665	48826087	423	7	0.594999	0.0514508	0.543548
chr7	46685158	46693009	7852	13	0.832787	0.28933	0.543457
chr4	124642642	124643397	756	8	0.907001	0.363574	0.543427
chr2	239901582	239914725	13144	162	0.872682	0.329259	0.543423
chr5	90859237	90861148	1912	5	0.689898	0.146506	0.543392
chr2	95609180	95614078	4899	34	0.631302	0.0879167	0.543385
chr8	96373352	96375893	2542	14	0.835687	0.292312	0.543375
chr7	47247370	47249734	2365	4	0.803997	0.260698	0.543299
chr18	1578742	1589203	10462	6	0.790138	0.246844	0.543293
chr13	100587378	100594032	6655	32	0.605084	0.0617932	0.543291
chr9	22347852	22348037	186	4	0.791997	0.24873	0.543268
chr13	19765194	19765995	802	6	0.661391	0.118146	0.543245
chr5	115311937	115317919	5983	4	0.844825	0.301607	0.543218
chr21	42610379	42619713	9335	67	0.673424	0.130239	0.543184
chr16	33718082	33719486	1405	12	0.657922	0.114771	0.543151
chr13	21544410	21544497	88	4	0.914848	0.371704	0.543144
chr2	119246986	119247765	780	4	0.725913	0.182841	0.543072
chr10	101008940	101012449	3510	4	0.755107	0.212272	0.542836
chr1	119075249	119078301	3053	5	0.629753	0.086931	0.542822
chr3	87752904	87760629	7726	6	0.728085	0.18527	0.542814
chr19	55380890	55381076	187	6	0.591209	0.0484929	0.542716
chr4	156889192	156892284	3093	7	0.884846	0.342147	0.542698
chr12	21162565	21167780	5216	6	0.653771	0.1112	0.542571
chr20	61779808	61805947	26140	417	0.639511	0.0970317	0.54248
chr4	46734275	46737738	3464	5	0.799426	0.256991	0.542434
chr18	14855816	14860541	4726	20	0.73123	0.188817	0.542413
chr6	85336143	85336517	375	8	0.843934	0.301548	0.542387
chr5	130322846	130326398	3553	7	0.802516	0.260174	0.542343
chr12	58648328	58663980	15653	12	0.780648	0.238318	0.54233
chr19	10167643	10168405	763	10	0.608269	0.0659507	0.542318
chr13	95530209	95531581	1373	4	0.801317	0.259014	0.542303
chr4	48979032	48998104	19073	91	0.613282	0.0709974	0.542284
chr12	60684580	60695709	11130	9	0.724558	0.182307	0.542251
chr8	70352932	70363025	10094	13	0.878996	0.336752	0.542244
chr11	85259894	85261490	1597	5	0.775788	0.233648	0.54214
chr9	138436058	138460091	24034	288	0.775625	0.233559	0.542067
chr4	107462072	107462310	239	5	0.734572	0.19258	0.541992
chr4	46832926	46833497	572	14	0.946273	0.404339	0.541934
chr6	49094296	49098115	3820	7	0.817011	0.275092	0.54192
chr4	163806345	163811548	5204	5	0.785553	0.243765	0.541789
chr4	180178150	180183614	5465	5	0.94815	0.40639	0.54176
chr4	46004709	46005594	886	7	0.830108	0.288436	0.541672
chr2	212009768	212017009	7242	4	0.884065	0.342405	0.54166
chr7	156362155	156369981	7827	61	0.737829	0.196169	0.541659
chr5	34668367	34669668	1302	5	0.876096	0.334607	0.541489
chr19	45078198	45079605	1408	16	0.669413	0.128	0.541413
chr17	11752298	11763212	10915	14	0.795914	0.254505	0.541408
chr18	6367548	6370003	2456	6	0.887233	0.345856	0.541377
chr8	46930899	46941151	10253	158	0.681477	0.140127	0.54135
chr11	56028483	56034920	6438	6	0.578443	0.0371013	0.541342
chr13	28322353	28323188	836	28	0.622273	0.0809335	0.54134
chr11	37398646	37402850	4205	5	0.904011	0.362721	0.54129
chr12	58753941	58757068	3128	4	0.842087	0.300872	0.541216
chr3	145969397	145969625	229	7	0.905766	0.364567	0.541199
chr8	69629541	69629620	80	5	0.913436	0.372301	0.541135
chr5	1175128	1193546	18419	207	0.76407	0.223014	0.541056
chr7	114460465	114460616	152	4	0.733879	0.192857	0.541022
chr8	69562993	69564246	1254	9	0.944342	0.403322	0.54102
chr9	24329637	24329737	101	4	0.800654	0.259648	0.541006
chr8	47312837	47360579	47743	848	0.648763	0.10777	0.540992
chr19	10556599	10561528	4930	65	0.745286	0.204369	0.540917
chr4	74341571	74343452	1882	13	0.849471	0.308589	0.540882
chr17	11648135	11649934	1800	4	0.754393	0.213528	0.540865
chr7	71410920	71422076	11157	67	0.850942	0.310114	0.540828
chr12	60781269	60787139	5871	15	0.923571	0.382756	0.540814
chr1	236578341	236580274	1934	7	0.861313	0.320525	0.540788
chr10	96463657	96463848	192	4	0.799962	0.259348	0.540614
chr1	115966015	115972675	6661	17	0.827295	0.286775	0.54052
chr18	28490921	28490992	72	4	0.83382	0.293304	0.540516
chr4	43507199	43511681	4483	13	0.808061	0.267614	0.540447
chr7	70854222	70856263	2042	13	0.865163	0.324822	0.540342
chr12	4204693	4206008	1316	8	0.567111	0.0267998	0.540311
chr3	96418596	96422706	4111	9	0.884024	0.343829	0.540195
chr17	14661987	14678023	16037	15	0.635095	0.0949063	0.540189
chr12	62037558	62046690	9133	9	0.863259	0.323079	0.54018
chr14	92033641	92033704	64	4	0.934517	0.394375	0.540142
chr4	44842503	44848156	5654	4	0.855208	0.315332	0.539876
chr11	37320069	37326715	6647	5	0.88134	0.341504	0.539836
chr2	140879264	140879606	343	4	0.88147	0.341643	0.539827
chr18	77576638	77580256	3619	60	0.565115	0.0253054	0.53981
chr5	79148992	79151535	2544	7	0.770942	0.23121	0.539732
chr12	18119966	18120914	949	8	0.709858	0.170217	0.539641
chr7	70883254	70890886	7633	49	0.815823	0.276244	0.53958
chr19	32513144	32513375	232	5	0.811274	0.271738	0.539536
chr3	96468832	96472262	3431	8	0.725599	0.186067	0.539532
chr21	42662230	42666154	3925	12	0.638631	0.099125	0.539506
chr4	124294488	124306822	12335	25	0.938618	0.399175	0.539443
chr7	155983064	156002452	19389	177	0.702553	0.163123	0.53943
chr8	6997853	7006880	9028	48	0.666311	0.126889	0.539422
chr4	165398200	165402171	3972	4	0.738749	0.199386	0.539363
chr4	165640580	165643921	3342	6	0.77133	0.23197	0.53936
chr8	43080541	43082882	2342	6	0.626286	0.0869493	0.539336
chr21	15718112	15719631	1520	9	0.795223	0.25591	0.539313
chr8	51856607	51863359	6753	15	0.89085	0.35155	0.5393
chr10	91878168	91878523	356	4	0.821664	0.282391	0.539274
chr11	39557745	39558156	412	4	0.843733	0.304504	0.539229
chr7	47054701	47070807	16107	19	0.877293	0.338155	0.539137
chr9	11439522	11443455	3934	6	0.867789	0.328721	0.539067
chr1	2787756	2790725	2970	15	0.727969	0.188915	0.539054
chr19	45030606	45031309	704	4	0.625048	0.0860815	0.538967
chr4	157643181	157646491	3311	15	0.86631	0.327398	0.538912
chr16	86240557	86245176	4620	26	0.569528	0.0306334	0.538894
chr10	100852811	100859190	6380	4	0.850853	0.311982	0.53887
chr4	157821589	157823118	1530	7	0.819773	0.280906	0.538868
chr8	144080288	144097220	16933	121	0.807082	0.268296	0.538786
chr8	74978683	74982487	3805	8	0.773502	0.234741	0.538761
chr4	47006130	47006255	126	6	0.914268	0.375526	0.538742
chr4	149812807	149815347	2541	7	0.793382	0.254676	0.538706
chr2	34929789	34929954	166	5	0.858031	0.319337	0.538694
chr8	70502545	70521991	19447	37	0.884188	0.345502	0.538686
chr12	16535400	16536690	1291	20	0.744375	0.205695	0.53868
chr6	56132353	56136733	4381	11	0.893815	0.355159	0.538655
chr6	147875497	147875558	62	4	0.909167	0.370562	0.538604
chr7	155704180	155719893	15714	191	0.59743	0.0588492	0.538581
chr18	5934327	5943530	9204	18	0.735305	0.196851	0.538454
chr5	37887455	37891195	3741	7	0.815798	0.277366	0.538432
chr4	157090417	157093158	2742	6	0.831008	0.292583	0.538425
chr18	18776182	18781904	5723	13	0.784811	0.246408	0.538402
chr1	193526391	193540220	13830	10	0.930927	0.392606	0.538321
chr2	126478483	126479108	626	9	0.856138	0.317887	0.538251
chr8	128024414	128025439	1026	4	0.821072	0.28283	0.538242
chr5	128522183	128523736	1554	5	0.75532	0.217088	0.538231
chr1	195408911	195414254	5344	6	0.899538	0.361321	0.538218
chr14	106041833	106072919	31087	150	0.682021	0.143871	0.53815
chr4	124523295	124533601	10307	26	0.849216	0.311095	0.538121
chr18	76634728	76635438	711	13	0.589624	0.0515068	0.538117
chr7	115163723	115163812	90	4	0.812746	0.274643	0.538104
chr18	14245441	14247833	2393	5	0.641147	0.10308	0.538067
chr18	2487658	2508047	20390	40	0.796056	0.257997	0.538059
chr4	181389626	181396950	7325	11	0.867721	0.329687	0.538033
chr1	159432770	159440319	7550	14	0.56542	0.0273996	0.53802
chr13	86758925	86760009	1085	6	0.793058	0.255049	0.53801
chr9	71032686	71038344	5659	14	0.606007	0.0680481	0.537959
chr4	149417542	149431349	13808	25	0.820479	0.282587	0.537892
chr13	27243753	27246577	2825	4	0.938038	0.400268	0.537771
chr1	196991281	196992781	1501	6	0.900697	0.362952	0.537745
chr11	93760326	93760589	264	4	0.853296	0.315563	0.537733
chr19	8848330	8851347	3018	32	0.672068	0.134343	0.537725
chr14	62865852	62866418	567	5	0.762118	0.224409	0.537709
chr19	16013257	16013966	710	38	0.575936	0.0382444	0.537691
chr4	124935044	124935557	514	6	0.811637	0.273971	0.537666
chr14	61784271	61787726	3456	9	0.73462	0.196973	0.537647
chr10	128365359	128365505	147	6	0.634954	0.0973106	0.537643
chr6	76759878	76760074	197	6	0.772794	0.235325	0.537469
chr13	95481658	95488290	6633	15	0.785883	0.248415	0.537468
chr20	6220126	6230301	10176	22	0.789618	0.252167	0.537451
chr11	56545198	56550071	4874	4	0.702052	0.164614	0.537438
chr13	78743601	78750030	6430	5	0.951165	0.413776	0.537389
chr4	190131711	190138708	6998	5	0.901147	0.363764	0.537383
chr7	155903129	155903593	465	10	0.597869	0.0605269	0.537342
chr21	16828333	16846559	18227	20	0.89609	0.358805	0.537285
chr9	1900084	1900161	78	4	0.640961	0.103741	0.53722
chr7	64925503	64928048	2546	6	0.670209	0.13299	0.537219
chr9	75253169	75256975	3807	7	0.85387	0.31671	0.53716
chr4	46816977	46824170	7194	20	0.900176	0.363046	0.537131
chr15	84158206	84178080	19875	68	0.833286	0.296261	0.537025
chr19	54267966	54274278	6313	59	0.574254	0.0372497	0.537004
chr12	43777662	43784896	7235	16	0.802139	0.265219	0.53692
chr21	15539019	15539396	378	9	0.629234	0.0923225	0.536912
chr12	47458468	47462447	3980	4	0.807259	0.270412	0.536847
chr13	21549115	21590491	41377	192	0.798877	0.262043	0.536834
chr3	82616328	82616624	297	4	0.909757	0.372946	0.536811
chr7	70632778	70638673	5896	23	0.889632	0.352869	0.536763
chr13	112103835	112104939	1105	11	0.58108	0.0443495	0.536731
chr3	182028706	182033651	4946	10	0.739248	0.202588	0.53666
chr18	5868806	5873143	4338	8	0.703995	0.167338	0.536656
chr5	127685977	127686157	181	6	0.827429	0.290848	0.53658
chr6	74698370	74702995	4626	22	0.803503	0.26694	0.536563
chr22	49233965	49273064	39100	342	0.837999	0.301463	0.536536
chr8	54139683	54147420	7738	18	0.668049	0.131517	0.536532
chr8	70220371	70226677	6307	6	0.882758	0.346295	0.536463
chr17	11671543	11677323	5781	12	0.812826	0.276419	0.536407
chr12	43875660	43877054	1395	7	0.846347	0.309949	0.536398
chr4	81380290	81389845	9556	5	0.807545	0.271152	0.536393
chr18	3452757	3453544	788	10	0.731542	0.195212	0.53633
chr11	26468509	26475427	6919	14	0.880988	0.34469	0.536298
chr12	63852716	63853678	963	6	0.764133	0.227893	0.53624
chr4	124946713	124949342	2630	4	0.886442	0.350223	0.53622
chr21	42833254	42854253	21000	136	0.665088	0.128918	0.53617
chr15	28076531	28118032	41502	228	0.846464	0.310303	0.536161
chr4	165484290	165485129	840	8	0.721158	0.185045	0.536113
chr18	6250408	6258722	8315	18	0.777515	0.241405	0.536109
chr13	112018130	112026479	8350	34	0.74422	0.208141	0.53608
chr4	179803811	179821013	17203	22	0.890018	0.353979	0.53604
chr6	161282331	161286608	4278	24	0.688976	0.152959	0.536018
chr14	44849510	44855331	5822	46	0.608084	0.0721427	0.535941
chr11	1213124	1222427	9304	311	0.5916	0.0556666	0.535934
chr3	147998351	147998840	490	9	0.895846	0.360029	0.535817
chr12	17284466	17291772	7307	7	0.822366	0.28656	0.535805
chr8	54824220	54824415	196	5	0.94273	0.407026	0.535704
chr8	70629163	70648648	19486	26	0.921177	0.385515	0.535662
chr4	55161213	55166863	5651	20	0.873333	0.337678	0.535656
chr7	71223977	71227252	3276	4	0.651829	0.116176	0.535653
chr7	47009344	47036682	27339	28	0.908857	0.37321	0.535646
chr5	7065746	7068548	2803	6	0.763677	0.228095	0.535582
chr2	143810696	143814516	3821	5	0.828121	0.292559	0.535562
chr8	50313797	50314299	503	8	0.838872	0.303314	0.535558
chr1	119836379	119847287	10909	21	0.686525	0.150969	0.535556
chr15	84271908	84298892	26985	70	0.818026	0.282485	0.535541
chr11	58765887	58773077	7191	17	0.583185	0.0477212	0.535464
chr1	111644295	111645122	828	8	0.833875	0.298492	0.535383
chr3	98153473	98154899	1427	5	0.68092	0.145588	0.535332
chr18	18926328	18933011	6684	17	0.877796	0.342494	0.535302
chr7	70880213	70882600	2388	17	0.934837	0.399539	0.535298
chr3	890489	891721	1233	5	0.932646	0.397395	0.535251
chr4	166459271	166472408	13138	16	0.924411	0.389204	0.535208
chr5	4407748	4415542	7795	8	0.723645	0.188454	0.535191
chr18	6280584	6286019	5436	9	0.760762	0.225642	0.53512
chr4	46479269	46479665	397	5	0.932585	0.397523	0.535062
chr4	49015013	49025689	10677	25	0.612102	0.0770626	0.535039
chr14	88099474	88104794	5321	5	0.882177	0.347157	0.535021
chr14	87724152	87732051	7900	6	0.776123	0.241119	0.535005
chr1	247418400	247420230	1831	4	0.671622	0.13662	0.535002
chr8	58978569	58979861	1293	12	0.923087	0.388157	0.53493
chr5	3089460	3093827	4368	6	0.626062	0.0911366	0.534925
chr4	179967029	179969186	2158	5	0.92835	0.393482	0.534869
chr5	34563469	34565715	2247	13	0.805675	0.270849	0.534826
chr12	62552927	62554536	1610	4	0.810788	0.275996	0.534792
chr13	111204463	111209027	4565	23	0.896376	0.361603	0.534773
chr2	107915093	107926546	11454	17	0.830861	0.296109	0.534752
chr6	106183883	106187234	3352	8	0.850566	0.315842	0.534724
chr8	43274890	43275621	732	18	0.765142	0.230421	0.534721
chr18	15330185	15331599	1415	56	0.696283	0.161657	0.534626
chr4	150436087	150443070	6984	11	0.820146	0.285624	0.534522
chr6	47817335	47820788	3454	8	0.841068	0.306727	0.534341
chr11	37600412	37604245	3834	7	0.888807	0.354467	0.534341
chr7	72802937	72811459	8523	63	0.794024	0.259724	0.5343
chr5	76178506	76182426	3921	8	0.742159	0.207877	0.534282
chr2	33635557	33641851	6295	27	0.867453	0.333252	0.534202
chr8	70053420	70075129	21710	20	0.871359	0.337178	0.53418
chr4	1492371	1522289	29919	292	0.602047	0.0678817	0.534166
chr8	59261287	59265728	4442	5	0.800266	0.266123	0.534143
chr4	149646072	149650143	4072	7	0.864888	0.330751	0.534137
chr4	45532355	45537809	5455	35	0.858488	0.324403	0.534085
chr13	21597484	21619063	21580	107	0.842064	0.308014	0.53405
chr1	119171934	119172182	249	6	0.612687	0.0786451	0.534042
chr7	155965483	155982653	17171	170	0.673266	0.139237	0.534029
chr5	1699607	1719717	20111	70	0.565834	0.0318664	0.533968
chr2	33642762	33655014	12253	44	0.881207	0.347272	0.533935
chr15	23697747	23700783	3037	13	0.746129	0.212201	0.533928
chr13	27163122	27168733	5612	9	0.753934	0.220021	0.533913
chr7	71103536	71106660	3125	11	0.883278	0.349369	0.533909
chr22	50119168	50129935	10768	166	0.741066	0.20718	0.533886
chr5	75965319	75966211	893	5	0.944061	0.410177	0.533884
chr6	55009284	55010363	1080	5	0.877675	0.343796	0.533879
chr4	159198421	159198893	473	6	0.898802	0.364926	0.533876
chr20	7677525	7681557	4033	11	0.791101	0.257327	0.533774
chr7	47072984	47077870	4887	19	0.834624	0.300856	0.533768
chr1	199357516	199361430	3915	7	0.931631	0.3979	0.533731
chr3	175547071	175548670	1600	9	0.885987	0.352333	0.533654
chr1	186545841	186547558	1718	7	0.801653	0.268012	0.533641
chr6	57690242	57694530	4289	4	0.628644	0.0950173	0.533627
chr4	177468930	177469648	719	4	0.923436	0.38992	0.533517
chr2	217801715	217802190	476	7	0.771787	0.238309	0.533478
chr13	57492802	57497246	4445	4	0.816029	0.282575	0.533454
chr14	25978696	25990342	11647	29	0.699455	0.166025	0.53343
chr6	169317699	169351120	33422	75	0.705431	0.17205	0.533381
chr9	40738266	40739881	1616	7	0.85028	0.316918	0.533363
chr12	59234739	59239531	4793	11	0.856514	0.323222	0.533292
chr8	69405040	69429032	23993	25	0.858757	0.325511	0.533246
chr19	32663818	32664162	345	4	0.884523	0.35132	0.533203
chr16	88804003	88837439	33437	717	0.636562	0.103419	0.533143
chr10	128559980	128570860	10881	65	0.705845	0.172742	0.533103
chr12	60766710	60772492	5783	14	0.814071	0.281019	0.533052
chr12	17548853	17556288	7436	12	0.786425	0.253381	0.533044
chr2	108397656	108415307	17652	18	0.874912	0.341941	0.532971
chr14	62481398	62487506	6109	10	0.846305	0.313345	0.53296
chr13	111214869	111217336	2468	19	0.784187	0.25134	0.532847
chr17	14647724	14652647	4924	7	0.758265	0.225442	0.532823
chr4	176330156	176330569	414	4	0.870424	0.337691	0.532733
chr21	46151452	46159420	7969	83	0.627726	0.0950413	0.532685
chr10	33568614	33568753	140	4	0.651488	0.118811	0.532677
chr9	1065845	1066844	1000	4	0.686409	0.153732	0.532676
chr18	5656119	5658088	1970	6	0.793997	0.261326	0.532671
chr12	60673848	60676907	3060	13	0.894949	0.362352	0.532596
chr8	69885652	69889410	3759	22	0.911005	0.378416	0.532589
chr4	163300604	163302233	1630	6	0.894658	0.362095	0.532564
chr5	5095544	5099477	3934	4	0.678838	0.146299	0.532539
chr5	75162759	75165221	2463	6	0.832079	0.299549	0.532531
chr3	155245537	155253406	7870	5	0.87077	0.338251	0.532519
chr1	3203285	3203769	485	6	0.707174	0.174669	0.532505
chr6	159732722	159738837	6116	39	0.564886	0.0324389	0.532447
chr7	51156604	51157206	603	5	0.836722	0.304297	0.532425
chr15	21005585	21006662	1078	13	0.693913	0.161538	0.532374
chr17	14632618	14634001	1384	10	0.761827	0.229454	0.532373
chr2	211717450	211723434	5985	5	0.903109	0.370759	0.53235
chr1	120056533	120061558	5026	30	0.601281	0.0690734	0.532208
chr12	59080775	59086895	6121	6	0.852519	0.320323	0.532196
chr5	7238886	7239940	1055	5	0.822341	0.290213	0.532128
chr5	76551409	76555184	3776	5	0.887184	0.355085	0.532099
chr11	60277156	60278164	1009	19	0.670727	0.138634	0.532092
chr8	43542545	43543601	1057	14	0.688014	0.155945	0.532068
chr6	146831271	146836901	5631	9	0.880076	0.348057	0.532019
chr4	124407423	124411639	4217	15	0.887188	0.355235	0.531954
chr4	124740290	124745047	4758	5	0.828432	0.296502	0.531929
chr17	11332348	11334551	2204	8	0.668501	0.136573	0.531928
chr9	139383553	139431882	48330	1532	0.60666	0.074832	0.531828
chr4	149609518	149612573	3056	4	0.876472	0.344691	0.531781
chr4	163483325	163483686	362	9	0.795109	0.263355	0.531753
chr20	21964378	21966120	1743	9	0.759979	0.22826	0.531719
chr19	28734984	28751925	16942	26	0.756743	0.22511	0.531633
chr4	163628539	163635022	6484	27	0.809042	0.277443	0.531598
chr10	100830929	100832558	1630	8	0.865369	0.333775	0.531593
chr4	149375635	149376514	880	4	0.932002	0.400414	0.531589
chr4	179987718	179988015	298	4	0.94657	0.414991	0.531579
chr21	16866383	16868556	2174	11	0.919651	0.388073	0.531578
chr1	17600926	17602600	1675	8	0.758568	0.22702	0.531548
chr3	143592965	143600116	7152	7	0.880804	0.349271	0.531534
chr18	3691288	3712571	21284	37	0.636041	0.10454	0.5315
chr4	180798298	180798654	357	4	0.952428	0.420933	0.531495
chr12	59001167	59015106	13940	21	0.835682	0.304254	0.531428
chr19	22879944	22895819	15876	121	0.722678	0.191306	0.531372
chr1	193453513	193456976	3464	4	0.912613	0.381274	0.531339
chr19	55549242	55573345	24104	211	0.885765	0.354438	0.531327
chr15	54375515	54380504	4990	15	0.668152	0.136825	0.531327
chr15	28119407	28150170	30764	79	0.842155	0.310829	0.531326
chr12	62562409	62563462	1054	7	0.835944	0.304627	0.531317
chr22	17767197	17769896	2700	28	0.796688	0.265472	0.531216
chr3	98972045	98979900	7856	11	0.865954	0.334751	0.531204
chr13	78398537	78406128	7592	8	0.860347	0.329162	0.531186
chr18	14357402	14358113	712	8	0.642931	0.111761	0.53117
chr12	59055685	59062381	6697	15	0.856991	0.325834	0.531158
chr7	118805551	118809443	3893	5	0.821268	0.290144	0.531124
chr3	146055390	146068158	12769	7	0.861756	0.330665	0.531092
chr9	83314	83538	225	11	0.711734	0.180669	0.531065
chr1	248596390	248597422	1033	13	0.578345	0.0473413	0.531004
chr4	124382593	124389188	6596	6	0.779223	0.248223	0.530999
chr7	46752131	46755087	2957	4	0.851314	0.320321	0.530993
chr7	71147014	71147246	233	7	0.909916	0.37893	0.530986
chr1	17645404	17645786	383	6	0.741809	0.210828	0.530981
chr11	37383998	37386612	2615	7	0.849731	0.318778	0.530952
chr14	87995595	88000456	4862	4	0.678697	0.147818	0.530879
chr5	1449269	1449959	691	8	0.669418	0.13864	0.530778
chr4	44813894	44820843	6950	8	0.76572	0.234983	0.530737
chr5	76684420	76687169	2750	9	0.92643	0.395719	0.530711
chr7	115483627	115483871	245	7	0.809951	0.27927	0.530681
chr15	84440697	84449030	8334	14	0.718913	0.188283	0.53063
chr9	24141671	24143037	1367	5	0.922943	0.392328	0.530616
chr11	37232089	37233109	1021	9	0.931841	0.401267	0.530575
chr8	51095616	51096084	469	4	0.886188	0.355631	0.530557
chr7	71194548	71197416	2869	13	0.859667	0.329169	0.530498
chr5	5065156	5073911	8756	4	0.586693	0.0562318	0.530461
chr4	157135314	157141487	6174	11	0.85542	0.32497	0.530449
chr1	225248870	225249303	434	11	0.926319	0.395881	0.530438
chr13	82738292	82739921	1630	8	0.907752	0.377328	0.530424
chr2	199329579	199332687	3109	6	0.912693	0.382282	0.53041
chr8	74998428	75004136	5709	17	0.871909	0.341522	0.530387
chr11	60172831	60174777	1947	5	0.66367	0.133314	0.530356
chr15	84498936	84500646	1711	4	0.74394	0.213647	0.530293
chr18	6191430	6204051	12622	22	0.805634	0.275354	0.530279
chr17	12754900	12756537	1638	9	0.811453	0.281176	0.530277
chr1	2372162	2372335	174	5	0.889052	0.358837	0.530215
chr17	81039245	81066765	27521	836	0.721192	0.190986	0.530206
chr7	46699018	46704419	5402	12	0.873341	0.343188	0.530152
chr12	60802801	60806350	3550	4	0.85777	0.327649	0.530121
chr2	119072489	119081547	9059	13	0.675041	0.14501	0.530031
chr2	211736869	211753071	16203	12	0.928576	0.398595	0.52998
chr7	155783700	155827279	43580	479	0.602471	0.0724984	0.529973
chr5	975496	977927	2432	43	0.888623	0.358654	0.529969
chr8	75076088	75080417	4330	16	0.76988	0.239916	0.529964
chr5	1029678	1041084	11407	233	0.815021	0.285069	0.529951
chr9	77182053	77191252	9200	8	0.832055	0.302111	0.529944
chr20	6292173	6293330	1158	8	0.645745	0.115804	0.529941
chr12	60457382	60457441	60	4	0.830972	0.301042	0.529931
chr5	127570845	127572367	1523	7	0.808543	0.278623	0.52992
chr3	143850682	143857650	6969	8	0.849803	0.319909	0.529894
chr4	44880952	44883122	2171	9	0.778341	0.2485	0.529841
chr18	6242164	6242470	307	9	0.727994	0.198168	0.529826
chr3	143707261	143707881	621	4	0.801524	0.271741	0.529783
chr7	156024502	156032956	8455	105	0.699082	0.16935	0.529732
chr13	55061275	55061542	268	5	0.828568	0.298865	0.529703
chr14	27104080	27104338	259	13	0.639143	0.109543	0.5296
chr8	50345901	50346844	944	4	0.655113	0.125526	0.529586
chr14	26253662	26254032	371	15	0.737488	0.20792	0.529568
chr2	239856815	239892145	35331	307	0.816764	0.2872	0.529564
chr4	149510670	149520532	9863	20	0.785938	0.256466	0.529472
chr4	81790824	81790963	140	9	0.811699	0.282234	0.529465
chr3	143738746	143742946	4201	13	0.818841	0.289376	0.529465
chr11	48976863	48978064	1202	26	0.686798	0.157355	0.529443
chr8	111016977	111018516	1540	4	0.870178	0.340754	0.529425
chr7	156095415	156095617	203	9	0.582685	0.0533091	0.529376
chr6	159691989	159698014	6026	19	0.576572	0.0472412	0.529331
chr7	46954997	46958225	3229	10	0.853179	0.323966	0.529213
chr18	3411754	3440263	28510	87	0.743559	0.214446	0.529113
chr17	10878311	10888667	10357	5	0.649966	0.120871	0.529095
chr14	26196105	26201254	5150	5	0.629813	0.100722	0.529091
chr3	27792638	27796539	3902	5	0.81139	0.282321	0.529069
chr15	54278149	54303183	25035	20	0.68309	0.154023	0.529067
chr10	100934630	100935519	890	14	0.772318	0.243269	0.529049
chr8	70231816	70261908	30093	157	0.805851	0.276817	0.529034
chr14	61796057	61799543	3487	6	0.78144	0.252443	0.528998
chr5	180134254	180134560	307	5	0.573206	0.0442309	0.528975
chr13	27184304	27235909	51606	82	0.836922	0.307967	0.528954
chr6	86993519	86995239	1721	16	0.916693	0.387775	0.528918
chr4	124489823	124517960	28138	33	0.875413	0.346524	0.528888
chr14	63717237	63734143	16907	10	0.914174	0.385351	0.528824
chr15	26006574	26007674	1101	8	0.735626	0.206807	0.528819
chr12	63772124	63772731	608	5	0.781022	0.252248	0.528773
chr15	55309702	55313932	4231	13	0.79215	0.263377	0.528773
chr4	78298282	78300040	1759	5	0.765106	0.236358	0.528747
chr12	58472652	58486335	13684	31	0.771532	0.242793	0.528738
chr4	159510925	159513618	2694	4	0.906258	0.377532	0.528726
chr21	16606689	16633584	26896	21	0.92382	0.395108	0.528712
chr4	60590123	60591143	1021	8	0.944355	0.415652	0.528703
chr4	150176702	150178702	2001	4	0.766685	0.238005	0.52868
chr6	54046110	54051599	5490	5	0.874422	0.345746	0.528676
chr8	59090162	59103703	13542	21	0.764584	0.235921	0.528663
chr12	58601207	58605324	4118	13	0.766207	0.237546	0.52866
chr12	37970164	37975606	5443	38	0.665306	0.136683	0.528623
chr4	189894526	189894612	87	4	0.917045	0.388427	0.528619
chr9	74142105	74144311	2207	4	0.888191	0.359711	0.52848
chr9	37002128	37025102	22975	108	0.837288	0.308811	0.528477
chr13	100535200	100535540	341	6	0.685206	0.156777	0.528428
chr4	76253893	76256251	2359	7	0.646862	0.118455	0.528407
chr8	52194175	52204417	10243	15	0.836455	0.308071	0.528384
chr5	127062571	127062962	392	4	0.759117	0.230767	0.52835
chr18	2227510	2230883	3374	19	0.754531	0.226198	0.528332
chr3	174186311	174187367	1057	5	0.928533	0.400228	0.528305
chr9	136129875	136150303	20429	180	0.656401	0.128103	0.528298
chr7	156371116	156384797	13682	78	0.735593	0.207315	0.528277
chr6	28759960	28761406	1447	5	0.618982	0.0907507	0.528231
chr7	46571451	46584990	13540	34	0.887919	0.359737	0.528182
chr13	21671786	21674595	2810	17	0.763324	0.235147	0.528177
chr4	46806426	46807323	898	11	0.847713	0.319565	0.528147
chr3	96494072	96499920	5849	6	0.84251	0.314385	0.528125
chr8	50150169	50152966	2798	11	0.742539	0.214414	0.528124
chr2	33327280	33358478	31199	44	0.889476	0.361355	0.528121
chr3	148178541	148181187	2647	6	0.888517	0.360424	0.528094
chr21	16443502	16444038	537	4	0.929256	0.401189	0.528067
chr12	62280227	62287240	7014	9	0.867113	0.339173	0.52794
chr12	63696410	63712574	16165	29	0.759162	0.231227	0.527935
chr4	81585836	81587898	2063	6	0.732619	0.204706	0.527913
chr16	1942080	1945678	3599	34	0.811966	0.284108	0.527857
chr9	133896062	133898457	2396	12	0.709499	0.181654	0.527845
chr4	124348634	124370042	21409	54	0.918809	0.390992	0.527817
chr10	101021665	101026087	4423	20	0.711895	0.184278	0.527618
chr19	3148231	3149489	1259	19	0.929317	0.401713	0.527605
chr5	75124314	75130353	6040	6	0.861781	0.334261	0.52752
chr7	158923190	158929891	6702	45	0.80983	0.282346	0.527483
chr14	92647571	92656965	9395	8	0.791019	0.26356	0.527459
chr21	16718206	16724377	6172	12	0.906876	0.379451	0.527425
chr20	6733082	6735962	2881	8	0.782372	0.254981	0.527391
chr6	63873380	63874564	1185	41	0.879745	0.352416	0.52733
chr18	1737651	1743171	5521	8	0.78485	0.257527	0.527323
chr7	147291311	147291449	139	6	0.815395	0.288089	0.527306
chr13	78567950	78569349	1400	5	0.917823	0.390537	0.527286
chr2	125636511	125639832	3322	5	0.800853	0.273582	0.527271
chr5	127635188	127635478	291	9	0.868354	0.341115	0.527239
chr1	247728427	247728488	62	4	0.644022	0.116839	0.527184
chr13	95523326	95524534	1209	8	0.80118	0.273999	0.527181
chr4	107360153	107368743	8591	6	0.720299	0.193139	0.52716
chr6	54438755	54442311	3557	12	0.879068	0.351973	0.527095
chr4	157707589	157708902	1314	4	0.915454	0.388434	0.52702
chr4	604687	615975	11289	68	0.637326	0.110406	0.52692
chr5	114101968	114104191	2224	5	0.849318	0.322411	0.526907
chr7	156003703	156019421	15719	108	0.685941	0.159061	0.526881
chr15	23273409	23273487	79	5	0.78953	0.262664	0.526866
chr4	189883552	189886439	2888	6	0.93922	0.41236	0.526859
chr18	3348722	3350299	1578	21	0.810725	0.283964	0.526761
chr8	70602390	70612180	9791	12	0.816695	0.290006	0.526689
chr4	150259089	150262561	3473	5	0.620377	0.09372	0.526657
chr6	160783876	160784882	1007	31	0.586841	0.060189	0.526652
chr13	76476086	76483563	7478	11	0.852377	0.325741	0.526635
chr4	46591726	46594361	2636	4	0.769553	0.242938	0.526615
chr6	141489420	141504760	15341	13	0.861326	0.334724	0.526602
chr6	47955666	47957436	1771	4	0.866521	0.339936	0.526585
chr2	115099515	115100005	491	6	0.818685	0.292122	0.526563
chr4	122853012	122854350	1339	10	0.87752	0.350984	0.526537
chr9	23966053	23967302	1250	12	0.842788	0.316279	0.52651
chr8	51779838	51790323	10486	9	0.774629	0.248259	0.52637
chr2	211962253	211963183	931	4	0.798408	0.272085	0.526323
chr11	49057036	49057205	170	10	0.597078	0.0708569	0.526222
chr19	32202274	32206539	4266	17	0.833058	0.306857	0.526201
chr9	11345720	11349559	3840	6	0.916556	0.390373	0.526183
chr17	9600024	9600360	337	5	0.616177	0.0900453	0.526132
chr4	60813215	60814640	1426	7	0.910562	0.384474	0.526088
chr4	46569158	46570498	1341	17	0.872965	0.346887	0.526077
chr5	127584925	127598805	13881	15	0.825972	0.299959	0.526013
chr19	31979672	31981446	1775	15	0.887251	0.36127	0.525981
chr11	32505626	32509103	3478	11	0.796113	0.270152	0.525961
chr16	88839477	88850659	11183	234	0.641693	0.115771	0.525922
chr20	7846098	7858087	11990	12	0.776162	0.250311	0.525851
chr5	117165755	117167383	1629	7	0.870043	0.34421	0.525833
chr10	129532147	129557263	25117	147	0.606341	0.080534	0.525807
chr7	70892271	70942347	50077	172	0.859432	0.333662	0.52577
chr12	62253134	62255185	2052	9	0.86244	0.336681	0.525759
chr4	46889450	46890754	1305	14	0.888341	0.362592	0.525749
chr3	96519861	96520393	533	4	0.780257	0.254567	0.52569
chr12	63525530	63527937	2408	4	0.763845	0.238197	0.525648
chr8	69472246	69481766	9521	6	0.78227	0.256654	0.525616
chr19	28934456	28934941	486	9	0.851344	0.325748	0.525596
chr8	69695030	69697209	2180	6	0.931909	0.406339	0.52557
chr19	49570791	49574987	4197	52	0.67926	0.153728	0.525532
chr20	6249946	6252326	2381	7	0.711736	0.186239	0.525497
chr3	96703210	96703918	709	4	0.805654	0.280169	0.525485
chr3	146214926	146215497	572	14	0.885011	0.35953	0.525482
chr21	43389820	43398611	8792	73	0.869124	0.343681	0.525443
chr7	156203386	156213353	9968	63	0.597085	0.0716528	0.525432
chr7	156836226	156852546	16321	194	0.640176	0.114807	0.525369
chr13	76803743	76808559	4817	6	0.896041	0.370711	0.52533
chr3	86196438	86203639	7202	6	0.8188	0.293511	0.525288
chr6	169418843	169435533	16691	24	0.668812	0.143538	0.525273
chr2	33401437	33419202	17766	30	0.907866	0.382612	0.525254
chr4	123023702	123024565	864	8	0.811805	0.286553	0.525252
chr6	86985714	86986319	606	4	0.905457	0.380209	0.525247
chr13	84248899	84249178	280	4	0.925832	0.400588	0.525244
chr9	43543130	43545273	2144	4	0.817243	0.292011	0.525231
chr5	4099140	4103201	4062	13	0.796836	0.27164	0.525196
chr1	195520803	195527694	6892	8	0.873986	0.348916	0.52507
chr4	167014267	167019359	5093	7	0.768386	0.243351	0.525035
chr2	33148962	33150143	1182	13	0.896753	0.371721	0.525032
chr8	88527581	88529146	1566	6	0.930947	0.405919	0.525027
chr13	55268060	55282128	14069	12	0.771161	0.24622	0.524941
chr17	11049951	11053387	3437	9	0.664378	0.139442	0.524936
chr4	73589697	73596366	6670	11	0.871543	0.346611	0.524932
chr7	46941016	46949611	8596	12	0.8703	0.345424	0.524876
chr6	27574280	27575547	1268	16	0.690625	0.165769	0.524856
chr1	225361404	225372236	10833	15	0.766602	0.241749	0.524853
chr18	4170019	4174622	4604	4	0.582007	0.0572124	0.524794
chr19	54312568	54315228	2661	48	0.594404	0.0696604	0.524744
chr21	28636859	28639064	2206	4	0.842137	0.317396	0.524741
chr15	26205444	26207456	2013	5	0.74569	0.220976	0.524714
chr1	186616330	186625575	9246	21	0.832338	0.307644	0.524694
chr20	61886015	61901335	15321	311	0.658335	0.133645	0.52469
chr4	180611992	180616916	4925	5	0.865648	0.340967	0.52468
chr4	1559588	1580273	20686	295	0.568481	0.0438037	0.524678
chr1	3612887	3614190	1304	10	0.909848	0.385219	0.524629
chr6	48662355	48671300	8946	10	0.80609	0.281521	0.524569
chr1	89767540	89768916	1377	15	0.815979	0.291463	0.524517
chr9	136176733	136193279	16547	199	0.671106	0.146594	0.524512
chr19	32592026	32595980	3955	26	0.855107	0.330605	0.524502
chr7	156868946	156899282	30337	263	0.618864	0.0943687	0.524495
chr13	87410130	87417371	7242	28	0.833298	0.308807	0.524491
chr8	59147320	59147834	515	6	0.740929	0.216448	0.52448
chr12	74782796	74785198	2403	15	0.80256	0.278087	0.524473
chr17	9577825	9578324	500	7	0.585415	0.0609649	0.52445
chr4	188993417	189003491	10075	34	0.879577	0.3552	0.524377
chr15	25776845	25787247	10403	18	0.823525	0.299166	0.524359
chr12	18255168	18257228	2061	7	0.790024	0.265695	0.524329
chr1	1886437	1891211	4775	70	0.627657	0.103335	0.524322
chr6	106324512	106326461	1950	4	0.767405	0.243118	0.524288
chr3	172231924	172236113	4190	6	0.889593	0.365312	0.524281
chr2	108836590	108847456	10867	14	0.827851	0.303577	0.524274
chr10	90342814	90343285	472	31	0.547159	0.0229018	0.524257
chr13	78507865	78511949	4085	14	0.874643	0.3504	0.524243
chr1	236582888	236601316	18429	41	0.783724	0.25951	0.524214
chr13	114740146	114790654	50509	835	0.905592	0.381434	0.524158
chr5	53737294	53761939	24646	22	0.79414	0.270061	0.524079
chr7	46452113	46453084	972	7	0.919877	0.3958	0.524077
chr11	101112036	101115667	3632	5	0.652374	0.128326	0.524048
chr17	11540079	11544952	4874	16	0.76993	0.245895	0.524035
chr4	165658227	165660959	2733	9	0.729378	0.205374	0.524003
chr1	236561296	236573864	12569	40	0.807006	0.283042	0.523965
chr6	168721308	168724809	3502	4	0.843923	0.320007	0.523916
chr13	112780003	112780620	618	11	0.587232	0.0633475	0.523885
chr3	2147169	2148258	1090	7	0.853802	0.329979	0.523823
chr6	18123024	18123305	282	6	0.624219	0.100401	0.523818
chr1	218074786	218079379	4594	6	0.924336	0.400556	0.523779
chr18	18892808	18923935	31128	63	0.879302	0.355524	0.523778
chr3	2964399	2990078	25680	15	0.892291	0.368557	0.523734
chr6	106226305	106226390	86	5	0.868843	0.345179	0.523664
chr13	100399702	100410031	10330	28	0.801111	0.27745	0.523661
chr22	49221339	49223156	1818	28	0.851226	0.327573	0.523653
chr6	161321374	161322681	1308	9	0.627333	0.103687	0.523646
chr8	6048665	6049275	611	14	0.826103	0.302466	0.523637
chr8	75007755	75009875	2121	6	0.920342	0.396741	0.523601
chr2	119373446	119396148	22703	54	0.716058	0.192481	0.523577
chr3	146073473	146073822	350	5	0.770162	0.246617	0.523546
chr5	44328581	44329566	986	5	0.86296	0.339476	0.523483
chr3	173096003	173100701	4699	7	0.790615	0.267164	0.523451
chr6	85771373	85774211	2839	9	0.86508	0.34166	0.52342
chr6	28982613	28983334	722	31	0.678837	0.155437	0.5234
chr9	112535115	112541209	6095	6	0.818192	0.294916	0.523276
chr15	25877291	25882041	4751	17	0.725104	0.201998	0.523106
chr4	44794743	44801707	6965	9	0.750844	0.227756	0.523088
chr12	17926950	17927726	777	6	0.833142	0.310075	0.523068
chr8	58984465	59010873	26409	63	0.817342	0.294288	0.523054
chr12	18349080	18356620	7541	44	0.855567	0.332551	0.523016
chr5	3022921	3036375	13455	43	0.618357	0.0953623	0.522995
chr9	75330848	75334259	3412	12	0.753014	0.230051	0.522962
chr4	150150231	150155911	5681	6	0.807847	0.284885	0.522962
chr2	232694770	232706679	11910	10	0.697072	0.17415	0.522922
chr17	10935695	10941458	5764	5	0.587378	0.064472	0.522906
chr14	37095055	37095120	66	5	0.573704	0.050975	0.522729
chr7	156259777	156280954	21178	149	0.645636	0.122965	0.522671
chr8	52030231	52034745	4515	7	0.864403	0.341762	0.522642
chr15	27912276	27914947	2672	12	0.856295	0.333672	0.522623
chr13	78630187	78644169	13983	30	0.816805	0.294345	0.52246
chr5	72542283	72551074	8792	11	0.730603	0.208153	0.52245
chr7	19656629	19656693	65	4	0.743525	0.221099	0.522426
chr5	128067653	128072526	4874	10	0.717925	0.195526	0.522399
chr5	115010315	115010578	264	5	0.783413	0.261041	0.522372
chr9	70984553	70991987	7435	7	0.538087	0.0157798	0.522307
chr15	60688421	60688948	528	8	0.844474	0.322203	0.522271
chr19	32469371	32474667	5297	21	0.751339	0.229075	0.522264
chr4	157220581	157221885	1305	9	0.90977	0.387544	0.522226
chr3	174306867	174307198	332	4	0.905826	0.383665	0.522161
chr6	887442	889047	1606	40	0.583442	0.0613287	0.522113
chr16	86183592	86187799	4208	59	0.588841	0.0667735	0.522068
chr3	87728313	87728974	662	12	0.855718	0.333665	0.522052
chr7	71247876	71306351	58476	263	0.857309	0.33527	0.522039
chr1	2877618	2908922	31305	203	0.555702	0.0336675	0.522035
chr8	112615610	112615951	342	10	0.89776	0.375781	0.521979
chr2	109705848	109718757	12910	34	0.80338	0.281401	0.521978
chr4	150040259	150042236	1978	7	0.841154	0.319185	0.521969
chr2	200468227	200469003	777	20	0.642852	0.120922	0.52193
chr18	5987069	5998327	11259	20	0.787771	0.265955	0.521815
chr12	44041029	44045047	4019	7	0.897371	0.375582	0.521789
chr5	35406252	35410902	4651	5	0.896043	0.374298	0.521745
chr9	77328130	77331847	3718	6	0.848772	0.327052	0.52172
chr13	100417922	100429431	11510	14	0.825169	0.303525	0.521644
chr4	44608996	44615759	6764	5	0.715738	0.194119	0.521618
chr12	59093852	59095799	1948	8	0.761315	0.239749	0.521566
chr2	123998110	124002962	4853	9	0.849159	0.327636	0.521523
chr21	17036694	17046329	9636	17	0.942468	0.420952	0.521517
chr9	53745	58974	5230	7	0.581384	0.0598823	0.521501
chr15	28065397	28074924	9528	42	0.805747	0.284276	0.521471
chr1	3217166	3223607	6442	32	0.5774	0.0559353	0.521464
chr1	1854070	1854980	911	13	0.731938	0.210487	0.521451
chr19	9331725	9334937	3213	15	0.609113	0.0876719	0.521441
chr7	56941426	56942368	943	5	0.60312	0.0816799	0.52144
chr18	3954914	3971140	16227	19	0.603919	0.0824844	0.521435
chr14	38768554	38768674	121	8	0.582685	0.0612511	0.521434
chr4	74416409	74416790	382	5	0.88538	0.363978	0.521403
chr4	70688186	70698412	10227	16	0.783116	0.261769	0.521347
chr17	11622264	11622917	654	7	0.684976	0.163637	0.521339
chr5	44975122	44975208	87	4	0.596597	0.0753208	0.521276
chr12	61687624	61688000	377	13	0.878089	0.356824	0.521265
chr12	63352854	63366338	13485	32	0.835155	0.313891	0.521264
chr5	1159374	1167146	7773	110	0.785999	0.264791	0.521208
chr4	122883284	122886325	3042	8	0.915986	0.394784	0.521202
chr3	182079229	182079388	160	6	0.855764	0.33457	0.521194
chr7	46817214	46823201	5988	11	0.903402	0.382292	0.52111
chr5	128641744	128643028	1285	10	0.773599	0.252519	0.521081
chr17	14654625	14657779	3155	8	0.750707	0.229647	0.521061
chr12	110123723	110123976	254	4	0.845594	0.324552	0.521042
chr1	3373894	3393186	19293	210	0.723797	0.202783	0.521014
chr6	121944981	121945567	587	5	0.792977	0.272043	0.520935
chr6	47860849	47865841	4993	6	0.773885	0.252955	0.52093
chr7	71175216	71176039	824	20	0.824004	0.303074	0.520929
chr7	156386682	156394977	8296	12	0.811511	0.290591	0.52092
[truncated: 68,034 more rows]

## Sheet: Promoter DMRs
Table S5. Differentially methylated promoters in MYCN amplified and non-MYCN amplified neuroblastoma.
gene	chr	start	end	length	number of CpGs	MYCN amplified methylation1	MYCN non-amplified methylation	methylation difference (MYCN-nonMYCN)2
MIR5580	chr14	54414969	54417384	2416	18	0.896495	0.136838	0.759657
MS4A5	chr11	60196778	60197138	361	4	0.842794	0.0995095	0.743285
LINC00565	chr13	114616957	114639744	22788	273	0.824788	0.101424	0.723364
NFATC1	chr18	77161214	77257048	95835	1562	0.797067	0.0842486	0.712818
OR5AP2	chr11	56383555	56411561	28007	44	0.748808	0.0393541	0.709454
FLT4	chr5	180046113	180076119	30007	511	0.739011	0.050646	0.688365
KCNG2	chr18	77617590	77636880	19291	249	0.804919	0.117899	0.68702
OR5AR1	chr11	56427672	56436739	9068	11	0.704683	0.0209939	0.683689
LINC01615	chr6	169558774	169593373	34600	213	0.835541	0.153618	0.681923
LOC101929504	chr6	169558774	169593373	34600	213	0.835541	0.153618	0.681923
MIR6128	chr11	56503925	56523815	19891	22	0.73744	0.0566831	0.680757
OR9G4	chr11	56503925	56523815	19891	22	0.73744	0.0566831	0.680757
LMF1	chr16	936203	1020098	83896	1345	0.829092	0.149791	0.679301
LMF1-AS1	chr16	936203	1020098	83896	1345	0.829092	0.149791	0.679301
PLEKHG4B	chr5	134749	188254	53506	546	0.860195	0.183584	0.676611
ADAMTS10	chr19	8657916	8674449	16534	171	0.794358	0.117813	0.676545
MIR548AU	chr2	107964037	107965297	1261	7	0.804593	0.133752	0.670841
SLC27A6	chr5	128301633	128302277	645	14	0.879671	0.213013	0.666658
THBS2	chr6	169654652	169669461	14810	80	0.803711	0.137387	0.666324
GAS6	chr13	114568062	114592768	24707	149	0.824279	0.158827	0.665451
GAS6-AS2	chr13	114568062	114592768	24707	149	0.824279	0.158827	0.665451
LOC442497	chr7	375268	425189	49922	1091	0.712445	0.0557033	0.656742
OR5M11	chr11	56307580	56310345	2766	7	0.679434	0.0261917	0.653243
LINC01012	chr6	27662606	27688624	26019	53	0.85504	0.205982	0.649058
LINC01098	chr4	178645259	178649823	4565	8	0.930707	0.285838	0.644869
LINC00111	chr21	43080084	43186884	106801	849	0.716232	0.0714392	0.644793
LINC00112	chr21	43080084	43186884	106801	849	0.716232	0.0714392	0.644793
LINC00479	chr21	43080084	43186884	106801	849	0.716232	0.0714392	0.644793
MIR6814	chr21	43080084	43186884	106801	849	0.716232	0.0714392	0.644793
RIPK4	chr21	43080084	43186884	106801	849	0.716232	0.0714392	0.644793
KCNT1	chr9	138564581	138593643	29063	554	0.789924	0.150288	0.639636
SOHLH1	chr9	138564581	138593643	29063	554	0.789924	0.150288	0.639636
MIR4317	chr18	6372329	6376461	4133	16	0.861417	0.225518	0.635899
DLGAP1-AS5	chr18	4265313	4269645	4333	6	0.708457	0.0744033	0.634054
EPPK1	chr8	144926500	144973958	47459	1138	0.785006	0.160576	0.624429
TMEM5-AS1	chr12	64215598	64215989	392	21	0.800167	0.176493	0.623674
GAPLINC	chr18	3464719	3467748	3030	4	0.790516	0.170001	0.620515
OR5M9	chr11	56227022	56230248	3227	7	0.653261	0.0376875	0.615574
HNRNPCL1	chr1	12907860	12908093	234	6	0.658465	0.0450844	0.613381
HNRNPCL3	chr1	12907860	12908093	234	6	0.658465	0.0450844	0.613381
HNRNPCL4	chr1	12907860	12908093	234	6	0.658465	0.0450844	0.613381
OR5M8	chr11	56254494	56273470	18977	74	0.711012	0.10026	0.610752
LOC286177	chr8	58160419	58174140	13722	190	0.669463	0.0673262	0.602137
LINC01502	chr9	138465529	138469534	4006	65	0.710573	0.110841	0.599732
SCGB3A1	chr5	180017270	180037501	20232	324	0.715645	0.115934	0.599711
LOC101927849	chr4	150073003	150075671	2669	8	0.892168	0.292478	0.59969
GACAT1	chr2	108363389	108376973	13585	51	0.904123	0.304632	0.599492
MUC5AC	chr11	1140370	1162515	22146	389	0.743626	0.145504	0.598122
CLYBL-AS1	chr13	100380657	100384628	3972	24	0.863469	0.266961	0.596509
ADAMTS10	chr19	8646643	8656706	10064	154	0.72694	0.131198	0.595742
LCN9	chr9	138540576	138563816	23241	272	0.735269	0.140502	0.594767
GAS6-AS1	chr13	114478466	114519768	41303	695	0.790202	0.19707	0.593132
ATHL1	chr11	289222	310223	21002	333	0.718871	0.126587	0.592284
IFITM2	chr11	289222	310223	21002	333	0.718871	0.126587	0.592284
IFITM5	chr11	289222	310223	21002	333	0.718871	0.126587	0.592284
UMODL1	chr21	43433793	43532367	98575	943	0.811541	0.219901	0.591639
UMODL1-AS1	chr21	43433793	43532367	98575	943	0.811541	0.219901	0.591639
ZNF295-AS1	chr21	43433793	43532367	98575	943	0.811541	0.219901	0.591639
ACTRT2	chr1	2934752	2940246	5495	62	0.627006	0.036973	0.590033
FGFRL1	chr4	1006332	1035336	29005	398	0.674761	0.0848514	0.58991
TRIM58	chr1	248015857	248020176	4320	18	0.65409	0.0652175	0.588872
BIRC7	chr20	61866907	61884793	17887	414	0.779831	0.191111	0.58872
FLJ16779	chr20	61866907	61884793	17887	414	0.779831	0.191111	0.58872
MIR3196	chr20	61866907	61884793	17887	414	0.779831	0.191111	0.58872
CD1A	chr1	158221707	158227872	6166	20	0.614055	0.026945	0.58711
PLAC4	chr21	42547887	42578133	30247	84	0.685946	0.099069	0.586877
NT5DC3	chr12	104235479	104235818	340	13	0.600525	0.0144001	0.586124
CRP	chr1	159682284	159688077	5794	27	0.680435	0.0983403	0.582095
FAM3B	chr21	42687830	42688352	523	6	0.693418	0.112287	0.581131
ACSF3	chr16	89161171	89221453	60283	932	0.885117	0.304243	0.580874
SHISA6	chr17	11145458	11155101	9644	38	0.711823	0.131946	0.579877
OR9G1	chr11	56457743	56472447	14705	24	0.612529	0.0338377	0.578691
OR9G9	chr11	56457743	56472447	14705	24	0.612529	0.0338377	0.578691
MIR4499	chr13	21007306	21020439	13134	56	0.77315	0.194832	0.578318
MS4A6A	chr11	59950066	59958827	8762	10	0.632397	0.0547339	0.577663
CHRNA4	chr20	61984030	62008636	24607	510	0.678156	0.101527	0.57663
LOC100130587	chr20	61984030	62008636	24607	510	0.678156	0.101527	0.57663
MUC2	chr11	1065055	1092200	27146	464	0.711001	0.135267	0.575734
ATP4B	chr13	114308542	114325720	17179	286	0.797062	0.224747	0.572315
GRK1	chr13	114308542	114325720	17179	286	0.797062	0.224747	0.572315
LOC101928882	chr3	180587325	180588097	773	17	0.890764	0.318787	0.571976
PRAMEF12	chr1	12831676	12837190	5515	9	0.60957	0.0378651	0.571705
OR5T1	chr11	56040926	56045335	4410	12	0.632207	0.0634565	0.56875
LINC00552	chr13	114433510	114460646	27137	462	0.824719	0.256443	0.568276
MIR4251	chr1	3027366	3055729	28364	234	0.727629	0.159834	0.567795
TRPM2-AS	chr21	45828393	45872142	43750	535	0.690235	0.127169	0.563066
SLC6A18	chr5	1215514	1237177	21664	403	0.750396	0.190054	0.560342
LRRC3	chr21	45874760	45890880	16121	277	0.637596	0.0786708	0.558925
LRRC3-AS1	chr21	45874760	45890880	16121	277	0.637596	0.0786708	0.558925
MS4A12	chr11	60258431	60260741	2311	26	0.691606	0.133026	0.558581
CECR2	chr22	17832382	17847774	15393	105	0.818709	0.260131	0.558578
SLC9A3	chr5	516774	523601	6828	81	0.682315	0.125149	0.557166
MIR4674	chr9	139441362	139446940	5579	106	0.733199	0.176666	0.556532
NALT1	chr9	139441362	139446940	5579	106	0.733199	0.176666	0.556532
MIR4635	chr5	1048842	1111636	62795	1393	0.856563	0.300104	0.556459
SLC12A7	chr5	1048842	1111636	62795	1393	0.856563	0.300104	0.556459
SPATA16	chr3	172858848	172864824	5977	17	0.855679	0.299526	0.556154
EDAR	chr2	109585541	109604999	19459	164	0.838267	0.28416	0.554107
MIR4457	chr5	1299273	1315170	15898	65	0.780827	0.230767	0.550061
BANK1	chr4	102711702	102711959	258	14	0.836259	0.286313	0.549945
ACAN	chr15	89344969	89345746	778	11	0.704293	0.15449	0.549802
OR8J3	chr11	55906007	55925303	19297	35	0.612284	0.0626114	0.549672
DIRAS1	chr19	2704119	2720832	16714	163	0.699559	0.150266	0.549292
DLGAP1-AS3	chr18	3876171	3883890	7720	47	0.785472	0.236268	0.549205
LANCL1-AS1	chr2	211188439	211202622	14184	10	0.876655	0.3276	0.549055
MIR4456	chr5	530741	573931	43191	591	0.734782	0.186743	0.54804
FLJ43879	chr2	239832221	239856558	24338	278	0.817332	0.271208	0.546124
COL23A1	chr5	178000962	178016756	15795	141	0.832661	0.286802	0.545858
IFITM3	chr11	319555	338765	19211	219	0.678375	0.132524	0.545852
KCNT1	chr9	138594133	138605938	11806	174	0.76071	0.215139	0.545571
FAM90A27P	chr19	53783841	53787600	3760	21	0.592786	0.0482417	0.544544
TERT	chr5	1247025	1294827	47803	963	0.760703	0.216421	0.544282
ATP10A	chr15	26108587	26115167	6581	63	0.693947	0.149719	0.544228
PDE6B	chr4	617166	631838	14673	186	0.675055	0.13103	0.544025
LINC00244	chr7	156283791	156356475	72685	440	0.707201	0.163369	0.543832
LOC388813	chr21	16016204	16016636	433	4	0.844462	0.30068	0.543781
FKBP9P1	chr7	55748369	55772300	23932	68	0.762472	0.218824	0.543647
LOC442028	chr2	95609180	95614078	4899	34	0.631302	0.0879167	0.543385
SLCO1B7	chr12	21162565	21167780	5216	6	0.653771	0.1112	0.542571
CWH43	chr4	48979032	48998104	19073	91	0.613282	0.0709974	0.542284
LINC01603	chr8	70352932	70363025	10094	13	0.878996	0.336752	0.542244
OBP2A	chr9	138436058	138460091	24034	288	0.775625	0.233559	0.542067
PAEP	chr9	138436058	138460091	24034	288	0.775625	0.233559	0.542067
PLSCR4	chr3	145969397	145969625	229	7	0.905766	0.364567	0.541199
CTD-3080P12.3	chr5	1175128	1193546	18419	207	0.76407	0.223014	0.541056
SULF1	chr8	70502545	70521991	19447	37	0.884188	0.345502	0.538686
PCAT1	chr8	128024414	128025439	1026	4	0.821072	0.28283	0.538242
PRKCH	chr14	61784271	61787726	3456	9	0.73462	0.196973	0.537647
LINC01310	chr22	49233965	49273064	39100	342	0.837999	0.301463	0.536536
TGIF1	chr18	3452757	3453544	788	10	0.731542	0.195212	0.53633
L3MBTL4-AS1	chr18	6250408	6258722	8315	18	0.777515	0.241405	0.536109
VN1R5	chr1	247418400	247420230	1831	4	0.671622	0.13662	0.535002
MIR4277	chr5	1699607	1719717	20111	70	0.565834	0.0318664	0.533968
MIR4430	chr2	33642762	33655014	12253	44	0.881207	0.347272	0.533935
LOC339059	chr16	88804003	88837439	33437	717	0.636562	0.103419	0.533143
RAB20	chr13	111214869	111217336	2468	19	0.784187	0.25134	0.532847
MIR4673	chr9	139383553	139431882	48330	1532	0.60666	0.074832	0.531828
GP6	chr19	55549242	55573345	24104	211	0.885765	0.354438	0.531327
TGIF1	chr18	3411754	3440263	28510	87	0.743559	0.214446	0.529113
ABO	chr9	136129875	136150303	20429	180	0.656401	0.128103	0.528298
LINC01069	chr13	78567950	78569349	1400	5	0.917823	0.390537	0.527286
TRPC3	chr4	122853012	122854350	1339	10	0.87752	0.350984	0.526537
PIEZO1	chr16	88839477	88850659	11183	234	0.641693	0.115771	0.525922
FOXI2	chr10	129532147	129557263	25117	147	0.606341	0.080534	0.525807
FLJ16779	chr20	61886015	61901335	15321	311	0.658335	0.133645	0.52469
NKAIN4	chr20	61886015	61901335	15321	311	0.658335	0.133645	0.52469
TP73	chr1	3612887	3614190	1304	10	0.909848	0.385219	0.524629
LOC101927411	chr19	32592026	32595980	3955	26	0.855107	0.330605	0.524502
RNLS	chr10	90342814	90343285	472	31	0.547159	0.0229018	0.524257
HSPB3	chr5	53737294	53761939	24646	22	0.79414	0.270061	0.524079
DACT2	chr6	168721308	168724809	3502	4	0.843923	0.320007	0.523916
NHLRC1	chr6	18123024	18123305	282	6	0.624219	0.100401	0.523818
DLGAP1-AS4	chr18	3954914	3971140	16227	19	0.603919	0.0824844	0.521435
LINC01006	chr7	156386682	156394977	8296	12	0.811511	0.290591	0.52092
GPR25	chr1	200840823	200843707	2885	77	0.8506	0.329844	0.520757
MUC5B	chr11	1237077	1265033	27957	726	0.717109	0.196831	0.520278
LOC285889	chr7	156221269	156242076	20808	143	0.581211	0.060971	0.52024
CDRT7	chr17	14934409	14939826	5418	11	0.909149	0.389033	0.520116
LINC01183	chr5	127037870	127044691	6822	5	0.875492	0.355557	0.519935
OR10J1	chr1	159400079	159410054	9976	23	0.544691	0.0248605	0.51983
CD1E	chr1	158317810	158323482	5673	50	0.560371	0.0406352	0.519735
PFKFB3	chr10	6181409	6186218	4810	94	0.71508	0.195484	0.519596
SLCO1B3	chr12	20942681	20987766	45086	91	0.833934	0.314489	0.519445
GCSAML	chr1	247681342	247685399	4058	70	0.759955	0.24053	0.519425
MIR3914-1	chr7	70762454	70776988	14535	61	0.829685	0.310457	0.519228
MIR3914-2	chr7	70762454	70776988	14535	61	0.829685	0.310457	0.519228
KCTD6	chr3	58476767	58477270	504	14	0.844539	0.325466	0.519073
TRPM2	chr21	45761779	45781291	19513	230	0.581085	0.0620131	0.519072
OR10K1	chr1	158435387	158450563	15177	16	0.554502	0.03614	0.518362
OR10R2	chr1	158435387	158450563	15177	16	0.554502	0.03614	0.518362
GPR26	chr10	125426178	125429090	2913	73	0.748962	0.230625	0.518337
HAR1A	chr20	61721895	61732202	10308	199	0.573084	0.0552421	0.517842
EMBP1	chr1	121261847	121273325	11479	16	0.813669	0.295914	0.517755
MYL1	chr2	211168276	211171931	3656	6	0.870516	0.352826	0.51769
MS4A3	chr11	59819943	59828862	8920	26	0.553042	0.0356962	0.517346
GNG7	chr19	2680272	2703612	23341	249	0.617984	0.100673	0.517311
METRNL	chr17	81011022	81037160	26139	741	0.719495	0.203689	0.515805
LOC284344	chr19	43751928	43752599	672	8	0.603638	0.0881214	0.515516
LTBP1	chr2	33359851	33388147	28297	72	0.88589	0.371264	0.514626
TRIM71	chr3	32860467	32872622	12156	43	0.856136	0.341627	0.514509
HNRNPCL2	chr1	13181513	13184214	2702	8	0.644547	0.130138	0.514409
GLT6D1	chr9	138531847	138536820	4974	20	0.594039	0.0797615	0.514277
OR2Y1	chr5	180162200	180169385	7186	21	0.57382	0.0600082	0.513812
TNFAIP2	chr14	103589210	103592734	3525	36	0.784295	0.271566	0.512729
FZD2	chr17	42635707	42667031	31325	300	0.782487	0.269977	0.512509
NLRP5	chr19	56510705	56511221	517	15	0.580401	0.0690452	0.511356
LOC401357	chr7	56875072	56881191	6120	60	0.620227	0.1089	0.511327
LINC00558	chr13	54386922	54389686	2765	6	0.92185	0.411005	0.510846
OR10J5	chr1	159504970	159513794	8825	17	0.580403	0.0698497	0.510553
OR2W5	chr1	247654793	247658778	3986	18	0.65941	0.148999	0.510411
BHLHA9	chr17	1172093	1178298	6206	83	0.565648	0.0555146	0.510134
PRSS21	chr16	2866454	2867113	660	18	0.86205	0.352004	0.510046
EDARADD	chr1	236526647	236557758	31112	43	0.741056	0.231666	0.50939
LINC00367	chr13	21518430	21533212	14783	68	0.662874	0.15361	0.509264
C2CD4D	chr1	151811962	151812724	763	36	0.771787	0.262665	0.509122
EGFL7	chr9	139550847	139560282	9436	258	0.570292	0.0625097	0.507782
LINC01474	chr9	75482774	75489345	6572	4	0.925151	0.417738	0.507413
MIR3667	chr22	49934318	49949991	15674	192	0.787356	0.280008	0.507347
PSG9	chr19	43774498	43778536	4039	28	0.624846	0.117681	0.507165
OR5M10	chr11	56343857	56345905	2049	4	0.535038	0.0279879	0.50705
ARHGEF4	chr2	131671912	131677321	5410	117	0.873595	0.366629	0.506966
MIR7641-2	chr5	34801414	34805838	4425	8	0.898023	0.391352	0.506671
LOC101928131	chr4	166656845	166664367	7523	15	0.808245	0.302799	0.505446
LOC100506688	chr5	997464	1003145	5682	59	0.812715	0.307405	0.505311
BMS1P22	chr14	19888609	19889248	640	42	0.70973	0.204884	0.504846
MIR4454	chr4	164012700	164018069	5370	20	0.820673	0.316938	0.503736
CLDN14	chr21	37948674	37950213	1540	24	0.671817	0.16827	0.503548
TMEM62	chr15	43425144	43425462	319	12	0.631235	0.127767	0.503468
OOSP1	chr11	59691537	59713873	22337	36	0.541028	0.0377481	0.50328
RPSAP58	chr19	23944812	23946301	1490	54	0.802083	0.299047	0.503036
CACNG8	chr19	54463501	54480416	16916	84	0.651822	0.149175	0.502647
CCRL2	chr3	46442474	46448134	5661	9	0.757316	0.254687	0.502629
LOC102724297	chr3	46442474	46448134	5661	9	0.757316	0.254687	0.502629
LINC01455	chr5	79233278	79235901	2624	11	0.802925	0.300301	0.502624
LOC101928886	chr19	56578741	56579302	562	5	0.841725	0.33939	0.502335
GIF	chr11	59600853	59627790	26938	73	0.593673	0.0915098	0.502164
COL4A2-AS1	chr13	111153106	111176968	23863	219	0.878625	0.3771	0.501525
KRTAP10-4	chr21	45987597	45993310	5714	85	0.560092	0.0588378	0.501254
MIR520A	chr19	54194730	54196157	1428	10	0.557895	0.057254	0.50064
TUSC5	chr17	1181771	1187281	5511	50	0.581174	0.0813466	0.499828
OR5W2	chr11	55680550	55689584	9035	15	0.521166	0.0213893	0.499776
PRAMEF1	chr1	12847203	12854103	6901	6	0.55965	0.0600684	0.499582
CD70	chr19	6591609	6594988	3380	21	0.575387	0.075826	0.499561
LINC01033	chr5	53613496	53622879	9384	8	0.773271	0.274335	0.498936
TP73	chr1	3615390	3632798	17409	166	0.791811	0.292888	0.498923
CISD2	chr4	103789298	103789516	219	10	0.716931	0.218792	0.498139
UBE2D3	chr4	103789298	103789516	219	10	0.716931	0.218792	0.498139
CETN1	chr18	580197	584723	4527	27	0.874945	0.377012	0.497933
CYP11B2	chr8	143985318	144048701	63384	686	0.73037	0.232486	0.497883
BPIFB2	chr20	31593785	31609520	15736	203	0.606419	0.108876	0.497543
OR7E5P	chr11	55745188	55755020	9833	40	0.587818	0.0910966	0.496722
CD93	chr20	23064096	23077788	13693	154	0.680333	0.184196	0.496137
LOC100507642	chr7	150195	191509	41315	866	0.849093	0.353195	0.495898
LOC102723672	chr7	150195	191509	41315	866	0.849093	0.353195	0.495898
LOC105375115	chr7	150195	191509	41315	866	0.849093	0.353195	0.495898
LCN1	chr9	138403871	138434408	30538	343	0.785773	0.290324	0.495448
CNTN4-AS1	chr3	3102746	3114464	11719	15	0.866377	0.371209	0.495168
OR8J1	chr11	56127882	56135242	7361	7	0.595796	0.101904	0.493892
LINC01031	chr1	193274341	193286265	11925	23	0.906892	0.413962	0.49293
CBFA2T3	chr16	89037806	89059541	21736	451	0.518677	0.0264085	0.492268
TP73	chr1	3602015	3609614	7600	101	0.799394	0.307199	0.492195
RIN3	chr14	92976641	92979534	2894	8	0.580349	0.0881956	0.492154
NTSR1	chr20	61336563	61339277	2715	59	0.831451	0.339389	0.492062
GIMAP7	chr7	150210730	150211179	450	19	0.705302	0.213818	0.491484
CCDC166	chr8	144787283	144815442	28160	692	0.588825	0.0975218	0.491303
FAM83H	chr8	144787283	144815442	28160	692	0.588825	0.0975218	0.491303
FAM83H-AS1	chr8	144787283	144815442	28160	692	0.588825	0.0975218	0.491303
LOC101928160	chr8	144787283	144815442	28160	692	0.588825	0.0975218	0.491303
MAPK15	chr8	144787283	144815442	28160	692	0.588825	0.0975218	0.491303
MIR4664	chr8	144787283	144815442	28160	692	0.588825	0.0975218	0.491303
BPIFB3	chr20	31633992	31660506	26515	249	0.701262	0.210082	0.491181
BMS1P22	chr14	19685496	19685546	51	6	0.822856	0.331832	0.491024
RASGRP3	chr2	33657686	33666076	8391	20	0.920032	0.429135	0.490897
SSTR4	chr20	23012781	23020483	7703	68	0.61402	0.123134	0.490887
CYP11B1	chr8	143953602	143961341	7740	138	0.679085	0.188624	0.490461
DERL3	chr22	24180288	24182640	2353	54	0.876062	0.385973	0.490089
RNF212	chr4	1090440	1108157	17718	49	0.637325	0.147703	0.489622
RPL14	chr3	40498005	40498152	148	6	0.691845	0.202539	0.489306
LOC100128714	chr15	26142412	26163171	20760	75	0.802521	0.314022	0.488498
CYB561	chr17	61522120	61525420	3301	105	0.794797	0.306366	0.488431
AIRE	chr21	45680878	45717622	36745	454	0.604459	0.116208	0.488251
DNMT3L	chr21	45680878	45717622	36745	454	0.604459	0.116208	0.488251
LOC100506869	chr12	58970712	58988251	17540	23	0.808166	0.320026	0.488141
EDAR	chr2	109605607	109650955	45349	285	0.813539	0.325405	0.488134
ARHGEF38	chr4	106473524	106477599	4076	6	0.889488	0.40273	0.486758
PRKCDBP	chr11	6340166	6352727	12562	55	0.913068	0.428018	0.48505
MIR4306	chr13	100295169	100299268	4100	9	0.909715	0.42471	0.485006
LOC101928372	chr1	160902297	160903484	1188	43	0.780596	0.295842	0.484754
C2CD2	chr21	43337683	43351720	14038	75	0.876955	0.392306	0.484649
SPRNP1	chr10	135378460	135385785	7326	93	0.739208	0.255144	0.484064
SYCE1	chr10	135378460	135385785	7326	93	0.739208	0.255144	0.484064
GRB10	chr7	50772448	50777139	4692	26	0.826702	0.343203	0.483499
NAA11	chr4	80240218	80247259	7042	20	0.937501	0.454464	0.483037
SULT1C2	chr2	108892820	108936858	44039	120	0.802176	0.319601	0.482574
HSPA7	chr1	161574966	161576616	1651	10	0.586874	0.104312	0.482562
CCR1	chr3	46240482	46252269	11788	16	0.802614	0.320147	0.482467
KCNQ1	chr11	2467205	2491759	24555	340	0.774897	0.293115	0.481781
LOC284933	chr22	48932891	48963108	30218	481	0.864702	0.382993	0.481708
TRIML2	chr4	189011100	189026318	15219	53	0.897538	0.416495	0.481044
LOC105379030	chr5	72446419	72451419	5001	11	0.815802	0.334928	0.480875
GRTP1	chr13	114018965	114024896	5932	125	0.74317	0.263032	0.480138
OR2W3	chr1	248059252	248059611	360	14	0.601006	0.121292	0.479714
MIR6130	chr9	77201001	77208254	7254	12	0.93187	0.452507	0.479363
CEACAM19	chr19	45167600	45190002	22403	119	0.759475	0.28039	0.479086
FAM3B	chr21	42688849	42701324	12476	113	0.619969	0.141026	0.478942
CDC42P3	chr8	144064186	144076541	12356	149	0.740534	0.261702	0.478831
LINC00323	chr21	42496624	42519328	22705	126	0.737697	0.258956	0.478741
CELSR1	chr22	46927188	46932288	5101	123	0.872932	0.394512	0.47842
WI2-2373I1.2	chr7	321987	351881	29895	477	0.527921	0.049512	0.478409
MIR8071-1	chr14	106090790	106112791	22002	108	0.511421	0.0337705	0.477651
MIR8071-2	chr14	106090790	106112791	22002	108	0.511421	0.0337705	0.477651
MIR3976HG	chr18	5740994	5751418	10425	6	0.603737	0.126151	0.477586
OLFM2	chr19	10047649	10051870	4222	27	0.578934	0.101516	0.477418
LOC283194	chr11	58824546	58825279	734	4	0.655407	0.178004	0.477402
WBSCR17	chr7	70598066	70622600	24535	154	0.767934	0.290673	0.477261
BPIFA2	chr20	31749975	31765058	15084	80	0.61974	0.142765	0.476975
MIR6846	chr8	145107507	145123753	16247	423	0.801175	0.324707	0.476467
OPLAH	chr8	145107507	145123753	16247	423	0.801175	0.324707	0.476467
AURKC	chr19	57742237	57742339	103	7	0.858098	0.381727	0.476371
LINC01249	chr2	4698798	4706703	7906	12	0.864794	0.388461	0.476334
DEFA10P	chr8	6822522	6833404	10883	39	0.594935	0.118682	0.476253
LINC00304	chr16	89225251	89230457	5207	157	0.596081	0.121082	0.474999
CGB7	chr19	49555015	49559302	4288	22	0.636589	0.161923	0.474665
OR2V2	chr5	180579782	180581506	1725	16	0.776585	0.302065	0.47452
GPR137B	chr1	236306363	236341123	34761	234	0.809335	0.33521	0.474125
PLGLA	chr2	106999036	107001419	2384	9	0.764925	0.291288	0.473637
KRTAP10-1	chr21	45933554	45967636	34083	386	0.568908	0.0952914	0.473617
TSPEAR-AS2	chr21	45933554	45967636	34083	386	0.568908	0.0952914	0.473617
FUT3	chr19	5838729	5880173	41445	395	0.607623	0.13506	0.472563
FUT5	chr19	5838729	5880173	41445	395	0.607623	0.13506	0.472563
FUT6	chr19	5838729	5880173	41445	395	0.607623	0.13506	0.472563
LOC101928844	chr19	5838729	5880173	41445	395	0.607623	0.13506	0.472563
LINC01450	chr7	41009919	41041926	32008	36	0.841307	0.369071	0.472236
EPHB4	chr7	100397983	100424187	26205	477	0.676425	0.204241	0.472184
C20orf166-AS1	chr20	61149164	61175231	26068	582	0.712375	0.240535	0.47184
MIR1-1	chr20	61149164	61175231	26068	582	0.712375	0.240535	0.47184
MIR133A2	chr20	61149164	61175231	26068	582	0.712375	0.240535	0.47184
LINC00929	chr15	26355784	26371719	15936	94	0.781686	0.310286	0.4714
ELK2AP	chr14	106130662	106144672	14011	64	0.640969	0.169757	0.471212
NLRP3	chr1	247582028	247582618	591	7	0.685611	0.214865	0.470746
LINC01214	chr3	150040813	150041153	341	7	0.875606	0.405693	0.469914
LGI2	chr4	25031099	25031662	564	7	0.731906	0.26232	0.469587
LOC100130238	chr12	132819561	132863118	43558	1013	0.592618	0.123191	0.469428
GAS7	chr17	9925955	9928995	3041	18	0.782887	0.313791	0.469095
C8orf31	chr8	144111130	144119706	8577	116	0.891902	0.422845	0.469057
DNAH9	chr17	11774032	11813368	39337	50	0.782915	0.314209	0.468707
GRTP1-AS1	chr13	114000490	114014974	14485	150	0.640949	0.172399	0.46855
RASGRP3	chr2	33717607	33750004	32398	58	0.824784	0.356377	0.468407
MIR7850	chr19	2631509	2632287	779	4	0.567178	0.0987985	0.46838
S100Z	chr5	76144186	76158389	14204	23	0.829745	0.361411	0.468334
MIR1269B	chr17	12819981	12828570	8590	13	0.876387	0.408143	0.468243
OBP2B	chr9	136074230	136088495	14266	202	0.585417	0.117189	0.468228
ZFP42	chr4	188865492	188922019	56528	141	0.866457	0.398369	0.468089
PCDHB6	chr5	140529819	140530431	613	8	0.685467	0.218481	0.466986
LOC101929237	chr8	22735879	22737171	1293	15	0.800041	0.33307	0.466971
LOC284379	chr19	54091021	54107821	16801	96	0.553073	0.0862051	0.466868
SPON2	chr4	1166824	1172285	5462	37	0.736906	0.27041	0.466496
VIPR2	chr7	158883713	158922421	38709	514	0.83658	0.37026	0.46632
LOC101927815	chr8	2584467	2590371	5905	17	0.743187	0.276988	0.466199
COL21A1	chr6	56111814	56112426	613	12	0.697898	0.232146	0.465752
TMPRSS2	chr21	42855367	42905644	50278	250	0.511267	0.0455697	0.465698
TRIM60	chr4	165951871	165956977	5107	60	0.891325	0.42568	0.465645
LAMC3	chr9	133884895	133890232	5338	89	0.748514	0.282969	0.465545
OR11L1	chr1	248004786	248007655	2870	7	0.525886	0.0605999	0.465286
SPAG17	chr1	118727994	118730193	2200	8	0.652955	0.187929	0.465026
PSG2	chr19	43587693	43588503	811	16	0.646863	0.182462	0.4644
MX2	chr21	42731158	42736018	4861	50	0.66595	0.202254	0.463696
MIR371A	chr19	54286365	54291341	4977	39	0.525005	0.0614939	0.463511
MIR371B	chr19	54286365	54291341	4977	39	0.525005	0.0614939	0.463511
MIR372	chr19	54286365	54291341	4977	39	0.525005	0.0614939	0.463511
MIR373	chr19	54286365	54291341	4977	39	0.525005	0.0614939	0.463511
MIR1-1HG	chr20	61141519	61147572	6054	171	0.835811	0.372542	0.463269
BPIFA1	chr20	31822334	31822877	544	7	0.78401	0.321023	0.462987
PDPN	chr1	13902209	13910454	8246	15	0.678327	0.215408	0.462919
LINC00029	chr20	61669281	61670871	1591	28	0.650157	0.187247	0.462911
LINC01056	chr20	61669281	61670871	1591	28	0.650157	0.187247	0.462911
GNS	chr12	65153982	65154274	293	16	0.904256	0.441554	0.462703
FERD3L	chr7	19183231	19190086	6856	77	0.732132	0.26952	0.462612
IRGC	chr19	44219856	44223693	3838	69	0.598432	0.1362	0.462232
TFF2	chr21	43762110	43777022	14913	112	0.827045	0.365001	0.462044
F11-AS1	chr4	187421109	187422931	1823	26	0.881639	0.41983	0.461809
SNAI3	chr16	88753730	88762584	8855	213	0.700641	0.239053	0.461588
ZNF114	chr19	48775009	48794473	19465	154	0.64992	0.18872	0.461201
TMEM174	chr5	72453292	72474174	20883	28	0.72207	0.261081	0.460988
CECR2	chr22	17957555	17957677	123	10	0.822839	0.361874	0.460965
AGPAT2	chr9	139581338	139606690	25353	513	0.642954	0.182137	0.460818
FAM69B	chr9	139581338	139606690	25353	513	0.642954	0.182137	0.460818
LOC441601	chr11	50256892	50258313	1422	35	0.638926	0.178478	0.460448
NPEPPS	chr17	45607879	45608018	140	9	0.809573	0.349549	0.460024
IDUA	chr4	981387	991326	9940	210	0.747835	0.287874	0.459961
SLC26A1	chr4	981387	991326	9940	210	0.747835	0.287874	0.459961
SLCO4A1	chr20	61264293	61273343	9051	157	0.806156	0.346232	0.459924
LRRC38	chr1	13840016	13856926	16911	48	0.75102	0.291152	0.459868
THEG5	chr19	32083464	32095854	12391	62	0.851491	0.391965	0.459526
DDX11L5	chr9	10647	11521	875	22	0.711491	0.252017	0.459474
GAS6	chr13	114564789	114566242	1454	40	0.647131	0.187887	0.459244
GAS6-AS2	chr13	114564789	114566242	1454	40	0.647131	0.187887	0.459244
DEFA8P	chr8	6806431	6818639	12209	59	0.636891	0.177951	0.45894
DEFA9P	chr8	6806431	6818639	12209	59	0.636891	0.177951	0.45894
TRIML1	chr4	189056842	189071253	14412	80	0.84145	0.382626	0.458824
UGT2B15	chr4	69537395	69539018	1624	20	0.68534	0.226584	0.458756
LOC100271832	chr2	33151317	33163266	11950	22	0.857003	0.398421	0.458582
NTF3	chr12	5603816	5605114	1299	7	0.546936	0.0890254	0.457911
KRTAP26-1	chr21	31691973	31692295	323	9	0.730253	0.272553	0.4577
RGS20	chr8	54779098	54792710	13613	117	0.524746	0.0673271	0.457418
SKP1P2	chr12	17141176	17145362	4187	14	0.819051	0.36171	0.457341
NR2F1-AS1	chr5	92906274	92907188	915	18	0.948072	0.491341	0.456732
FTLP10	chr4	69047925	69048553	629	15	0.830404	0.373721	0.456683
MIR1471	chr2	232740653	232756599	15947	121	0.82596	0.369815	0.456145
CLUL1	chr18	586270	597564	11295	28	0.700516	0.244961	0.455555
SCART1	chr10	135266487	135268656	2170	25	0.548733	0.0933729	0.45536
LY75	chr2	160760196	160762742	2547	56	0.824538	0.369538	0.454999
LY75-CD302	chr2	160760196	160762742	2547	56	0.824538	0.369538	0.454999
NKD2	chr5	1009563	1021036	11474	227	0.693545	0.238657	0.454888
GRB10	chr7	50777696	50807958	30263	156	0.81319	0.358349	0.45484
LRG1	chr19	4535762	4553098	17337	260	0.601173	0.146833	0.45434
PLIN5	chr19	4535762	4553098	17337	260	0.601173	0.146833	0.45434
LINC01594	chr2	108832248	108834210	1963	5	0.780093	0.326092	0.454002
MIR516B1	chr19	54240261	54243438	3178	19	0.508221	0.0543072	0.453913
MIR518A2	chr19	54240261	54243438	3178	19	0.508221	0.0543072	0.453913
COL24A1	chr1	86620438	86621596	1159	37	0.533891	0.0800728	0.453818
MIR517A	chr19	54211570	54219154	7585	31	0.493149	0.0396263	0.453523
MIR518C	chr19	54211570	54219154	7585	31	0.493149	0.0396263	0.453523
MIR519D	chr19	54211570	54219154	7585	31	0.493149	0.0396263	0.453523
MIR520C	chr19	54211570	54219154	7585	31	0.493149	0.0396263	0.453523
MIR521-2	chr19	54211570	54219154	7585	31	0.493149	0.0396263	0.453523
MIR524	chr19	54211570	54219154	7585	31	0.493149	0.0396263	0.453523
BANF2	chr20	17680169	17697926	17758	112	0.834705	0.381572	0.453133
ZNF812	chr19	9810688	9811985	1298	26	0.636971	0.183848	0.453123
LINC01349	chr1	101107742	101112620	4879	5	0.807761	0.354686	0.453075
OR5D18	chr11	55582926	55590963	8038	16	0.572387	0.119815	0.452572
GCNT2	chr6	10583775	10601221	17447	52	0.798864	0.346911	0.451954
LOC102467224	chr5	117065363	117072645	7283	8	0.903458	0.451547	0.451912
ERG	chr21	39945102	39959515	14414	68	0.766345	0.314495	0.45185
DEFA4	chr8	6794128	6804511	10384	71	0.58675	0.134911	0.451839
TTLL10	chr1	1108724	1121629	12906	133	0.556349	0.105075	0.451274
HAGLR	chr2	177042173	177044820	2648	32	0.683426	0.232196	0.451231
HAGLROS	chr2	177042173	177044820	2648	32	0.683426	0.232196	0.451231
HMGCS2	chr1	120311600	120313106	1507	4	0.488895	0.0378168	0.451078
LINC00486	chr2	33098968	33134715	35748	102	0.891656	0.440673	0.450983
PSD4	chr2	113929494	113944171	14678	128	0.777683	0.326892	0.450791
LAMC3	chr9	133881865	133883832	1968	11	0.697873	0.247483	0.45039
ENTPD1	chr10	97509409	97517634	8226	19	0.736541	0.286847	0.449694
DEFA6	chr8	6757403	6785907	28505	136	0.717389	0.267807	0.449582
PCED1B-AS1	chr12	47608641	47610300	1660	18	0.781067	0.331538	0.449528
LOC101929528	chr8	59184531	59190564	6034	13	0.657848	0.208856	0.448992
ZNF549	chr19	58036560	58037840	1281	10	0.833669	0.384774	0.448895
KRTAP12-4	chr21	46067680	46076257	8578	110	0.483462	0.0349234	0.448539
GCNT2	chr6	10551819	10555384	3566	16	0.830464	0.382696	0.447768
PIK3CD-AS1	chr1	9714093	9714810	718	11	0.738754	0.291019	0.447735
CECR1	chr22	17678656	17680144	1489	24	0.702963	0.25573	0.447233
LINC01505	chr9	109377745	109378195	451	4	0.737583	0.290356	0.447227
TMEM200C	chr18	5890293	5894086	3794	31	0.605198	0.158004	0.447194
LOC100506688	chr5	991095	997357	6263	39	0.709571	0.262735	0.446835
GATA5	chr20	60987187	61050891	63705	1416	0.711489	0.264689	0.446799
RBBP8NL	chr20	60987187	61050891	63705	1416	0.711489	0.264689	0.446799
LOC389602	chr7	155736550	155781682	45133	436	0.519513	0.0729923	0.446521
FLT3	chr13	28675407	28681677	6271	22	0.67168	0.225286	0.446394
C2CD2	chr21	43353179	43373633	20455	111	0.728378	0.282188	0.446189
SNORA91	chr21	43353179	43373633	20455	111	0.728378	0.282188	0.446189
CECR1	chr22	17694389	17720125	25737	161	0.840997	0.395009	0.445988
ACTL9	chr19	8806153	8809637	3485	89	0.529905	0.0839772	0.445927
SSTR5	chr16	1128849	1137735	8887	210	0.536558	0.0906308	0.445927
SSTR5-AS1	chr16	1128849	1137735	8887	210	0.536558	0.0906308	0.445927
MIR4715	chr15	26071573	26094284	22712	120	0.670438	0.224571	0.445867
GIMAP1	chr7	150414172	150419922	5751	86	0.603311	0.157499	0.445812
GIMAP1-GIMAP5	chr7	150414172	150419922	5751	86	0.603311	0.157499	0.445812
PDE8B	chr5	76502264	76505818	3555	4	0.838924	0.394755	0.444169
SLC6A19	chr5	1200324	1204924	4601	148	0.5872	0.143088	0.444112
MUC6	chr11	1024472	1058786	34315	766	0.71106	0.266978	0.444082
NBPF7	chr1	120373941	120388485	14545	41	0.563126	0.119048	0.444078
LOC101927709	chr2	119360961	119361734	774	5	0.501437	0.0580451	0.443392
MGST1	chr12	16502254	16508422	6169	17	0.743783	0.300548	0.443235
MIR200A	chr1	1090853	1107157	16305	185	0.599292	0.156397	0.442895
MIR200B	chr1	1090853	1107157	16305	185	0.599292	0.156397	0.442895
MIR429	chr1	1090853	1107157	16305	185	0.599292	0.156397	0.442895
LEUTX	chr19	40267058	40267912	855	8	0.597907	0.155299	0.442608
TFAP2D	chr6	50678461	50680748	2288	9	0.693773	0.251273	0.4425
SLCO4A1-AS1	chr20	61283929	61299836	15908	398	0.878689	0.436412	0.442278
CYP2C18	chr10	96443165	96449848	6684	7	0.71187	0.269651	0.442219
ALPPL2	chr2	233269883	233275299	5417	86	0.726392	0.284252	0.442141
LINC00661	chr19	16116135	16137339	21205	238	0.611714	0.169689	0.442025
ZNF469	chr16	88485066	88496691	11626	220	0.814217	0.3722	0.442017
FGF5	chr4	81188237	81190554	2318	39	0.611181	0.169229	0.441952
MIR8073	chr13	110983758	110993250	9493	42	0.842513	0.401042	0.441471
LINC01206	chr3	181670477	181671438	962	4	0.871152	0.429735	0.441417
GML	chr8	143913936	143927219	13284	120	0.773214	0.332014	0.4412
GCSAML	chr1	247709684	247716246	6563	21	0.487011	0.0458819	0.441129
KIAA1024L	chr5	129081668	129083763	2096	7	0.84504	0.403979	0.441061
SCGB1B2P	chr19	35067672	35068032	361	4	0.687679	0.246916	0.440762
MNDA	chr1	158800024	158804183	4160	4	0.463503	0.0228653	0.440637
MIR3972	chr1	17603909	17606576	2668	11	0.80047	0.359855	0.440614
LATS2	chr13	21636123	21636597	475	12	0.666772	0.226251	0.440521
C5orf15	chr5	133304995	133305049	55	5	0.741743	0.301279	0.440464
LOC105379183	chr5	133304995	133305049	55	5	0.741743	0.301279	0.440464
CECR1	chr22	17681439	17682006	568	8	0.850007	0.409794	0.440213
FABP1	chr2	88421811	88437541	15731	60	0.732109	0.292434	0.439675
LINC01511	chr5	1378011	1384364	6354	62	0.581763	0.142497	0.439266
AADACL4	chr1	12702691	12705723	3033	7	0.763418	0.324345	0.439073
PKHD1	chr6	51951427	51953258	1832	4	0.831892	0.394419	0.437473
CNTN4	chr3	2933006	2933600	595	5	0.902922	0.465742	0.43718
PLSCR2	chr3	146187315	146195068	7754	17	0.661932	0.224981	0.436951
POTEA	chr8	43143860	43147932	4073	51	0.501386	0.0647669	0.436619
USP6	chr17	5031945	5033824	1880	21	0.69313	0.256543	0.436588
GBP5	chr1	89734435	89739815	5381	26	0.861794	0.42566	0.436134
MIR935	chr19	54484295	54491178	6884	32	0.55798	0.121915	0.436065
TNFSF10	chr3	172241216	172253863	12648	19	0.785535	0.349771	0.435764
MIR4436A	chr2	89108883	89113831	4949	28	0.591617	0.15592	0.435696
MC2R	chr18	13911044	13920433	9390	54	0.479948	0.0444266	0.435521
ALPP	chr2	233240206	233250389	10184	157	0.657598	0.222413	0.435184
OR10Q1	chr11	57994106	58000586	6481	41	0.512841	0.0778492	0.434992
L3MBTL4	chr18	6408783	6414227	5445	39	0.603514	0.168641	0.434873
FCGR2A	chr1	161474809	161474916	108	8	0.555923	0.121205	0.434718
MIR512-1	chr19	54170379	54173609	3231	19	0.486552	0.0518894	0.434662
MIR512-2	chr19	54170379	54173609	3231	19	0.486552	0.0518894	0.434662
FUNDC2P2	chr2	84517948	84523515	5568	10	0.758431	0.323896	0.434535
DGKQ	chr4	967937	979999	12063	138	0.842502	0.408172	0.434329
IDUA	chr4	967937	979999	12063	138	0.842502	0.408172	0.434329
ASZ1	chr7	117067245	117067745	501	9	0.727091	0.292844	0.434246
ZSCAN5B	chr19	56702499	56709231	6733	41	0.541914	0.108137	0.433778
IL17A	chr6	52050133	52061359	11227	22	0.74196	0.308568	0.433392
LINC01342	chr1	1059780	1071597	11818	126	0.558743	0.12538	0.433363
CSGALNACT1	chr8	19539991	19541608	1618	15	0.816108	0.382983	0.433125
FKBP6	chr7	72729643	72745138	15496	173	0.634631	0.201574	0.433057
TRIM50	chr7	72729643	72745138	15496	173	0.634631	0.201574	0.433057
CLCA4	chr1	87002575	87011778	9204	5	0.816836	0.384398	0.432438
LINC01107	chr2	239463006	239486645	23640	353	0.814348	0.382084	0.432264
ABLIM1	chr10	116442933	116444080	1148	13	0.86874	0.436632	0.432108
BHMT	chr5	78406563	78407974	1412	11	0.721226	0.289557	0.431669
LOC100129307	chr13	78227796	78237334	9539	62	0.882742	0.451645	0.431097
MB21D1	chr6	74161610	74162025	416	26	0.627099	0.196079	0.43102
SLC22A2	chr6	160679405	160681831	2427	38	0.53933	0.108327	0.431003
PRDM1	chr6	106543776	106551133	7358	11	0.728978	0.298144	0.430834
LINC01193	chr15	21141523	21148621	7099	66	0.683801	0.253035	0.430766
MIR5701-1	chr15	21141523	21148621	7099	66	0.683801	0.253035	0.430766
MIR5701-2	chr15	21141523	21148621	7099	66	0.683801	0.253035	0.430766
MIR5701-3	chr15	21141523	21148621	7099	66	0.683801	0.253035	0.430766
BPIFB6	chr20	31617718	31619588	1871	21	0.500528	0.069905	0.430623
APCS	chr1	159557514	159562292	4779	8	0.45237	0.0218785	0.430491
NEDD9	chr6	11376336	11382556	6221	24	0.759822	0.329332	0.430489
LOC101928697	chr13	19754734	19757011	2278	48	0.592158	0.162461	0.429696
TUBA3C	chr13	19754734	19757011	2278	48	0.592158	0.162461	0.429696
EXOC3L2	chr19	45736164	45744486	8323	70	0.52033	0.0911867	0.429143
MIR517B	chr19	54224661	54226854	2194	17	0.498718	0.070195	0.428523
MIR520G	chr19	54224661	54226854	2194	17	0.498718	0.070195	0.428523
GCSAML-AS1	chr1	247694217	247703785	9569	39	0.560558	0.132246	0.428312
OR2C3	chr1	247694217	247703785	9569	39	0.560558	0.132246	0.428312
SLC2A14	chr12	8023616	8026107	2492	23	0.693118	0.264875	0.428243
NDUFA10	chr2	240965663	240965733	71	5	0.705708	0.277705	0.428003
PLIN4	chr19	4506035	4524488	18454	410	0.703374	0.275816	0.427558
CHODL	chr21	19286683	19290716	4034	6	0.838992	0.411906	0.427086
TPSB2	chr16	1277282	1284901	7620	38	0.550977	0.123965	0.427011
SELPLG	chr12	109028343	109028404	62	4	0.887116	0.460159	0.426957
AADACL2-AS1	chr3	151645808	151646423	616	10	0.905911	0.479348	0.426563
C22orf34	chr22	50042938	50052110	9173	99	0.890177	0.463771	0.426407
MIR4636	chr5	9052081	9054291	2211	6	0.934972	0.508916	0.426056
BANCR	chr9	71915923	71924559	8637	12	0.759313	0.333434	0.425879
ZNF735	chr7	63666187	63669949	3763	36	0.53147	0.105623	0.425847
MYLK3	chr16	46782204	46782504	301	6	0.796633	0.370805	0.425828
EVA1C	chr21	33780701	33783876	3176	21	0.638678	0.213067	0.425611
VENTXP7	chr3	21447320	21447952	633	11	0.891086	0.465587	0.4255
ITGAD	chr16	31404306	31407163	2858	20	0.53429	0.108971	0.425318
SAMD3	chr6	130544828	130545574	747	8	0.731552	0.30639	0.425162
ADAM30	chr1	120437808	120476921	39114	137	0.601439	0.177405	0.424034
ABCB5	chr7	20655721	20658699	2979	4	0.927992	0.504049	0.423942
RPGRIP1	chr14	21745108	21785107	40000	246	0.702221	0.278283	0.423937
LINC00659	chr20	61400816	61411538	10723	231	0.87744	0.453568	0.423871
KRTAP10-2	chr21	45968960	45974260	5301	59	0.453987	0.0304249	0.423562
CSTA	chr3	122035519	122047660	12142	18	0.680847	0.257302	0.423545
SERPINA5	chr14	95047591	95049889	2299	7	0.762099	0.338836	0.423263
BPIFB4	chr20	31670208	31677995	7788	94	0.585449	0.16226	0.42319
CXCL16	chr17	4643684	4647467	3784	43	0.729933	0.306964	0.422969
ZMYND15	chr17	4643684	4647467	3784	43	0.729933	0.306964	0.422969
ADAM6	chr14	106436764	106438064	1301	6	0.485481	0.062903	0.422578
IL17REL	chr22	50441048	50453414	12367	195	0.618447	0.195871	0.422575
MIR216A	chr2	56213530	56215217	1688	6	0.844593	0.422025	0.422568
DVL3	chr3	183871920	183872663	744	10	0.622701	0.200527	0.422174
LINC00622	chr1	120139496	120144084	4589	11	0.772922	0.350979	0.421944
OR2G2	chr1	247751946	247752384	439	9	0.508607	0.0868367	0.42177
MS4A13	chr11	60282712	60288626	5915	33	0.467979	0.0463645	0.421615
CDH15	chr16	89237138	89254305	17168	342	0.478978	0.0574129	0.421565
MRPS17	chr7	56018349	56018671	323	4	0.640371	0.218867	0.421504
ADSSL1	chr14	105189400	105190303	904	17	0.757637	0.33648	0.421157
GALNT9	chr12	132883909	132907063	23155	616	0.467872	0.0467381	0.421134
LOC101928416	chr12	132883909	132907063	23155	616	0.467872	0.0467381	0.421134
HHEX	chr10	94449953	94459489	9537	68	0.577541	0.156421	0.42112
EDN3	chr20	57876408	57881351	4944	38	0.788203	0.367753	0.42045
PLA2G4C-AS1	chr19	48560849	48565595	4747	42	0.526442	0.106053	0.420389
OR10H5	chr19	15904675	15905475	801	25	0.446853	0.0267279	0.420125
DLX6-AS1	chr7	96639334	96642722	3389	10	0.843879	0.423883	0.419996
KRTAP10-6	chr21	46011355	46030786	19432	152	0.46614	0.0461646	0.419975
KRTAP10-7	chr21	46011355	46030786	19432	152	0.46614	0.0461646	0.419975
F2RL3	chr19	16993398	17006299	12902	225	0.70709	0.28723	0.41986
IMMP2L	chr7	111203137	111203324	188	7	0.86146	0.44182	0.419641
SLC4A4	chr4	72203796	72205110	1315	4	0.796851	0.377214	0.419637
MXRA8	chr1	1299570	1301114	1545	16	0.689942	0.27102	0.418922
LOC100420587	chr19	29200774	29218248	17475	30	0.63765	0.219106	0.418544
TXLNB	chr6	139609855	139620713	10859	10	0.844633	0.426226	0.418407
ITGB2	chr21	46328554	46341465	12912	209	0.518628	0.1003	0.418328
ITGB2-AS1	chr21	46328554	46341465	12912	209	0.518628	0.1003	0.418328
LOC101929284	chr5	8839868	8844152	4285	17	0.84825	0.430113	0.418137
FRG2B	chr10	135428102	135443336	15235	71	0.591416	0.174346	0.417071
LINC00396	chr13	110706497	110706847	351	4	0.846391	0.429352	0.417039
TEX101	chr19	43916594	43920619	4026	48	0.630568	0.213658	0.41691
SH3GL3	chr15	84108227	84115374	7148	30	0.812857	0.395958	0.416899
PRKCZ	chr1	1960588	1983231	22644	169	0.497426	0.0807686	0.416657
SNORD115-11	chr15	25482087	25482981	895	15	0.550935	0.134362	0.416573
SNORD115-29	chr15	25482087	25482981	895	15	0.550935	0.134362	0.416573
SNORD115-36	chr15	25482087	25482981	895	15	0.550935	0.134362	0.416573
SNORD115-37	chr15	25482087	25482981	895	15	0.550935	0.134362	0.416573
SNORD115-43	chr15	25482087	25482981	895	15	0.550935	0.134362	0.416573
RAB20	chr13	111209961	111213784	3824	53	0.581739	0.165614	0.416125
LOC100287704	chr7	62809294	62809642	349	11	0.641832	0.226123	0.415708
LOC100287834	chr7	62809294	62809642	349	11	0.641832	0.226123	0.415708
MLC1	chr22	50498138	50524270	26133	421	0.822445	0.407042	0.415403
MIR516A1	chr19	54251103	54259515	8413	41	0.484689	0.069843	0.414846
MIR519A1	chr19	54251103	54259515	8413	41	0.484689	0.069843	0.414846
MIR521-1	chr19	54251103	54259515	8413	41	0.484689	0.069843	0.414846
MIR522	chr19	54251103	54259515	8413	41	0.484689	0.069843	0.414846
MIR527	chr19	54251103	54259515	8413	41	0.484689	0.069843	0.414846
LINC00710	chr10	10986370	11026284	39915	135	0.814306	0.399617	0.414689
LINC00210	chr1	218061160	218072264	11105	23	0.869741	0.455613	0.414129
LINC01377	chr5	3177701	3185412	7712	12	0.478069	0.0643092	0.41376
OR2L13	chr1	248098893	248100145	1253	14	0.696433	0.282892	0.413541
MIR4535	chr22	49172340	49179240	6901	86	0.865758	0.452417	0.413341
MIR1297	chr13	54882141	54896206	14066	34	0.830389	0.417257	0.413132
MIR3155A	chr10	6188064	6203087	15024	167	0.815307	0.402846	0.412461
MIR3155B	chr10	6188064	6203087	15024	167	0.815307	0.402846	0.412461
PFKFB3	chr10	6188064	6203087	15024	167	0.815307	0.402846	0.412461
PLAGL1	chr6	144278100	144284593	6494	11	0.830173	0.417808	0.412365
RNF17	chr13	25333070	25347657	14588	26	0.776344	0.36399	0.412353
SLC2A4	chr17	7185955	7195397	9443	104	0.538826	0.126614	0.412212
LOC284294	chr18	61772028	61773707	1680	8	0.849205	0.43724	0.411965
DOCK1	chr10	128576306	128615884	39579	257	0.598796	0.186864	0.411932
LINC01065	chr13	53716267	53725090	8824	15	0.901034	0.489525	0.411508
FLJ26245	chr16	34980277	34988412	8136	139	0.580258	0.168938	0.41132
OR7E37P	chr13	42011672	42016932	5261	9	0.857902	0.446657	0.411246
TSPEAR-AS1	chr21	45913577	45929267	15691	257	0.483052	0.0719818	0.41107
TNFRSF18	chr1	1138603	1142366	3764	45	0.501016	0.08999	0.411025
SHTN1	chr10	118884952	118889976	5025	40	0.587508	0.176608	0.4109
CABP5	chr19	48546534	48547448	915	5	0.447059	0.0363954	0.410664
SLC1A6	chr19	15075044	15088455	13412	80	0.438902	0.0284307	0.410471
SLC6A4	chr17	28563388	28563529	142	5	0.738493	0.32826	0.410233
LINC00588	chr8	58190768	58193506	2739	98	0.478151	0.0680115	0.41014
LOC100287592	chr5	50265191	50265866	676	11	0.576752	0.16666	0.410093
NEUROD1	chr2	182545533	182553548	8016	120	0.51392	0.104013	0.409907
C8orf22	chr8	49971881	49984924	13044	40	0.71919	0.309379	0.409811
RACGAP1P	chr12	45458052	45462972	4921	20	0.877397	0.46766	0.409737
HLA-DOA	chr6	32970226	32976897	6672	53	0.663858	0.254491	0.409367
TFF1	chr21	43781424	43813123	31700	312	0.801701	0.392469	0.409232
TMPRSS3	chr21	43781424	43813123	31700	312	0.801701	0.392469	0.409232
MS4A15	chr11	60523915	60525343	1429	11	0.736671	0.3275	0.409171
TMEM209	chr7	129844244	129844370	127	12	0.686583	0.277676	0.408906
LOC150935	chr2	240682826	240692246	9421	160	0.82389	0.415072	0.408818
DPPA3	chr12	7862558	7868555	5998	67	0.653369	0.245065	0.408304
LINC00540	chr13	22781914	22787167	5254	46	0.839778	0.431803	0.407975
LINC00463	chr13	25747980	25760762	12783	58	0.692476	0.284707	0.407769
LINC01053	chr13	25747980	25760762	12783	58	0.692476	0.284707	0.407769
GPR1-AS	chr2	207067607	207069415	1809	32	0.850049	0.442286	0.407764
LOC101927468	chr1	147718509	147719101	593	12	0.590585	0.18288	0.407705
MRGPRX1	chr11	18953631	18956124	2494	23	0.83729	0.429609	0.407682
OR4D10	chr11	59243945	59248849	4905	12	0.442563	0.0351822	0.407381
LINC00029	chr20	61642253	61668397	26145	519	0.462858	0.0556338	0.407224
LINC01056	chr20	61642253	61668397	26145	519	0.462858	0.0556338	0.407224
PWP1	chr12	108080224	108080481	258	6	0.676107	0.268967	0.40714
SPATA13-AS1	chr13	24827597	24828135	539	6	0.891816	0.484865	0.406951
LY6H	chr8	144206973	144241342	34370	661	0.617926	0.211357	0.406569
SLC22A31	chr16	89255890	89267573	11684	300	0.475195	0.0686364	0.406559
ADAD1	chr4	123300294	123300804	511	24	0.940095	0.533902	0.406193
OR10G3	chr14	22034173	22040286	6114	45	0.522	0.115842	0.406158
SHANK2	chr11	70929894	70935559	5666	70	0.733014	0.326915	0.406099
MED15P9	chr2	130885867	130887463	1597	14	0.851274	0.445435	0.405839
POTEF	chr2	130885867	130887463	1597	14	0.851274	0.445435	0.405839
LINC01317	chr2	33932323	33935944	3622	10	0.91928	0.513844	0.405436
GALNT9	chr12	132677662	132703700	26039	657	0.556303	0.151009	0.405294
OR5A1	chr11	59205565	59209829	4265	8	0.590974	0.185734	0.40524
TNXB	chr6	32007219	32014300	7082	65	0.569536	0.16434	0.405196
SLC6A5	chr11	20618615	20627983	9369	128	0.838441	0.433273	0.405169
PDE1B	chr12	54942430	54942573	144	9	0.850691	0.445736	0.404955
ACCS	chr11	44087367	44088350	984	60	0.739205	0.33431	0.404896
BTNL8	chr5	180324319	180328004	3686	15	0.43618	0.0313274	0.404853
OR7D2	chr19	9293320	9297281	3962	21	0.53738	0.132862	0.404518
WDR72	chr15	53832887	53833178	292	16	0.762942	0.358659	0.404283
SIGIRR	chr11	414483	424082	9600	182	0.525548	0.121303	0.404245
TMC1	chr9	75122389	75151679	29291	41	0.800968	0.396745	0.404222
MIR551A	chr1	3474878	3482005	7128	42	0.561915	0.157952	0.403963
AMPD1	chr1	115239153	115241079	1927	5	0.619228	0.21534	0.403888
CD86	chr3	121766342	121775517	9176	20	0.585028	0.181288	0.40374
MIR1471	chr2	232757326	232760395	3070	43	0.875757	0.472142	0.403615
SLCO5A1	chr8	70747293	70756509	9217	34	0.630605	0.227002	0.403603
DCAF4L2	chr8	88881056	88891118	10063	20	0.929074	0.525566	0.403508
LOC102724571	chr1	9241320	9244054	2735	22	0.686733	0.283395	0.403338
MIR34AHG	chr1	9241320	9244054	2735	22	0.686733	0.283395	0.403338
LOC101927286	chr15	98065857	98066168	312	7	0.914303	0.511051	0.403252
LOC100129636	chr6	29003668	29007278	3611	18	0.602308	0.19924	0.403067
LOC283038	chr10	127367761	127385126	17366	57	0.735907	0.33336	0.402547
TEX36	chr10	127367761	127385126	17366	57	0.735907	0.33336	0.402547
TAF1L	chr9	32626909	32635996	9088	29	0.781783	0.379323	0.402459
LOC100129138	chr1	104611916	104616203	4288	13	0.897457	0.495138	0.402319
OR5A2	chr11	59189642	59195377	5736	15	0.436476	0.0343099	0.402167
LOC101926905	chr5	140456490	140457950	1461	15	0.609433	0.207485	0.401948
GNA15	chr19	3134840	3141796	6957	61	0.729153	0.327412	0.401742
KRTAP5-4	chr11	1644153	1648764	4612	53	0.853027	0.451383	0.401644
ATP2B4	chr1	203596225	203599370	3146	85	0.510441	0.108829	0.401612
LINC00689	chr7	158785062	158810300	25239	363	0.781481	0.379892	0.401589
KLK8	chr19	51503365	51504516	1152	17	0.459249	0.0578562	0.401393
LINC01449	chr7	41135794	41141435	5642	18	0.807553	0.406206	0.401347
CACNG7	chr19	54414138	54416800	2663	21	0.89588	0.494946	0.400935
N6AMT2	chr13	21348078	21348465	388	12	0.61922	0.218596	0.400624
LINC01019	chr5	3535278	3546101	10824	47	0.712427	0.311883	0.400544
EMBP1	chr1	121258893	121260727	1835	4	0.601454	0.20102	0.400434
TNFSF14	chr19	6664707	6671295	6589	101	0.462517	0.0622788	0.400239
TMED1	chr19	10945436	10946272	837	19	0.910364	0.510513	0.399851
SPATA22	chr17	3374708	3375346	639	24	0.830193	0.430917	0.399276
ANAPC1P1	chr2	87076956	87093412	16457	108	0.671133	0.271948	0.399186
CD8B	chr2	87076956	87093412	16457	108	0.671133	0.271948	0.399186
CLCA3P	chr1	87095336	87099420	4085	14	0.706989	0.30783	0.399159
CLRN1	chr3	150661679	150662417	739	4	0.81329	0.414256	0.399034
ADAMTSL3	chr15	84308129	84322277	14149	47	0.529527	0.130508	0.399019
SLC22A3	chr6	160768415	160769029	615	27	0.449486	0.0505053	0.39898
OR9Q1	chr11	57791502	57793078	1577	20	0.452066	0.0530861	0.398979
VTCN1	chr1	117753055	117753965	911	14	0.768463	0.369536	0.398927
LINC01506	chr9	71155364	71163041	7678	11	0.459525	0.0608775	0.398648
TMEM252	chr9	71155364	71163041	7678	11	0.459525	0.0608775	0.398648
SCGB1B2P	chr19	35069501	35072176	2676	22	0.605182	0.206639	0.398544
PRG1	chr19	43849875	43852325	2451	8	0.633685	0.235142	0.398542
SULT1C2P1	chr2	108938212	108938927	716	4	0.556707	0.158294	0.398413
TPO	chr2	1416188	1425594	9407	73	0.835329	0.43696	0.398369
OR6K2	chr1	158669760	158672903	3144	23	0.544436	0.146535	0.397901
LOC101927651	chr18	74344020	74350585	6566	15	0.835262	0.437648	0.397614
TEX29	chr13	111968049	111978510	10462	154	0.791028	0.393545	0.397484
HTR1B	chr6	78171609	78173539	1931	63	0.464371	0.0677787	0.396593
PADI4	chr1	17634703	17635264	562	8	0.589907	0.193499	0.396408
CCDC152	chr5	42756369	42757332	964	13	0.499679	0.103284	0.396395
CALN1	chr7	71747632	71801222	53591	233	0.715389	0.319435	0.395953
ATP10A	chr15	26096955	26108003	11049	97	0.47696	0.0811564	0.395804
CD37	chr19	49839030	49839697	668	9	0.558829	0.163034	0.395795
IGSF23	chr19	45116843	45125387	8545	63	0.490127	0.0945681	0.395559
PRAMEF11	chr1	12891131	12894651	3521	8	0.451669	0.0562858	0.395384
EMILIN2	chr18	2848020	2858929	10910	66	0.626629	0.231351	0.395278
PADI1	chr1	17530269	17531027	759	4	0.812265	0.417189	0.395076
ARSG	chr17	66278665	66287040	8376	131	0.660956	0.265959	0.394997
SLC16A6	chr17	66278665	66287040	8376	131	0.660956	0.265959	0.394997
SLC2A3	chr12	8078845	8100450	21606	73	0.854574	0.459693	0.394881
LOC101929034	chr5	1855702	1864197	8496	83	0.475319	0.0808008	0.394518
NCALD	chr8	103135208	103135595	388	5	0.695771	0.301424	0.394346
MIR6744	chr11	1269763	1281234	11472	240	0.626828	0.232769	0.394059
OR6F1	chr1	247874011	247875338	1328	10	0.444249	0.0503398	0.39391
PDE6B	chr4	644924	649901	4978	92	0.606632	0.212743	0.393889
KCNE1	chr21	35828017	35829367	1351	11	0.737042	0.343951	0.393091
KLF2	chr19	16431530	16435215	3686	33	0.465466	0.0727056	0.392761
CASC21	chr8	128254306	128262775	8470	10	0.79137	0.398811	0.392559
LOC100130992	chr10	22541021	22542615	1595	10	0.707034	0.314506	0.392529
CELF2	chr10	11038934	11052796	13863	46	0.733394	0.341017	0.392376
ANKRD30B	chr18	14740268	14748607	8340	30	0.453795	0.06169	0.392105
POTEB	chr15	21071173	21073134	1962	27	0.788725	0.39742	0.391305
POTEB2	chr15	21071173	21073134	1962	27	0.788725	0.39742	0.391305
POTEB3	chr15	21071173	21073134	1962	27	0.788725	0.39742	0.391305
TPSG1	chr16	1265816	1276310	10495	354	0.61032	0.219064	0.391256
OR4S1	chr11	48328132	48331047	2916	11	0.47971	0.0884902	0.391219
F10	chr13	113759087	113781353	22267	329	0.663	0.272116	0.390884
F7	chr13	113759087	113781353	22267	329	0.663	0.272116	0.390884
ADGRE3	chr19	14786470	14787701	1232	9	0.455573	0.0649332	0.39064
GBP1P1	chr1	89870823	89876013	5191	13	0.799892	0.409265	0.390627
ZC3H12D	chr6	149802668	149808371	5704	36	0.807996	0.417423	0.390573
PDE4A	chr19	10543484	10546832	3349	35	0.698236	0.30793	0.390306
OR6B3	chr2	240983731	240985462	1732	14	0.511242	0.121084	0.390158
UFC1	chr1	161124231	161124670	440	18	0.732148	0.342189	0.389959
MATK	chr19	3801972	3807516	5545	103	0.751106	0.361227	0.389879
C10orf107	chr10	63419134	63422668	3535	16	0.599054	0.209303	0.389751
FAM87A	chr8	331660	334079	2420	24	0.888286	0.498591	0.389695
MIR4291	chr9	96577026	96584861	7836	49	0.656179	0.266726	0.389454
CPAMD8	chr19	17138078	17141486	3409	32	0.450385	0.060933	0.389452
MIR206	chr6	52001854	52009824	7971	18	0.759711	0.370349	0.389362
CYP21A2	chr6	32004570	32006275	1706	6	0.600162	0.210834	0.389328
BPIFB1	chr20	31857555	31872182	14628	102	0.716242	0.327134	0.389109
NFIX	chr19	13096923	13105887	8965	77	0.756368	0.367518	0.388849
GRM6	chr5	178410177	178431562	21386	205	0.852579	0.46373	0.388849
DHRS7C	chr17	9689309	9696365	7057	26	0.459322	0.0705668	0.388755
LRRC38	chr1	13830177	13839889	9713	37	0.556851	0.168216	0.388634
CNGA1	chr4	48011327	48015532	4206	15	0.780812	0.392593	0.388219
E2F6	chr2	11606697	11607106	410	13	0.578397	0.190284	0.388113
PKP3	chr11	370878	413288	42411	741	0.736805	0.34894	0.387865
LINC01514	chr10	102936156	102937759	1604	11	0.48413	0.0963585	0.387771
LOC100129697	chr16	88991917	89005571	13655	338	0.424412	0.0368165	0.387596
PERM1	chr1	916014	921765	5752	58	0.52434	0.136784	0.387555
ZPBP	chr7	50132509	50133131	623	20	0.747268	0.359825	0.387443
PAPSS1	chr4	108642132	108643015	884	15	0.765087	0.377775	0.387313
KCNE1	chr21	35832110	35835794	3685	20	0.781631	0.394835	0.386796
COL20A1	chr20	61922865	61930383	7519	159	0.594192	0.207397	0.386795
FREM3	chr4	144618954	144621316	2363	47	0.574213	0.187695	0.386518
ADRA1A	chr8	26718431	26723211	4781	64	0.876532	0.490108	0.386424
STX11	chr6	144470757	144470888	132	4	0.725773	0.339563	0.38621
DPYS	chr8	105479283	105479500	218	9	0.866737	0.480812	0.385925
S1PR4	chr19	3172415	3180361	7947	81	0.811376	0.42554	0.385837
LOC100631378	chr19	38337246	38347824	10579	68	0.698159	0.312551	0.385608
LTF	chr3	46501207	46513436	12230	47	0.621427	0.23592	0.385506
HLA-DQA2	chr6	32705697	32708224	2528	4	0.470427	0.0849792	0.385448
XPO4	chr13	21477640	21502918	25279	93	0.784242	0.398833	0.385409
CST11	chr20	23423548	23434522	10975	60	0.661923	0.276566	0.385356
REXO1L2P	chr8	86565250	86568204	2955	23	0.413891	0.0289615	0.38493
LMF1	chr16	1021545	1030595	9051	216	0.459497	0.0749835	0.384513
TERT	chr5	1295073	1298573	3501	51	0.585214	0.200791	0.384423
MAP10	chr1	232941106	232941893	788	47	0.421599	0.0371831	0.384416
WBP11P1	chr18	30090746	30094031	3286	26	0.863129	0.478848	0.384282
FCRLB	chr1	161691616	161695498	3883	29	0.468844	0.0845914	0.384253
MIR4265	chr2	109754616	109767158	12543	89	0.868089	0.484053	0.384036
DPEP1	chr16	89684202	89694908	10707	188	0.805734	0.421731	0.384003
IL21-AS1	chr4	123539699	123539875	177	6	0.829908	0.44596	0.383948
FGF6	chr12	4552555	4555380	2826	45	0.440027	0.0561659	0.383861
GPR12	chr13	27302545	27336790	34246	145	0.721874	0.338237	0.383637
PRKCZ	chr1	2036591	2039192	2602	33	0.871833	0.488634	0.3832
MIR7850	chr19	2619433	2630854	11422	130	0.499825	0.116726	0.3831
BPIFA3	chr20	31802093	31808128	6036	39	0.537825	0.154778	0.383047
ENPP7P13	chr16	33569472	33574217	4746	93	0.485529	0.102615	0.382913
SUN5	chr20	31579856	31592835	12980	66	0.549187	0.166289	0.382898
BTNL8	chr5	180335091	180338435	3345	19	0.458363	0.0756441	0.382719
AADAC	chr3	151530313	151531375	1063	6	0.919036	0.536381	0.382654
TUBB4A	chr19	6492572	6501778	9207	100	0.741728	0.359286	0.382442
GPIHBP1	chr8	144276398	144307606	31209	514	0.781528	0.399281	0.382248
VAV1	chr19	6772811	6773691	881	20	0.484621	0.102413	0.382209
LOC101928841	chr13	114063383	114070440	7058	154	0.816969	0.43492	0.38205
CCAT2	chr8	128409047	128413279	4233	6	0.696994	0.315357	0.381637
SYCP1	chr1	115396576	115397816	1241	28	0.494669	0.113441	0.381228
CISTR	chr12	54146572	54147754	1183	8	0.701601	0.320552	0.381049
PYHIN1	chr1	158902072	158907666	5595	13	0.431092	0.0502627	0.38083
ANO9	chr11	426011	447938	21928	358	0.576165	0.19554	0.380626
LINC00557	chr13	95609804	95614391	4588	5	0.79652	0.416051	0.380469
ACER1	chr19	6327448	6337939	10492	87	0.492879	0.112568	0.380311
NUPR2	chr7	56180695	56185105	4411	60	0.531249	0.150986	0.380263
HMHA1	chr19	1076598	1084835	8238	196	0.54325	0.163058	0.380192
LINC00898	chr22	48025695	48030529	4835	67	0.80438	0.424261	0.380119
LOC284930	chr22	48025695	48030529	4835	67	0.80438	0.424261	0.380119
SPINK2	chr4	57674056	57687205	13150	52	0.856033	0.476095	0.379938
UST-AS1	chr6	149285296	149285870	575	16	0.819481	0.43993	0.379551
OPALIN	chr10	98114710	98116908	2199	14	0.604208	0.224669	0.379538
LINC01467	chr14	82090125	82090528	404	12	0.935305	0.555811	0.379494
IRF8	chr16	85931994	85954330	22337	283	0.42775	0.0482944	0.379456
MIR6774	chr16	85931994	85954330	22337	283	0.42775	0.0482944	0.379456
RCVRN	chr17	9800947	9808902	7956	32	0.513351	0.134092	0.379259
LINC01598	chr20	29570186	29572858	2673	50	0.568448	0.189468	0.37898
ALPK3	chr15	85360044	85361160	1117	26	0.890835	0.512028	0.378806
NANOGNB	chr12	7910216	7916932	6717	70	0.554022	0.175226	0.378795
KRTAP10-3	chr21	45975225	45979132	3908	40	0.420958	0.0422859	0.378672
OR6B2	chr2	240969001	240969790	790	12	0.465079	0.0866038	0.378475
LINC00905	chr19	16145034	16150626	5593	105	0.471842	0.0933765	0.378465
CYP26C1	chr10	94821492	94824165	2674	24	0.781425	0.40324	0.378185
COX7B2	chr4	46910061	46911258	1198	10	0.867851	0.489708	0.378143
REXO1L2P	chr8	86569687	86576225	6539	62	0.410719	0.0326086	0.37811
MIR1323	chr19	54175573	54177261	1689	18	0.451132	0.0731066	0.378025
MIR498	chr19	54175573	54177261	1689	18	0.451132	0.0731066	0.378025
OLFM4	chr13	53589611	53603157	13547	43	0.90169	0.523726	0.377964
LOC101927132	chr16	47893126	47908253	15128	33	0.685909	0.307987	0.377922
LILRA5	chr19	54824953	54826455	1503	9	0.432038	0.0541647	0.377873
TMEM155	chr4	122687196	122690165	2970	13	0.780533	0.40268	0.377852
RASGEF1C	chr5	179636819	179640174	3356	40	0.693742	0.316093	0.377649
CYP2W1	chr7	1022471	1028442	5972	220	0.651277	0.27377	0.377508
DEFA5	chr8	6910831	6923489	12659	40	0.532631	0.155143	0.377488
LOR	chr1	153229875	153232767	2893	11	0.441354	0.063913	0.377441
LINC01533	chr19	32514287	32523125	8839	59	0.726074	0.348711	0.377363
NEAT1	chr11	65190469	65194989	4521	46	0.478022	0.10068	0.377342
KRTAP10-4	chr21	45993971	46010585	16615	130	0.419841	0.0425829	0.377258
KRTAP10-5	chr21	45993971	46010585	16615	130	0.419841	0.0425829	0.377258
CDH4	chr20	59824705	59826523	1819	17	0.877205	0.499999	0.377206
COL24A1	chr1	86623062	86624001	940	4	0.827069	0.44991	0.377159
LOC101929241	chr14	97923971	97924357	387	11	0.865908	0.488797	0.377111
ADGRF5	chr6	46888341	46889760	1420	13	0.742028	0.365074	0.376954
KIF11	chr10	94347670	94352287	4618	16	0.726075	0.349255	0.376819
YBX3P1	chr16	31579647	31580343	697	31	0.417374	0.0407007	0.376673
SEMA6B	chr19	4559382	4571759	12378	171	0.550072	0.173476	0.376596
NLRP2	chr19	55473105	55479693	6589	32	0.458111	0.0815632	0.376548
LINC00900	chr11	115630531	115631684	1154	25	0.543382	0.166962	0.37642
LILRB2	chr19	54783091	54783825	735	18	0.388339	0.0119589	0.37638
IL1R2	chr2	102606490	102607851	1362	12	0.667639	0.2913	0.376339
IKZF1	chr7	50345256	50360185	14930	47	0.851113	0.474867	0.376246
PGK2	chr6	49754342	49755043	702	7	0.631178	0.254942	0.376237
CECR3	chr22	17748410	17758361	9952	63	0.812119	0.436002	0.376117
MIR518A1	chr19	54233748	54238648	4901	10	0.411521	0.0354153	0.376106
MIR518D	chr19	54233748	54238648	4901	10	0.411521	0.0354153	0.376106
MIR518E	chr19	54233748	54238648	4901	10	0.411521	0.0354153	0.376106
THEG5	chr19	32078567	32081816	3250	24	0.865582	0.489554	0.376028
LITAF	chr16	11679754	11680231	478	21	0.738381	0.362363	0.376018
KCNJ15	chr21	39643236	39650068	6833	10	0.629965	0.254237	0.375728
KRTAP12-1	chr21	46102984	46115253	12270	66	0.413155	0.0375179	0.375637
MFSD7	chr4	675626	698647	23022	281	0.778129	0.402541	0.375588
PCGF3	chr4	675626	698647	23022	281	0.778129	0.402541	0.375588
CLDN7	chr17	7167027	7171502	4476	19	0.49753	0.122087	0.375443
LINC00221	chr14	106938547	106939426	880	22	0.389716	0.0142884	0.375428
SULF1	chr8	70401065	70405221	4157	28	0.55457	0.179162	0.375408
COL6A2	chr21	47518846	47526645	7800	15	0.579595	0.20425	0.375345
OR10J3	chr1	159272208	159286567	14360	16	0.474655	0.0993529	0.375302
KRTAP12-1	chr21	46097267	46101957	4691	33	0.400647	0.02636	0.374287
OR8S1	chr12	48920072	48923549	3478	35	0.768961	0.394817	0.374145
NECAB3	chr20	32260841	32261763	923	15	0.482703	0.108753	0.37395
MIR373	chr19	54292721	54296121	3401	25	0.453409	0.0795424	0.373867
POTEC	chr18	14542654	14544251	1598	21	0.418352	0.0445948	0.373757
DUSP23	chr1	159750361	159751352	992	18	0.859155	0.485435	0.37372
GJB2	chr13	20758856	20766267	7412	68	0.440201	0.0670654	0.373136
ARL4D	chr17	41477087	41479233	2147	33	0.803593	0.430464	0.373129
LINC00862	chr1	200339635	200344568	4934	5	0.877623	0.504608	0.373015
CST2	chr20	23806785	23807306	522	11	0.735334	0.362401	0.372933
MIR572	chr4	11370872	11375124	4253	11	0.869077	0.496179	0.372898
LINC00397	chr13	88462808	88463356	549	11	0.888402	0.515608	0.372794
MEIOC	chr17	42729874	42737846	7973	91	0.570483	0.197808	0.372674
MCEMP1	chr19	7741196	7741604	409	6	0.406329	0.0339986	0.37233
DSG2	chr18	29076899	29077386	488	9	0.832287	0.460031	0.372256
TEX36-AS1	chr10	127258057	127267225	9169	33	0.742828	0.370656	0.372172
BREA2	chr8	144779400	144787133	7734	118	0.697826	0.325735	0.372092
ADGRA1	chr10	134913209	134917852	4644	146	0.749222	0.377197	0.372025
RBM47	chr4	40518024	40520636	2613	19	0.825193	0.453258	0.371935
NANOGNB	chr12	7917888	7919726	1839	20	0.514069	0.142507	0.371562
NLRP12	chr19	54325813	54334570	8758	50	0.421774	0.0503119	0.371462
CYP2C9	chr10	96694193	96702065	7873	7	0.464694	0.0933632	0.371331
CCL25	chr19	8115952	8122052	6101	64	0.635905	0.264724	0.371182
LOC650293	chr4	8947818	8957155	9338	32	0.55379	0.182767	0.371024
SERPINB8	chr18	61638133	61638980	848	23	0.680828	0.309953	0.370875
PKI55	chr2	217082589	217082756	168	4	0.585384	0.214636	0.370748
ZNF847P	chr1	227886364	227888166	1803	10	0.465359	0.0947238	0.370635
DSCAS	chr18	28679978	28680743	766	4	0.617722	0.247117	0.370605
HP09025	chr17	77670408	77680742	10335	221	0.778313	0.407733	0.37058
MIR4739	chr17	77670408	77680742	10335	221	0.778313	0.407733	0.37058
PHACTR2-AS1	chr6	143888815	143890241	1427	4	0.852288	0.481806	0.370482
NRTN	chr19	5822285	5825883	3599	82	0.61338	0.243064	0.370316
MTNR1A	chr4	187477547	187489611	12065	29	0.808377	0.438092	0.370285
LOC102723376	chr18	11219	13994	2776	108	0.841766	0.47153	0.370236
CALB2	chr16	71393248	71393397	150	5	0.73023	0.360457	0.369773
ZNF385B	chr2	180451540	180453016	1477	7	0.78239	0.412634	0.369755
MFSD6L	chr17	8700070	8702043	1974	16	0.429308	0.0597864	0.369522
LCN10	chr9	139629743	139641997	12255	292	0.767137	0.397732	0.369404
LCN6	chr9	139629743	139641997	12255	292	0.767137	0.397732	0.369404
LOC100128593	chr9	139629743	139641997	12255	292	0.767137	0.397732	0.369404
MIR6722	chr9	139629743	139641997	12255	292	0.767137	0.397732	0.369404
PIK3R5	chr17	8869678	8869961	284	4	0.489406	0.120033	0.369374
FAM99A	chr11	1674959	1692740	17782	172	0.708732	0.339361	0.369371
LOC101927865	chr2	208118167	208120623	2457	20	0.586568	0.217521	0.369047
HPSE2	chr10	100991801	101003935	12135	61	0.538729	0.17037	0.368359
LOC101928298	chr10	10095323	10101319	5997	13	0.918778	0.550554	0.368225
LINC01304	chr2	4020276	4038453	18178	60	0.833157	0.464947	0.36821
SLC46A2	chr9	115649571	115654406	4836	97	0.604337	0.236165	0.368172
NOV	chr8	120429485	120437067	7583	14	0.70169	0.333764	0.367926
DEFB123	chr20	30029311	30035880	6570	29	0.440553	0.0727541	0.367799
HLA-DPA1	chr6	33049000	33052869	3870	10	0.545626	0.177945	0.367681
PTCHD3	chr10	27703066	27707638	4573	18	0.653731	0.286383	0.367349
WDR72	chr15	54051224	54052169	946	18	0.516273	0.149146	0.367127
TNXB	chr6	32014643	32033813	19171	257	0.531367	0.164364	0.367002
SHANK2	chr11	70936215	70937025	811	9	0.73254	0.365758	0.366782
PRKACG	chr9	71626598	71632557	5960	47	0.776787	0.410043	0.366744
IPO7	chr11	9405662	9405812	151	11	0.699231	0.332585	0.366646
BCL2L2	chr14	23776970	23777429	460	13	0.865817	0.499251	0.366566
BCL2L2-PABPN1	chr14	23776970	23777429	460	13	0.865817	0.499251	0.366566
TREML5P	chr6	41215315	41218909	3595	16	0.839431	0.47289	0.366541
ARRDC2	chr19	18112826	18122272	9447	197	0.685898	0.319405	0.366493
MYCBPAP	chr17	48585858	48586660	803	36	0.462752	0.0962645	0.366488
MIR4507	chr14	106319098	106329856	10759	70	0.7241	0.357664	0.366435
MIR4537	chr14	106319098	106329856	10759	70	0.7241	0.357664	0.366435
MIR4538	chr14	106319098	106329856	10759	70	0.7241	0.357664	0.366435
MIR4539	chr14	106319098	106329856	10759	70	0.7241	0.357664	0.366435
2017-09-10	chr2	110371688	110372682	995	9	0.455565	0.0892626	0.366302
SOWAHC	chr2	110371688	110372682	995	9	0.455565	0.0892626	0.366302
GHR	chr5	42548850	42551183	2334	4	0.442532	0.0763321	0.3662
LINC01320	chr2	34902718	34907196	4479	11	0.587604	0.221628	0.365976
MS4A8	chr11	60467740	60471889	4150	27	0.645474	0.279563	0.365911
TRIM15	chr6	30131189	30132659	1471	33	0.600011	0.234254	0.365757
SPATA8-AS1	chr15	97318652	97323974	5323	29	0.617902	0.252342	0.36556
LOC102724450	chr1	6265406	6266052	647	18	0.875833	0.510632	0.365201
RNF207	chr1	6265406	6266052	647	18	0.875833	0.510632	0.365201
MKRN9P	chr12	88178183	88178463	281	11	0.937808	0.572657	0.365151
SPATA8	chr15	97327388	97329909	2522	13	0.749789	0.384828	0.364962
SPATA8-AS1	chr15	97327388	97329909	2522	13	0.749789	0.384828	0.364962
USP17L20	chr4	9270196	9273761	3566	14	0.456566	0.0916947	0.364871
USP17L22	chr4	9270196	9273761	3566	14	0.456566	0.0916947	0.364871
URAD	chr13	28561460	28562392	933	10	0.434062	0.0692417	0.36482
KRTAP10-10	chr21	46032026	46059839	27814	202	0.414483	0.0499075	0.364576
KRTAP10-8	chr21	46032026	46059839	27814	202	0.414483	0.0499075	0.364576
KRTAP10-9	chr21	46032026	46059839	27814	202	0.414483	0.0499075	0.364576
IL37	chr2	113671002	113673521	2520	16	0.58846	0.223887	0.364573
LINC00424	chr13	22449103	22453042	3940	29	0.741824	0.377411	0.364413
FARP2	chr2	242294312	242294783	472	15	0.774516	0.41011	0.364406
KIAA1614	chr1	180880838	180882681	1844	89	0.472637	0.108271	0.364366
CDCP1	chr3	45187987	45191377	3391	18	0.598536	0.23426	0.364276
DDX4	chr5	55033153	55036151	2999	27	0.836849	0.472579	0.36427
SNAR-B1	chr19	50638674	50647976	9303	81	0.459392	0.0951979	0.364194
SNAR-B2	chr19	50638674	50647976	9303	81	0.459392	0.0951979	0.364194
SNAR-D	chr19	50638674	50647976	9303	81	0.459392	0.0951979	0.364194
LOC101927142	chr2	101593134	101594363	1230	21	0.692873	0.328759	0.364114
USP17L24	chr4	9326020	9326290	271	6	0.402782	0.0389128	0.36387
USP17L25	chr4	9326020	9326290	271	6	0.402782	0.0389128	0.36387
USP17L26	chr4	9326020	9326290	271	6	0.402782	0.0389128	0.36387
USP17L27	chr4	9326020	9326290	271	6	0.402782	0.0389128	0.36387
USP17L28	chr4	9326020	9326290	271	6	0.402782	0.0389128	0.36387
USP17L29	chr4	9326020	9326290	271	6	0.402782	0.0389128	0.36387
USP17L30	chr4	9326020	9326290	271	6	0.402782	0.0389128	0.36387
USP17L5	chr4	9326020	9326290	271	6	0.402782	0.0389128	0.36387
SUZ12	chr17	30263317	30263505	189	4	0.735652	0.371971	0.363681
OR3A2	chr17	3180499	3186862	6364	10	0.480355	0.116756	0.363599
ACTG1P4	chr1	104112278	104113194	917	9	0.922352	0.558787	0.363565
SLC34A2	chr4	25656629	25656830	202	7	0.637913	0.27454	0.363373
FAM83H	chr8	144816667	144818503	1837	28	0.496947	0.134071	0.362875
FAM83H-AS1	chr8	144816667	144818503	1837	28	0.496947	0.134071	0.362875
BCAM	chr19	45312911	45319481	6571	80	0.490827	0.12797	0.362857
TRIM72	chr16	31221469	31226276	4808	68	0.488496	0.125787	0.362708
ANKRD30BP3	chr10	45646482	45651439	4958	22	0.847333	0.48475	0.362583
RSU1P2	chr10	45646482	45651439	4958	22	0.847333	0.48475	0.362583
NTF3	chr12	5598694	5603148	4455	41	0.419336	0.0568234	0.362513
OR7G2	chr19	9214734	9217327	2594	20	0.388947	0.0265581	0.362389
RNASE2	chr14	21423684	21427064	3381	7	0.516383	0.15404	0.362344
LOC100507377	chr12	74685713	74687961	2249	37	0.873877	0.511566	0.362311
GLT1D1	chr12	129336066	129337821	1756	27	0.921499	0.559367	0.362132
MIR4780	chr2	88381057	88382907	1851	10	0.919294	0.55728	0.362014
LINC01166	chr10	134777031	134777810	780	11	0.836312	0.474317	0.361995
MBOAT4	chr8	30001848	30002079	232	6	0.781687	0.420005	0.361682
GM140	chr1	181204973	181206176	1204	15	0.724722	0.363138	0.361585
SPATA17-AS1	chr1	217958615	217963937	5323	11	0.854641	0.493266	0.361374
MYADML	chr2	33952196	33972099	19904	98	0.849845	0.488657	0.361188
MIR4491	chr11	111217758	111222349	4592	4	0.765633	0.404523	0.36111
C5AR2	chr19	47835956	47837766	1811	23	0.71976	0.358775	0.360985
ACKR1	chr1	159174610	159175571	962	10	0.663604	0.302624	0.36098
LOC101928035	chr16	74248470	74254840	6371	21	0.854368	0.493431	0.360937
SPINK2	chr4	57688853	57697868	9016	39	0.85832	0.497428	0.360892
TEX101	chr19	43891808	43891929	122	5	0.530969	0.170254	0.360715
LOC100131289	chr6	27725128	27730259	5132	53	0.769723	0.409046	0.360677
LOC101927411	chr19	32596900	32600676	3777	12	0.758599	0.397938	0.360661
PDCD11	chr10	105155334	105155467	134	6	0.697331	0.336683	0.360649
USMG5	chr10	105155334	105155467	134	6	0.697331	0.336683	0.360649
CGB	chr19	49527471	49536764	9294	69	0.503771	0.143129	0.360642
CGB2	chr19	49527471	49536764	9294	69	0.503771	0.143129	0.360642
SNAR-G2	chr19	49527471	49536764	9294	69	0.503771	0.143129	0.360642
GALR3	chr22	38217526	38221891	4366	57	0.78632	0.425834	0.360485
GFRA4	chr20	3641459	3645776	4318	76	0.594806	0.234359	0.360447
REREP3	chr15	22538482	22547962	9481	166	0.489578	0.129414	0.360164
POU5F1B	chr8	128420819	128429155	8337	31	0.867389	0.507563	0.359826
DENND1C	chr19	6467291	6491405	24115	325	0.533681	0.173885	0.359796
PIK3R5	chr17	8816406	8816889	484	4	0.371109	0.0114018	0.359707
CEACAM16	chr19	45201415	45201642	228	4	0.596899	0.237218	0.359681
USP17L11	chr4	9213897	9216675	2779	9	0.565051	0.205703	0.359348
USP17L18	chr4	9213897	9216675	2779	9	0.565051	0.205703	0.359348
USP17L20	chr4	9213897	9216675	2779	9	0.565051	0.205703	0.359348
LINC01081	chr16	86308472	86320050	11579	62	0.402856	0.043672	0.359184
LOC146513	chr16	86308472	86320050	11579	62	0.402856	0.043672	0.359184
LINC00226	chr14	106743378	106744020	643	17	0.646209	0.287081	0.359128
NEDD9	chr6	11233465	11237475	4011	20	0.733662	0.374806	0.358856
IL17F	chr6	52110012	52111770	1759	8	0.847396	0.488555	0.358841
UG0898H09	chr8	63890708	63895958	5251	10	0.617548	0.258834	0.358713
LOC286114	chr8	20827180	20831931	4752	37	0.796748	0.438086	0.358662
LOC100996351	chr19	3155335	3158396	3062	49	0.746509	0.387871	0.358637
SLC35G3	chr17	33522329	33523033	705	33	0.73025	0.371623	0.358627
ERVV-2	chr19	53548523	53551519	2997	27	0.614758	0.25625	0.358508
AIF1L	chr9	133962897	133971154	8258	121	0.738634	0.380226	0.358407
KRTAP10-11	chr21	46061464	46067104	5641	17	0.394514	0.036227	0.358287
RETN	chr19	7719818	7734660	14843	133	0.431461	0.0733777	0.358083
LOC101929420	chr6	168639849	168643937	4089	38	0.890957	0.533214	0.357743
GDNF-AS1	chr5	37867371	37870729	3359	7	0.517987	0.160467	0.35752
LINC00458	chr13	54704294	54706903	2610	15	0.875559	0.51851	0.357049
ACADL	chr2	211090628	211093895	3268	13	0.873962	0.516941	0.357021
NODAL	chr10	72201582	72202715	1134	18	0.796116	0.439209	0.356907
DLGAP2	chr8	1447268	1450097	2830	11	0.843794	0.486933	0.356861
LOC100129055	chr10	38454460	38464852	10393	11	0.414478	0.0578974	0.35658
BRCAT107	chr5	44503882	44512011	8130	7	0.903021	0.546444	0.356577
LINC00536	chr8	117337073	117339243	2171	8	0.593351	0.237096	0.356255
TPSAB1	chr16	1288525	1293608	5084	32	0.409063	0.0529038	0.356159
LINC00904	chr19	35386234	35389392	3159	9	0.557764	0.201637	0.356127
WFDC8	chr20	44207543	44207771	229	6	0.609834	0.253738	0.356096
BPIFA4P	chr20	31771241	31785096	13856	96	0.753084	0.397102	0.355982
NLRP9	chr19	56248695	56248920	226	8	0.398716	0.0427427	0.355974
LOC100289580	chr16	88797406	88803601	6196	164	0.490967	0.135203	0.355764
SPDYE7P	chr7	72340491	72342538	2048	10	0.621626	0.265968	0.355658
PHACTR2-AS1	chr6	143882815	143883497	683	4	0.87061	0.515083	0.355527
FAM99B	chr11	1704795	1713001	8207	71	0.592012	0.236561	0.355451
ADAP1	chr7	984035	993358	9324	191	0.853408	0.497962	0.355446
ATP8A2	chr13	26043541	26046446	2906	8	0.759474	0.40411	0.355364
DBH	chr9	136499872	136505907	6036	101	0.695454	0.34041	0.355044
PSG1	chr19	43384695	43385668	974	22	0.46091	0.105991	0.354919
KRTAP19-5	chr21	31874242	31875659	1418	11	0.639192	0.284302	0.35489
LINC00202-1	chr10	27223098	27235554	12457	95	0.786116	0.431252	0.354864
KRTAP12-3	chr21	46077890	46079353	1464	25	0.371043	0.016292	0.354751
TUBB4A	chr19	6502761	6504459	1699	24	0.691228	0.336485	0.354743
ITGB4	chr17	73714022	73716855	2834	40	0.491187	0.13649	0.354697
LGALS14	chr19	40193044	40197759	4716	17	0.453696	0.0993419	0.354354
SPDYE7P	chr7	72338881	72339158	278	7	0.811521	0.457191	0.35433
TREML3P	chr6	41181175	41191990	10816	27	0.704481	0.350316	0.354165
TEX37	chr2	88817658	88825884	8227	24	0.787803	0.433886	0.353917
TMEM26-AS1	chr10	63227819	63239341	11523	19	0.910969	0.557127	0.353842
TMEM176A	chr7	150493364	150499737	6374	129	0.653611	0.300127	0.353484
TMEM176B	chr7	150493364	150499737	6374	129	0.653611	0.300127	0.353484
CELF2-AS2	chr10	11145153	11154422	9270	37	0.889343	0.535879	0.353464
LOC100506271	chr22	37751232	37752814	1583	30	0.793818	0.440405	0.353413
SULT2A1	chr19	48383641	48389562	5922	35	0.40815	0.0547435	0.353407
COL6A2	chr21	47513581	47517484	3904	46	0.862498	0.509115	0.353383
F2RL1	chr5	76115145	76116053	909	22	0.527367	0.174142	0.353225
ADH1C	chr4	100274565	100281265	6701	22	0.885648	0.532743	0.352906
DACT2	chr6	168716927	168720118	3192	14	0.592326	0.239542	0.352785
PABPN1L	chr16	88930563	88937930	7368	157	0.443697	0.0910227	0.352674
TPRX1	chr19	48302560	48316906	14347	79	0.661475	0.308809	0.352667
FAM19A5	chr22	48881628	48884898	3271	43	0.625656	0.272995	0.352661
KRTAP5-6	chr11	1717212	1717666	455	4	0.549224	0.196666	0.352558
SERPINB1	chr6	2841504	2842201	698	16	0.365338	0.0130063	0.352332
LOC101927651	chr18	74351072	74352186	1115	9	0.854562	0.502242	0.352321
FBXO17	chr19	39442414	39448479	6066	48	0.849043	0.496744	0.3523
EWSAT1	chr15	69373705	69374450	746	7	0.745943	0.393917	0.352026
IL2RA	chr10	6101956	6105179	3224	27	0.558685	0.206745	0.35194
GALT	chr9	34647503	34648433	931	12	0.726659	0.374739	0.35192
SLC4A11	chr20	3216471	3217430	960	9	0.792925	0.441083	0.351841
C10orf88	chr10	124712742	124713159	418	10	0.674878	0.323061	0.351816
C5AR1	chr19	47809343	47812706	3364	34	0.753298	0.40164	0.351658
C9orf152	chr9	112969251	112971797	2547	12	0.753986	0.402355	0.351631
CCDC179	chr11	22882831	22888335	5505	6	0.942442	0.590851	0.351591
KCNA5	chr12	5152827	5155375	2549	100	0.393123	0.0420413	0.351082
PLVAP	chr19	17487096	17490547	3452	66	0.564076	0.213145	0.350931
OR13F1	chr9	107266834	107268386	1553	8	0.698335	0.34757	0.350765
LOC255187	chr5	148442542	148442890	349	10	0.649342	0.298833	0.350508
SH3TC2	chr5	148442542	148442890	349	10	0.649342	0.298833	0.350508
HOPX	chr4	57522846	57534279	11434	30	0.660588	0.310092	0.350496
LOC644189	chr19	36912005	36913692	1688	10	0.783153	0.432783	0.350371
HRH2	chr5	175084063	175084250	188	5	0.59516	0.244831	0.350329
CST2	chr20	23805796	23806348	553	7	0.769836	0.419524	0.350312
CD177	chr19	43855928	43858518	2591	29	0.481851	0.131628	0.350222
LY6H	chr8	144242308	144243500	1193	20	0.60515	0.254986	0.350164
SLCO1A2	chr12	21548097	21548266	170	7	0.81356	0.463442	0.350118
SNRPN	chr15	25065562	25072753	7192	18	0.570159	0.220205	0.349953
IL1RN	chr2	113873199	113876804	3606	14	0.60952	0.259678	0.349842
C19orf70	chr19	5681521	5682109	589	10	0.67562	0.325911	0.349709
HSD11B1L	chr19	5681521	5682109	589	10	0.67562	0.325911	0.349709
MBL2	chr10	54528016	54539669	11654	40	0.803967	0.454344	0.349623
LINC00656	chr20	23112937	23114274	1338	11	0.679775	0.330202	0.349573
MIR4798	chr4	7308359	7311699	3341	29	0.883788	0.534759	0.349028
KANK1	chr9	471218	471808	591	6	0.717456	0.368459	0.348997
MTUS2	chr13	29599442	29605253	5812	42	0.496658	0.147722	0.348936
OR13C8	chr9	107331777	107332691	915	5	0.674789	0.326016	0.348773
LINC00700	chr10	2045625	2056600	10976	55	0.734707	0.386134	0.348572
GIMAP8	chr7	150146890	150147255	366	6	0.511972	0.163511	0.348461
SLC17A6	chr11	22359806	22365600	5795	36	0.894048	0.545818	0.34823
FZD9	chr7	72845168	72847743	2576	39	0.703188	0.354974	0.348214
LECT1	chr13	53314226	53327321	13096	33	0.884357	0.536159	0.348198
SNORD141A	chr9	135885873	135897047	11175	22	0.489736	0.141781	0.347955
SNORD141B	chr9	135885873	135897047	11175	22	0.489736	0.141781	0.347955
RNF223	chr1	1005087	1010860	5774	92	0.453989	0.106214	0.347775
MEPE	chr4	88741569	88743376	1808	5	0.925973	0.578432	0.347541
ZNF613	chr19	52426483	52429879	3397	6	0.536808	0.189494	0.347314
LOC101060385	chr2	899414	906953	7540	57	0.859605	0.512297	0.347308
LINC01070	chr13	112852057	112857758	5702	65	0.37003	0.0229109	0.34712
ADIRF	chr10	88728774	88730823	2050	37	0.731792	0.3847	0.347092
AGAP11	chr10	88728774	88730823	2050	37	0.731792	0.3847	0.347092
USP29	chr19	57630266	57631892	1627	53	0.722973	0.375898	0.347075
CCK	chr3	42307193	42307490	298	19	0.564875	0.217848	0.347028
CFAP74	chr1	1935769	1940472	4704	23	0.444567	0.0976439	0.346923
BLNK	chr10	98032152	98036385	4234	9	0.64632	0.299444	0.346877
PSG9	chr19	43771959	43772788	830	10	0.446004	0.0992147	0.34679
ITIH5	chr10	7653067	7674241	21175	70	0.809698	0.462945	0.346753
TFF3	chr21	43736570	43743359	6790	96	0.843014	0.496577	0.346437
LINC00354	chr13	112548376	112551087	2712	24	0.448707	0.102284	0.346423
TMPRSS9	chr19	2371406	2390636	19231	168	0.626471	0.280324	0.346147
LINC01548	chr21	34543051	34549355	6305	43	0.431794	0.0856486	0.346145
PABPC3	chr13	25668807	25670530	1724	12	0.878091	0.532075	0.346016
MIR3201	chr22	48668786	48675418	6633	59	0.750792	0.40482	0.345973
CLYBL-AS2	chr13	100344061	100345841	1781	5	0.40853	0.0627722	0.345758
LOC339975	chr4	188395968	188429855	33888	86	0.893425	0.547679	0.345746
C5AR2	chr19	47833789	47834710	922	13	0.756641	0.410948	0.345693
ESRRG	chr1	217309491	217314076	4586	93	0.565932	0.220494	0.345438
GP2	chr16	20338583	20340164	1582	7	0.714068	0.368673	0.345395
KLK8	chr19	51505503	51507503	2001	29	0.467239	0.121944	0.345296
ANKRD30BL	chr2	133008902	133018908	10007	404	0.580321	0.235069	0.345252
MIR663B	chr2	133008902	133018908	10007	404	0.580321	0.235069	0.345252
PROP1	chr5	177417411	177423556	6146	43	0.448525	0.103473	0.345052
MIR383	chr8	14708702	14712900	4199	6	0.912415	0.56757	0.344845
MIR6072	chr10	2117345	2119361	2017	22	0.774793	0.430003	0.344789
HMHA1	chr19	1067564	1071020	3457	66	0.430815	0.0860763	0.344739
CD1B	chr1	158295845	158306435	10591	29	0.373374	0.0286905	0.344684
MSLN	chr16	800980	817439	16460	359	0.622471	0.277811	0.34466
HPS1	chr10	100205923	100206724	802	33	0.470043	0.125502	0.344541
LOC101927278	chr10	100205923	100206724	802	33	0.470043	0.125502	0.344541
CRX	chr19	48324210	48330898	6689	56	0.42419	0.0797183	0.344471
MTTP	chr4	100483188	100484302	1115	21	0.621806	0.27742	0.344386
TRMT10A	chr4	100483188	100484302	1115	21	0.621806	0.27742	0.344386
CTSG	chr14	25042782	25044712	1931	39	0.365916	0.0215464	0.344369
ST14	chr11	130028384	130032408	4025	8	0.883279	0.538955	0.344324
CYP2E1	chr10	135335633	135350807	15175	105	0.403297	0.059113	0.344184
LOC100131347	chr17	37213396	37213822	427	10	0.480216	0.136159	0.344056
CELF2-AS1	chr10	11366835	11387916	21082	172	0.851023	0.50716	0.343863
CCDC97	chr19	41815062	41815613	552	15	0.604516	0.260754	0.343762
AOC4P	chr17	41018146	41023839	5694	54	0.539617	0.195939	0.343678
MT3	chr16	56620608	56622894	2287	17	0.669183	0.325716	0.343467
PLGRKT	chr9	5438394	5438510	117	4	0.542	0.198578	0.343421
CERKL	chr2	182521304	182531672	10369	54	0.482933	0.139543	0.34339
AGBL2	chr11	47736182	47737105	924	21	0.376314	0.0330523	0.343261
FBXL3	chr13	77602282	77602500	219	6	0.737929	0.394777	0.343153
CST5	chr20	23858061	23860259	2199	20	0.710715	0.367571	0.343144
ADAMTSL3	chr15	84323213	84325066	1854	28	0.537472	0.194368	0.343104
ACSBG2	chr19	6131662	6140096	8435	61	0.66222	0.319305	0.342915
APOL2	chr22	36634867	36635237	371	5	0.498974	0.156129	0.342845
CLDN10	chr13	96205112	96205897	786	29	0.530674	0.18801	0.342664
CD3D	chr11	118214150	118214476	327	5	0.679869	0.337207	0.342662
CD3G	chr11	118214150	118214476	327	5	0.679869	0.337207	0.342662
ENTPD1	chr10	97465393	97470972	5580	22	0.646419	0.303849	0.34257
ZNF534	chr19	52933425	52934399	975	9	0.683809	0.341454	0.342355
ATAD3C	chr1	1380589	1387698	7110	41	0.538727	0.196514	0.342213
HSD3B2	chr1	119957824	119962129	4306	11	0.37179	0.029586	0.342204
DEFB1	chr8	6734677	6746900	12224	56	0.65241	0.310214	0.342196
PAX5	chr9	37032053	37034005	1953	16	0.740505	0.398457	0.342048
NLRP7	chr19	55452870	55462076	9207	67	0.395648	0.0536597	0.341988
SLC28A3	chr9	86982077	86983070	994	10	0.882339	0.540366	0.341973
MRGPRX1	chr11	18957451	18962412	4962	16	0.665262	0.323317	0.341944
LOC101929771	chr1	222012459	222014996	2538	9	0.884582	0.542705	0.341877
DEFA11P	chr8	6882602	6886601	4000	18	0.389229	0.0475961	0.341633
ANXA5	chr4	122619044	122619181	138	5	0.910315	0.568745	0.34157
PEX5	chr12	7341020	7341820	801	17	0.394534	0.0531524	0.341382
MIR1469	chr15	96876825	96879219	2395	39	0.440437	0.099124	0.341313
NR2F2	chr15	96876825	96879219	2395	39	0.440437	0.099124	0.341313
ZNF98	chr19	22604727	22606725	1999	36	0.464254	0.122994	0.34126
NMS	chr2	101082810	101090575	7766	31	0.711927	0.370793	0.341135
RAX2	chr19	3771209	3781016	9808	153	0.546768	0.205634	0.341134
TRIM58	chr1	248021471	248036597	15127	31	0.436449	0.0953473	0.341102
C6orf10	chr6	32337970	32340208	2239	5	0.40894	0.0678762	0.341064
LINC00273	chr16	33958691	33967435	8745	350	0.491932	0.150886	0.341046
LOC100289580	chr16	88795998	88796862	865	15	0.941771	0.60083	0.340941
ANHX	chr12	133806310	133815779	9470	122	0.530447	0.18967	0.340777
CGB5	chr19	49543389	49549164	5776	55	0.454217	0.113621	0.340597
MOGAT3	chr7	100838747	100843619	4873	102	0.667691	0.327098	0.340593
OVOL1-AS1	chr11	65557692	65563953	6262	156	0.548416	0.207909	0.340506
CLUH	chr17	2615271	2616160	890	31	0.394341	0.0540065	0.340334
LOC441242	chr7	65234995	65235293	299	6	0.492563	0.152391	0.340172
CXCR2P1	chr2	218923666	218925037	1372	4	0.715042	0.374882	0.34016
RNF125	chr18	29596358	29598400	2043	16	0.807514	0.467363	0.340152
SGCG	chr13	23752904	23756690	3787	6	0.778897	0.438756	0.340141
OR7E12P	chr11	3412743	3419744	7002	61	0.866454	0.526402	0.340052
LINC00488	chr3	108897122	108901945	4824	11	0.922669	0.582641	0.340028
GPR78	chr4	8582615	8585211	2597	61	0.498838	0.158889	0.339949
MPEG1	chr11	58975252	58983798	8547	35	0.627739	0.287863	0.339876
TNFRSF1A	chr12	6449508	6451130	1623	35	0.631108	0.291283	0.339825
TEKT4	chr2	95537150	95547311	10162	210	0.44424	0.104487	0.339753
TRY2P	chr7	141970354	141971991	1638	11	0.774807	0.435123	0.339684
TMPRSS3	chr21	43817303	43818686	1384	15	0.738432	0.399067	0.339366
FAM162B	chr6	117085950	117091056	5107	22	0.586849	0.247541	0.339307
MIR3664	chr11	70711579	70717662	6084	92	0.816556	0.477311	0.339246
TAS2R38	chr7	141673384	141673903	520	7	0.718621	0.379749	0.338871
PPCS	chr1	42922882	42922945	64	4	0.567399	0.228543	0.338857
ZMYND12	chr1	42922882	42922945	64	4	0.567399	0.228543	0.338857
SYNPO	chr5	150020435	150020923	489	7	0.780168	0.441353	0.338815
YY1P2	chr2	139654630	139660277	5648	36	0.913722	0.575018	0.338703
SLCO4C1	chr5	101631555	101632269	715	15	0.35672	0.0181826	0.338538
OR2B11	chr1	247613579	247617318	3740	32	0.553991	0.215509	0.338482
BIRC7	chr20	61857050	61866274	9225	120	0.714307	0.375982	0.338326
LOC100288911	chr2	36580915	36582144	1230	14	0.733905	0.395769	0.338136
ADGRA1	chr10	134893769	134900973	7205	205	0.84021	0.502102	0.338108
ADGRA1-AS1	chr10	134893769	134900973	7205	205	0.84021	0.502102	0.338108
ANKRD30BP2	chr21	14409143	14412043	2901	65	0.54339	0.205294	0.338096
GIMD1	chr4	107288414	107288713	300	4	0.742031	0.403979	0.338053
TSTD1	chr1	161007497	161008829	1333	60	0.813458	0.475443	0.338015
CCR6	chr6	167535035	167536138	1104	10	0.768396	0.430554	0.337843
PSG11	chr19	43531296	43532516	1221	25	0.443468	0.105673	0.337795
GACAT3	chr2	16189519	16191664	2146	19	0.831432	0.493679	0.337753
DOCK8	chr9	213872	214759	888	36	0.424136	0.08646	0.337676
OR10H2	chr19	15838850	15839701	852	21	0.351838	0.0142749	0.337563
VSTM1	chr19	54564374	54567689	3316	33	0.381987	0.044582	0.337405
GUSBP10	chr7	57247071	57248045	975	30	0.457832	0.120548	0.337283
LOC101928517	chr19	51685447	51687144	1698	16	0.460406	0.123396	0.337011
LALBA	chr12	48964515	48966836	2322	12	0.553181	0.216409	0.336772
LOC440311	chr15	95397535	95399643	2109	17	0.886977	0.550445	0.336532
CST8	chr20	23471627	23472415	789	12	0.674376	0.337987	0.336389
SPACA4	chr19	49103407	49111159	7753	132	0.796063	0.459687	0.336376
ZG16B	chr16	2877728	2882180	4453	90	0.61843	0.282193	0.336237
CLIC5	chr6	45901514	45904611	3098	12	0.64287	0.306657	0.336213
ACTA1	chr1	229568717	229570288	1572	71	0.618995	0.282865	0.336129
CPZ	chr4	8592555	8593411	857	10	0.851548	0.515488	0.33606
PXDN	chr2	1748933	1753410	4478	49	0.749435	0.41366	0.335775
LVCAT5	chr7	119546976	119549035	2060	10	0.864304	0.528542	0.335762
PAX8-AS1	chr2	113991033	113992394	1362	11	0.830336	0.494582	0.335753
KIAA1217	chr10	24753465	24754863	1399	9	0.680954	0.345251	0.335703
LINC00939	chr12	126466243	126467559	1317	15	0.837746	0.502099	0.335647
LVRN	chr5	115294261	115301958	7698	72	0.435701	0.100078	0.335624
LOC100506271	chr22	37748687	37750254	1568	26	0.852919	0.517563	0.335357
GAS7	chr17	9863460	9869871	6412	13	0.48893	0.153781	0.335149
LRRC31	chr3	169580868	169590554	9687	14	0.862482	0.527643	0.334839
LINC01227	chr16	80603419	80605996	2578	11	0.687094	0.352415	0.334679
UTF1	chr10	135037435	135043104	5670	127	0.660111	0.325504	0.334607
MGAM	chr7	141693822	141694681	860	7	0.887971	0.553513	0.334458
C3	chr19	6717053	6728648	11596	105	0.478301	0.143889	0.334411
PI3	chr20	43803587	43805039	1453	11	0.539623	0.205219	0.334404
LINC01423	chr21	39717870	39720517	2648	12	0.806001	0.471724	0.334277
EGFL7	chr9	139561128	139565999	4872	142	0.413073	0.0788531	0.33422
MIR126	chr9	139561128	139565999	4872	142	0.413073	0.0788531	0.33422
LOC283440	chr12	2881702	2882520	819	8	0.79433	0.460284	0.334046
ABCG1	chr21	43620345	43622219	1875	8	0.731366	0.397323	0.334043
LINC01629	chr14	77424846	77426455	1610	5	0.772739	0.439001	0.333737
LOC644554	chr19	38304561	38307453	2893	9	0.790771	0.457122	0.333649
MYO5B	chr18	47722120	47724008	1889	13	0.641363	0.307726	0.333638
LINC00917	chr16	86378930	86382735	3806	28	0.669846	0.33622	0.333626
CPAMD8	chr19	17132868	17137225	4358	33	0.386262	0.052652	0.33361
SIAE	chr11	124543939	124544171	233	5	0.360407	0.0269669	0.33344
SPA17	chr11	124543939	124544171	233	5	0.360407	0.0269669	0.33344
CORO2A	chr9	100953617	100954613	997	27	0.466758	0.133383	0.333375
MIR662	chr16	818270	821375	3106	57	0.637624	0.304353	0.333271
CD86	chr3	121797259	121798659	1401	7	0.431514	0.0983281	0.333186
KRTAP23-1	chr21	31718862	31720542	1681	4	0.51637	0.183201	0.33317
PCDHB7	chr5	140548706	140552992	4287	8	0.762338	0.429284	0.333054
LOC100129345	chr14	98152625	98156095	3471	5	0.741367	0.40838	0.332986
LOC100996583	chr1	2498787	2499267	481	7	0.87626	0.543291	0.332969
SNORD115-37	chr15	25483498	25483788	291	6	0.784822	0.452089	0.332733
DEFB107A	chr8	7353964	7354073	110	7	0.615638	0.28292	0.332719
DEFB107B	chr8	7353964	7354073	110	7	0.615638	0.28292	0.332719
SHANK2-AS3	chr11	70703062	70710307	7246	61	0.762427	0.429709	0.332718
GIMAP6	chr7	150328337	150331908	3572	18	0.574746	0.242042	0.332703
GATA5	chr20	61051187	61063208	12022	304	0.483396	0.15073	0.332667
F11	chr4	187181358	187186420	5063	20	0.881302	0.548829	0.332473
TPTE	chr21	10989922	10991955	2034	45	0.511261	0.178791	0.33247
REXO1L2P	chr8	86840872	86841960	1089	17	0.558036	0.225576	0.33246
SIGLECL1	chr19	51758239	51760388	2150	4	0.480084	0.147722	0.332363
FLT3	chr13	28670858	28673916	3059	11	0.548818	0.216541	0.332277
RPL31P11	chr1	161642734	161659724	16991	32	0.386673	0.0544275	0.332245
PBX4	chr19	19728576	19729290	715	32	0.477424	0.14534	0.332084
OR6V1	chr7	142749259	142752564	3306	19	0.821074	0.489018	0.332056
C19orf38	chr19	10958194	10958785	592	13	0.728035	0.396075	0.33196
BOLL	chr2	198650526	198651826	1301	57	0.599942	0.268056	0.331887
CCDC185	chr1	223563242	223569341	6100	115	0.562542	0.23079	0.331752
LINC01150	chr11	1918276	1924160	5885	43	0.856257	0.524521	0.331737
RUFY4	chr2	218932379	218932745	367	5	0.630072	0.298392	0.33168
C5AR2	chr19	47838767	47840131	1365	6	0.675178	0.343504	0.331674
SCG5	chr15	32933835	32934641	807	18	0.421533	0.0902165	0.331316
HIF3A	chr19	46807157	46809333	2177	16	0.883846	0.552583	0.331263
RTP3	chr3	46538948	46541285	2338	7	0.746557	0.415451	0.331106
ARHGAP15	chr2	143886940	143892427	5488	5	0.880364	0.549393	0.330971
DPPA4	chr3	109054252	109058473	4222	17	0.882934	0.552002	0.330931
SNORD115-10	chr15	25426782	25432350	5569	78	0.498086	0.167197	0.330889
SNORD115-12	chr15	25426782	25432350	5569	78	0.498086	0.167197	0.330889
SNORD115-5	chr15	25426782	25432350	5569	78	0.498086	0.167197	0.330889
SNORD115-7	chr15	25426782	25432350	5569	78	0.498086	0.167197	0.330889
SNORD115-8	chr15	25426782	25432350	5569	78	0.498086	0.167197	0.330889
SNORD115-9	chr15	25426782	25432350	5569	78	0.498086	0.167197	0.330889
TRPM5	chr11	2442797	2449620	6824	139	0.764603	0.433854	0.330749
RASSF5	chr1	206681565	206682093	529	8	0.495972	0.165324	0.330649
LINC01246	chr2	6773868	6776256	2389	4	0.88444	0.553883	0.330557
OR6W1P	chr7	142758505	142761577	3073	17	0.658094	0.327539	0.330556
UBASH3A	chr21	43820272	43827345	7074	40	0.845473	0.514923	0.33055
ACOXL	chr2	111487008	111492989	5982	52	0.491242	0.160719	0.330523
IFITM1	chr11	311925	317088	5164	84	0.416545	0.0860777	0.330467
PDE4A	chr19	10562777	10563018	242	5	0.671347	0.340889	0.330457
DIRAS1	chr19	2722212	2730793	8582	165	0.563699	0.233385	0.330314
OR12D2	chr6	29364818	29365158	341	6	0.360163	0.0298496	0.330313
SPATA8	chr15	97325255	97326304	1050	7	0.571655	0.241354	0.330301
SPATA8-AS1	chr15	97325255	97326304	1050	7	0.571655	0.241354	0.330301
LL22NC03-75H12.2	chr22	47881407	47883409	2003	25	0.879266	0.549755	0.329511
SULT1B1	chr4	70627203	70627894	692	5	0.876144	0.546634	0.32951
MAGEL2	chr15	23890003	23892884	2882	74	0.604862	0.275375	0.329486
LOC730102	chr1	178006697	178007283	587	36	0.563473	0.234088	0.329386
LZIC	chr1	10004034	10004226	193	9	0.570801	0.241523	0.329278
NMNAT1	chr1	10004034	10004226	193	9	0.570801	0.241523	0.329278
MBD3L1	chr19	8951998	8952894	897	7	0.355468	0.0263773	0.32909
ZNF649	chr19	52409239	52411568	2330	20	0.809593	0.480531	0.329061
SNORD115-10	chr15	25487650	25504521	16872	152	0.47971	0.150652	0.329058
SNORD115-11	chr15	25487650	25504521	16872	152	0.47971	0.150652	0.329058
SNORD115-29	chr15	25487650	25504521	16872	152	0.47971	0.150652	0.329058
SNORD115-36	chr15	25487650	25504521	16872	152	0.47971	0.150652	0.329058
SNORD115-39	chr15	25487650	25504521	16872	152	0.47971	0.150652	0.329058
SNORD115-40	chr15	25487650	25504521	16872	152	0.47971	0.150652	0.329058
SNORD115-41	chr15	25487650	25504521	16872	152	0.47971	0.150652	0.329058
SNORD115-42	chr15	25487650	25504521	16872	152	0.47971	0.150652	0.329058
SNORD115-43	chr15	25487650	25504521	16872	152	0.47971	0.150652	0.329058
SNORD115-44	chr15	25487650	25504521	16872	152	0.47971	0.150652	0.329058
SLC5A7	chr2	108600334	108603401	3068	25	0.432511	0.103675	0.328835
ITGB2	chr21	46348329	46349965	1637	15	0.457081	0.128313	0.328769
LOC100506272	chr4	188592653	188597923	5271	23	0.88267	0.553907	0.328763
CACNA1C-IT3	chr12	2376939	2380606	3668	35	0.806236	0.477519	0.328717
PCDHGB1	chr5	140728592	140730061	1470	10	0.690699	0.362022	0.328677
CGB1	chr19	49538575	49542169	3595	53	0.43568	0.107008	0.328673
SNAR-G1	chr19	49538575	49542169	3595	53	0.43568	0.107008	0.328673
2017-09-14	chr7	55928961	55933993	5033	13	0.505978	0.177374	0.328604
METTL11B	chr1	170115050	170117538	2489	10	0.530706	0.202152	0.328554
GFPT2	chr5	179771215	179779918	8704	88	0.76916	0.440642	0.328518
LINC01346	chr1	4000673	4005744	5072	25	0.66888	0.34061	0.32827
TPSD1	chr16	1297115	1308519	11405	122	0.562354	0.234388	0.327966
RBM46	chr4	155703058	155703912	855	13	0.712162	0.384267	0.327895
EPHB4	chr7	100425778	100433186	7409	108	0.491841	0.164013	0.327827
KCNK18	chr10	118956762	118957137	376	11	0.78878	0.461157	0.327623
APOC1P1	chr19	45429771	45430113	343	4	0.751082	0.423591	0.327491
OR2T33	chr1	248436657	248436758	102	5	0.620445	0.293	0.327445
SYDE1	chr19	15216552	15217863	1312	13	0.573158	0.245849	0.327308
FLJ36000	chr17	21901545	21905023	3479	80	0.374456	0.0472791	0.327177
LINC01606	chr8	58129470	58130808	1339	47	0.601163	0.274024	0.327139
MIR4531	chr19	45154132	45156743	2612	20	0.890748	0.563661	0.327087
ALDH3B2	chr11	67442408	67442730	323	7	0.692573	0.365679	0.326893
ATP4A	chr19	36055529	36056183	655	10	0.409213	0.0823219	0.326891
CEACAM22P	chr19	45058556	45074706	16151	45	0.456528	0.129653	0.326875
LOC100287846	chr8	48081467	48101596	20130	155	0.611274	0.284419	0.326856
HSPB7	chr1	16344364	16345368	1005	15	0.594377	0.267624	0.326753
LDHAL6B	chr15	59498670	59501014	2345	9	0.81617	0.489435	0.326735
AXL	chr19	41722028	41724653	2626	32	0.384434	0.0579547	0.326479
LOC102724958	chr19	29457742	29461085	3344	11	0.643909	0.317446	0.326463
GOLGA6L2	chr15	23680525	23693242	12718	67	0.475049	0.148639	0.32641
CALML5	chr10	5538377	5543379	5003	91	0.851894	0.525554	0.32634
BSPH1	chr19	48491712	48496850	5139	19	0.378819	0.0526087	0.32621
TF	chr3	133465668	133466969	1302	6	0.811542	0.485474	0.326067
RPIA	chr2	88990250	88990616	367	6	0.719911	0.393896	0.326016
EXOC3L4	chr14	103563670	103570735	7066	59	0.539192	0.213179	0.326013
LOC375196	chr2	39187045	39188713	1669	40	0.55049	0.22448	0.326011
SNAR-B1	chr19	50636879	50637945	1067	28	0.45147	0.125538	0.325932
SNAR-B2	chr19	50636879	50637945	1067	28	0.45147	0.125538	0.325932
TUBA1C	chr12	49658703	49660449	1747	44	0.654586	0.328713	0.325873
LINC00254	chr16	1932454	1933832	1379	7	0.614233	0.288525	0.325708
GNG8	chr19	47136959	47137364	406	8	0.721689	0.396112	0.325577
TPRXL	chr3	13977485	13978241	757	11	0.698991	0.373742	0.325249
ZNF385D-AS1	chr3	21584942	21589495	4554	11	0.909586	0.584427	0.325159
MIR4283-1	chr7	63078107	63080947	2841	9	0.510138	0.184995	0.325143
MIR4283-2	chr7	63078107	63080947	2841	9	0.510138	0.184995	0.325143
OR4D6	chr11	59219842	59230367	10526	38	0.372146	0.0470305	0.325115
BANF2	chr20	17673387	17674811	1425	24	0.676975	0.351937	0.325038
LOC400685	chr19	35323336	35324456	1121	14	0.805156	0.480119	0.325036
HSD3B1	chr1	120047542	120050793	3252	9	0.363454	0.0384188	0.325035
FRMD1	chr6	168467707	168495260	27554	316	0.870591	0.545802	0.324789
FAM27B	chr9	67790810	67794172	3363	15	0.394652	0.0703024	0.324349
ITGAX	chr16	31367107	31369251	2145	49	0.482054	0.15786	0.324193
NLRP8	chr19	56460157	56464148	3992	11	0.367067	0.0429889	0.324078
COMT	chr22	19928217	19928909	693	15	0.619758	0.295721	0.324037
TXNRD2	chr22	19928217	19928909	693	15	0.619758	0.295721	0.324037
CCDC122	chr13	44452675	44454179	1505	5	0.569573	0.24602	0.323553
LACC1	chr13	44452675	44454179	1505	5	0.569573	0.24602	0.323553
LOC340357	chr8	12663696	12670354	6659	22	0.781753	0.458237	0.323516
SLC25A48	chr5	135167613	135170125	2513	19	0.741825	0.418382	0.323443
ECH1	chr19	39321441	39322114	674	14	0.522709	0.199267	0.323442
BRINP3	chr1	190443862	190445112	1251	8	0.794153	0.470845	0.323308
HOXD12	chr2	176963288	176968920	5633	131	0.461012	0.137725	0.323287
MYO16	chr13	109246663	109250480	3818	6	0.558775	0.235735	0.323039
TOR4A	chr9	140171399	140174919	3521	39	0.720701	0.397875	0.322826
CDRT15P2	chr17	15667973	15668254	282	7	0.925154	0.602467	0.322687
PCDHA1	chr5	140163833	140168909	5077	24	0.654723	0.332173	0.322551
LTBR	chr12	6492382	6494810	2429	80	0.743816	0.421307	0.322509
LOC101928118	chr1	95698979	95699449	471	8	0.458794	0.136401	0.322393
RWDD3	chr1	95698979	95699449	471	8	0.458794	0.136401	0.322393
CBLC	chr19	45280176	45281551	1376	23	0.4048	0.082442	0.322358
WTIP	chr19	34969701	34972093	2393	48	0.80333	0.480992	0.322338
ANO2	chr12	6055790	6056048	259	4	0.801629	0.479307	0.322321
NCAM2	chr21	22369117	22369667	551	12	0.820621	0.498379	0.322243
MIR8081	chr9	109359517	109368118	8602	17	0.81865	0.496516	0.322134
SLC7A7	chr14	23285365	23285599	235	10	0.750857	0.428727	0.32213
SEPP1	chr5	42810710	42814087	3378	21	0.597259	0.275233	0.322026
PCAT5	chr10	36066472	36067453	982	4	0.877999	0.556192	0.321807
VPS37D	chr7	73080327	73081648	1322	18	0.581608	0.259885	0.321723
ITGB4	chr17	73717606	73729840	12235	302	0.672348	0.350659	0.321689
AGR2	chr7	16840023	16844606	4584	8	0.805048	0.483362	0.321686
SNORD115-10	chr15	25432933	25437478	4546	74	0.468591	0.146955	0.321636
SNORD115-11	chr15	25432933	25437478	4546	74	0.468591	0.146955	0.321636
SNORD115-12	chr15	25432933	25437478	4546	74	0.468591	0.146955	0.321636
SNORD115-13	chr15	25432933	25437478	4546	74	0.468591	0.146955	0.321636
SNORD115-29	chr15	25432933	25437478	4546	74	0.468591	0.146955	0.321636
SNORD115-36	chr15	25432933	25437478	4546	74	0.468591	0.146955	0.321636
SNORD115-43	chr15	25432933	25437478	4546	74	0.468591	0.146955	0.321636
SNORD115-5	chr15	25432933	25437478	4546	74	0.468591	0.146955	0.321636
SNORD115-9	chr15	25432933	25437478	4546	74	0.468591	0.146955	0.321636
LINC01229	chr16	79804843	79809567	4725	10	0.751692	0.430219	0.321473
MAFTRR	chr16	79804843	79809567	4725	10	0.751692	0.430219	0.321473
OR10V2P	chr11	59511548	59517040	5493	21	0.44778	0.126315	0.321465
A2ML1	chr12	8995660	9005778	10119	76	0.722881	0.401441	0.32144
RASGRP4	chr19	38910395	38917732	7338	67	0.67951	0.358175	0.321335
NACC2	chr9	138982049	138986724	4676	129	0.581817	0.26064	0.321177
MIR4266	chr2	109929115	109935914	6800	46	0.818856	0.49769	0.321166
SIGLEC14	chr19	52150634	52151773	1140	11	0.367592	0.0464875	0.321105
EDDM3A	chr14	21211565	21213557	1993	4	0.395028	0.0739822	0.321046
RAET1G	chr6	150242593	150243415	823	8	0.64555	0.324609	0.32094
TRMT61B	chr2	29093864	29094231	368	17	0.484752	0.163832	0.320919
TOB2P1	chr6	28185448	28186275	828	10	0.893365	0.572464	0.320901
ERVMER34-1	chr4	53617163	53618980	1818	28	0.528234	0.20735	0.320885
COL18A1-AS1	chr21	46841607	46853671	12065	270	0.85708	0.536255	0.320825
MIR6815	chr21	46898764	46926475	27712	501	0.79135	0.470645	0.320705
CNN2	chr19	1024421	1025981	1561	14	0.588735	0.268282	0.320453
SLC4A11	chr20	3220533	3223830	3298	75	0.547418	0.227103	0.320315
COLEC12	chr18	500935	511138	10204	41	0.568795	0.248549	0.320246
FKBPL	chr6	32098368	32099418	1051	20	0.733487	0.413393	0.320094
LOC101928730	chr13	112926818	112929778	2961	10	0.3403	0.0202517	0.320049
CPNE7	chr16	89640207	89641934	1728	37	0.775052	0.455097	0.319954
CCDC155	chr19	49888743	49891821	3079	21	0.485713	0.165799	0.319915
LOC101928295	chr19	49888743	49891821	3079	21	0.485713	0.165799	0.319915
MX1	chr21	42798568	42804576	6009	61	0.580995	0.261118	0.319877
FAM20A	chr17	66542707	66562048	19342	102	0.837552	0.517777	0.319775
MIR8071-1	chr14	106082421	106088569	6149	29	0.353224	0.0336012	0.319623
MIR8071-2	chr14	106082421	106088569	6149	29	0.353224	0.0336012	0.319623
FBXO40	chr3	121312837	121322844	10008	9	0.791644	0.472177	0.319466
KCND2	chr7	119914691	119915735	1045	11	0.940725	0.621303	0.319422
CCDC114	chr19	48814187	48824426	10240	111	0.840782	0.521402	0.319379
LOC401312	chr7	22704522	22705483	962	33	0.53375	0.214406	0.319344
PSG6	chr19	43422710	43423870	1161	31	0.400142	0.0808542	0.319288
ARRDC2	chr19	18107753	18111389	3637	75	0.697844	0.378574	0.319269
ANKRD34B	chr5	79866869	79869655	2787	5	0.53505	0.215782	0.319268
LOC101927188	chr18	6943170	6959393	16224	37	0.895885	0.576621	0.319264
TNNT3	chr11	1937457	1952765	15309	334	0.851924	0.532715	0.319209
TMCC3	chr12	95009858	95013807	3950	21	0.848304	0.5291	0.319204
FAM110C	chr2	21427	45817	24391	72	0.444983	0.125788	0.319195
HERPUD2	chr7	35735559	35735822	264	4	0.740692	0.421777	0.318916
ATP6V0A4	chr7	138483273	138484322	1050	12	0.668282	0.349399	0.318883
TMEM213	chr7	138483273	138484322	1050	12	0.668282	0.349399	0.318883
KRTAP6-2	chr21	31970966	31971194	229	11	0.61139	0.292507	0.318882
WFDC12	chr20	43752853	43753049	197	4	0.593585	0.274705	0.31888
LRRIQ4	chr3	169540070	169544036	3967	16	0.895575	0.576929	0.318646
CALN1	chr7	71872327	71882249	9923	67	0.841359	0.522779	0.31858
MCTP2	chr15	94841690	94850783	9094	21	0.868373	0.549813	0.318561
CLEC17A	chr19	14691655	14695293	3639	36	0.462281	0.143722	0.318559
CLDN14	chr21	37910670	37915515	4846	43	0.546745	0.2282	0.318546
KBTBD13	chr15	65368982	65370792	1811	48	0.611805	0.293334	0.318471
CYP2A7	chr19	41371712	41388384	16673	70	0.388844	0.0705038	0.31834
TWIST2	chr2	239757225	239775706	18482	307	0.485994	0.167664	0.31833
DDIT4L	chr4	101110982	101112683	1702	40	0.472083	0.153766	0.318316
LOC101929353	chr4	101110982	101112683	1702	40	0.472083	0.153766	0.318316
LOC339298	chr18	73832420	73843204	10785	56	0.864843	0.546563	0.318279
SFTA2	chr6	30897009	30900678	3670	26	0.570433	0.25232	0.318113
FAM129C	chr19	17634991	17636777	1787	23	0.771098	0.453021	0.318077
FMO1	chr1	171227124	171227358	235	5	0.545363	0.227307	0.318056
CDH4	chr20	60073683	60075354	1672	28	0.805853	0.48794	0.317913
FPR2	chr19	52264960	52265896	937	7	0.380261	0.062351	0.31791
IL1RN	chr2	113881740	113886400	4661	19	0.500007	0.182176	0.317831
RDH13	chr19	55581094	55582425	1332	15	0.46926	0.151532	0.317728
KLHDC7B	chr22	50984368	50991182	6815	173	0.648287	0.330566	0.31772
ATHL1	chr11	277977	288662	10686	197	0.386228	0.0685582	0.31767
NLRP6	chr11	277977	288662	10686	197	0.386228	0.0685582	0.31767
SRD5A2	chr2	31805390	31807097	1708	63	0.37841	0.0607436	0.317666
GPR132	chr14	105528387	105534941	6555	69	0.857202	0.539781	0.317421
ZNRF4	chr19	5454879	5457625	2747	68	0.878956	0.561785	0.317171
TKTL2	chr4	164393211	164399978	6768	19	0.596585	0.279507	0.317078
LINC00908	chr18	74240997	74245238	4242	56	0.8808	0.563877	0.316923
LOC101927069	chr9	71591479	71592842	1364	6	0.715857	0.398948	0.316909
LINC00350	chr13	20161603	20163175	1573	11	0.666469	0.349624	0.316846
SLC25A41	chr19	6431122	6436134	5013	54	0.729125	0.412353	0.316772
AKR1C4	chr10	5233828	5237853	4026	4	0.793292	0.476584	0.316708
C3orf30	chr3	118864936	118865093	158	5	0.945764	0.629065	0.316699
IGSF11	chr3	118864936	118865093	158	5	0.945764	0.629065	0.316699
CYR61	chr1	86045381	86045461	81	4	0.673053	0.356427	0.316627
SLC24A4	chr14	92790155	92798360	8206	34	0.350415	0.0337897	0.316626
LINC00996	chr7	150130855	150131990	1136	15	0.688437	0.372109	0.316327
ABRA	chr8	107781766	107783998	2233	21	0.921987	0.605699	0.316288
LYPD5	chr19	44318414	44324826	6413	26	0.517432	0.20123	0.316202
OR1M1	chr19	9203164	9213689	10526	94	0.348278	0.0321026	0.316176
OR7G2	chr19	9203164	9213689	10526	94	0.348278	0.0321026	0.316176
LOC101928401	chr7	56605092	56607197	2106	47	0.423355	0.107292	0.316064
PPP1R2P3	chr5	156276693	156277916	1224	5	0.846868	0.530852	0.316016
COL18A1-AS2	chr21	46829112	46841242	12131	284	0.817339	0.501364	0.315975
SPATA18	chr4	52917389	52918476	1088	23	0.462297	0.146341	0.315956
WASIR2	chr16	70733	72611	1879	17	0.76951	0.45359	0.31592
ABR	chr17	1010049	1011792	1744	19	0.839396	0.523843	0.315553
LOC105375556	chr7	147367980	147368276	297	11	0.896749	0.581412	0.315337
ADAP1	chr7	965581	979750	14170	319	0.865576	0.550268	0.315309
PDE4A	chr19	10527435	10529124	1690	47	0.367982	0.0526929	0.31529
MGAM	chr7	141695876	141695972	97	4	0.616351	0.301082	0.31527
LOC390705	chr16	32300728	32300792	65	4	0.51209	0.196982	0.315109
LINC01060	chr4	189376916	189379912	2997	23	0.898242	0.583134	0.315109
VAX2	chr2	71122011	71127022	5012	84	0.55855	0.24349	0.315059
LAMB3	chr1	209824627	209824825	199	5	0.703098	0.388098	0.315001
RASGEF1C	chr5	179630720	179635602	4883	43	0.616928	0.302041	0.314887
LINC00683	chr18	74324291	74332071	7781	82	0.871429	0.556761	0.314668
CACNG6	chr19	54492114	54498047	5934	43	0.366164	0.0515865	0.314578
LINC01482	chr17	66620865	66626176	5312	35	0.719813	0.40531	0.314503
LOC100506281	chr16	75258123	75259649	1527	41	0.720328	0.405895	0.314433
ADGRL3-AS1	chr4	63021604	63027589	5986	10	0.928416	0.614073	0.314343
MAS1	chr6	160326944	160328707	1764	10	0.595253	0.280911	0.314343
SCGB1D1	chr11	61956390	61956860	471	5	0.666639	0.35231	0.31433
PRPS1L1	chr7	18067043	18067437	395	14	0.869466	0.555152	0.314314
MLXIPL	chr7	73038866	73040695	1830	26	0.469668	0.155354	0.314314
GALNT14	chr2	31353178	31354263	1086	5	0.826224	0.511919	0.314305
USP6	chr17	5019502	5019930	429	13	0.43912	0.124897	0.314223
EHD2	chr19	48215863	48221057	5195	57	0.793449	0.479272	0.314177
POTEG	chr14	19552506	19552590	85	5	0.603135	0.28896	0.314175
ACCSL	chr11	44069581	44069985	405	12	0.850379	0.536221	0.314158
LOC101928205	chr17	70067696	70067938	243	4	0.900582	0.586434	0.314148
LOC101928441	chr12	23326543	23328726	2184	7	0.904606	0.590478	0.314128
FBN3	chr19	8206610	8212449	5840	93	0.540759	0.226769	0.313991
FAM214B	chr9	35114699	35115264	566	6	0.357043	0.043074	0.313969
CDK12	chr17	37616945	37617258	314	12	0.75751	0.443793	0.313717
MIR515-1	chr19	54182654	54188657	6004	24	0.363932	0.0502232	0.313709
MIR515-2	chr19	54182654	54188657	6004	24	0.363932	0.0502232	0.313709
MIR519E	chr19	54182654	54188657	6004	24	0.363932	0.0502232	0.313709
MIR520F	chr19	54182654	54188657	6004	24	0.363932	0.0502232	0.313709
QRFP	chr9	133773007	133783158	10152	236	0.719057	0.405408	0.313649
IL1F10	chr2	113825513	113830191	4679	10	0.511182	0.19758	0.313602
SNORD32B	chr6	29548535	29552358	3824	13	0.47285	0.159387	0.313463
GPRC5B	chr16	19896373	19897735	1363	60	0.377699	0.0642925	0.313406
DDX43	chr6	74104701	74105261	561	11	0.898921	0.58556	0.313362
PWAR4	chr15	25444498	25461380	16883	212	0.450602	0.137395	0.313207
SNORD115-15	chr15	25444498	25461380	16883	212	0.450602	0.137395	0.313207
SNORD115-16	chr15	25444498	25461380	16883	212	0.450602	0.137395	0.313207
SNORD115-17	chr15	25444498	25461380	16883	212	0.450602	0.137395	0.313207
SNORD115-18	chr15	25444498	25461380	16883	212	0.450602	0.137395	0.313207
SNORD115-19	chr15	25444498	25461380	16883	212	0.450602	0.137395	0.313207
SNORD115-20	chr15	25444498	25461380	16883	212	0.450602	0.137395	0.313207
SNORD115-21	chr15	25444498	25461380	16883	212	0.450602	0.137395	0.313207
SNORD115-22	chr15	25444498	25461380	16883	212	0.450602	0.137395	0.313207
SNORD115-23	chr15	25444498	25461380	16883	212	0.450602	0.137395	0.313207
SNORD115-24	chr15	25444498	25461380	16883	212	0.450602	0.137395	0.313207
SNORD115-25	chr15	25444498	25461380	16883	212	0.450602	0.137395	0.313207
LOC400661	chr18	74399772	74408701	8930	44	0.677703	0.36456	0.313143
C4orf32	chr4	113066244	113066329	86	5	0.402382	0.0893595	0.313023
LINC01471	chr3	127256043	127256515	473	10	0.898832	0.58581	0.313023
LOC285000	chr2	106218792	106226719	7928	24	0.893142	0.580218	0.312925
SLC22A16	chr6	110793578	110797304	3727	19	0.79741	0.48454	0.31287
NWD1	chr19	16829792	16836628	6837	85	0.523665	0.210831	0.312833
C5AR2	chr19	47843033	47845480	2448	62	0.726544	0.413745	0.312799
FAM83B	chr6	54709609	54711320	1712	13	0.524081	0.211418	0.312663
AIF1L	chr9	133972502	133978987	6486	95	0.747966	0.435352	0.312613
KRTAP5-7	chr11	71238820	71240776	1957	17	0.843078	0.530527	0.312551
MT1G	chr16	56700749	56701527	779	7	0.61478	0.302245	0.312535
NMBR	chr6	142409474	142409567	94	10	0.51344	0.201008	0.312432
FLJ25758	chr19	7001650	7006426	4777	46	0.354902	0.042495	0.312407
SNORD115-13	chr15	25437917	25440138	2222	33	0.414222	0.101842	0.312381
SNORD115-14	chr15	25437917	25440138	2222	33	0.414222	0.101842	0.312381
CEACAM21	chr19	42056837	42057031	195	5	0.460561	0.148191	0.31237
LOC441178	chr6	168081329	168086334	5006	29	0.77834	0.466021	0.312319
CASC19	chr8	128209880	128211004	1125	5	0.809832	0.497533	0.312299
PLAT	chr8	42065645	42068696	3052	25	0.575703	0.263437	0.312267
OR51G1	chr11	4944665	4945422	758	13	0.478781	0.166621	0.31216
SYT8	chr11	1854322	1855989	1668	33	0.735964	0.423963	0.312001
MYL12A	chr18	3246701	3246932	232	6	0.507177	0.195195	0.311982
MUC4	chr3	195538201	195548948	10748	142	0.805613	0.4937	0.311912
HGF	chr7	81398003	81399308	1306	5	0.573228	0.26137	0.311858
OR6B2	chr2	240970277	240970818	542	9	0.357485	0.0456937	0.311791
MYOD1	chr11	17735960	17740217	4258	21	0.707989	0.396204	0.311784
ARHGAP44	chr17	12691940	12692153	214	7	0.615806	0.304229	0.311578
CLDN14	chr21	37831491	37839827	8337	88	0.815011	0.503479	0.311532
DYSF	chr2	71694721	71698020	3300	17	0.82751	0.516045	0.311465
LRAT	chr4	155657775	155663164	5390	30	0.621631	0.310234	0.311398
NEU2	chr2	233895034	233901711	6678	105	0.877261	0.565863	0.311397
AQP7P1	chr9	67285180	67298022	12843	25	0.684551	0.373202	0.311349
LINC01624	chr6	170579529	170583802	4274	55	0.878488	0.567153	0.311335
CGB8	chr19	49551872	49552673	802	18	0.367391	0.0561549	0.311236
ZSWIM1	chr20	44509245	44509436	192	8	0.652692	0.341474	0.311217
TNRC6B	chr22	40572975	40573119	145	6	0.570983	0.259803	0.31118
LOC340074	chr5	134990554	134991961	1408	12	0.846824	0.53568	0.311144
MFI2	chr3	196755161	196756598	1438	47	0.476116	0.165096	0.311021
SPINT4	chr20	44349920	44353511	3592	9	0.432513	0.121625	0.310889
C16orf78	chr16	49407645	49408095	451	6	0.682192	0.371307	0.310885
LRRC14B	chr5	189418	196194	6777	128	0.726293	0.415511	0.310782
NLRP10	chr11	7983907	7984183	277	9	0.641258	0.330514	0.310743
LINC01164	chr10	133620860	133622473	1614	14	0.803301	0.492752	0.310549
QSOX2	chr9	139138397	139141754	3358	70	0.864304	0.553837	0.310467
SLC16A8	chr22	38476819	38480648	3830	53	0.848627	0.538168	0.310459
C6orf47	chr6	31626837	31627690	854	16	0.75505	0.444736	0.310314
LOC643406	chr20	5451661	5453617	1957	33	0.755405	0.445341	0.310063
TEK	chr9	27109071	27112380	3310	15	0.799913	0.489895	0.310018
F10-AS1	chr13	113782900	113789417	6518	30	0.795123	0.485138	0.309985
MATN4	chr20	43930036	43937084	7049	87	0.622388	0.312487	0.309901
RBPJL	chr20	43930036	43937084	7049	87	0.622388	0.312487	0.309901
COL7A1	chr3	48633141	48633316	176	4	0.550553	0.240696	0.309857
MBOAT1	chr6	20213589	20217240	3652	8	0.660671	0.350817	0.309855
SCGB1D1	chr11	61957963	61964987	7025	48	0.706134	0.396299	0.309835
GJB6	chr13	20806224	20831259	25036	118	0.356432	0.0467237	0.309708
NINJ2	chr12	752327	753145	819	28	0.63791	0.328242	0.309668
ZNF114	chr19	48770726	48774588	3863	18	0.512541	0.20291	0.309631
LINC01146	chr14	88490936	88491220	285	4	0.532742	0.22316	0.309581
ATP12A	chr13	25255075	25255747	673	19	0.475714	0.166201	0.309513
PLD4	chr14	105384198	105397286	13089	81	0.765068	0.455561	0.309507
TMEM9	chr1	201123992	201124117	126	6	0.605519	0.29609	0.309429
BTBD11	chr12	107974285	107974571	287	5	0.923464	0.614041	0.309423
ZNF833P	chr19	11784009	11785337	1329	17	0.916501	0.607298	0.309203
LOC101928523	chr9	106761635	106762222	588	15	0.937331	0.628227	0.309104
LINC00301	chr11	60381724	60385937	4214	35	0.473032	0.164026	0.309006
SLC39A3	chr19	2740807	2743153	2347	16	0.684713	0.375751	0.308962
PLIN5	chr19	4525329	4534327	8999	129	0.515799	0.206841	0.308958
RBP4	chr10	95346439	95362694	16256	91	0.724502	0.415603	0.308899
MCM5	chr22	35795032	35795713	682	24	0.66161	0.352748	0.308862
PHF11	chr13	50069336	50070148	813	11	0.421618	0.112813	0.308805
RPS10	chr6	34394316	34394449	134	5	0.62974	0.321426	0.308313
RPS10-NUDT3	chr6	34394316	34394449	134	5	0.62974	0.321426	0.308313
UTS2R	chr17	80329933	80337232	7300	264	0.455639	0.147392	0.308247
IRGC	chr19	44218746	44219799	1054	7	0.635246	0.32704	0.308206
CLDN17	chr21	31538422	31538549	128	4	0.500236	0.192136	0.308099
C2orf40	chr2	106682640	106692688	10049	44	0.885782	0.577699	0.308082
HOXA7	chr7	27196356	27200487	4132	101	0.368654	0.0608568	0.307797
ZP4	chr1	238053225	238062848	9624	8	0.826274	0.518562	0.307713
H2AFV	chr7	44888610	44889181	572	12	0.50577	0.198124	0.307646
KRTAP5-5	chr11	1650392	1656993	6602	41	0.761818	0.454235	0.307583
IGSF10	chr3	151176330	151176434	105	6	0.941204	0.633929	0.307275
PAQR8	chr6	52226266	52226457	192	4	0.477874	0.170664	0.30721
PIK3R5	chr17	8813984	8816266	2283	14	0.337076	0.029873	0.307203
ZNF541	chr19	48054929	48060523	5595	32	0.709097	0.402021	0.307077
KRTAP10-12	chr21	46116114	46121089	4976	81	0.33958	0.0325488	0.307032
MIR4684	chr1	23045101	23051786	6686	13	0.883738	0.576734	0.307003
LINC00316	chr21	46760490	46761449	960	10	0.711822	0.404821	0.307001
MC5R	chr18	13825457	13828649	3193	21	0.355275	0.0483341	0.30694
LINGO3	chr19	2303188	2307698	4511	80	0.760636	0.453755	0.306881
LINC00518	chr6	10435744	10436575	832	7	0.524848	0.218295	0.306553
GIP	chr17	47046292	47046983	692	26	0.60499	0.298444	0.306546
SV2C	chr5	75377645	75378821	1177	9	0.349654	0.0431245	0.30653
MXRA8	chr1	1294140	1294499	360	7	0.757197	0.450721	0.306475
SLC2A14	chr12	8043339	8044454	1116	10	0.551276	0.244872	0.306403
LINC01017	chr5	3503584	3504656	1073	8	0.641507	0.335121	0.306386
FAM183BP	chr7	38725644	38730085	4442	31	0.798659	0.492319	0.306341
FCGBP	chr19	40437171	40440769	3599	27	0.804756	0.498453	0.306303
SNAPC2	chr19	7985964	7987078	1115	29	0.592998	0.286706	0.306292
PRNT	chr20	4719001	4720881	1881	10	0.694543	0.388379	0.306163
OR10G2	chr14	22102245	22102745	501	14	0.342316	0.036264	0.306052
KCNS2	chr8	99436858	99439058	2201	37	0.528592	0.222576	0.306017
ELL3	chr15	44068507	44070538	2032	64	0.690436	0.384568	0.305868
SERF2	chr15	44068507	44070538	2032	64	0.690436	0.384568	0.305868
PDE4A	chr19	10539510	10542682	3173	28	0.411629	0.10578	0.305849
NANOG	chr12	7941472	7941699	228	6	0.522716	0.216885	0.305831
OR6N2	chr1	158747043	158748676	1634	8	0.325955	0.0201485	0.305806
FAM225A	chr9	115874230	115874449	220	4	0.589757	0.284051	0.305705
FAM225B	chr9	115874230	115874449	220	4	0.589757	0.284051	0.305705
RP1L1	chr8	10508730	10511635	2906	18	0.827968	0.522344	0.305623
NGEF	chr2	233877083	233878200	1118	22	0.790134	0.484514	0.305619
RGS20	chr8	54761948	54763383	1436	7	0.689589	0.384018	0.305571
LRRC8E	chr19	7949782	7953303	3522	50	0.621187	0.315641	0.305546
SLC14A2-AS1	chr18	43086358	43088462	2105	8	0.882642	0.577151	0.305491
ADGRB1	chr8	143535485	143549268	13784	339	0.839413	0.533946	0.305467
C5AR1	chr19	47813055	47813489	435	6	0.681071	0.375807	0.305264
ANKRD30BL	chr2	132913243	132941035	27793	126	0.763649	0.458441	0.305208
SNORD115-16	chr15	25441579	25444152	2574	35	0.502575	0.197689	0.304886
REG1A	chr2	79341647	79349167	7521	11	0.858781	0.554053	0.304728
FAM157C	chr16	90160210	90171450	11241	86	0.768896	0.464214	0.304681
LOC102724279	chr19	15973612	15986530	12919	76	0.339885	0.0352676	0.304617
MIR6815	chr21	46896216	46898057	1842	41	0.678026	0.373534	0.304492
PADI6	chr1	17699130	17704022	4893	31	0.781289	0.476996	0.304293
RNASE3	chr14	21359943	21360032	90	5	0.323463	0.0192659	0.304197
CYP4F2	chr19	16007892	16011597	3706	44	0.367493	0.0633562	0.304137
C2orf40	chr2	106672132	106681831	9700	43	0.884797	0.580676	0.304121
KLC3	chr19	45842305	45843499	1195	15	0.513255	0.209261	0.303994
GPR37L1	chr1	202091865	202092196	332	12	0.545732	0.241816	0.303916
RPS13	chr11	17100118	17100404	287	15	0.587026	0.283124	0.303902
SLC29A1	chr6	44187839	44187945	107	4	0.697564	0.393675	0.30389
VWA5A	chr11	123986766	123986876	111	4	0.753711	0.449899	0.303812
EDNRB	chr13	78485791	78492734	6944	30	0.459942	0.156265	0.303678
GAS7	chr17	9937782	9939540	1759	15	0.478708	0.175165	0.303543
GLDN	chr15	51633167	51633430	264	6	0.895398	0.591922	0.303475
MUC3A	chr7	100542171	100555732	13562	175	0.417509	0.114121	0.303388
PIGB	chr15	55610456	55610772	317	12	0.903621	0.600235	0.303386
PIGBOS1	chr15	55610456	55610772	317	12	0.903621	0.600235	0.303386
DGCR8	chr22	20066689	20067249	561	26	0.528237	0.224894	0.303344
GNRHR2	chr1	145514940	145515999	1060	22	0.37096	0.0678723	0.303088
PEX11B	chr1	145514940	145515999	1060	22	0.37096	0.0678723	0.303088
CLDN9	chr16	3063085	3064290	1206	51	0.555785	0.2528	0.302985
U2AF1L4	chr19	36234971	36235454	484	8	0.609531	0.306565	0.302966
SNORA104	chr19	14729524	14734480	4957	9	0.394501	0.0916184	0.302882
GIP	chr17	47044846	47045707	862	16	0.589219	0.28636	0.302859
NECAB3	chr20	32262734	32263104	371	9	0.750374	0.447533	0.302841
SNORD115-1	chr15	25414538	25418147	3610	50	0.588896	0.286125	0.302771
SNORD115-2	chr15	25414538	25418147	3610	50	0.588896	0.286125	0.302771
AXL	chr19	41732534	41737702	5169	53	0.431344	0.128686	0.302659
RARB	chr3	25215930	25218075	2146	8	0.920218	0.617646	0.302573
ADARB2-AS1	chr10	1555494	1569971	14478	153	0.780713	0.478273	0.30244
CST13P	chr20	23499933	23506229	6297	23	0.417539	0.11518	0.302359
OR2L1P	chr1	248153930	248157426	3497	6	0.377993	0.0756809	0.302313
ZNRF3-AS1	chr22	29427592	29428108	517	11	0.743619	0.441368	0.302251
OR52B6	chr11	5602527	5602842	316	5	0.667253	0.365235	0.302018
PGLYRP3	chr1	153278142	153283382	5241	54	0.410107	0.108188	0.301919
KIAA0125	chr14	106384008	106385764	1757	12	0.606816	0.305084	0.301732
TMEM132B	chr12	125810688	125814654	3967	29	0.703745	0.402264	0.301481
KLHL40	chr3	42726812	42728285	1474	29	0.834233	0.532808	0.301425
CDH4	chr20	60169629	60182071	12443	179	0.826375	0.524971	0.301404
THNSL2	chr2	88472548	88474336	1789	10	0.868935	0.567537	0.301399
DPRX	chr19	54134711	54138388	3678	31	0.3293	0.0279485	0.301351
PCDHB5	chr5	140515200	140515736	537	10	0.685403	0.384163	0.30124
LINC01395	chr11	129487929	129492474	4546	11	0.72333	0.422131	0.301199
ART1	chr11	3666483	3668435	1953	9	0.670466	0.369402	0.301064
PRR23A	chr3	138719429	138725155	5727	26	0.856555	0.555545	0.30101
INPP5D	chr2	233922312	233932854	10543	134	0.857578	0.556584	0.300994
MMEL1	chr1	2565239	2565551	313	7	0.740252	0.439451	0.300801
ADGRF5	chr6	46890634	46890942	309	5	0.629571	0.328794	0.300777
SIGLEC8	chr19	51960288	51961302	1015	12	0.377908	0.0772774	0.300631
SELV	chr19	40004858	40005351	494	9	0.862067	0.561514	0.300553
LINC01443	chr18	14942177	14945952	3776	36	0.361571	0.0610781	0.300493
AFAP1L2	chr10	116164554	116166984	2431	19	0.521923	0.221541	0.300382
LOC101926935	chr20	25833491	25834912	1422	64	0.524606	0.224264	0.300342
LINC01433	chr20	4172036	4173859	1824	17	0.653011	0.352737	0.300273
MS4A18	chr11	60491829	60493680	1852	18	0.386468	0.0863629	0.300105
FAM157B	chr9	141103419	141110004	6586	17	0.839907	0.539868	0.300039
MICALL1	chr22	38301066	38301882	817	14	0.49517	0.19519	0.29998
GIPC3	chr19	3583849	3585290	1442	17	0.481832	0.18186	0.299973
CYP4F8	chr19	15726067	15726590	524	12	0.326217	0.026275	0.299942
AP1M2	chr19	10698316	10701582	3267	45	0.644746	0.344837	0.299908
HCFC1R1	chr16	3072937	3073657	721	8	0.490644	0.190931	0.299713
THOC6	chr16	3072937	3073657	721	8	0.490644	0.190931	0.299713
TTYH1	chr19	54925866	54927306	1441	10	0.335505	0.035801	0.299704
HIF3A	chr19	46805682	46806592	911	9	0.876258	0.577018	0.29924
MIR1258	chr2	180725140	180725637	498	20	0.449665	0.150495	0.29917
ZNF385B	chr2	180725140	180725637	498	20	0.449665	0.150495	0.29917
MIR124-2	chr8	65292316	65293377	1062	18	0.486304	0.187235	0.299069
CD300C	chr17	72537135	72542430	5296	103	0.789455	0.490581	0.298874
AHSA2	chr2	61404928	61405512	585	26	0.585958	0.287091	0.298866
MIR4268	chr2	220768415	220771311	2897	9	0.608102	0.309278	0.298825
FAM138B	chr2	114324771	114334843	10073	25	0.683872	0.385051	0.29882
SDR42E1	chr16	82041546	82045330	3785	34	0.840427	0.541653	0.298774
LOC101928371	chr2	88833288	88838391	5104	25	0.82305	0.52443	0.298621
MIR5689HG	chr6	10432755	10434053	1299	7	0.546351	0.247908	0.298443
NLRP3	chr1	247573689	247579319	5631	27	0.484811	0.186431	0.29838
MKRN3	chr15	23810652	23812000	1349	33	0.500582	0.202231	0.298352
C9orf85	chr9	74527382	74527714	333	13	0.509529	0.211185	0.298343
LOC101928995	chr1	116459734	116464360	4627	8	0.920501	0.622242	0.29826
LOC285629	chr5	160363534	160364825	1292	12	0.686779	0.38853	0.298249
NGF	chr1	115880825	115885706	4882	38	0.552787	0.254676	0.298111
CLDN9	chr16	3061382	3061987	606	10	0.587348	0.289331	0.298017
KIF19	chr17	72318186	72321868	3683	66	0.743111	0.445206	0.297905
ZNF648	chr1	182029679	182032088	2410	15	0.681215	0.383421	0.297794
KCNMB2-AS1	chr3	178578787	178578942	156	4	0.732586	0.434818	0.297768
TMEM144	chr4	159130827	159135349	4523	17	0.589555	0.291826	0.297729
LOC101927623	chr9	88742299	88743973	1675	10	0.79685	0.499139	0.297711
SPDYE4	chr17	8658859	8661683	2825	19	0.353383	0.0556895	0.297694
C11orf21	chr11	2314521	2326168	11648	166	0.800219	0.502591	0.297628
TSPAN32	chr11	2314521	2326168	11648	166	0.800219	0.502591	0.297628
FGF1	chr5	142064305	142065098	794	6	0.78177	0.484295	0.297475
KLHDC8B	chr3	49209396	49210480	1085	12	0.51304	0.215606	0.297435
ANKRD65	chr1	1356988	1360336	3349	28	0.695603	0.398269	0.297334
LINC00923	chr15	98414807	98417731	2925	22	0.776739	0.479414	0.297325
VTN	chr17	26697115	26697498	384	4	0.674006	0.376801	0.297205
RBFOX1	chr16	6070541	6071035	495	18	0.491394	0.19419	0.297204
MIR6765	chr14	105609208	105627415	18208	290	0.873718	0.576565	0.297153
AQP12A	chr2	241619581	241632857	13277	149	0.791433	0.494318	0.297115
AQP12B	chr2	241619581	241632857	13277	149	0.791433	0.494318	0.297115
LOC101929217	chr8	49529740	49533040	3301	14	0.905745	0.608948	0.296797
GSG1L	chr16	28066951	28073928	6978	99	0.697192	0.400459	0.296733
GDF3	chr12	7848074	7856243	8170	38	0.437631	0.141077	0.296554
PTX4	chr16	1535510	1541050	5541	158	0.718383	0.421841	0.296541
BECN1	chr17	40975366	40975809	444	18	0.584348	0.287841	0.296507
MIR6781	chr17	40975366	40975809	444	18	0.584348	0.287841	0.296507
FGF8	chr10	103533860	103535277	1418	39	0.733974	0.43748	0.296494
C1QTNF9	chr13	24876763	24884922	8160	46	0.905373	0.608915	0.296458
EFCAB1	chr8	49647259	49651269	4011	16	0.680211	0.383857	0.296354
CIB3	chr19	16278630	16285861	7232	58	0.41833	0.12219	0.29614
DSCR10	chr21	39578813	39579092	280	5	0.929248	0.633236	0.296012
TNFRSF4	chr1	1148809	1149501	693	8	0.622009	0.326064	0.295945
ADAMTS20	chr12	43944339	43944861	523	20	0.528714	0.232818	0.295896
ZC3H3	chr8	144624279	144624428	150	8	0.604336	0.308737	0.295599
MIR4272	chr3	67272247	67275077	2831	5	0.83847	0.543058	0.295412
PIRT	chr17	10741133	10741383	251	6	0.590747	0.295346	0.295401
MIR4320	chr18	47646672	47655518	8847	28	0.746933	0.451603	0.29533
PNLIPRP2	chr10	118379908	118381467	1560	14	0.826136	0.530933	0.295203
DPEP3	chr16	68011798	68016764	4967	101	0.749606	0.454468	0.295138
LINC00346	chr13	111522559	111523191	633	6	0.461371	0.166234	0.295137
IL22	chr12	68640140	68650550	10411	23	0.925282	0.630391	0.294891
LOC283177	chr11	134305945	134306423	479	5	0.789882	0.495022	0.294861
LINC01082	chr16	86224230	86228841	4612	53	0.323582	0.0287352	0.294846
CABP2	chr11	67289522	67293806	4285	86	0.709712	0.414897	0.294815
SNORD115-11	chr15	25467015	25481539	14525	150	0.418198	0.123453	0.294745
SNORD115-28	chr15	25467015	25481539	14525	150	0.418198	0.123453	0.294745
SNORD115-29	chr15	25467015	25481539	14525	150	0.418198	0.123453	0.294745
SNORD115-30	chr15	25467015	25481539	14525	150	0.418198	0.123453	0.294745
SNORD115-31	chr15	25467015	25481539	14525	150	0.418198	0.123453	0.294745
SNORD115-32	chr15	25467015	25481539	14525	150	0.418198	0.123453	0.294745
SNORD115-33	chr15	25467015	25481539	14525	150	0.418198	0.123453	0.294745
SNORD115-34	chr15	25467015	25481539	14525	150	0.418198	0.123453	0.294745
SNORD115-35	chr15	25467015	25481539	14525	150	0.418198	0.123453	0.294745
SNORD115-36	chr15	25467015	25481539	14525	150	0.418198	0.123453	0.294745
SNORD115-43	chr15	25467015	25481539	14525	150	0.418198	0.123453	0.294745
IBA57	chr1	228361241	228363232	1992	44	0.893743	0.59902	0.294723
APOBEC3F	chr22	39437228	39437821	594	16	0.882292	0.587598	0.294695
LOC100240728	chr7	56550751	56552235	1485	49	0.37359	0.0789416	0.294648
LOC151174	chr2	239139416	239140910	1495	40	0.644436	0.349807	0.294629
LOC643387	chr2	239139416	239140910	1495	40	0.644436	0.349807	0.294629
SLAMF6	chr1	160492737	160496111	3375	7	0.398701	0.104208	0.294493
MIR4802	chr4	40504552	40506605	2054	5	0.754986	0.460544	0.294442
TRPV3	chr17	3459327	3461910	2584	36	0.686388	0.391976	0.294412
WWC2-AS1	chr4	184161762	184162281	520	9	0.879753	0.58539	0.294363
TEX101	chr19	43893158	43894780	1623	15	0.466156	0.171813	0.294343
ABAT	chr16	8814970	8815371	402	7	0.848454	0.554135	0.294319
OR9A2	chr7	142723926	142726164	2239	6	0.712537	0.418323	0.294214
COL15A1	chr9	101701632	101705972	4341	20	0.545315	0.251416	0.293899
CCT4	chr2	62116186	62116742	557	21	0.797243	0.503476	0.293766
KLK5	chr19	51451928	51458528	6601	31	0.350301	0.0565823	0.293719
PRR9	chr1	153189305	153190149	845	6	0.377899	0.0842438	0.293656
KRTAP5-6	chr11	1719137	1723966	4830	43	0.481854	0.188258	0.293596
AGMAT	chr1	15910934	15911203	270	6	0.422924	0.129376	0.293548
MIR3664	chr11	70718519	70722533	4015	31	0.789336	0.495966	0.29337
COL9A1	chr6	70992073	70992690	618	23	0.458185	0.164844	0.293341
UNC93A	chr6	167698642	167711906	13265	99	0.887138	0.59381	0.293328
IL32	chr16	3113378	3115493	2116	21	0.624664	0.331402	0.293262
PTGS1	chr9	125133877	125134652	776	14	0.813642	0.520382	0.29326
OR10H3	chr19	15846118	15852473	6356	9	0.358677	0.0655177	0.293159
BLACE	chr7	155155713	155162082	6370	62	0.678953	0.385832	0.293121
KLKP1	chr19	51398848	51403421	4574	11	0.415809	0.122724	0.293085
PSG5	chr19	43691446	43691724	279	8	0.452522	0.159507	0.293015
CST4	chr20	23668829	23669599	771	17	0.600303	0.307296	0.293007
LOC254896	chr8	22941370	22942370	1001	31	0.788916	0.495919	0.292997
ALS2CR11	chr2	202483633	202483977	345	26	0.552098	0.259135	0.292964
COBL	chr7	51384827	51391246	6420	56	0.753083	0.460146	0.292937
OR2C1	chr16	3406159	3408176	2018	21	0.398614	0.105683	0.292931
SEC16B	chr1	177938056	177940494	2439	13	0.79236	0.499445	0.292915
NACC2	chr9	138987693	138997185	9493	185	0.693874	0.401026	0.292847
SAR1B	chr5	133968893	133969206	314	13	0.741513	0.448692	0.292822
LOC100506371	chr17	36300	37621	1322	5	0.864238	0.571471	0.292767
PRKD1	chr14	30397419	30401908	4490	15	0.427784	0.135089	0.292695
RNF39	chr6	30043818	30043877	60	5	0.820836	0.528196	0.292639
SEC13	chr3	10363090	10363244	155	7	0.373379	0.0807885	0.29259
IL36G	chr2	113735377	113736257	881	7	0.488393	0.195833	0.29256
ACSF3	chr16	89158629	89159776	1148	15	0.345145	0.0526269	0.292518
MAS1L	chr6	29455512	29460977	5466	8	0.362625	0.0701344	0.292491
AGAP3	chr7	150810752	150811302	551	11	0.710064	0.417596	0.292468
LOC101928775	chr9	118506080	118506991	912	11	0.73581	0.443411	0.292399
NDST1	chr5	149877270	149877494	225	10	0.595886	0.303497	0.292388
NR5A2	chr1	199994797	199995777	981	6	0.560704	0.268372	0.292332
UAP1L1	chr9	139972640	139974401	1762	45	0.798638	0.506423	0.292215
MIR3935	chr16	56278704	56280573	1870	14	0.762469	0.470261	0.292208
FERMT1	chr20	6085278	6106384	21107	98	0.480454	0.188303	0.292151
TMEM26	chr10	63212438	63214503	2066	41	0.379238	0.0873227	0.291915
TMEM26-AS1	chr10	63212438	63214503	2066	41	0.379238	0.0873227	0.291915
TWF2	chr3	52271533	52272498	966	12	0.60002	0.308289	0.291731
LOC102724312	chr1	1370463	1376882	6420	94	0.523547	0.231867	0.291679
VWA1	chr1	1370463	1376882	6420	94	0.523547	0.231867	0.291679
PIK3R6	chr17	8767008	8773058	6051	22	0.339434	0.0477801	0.291654
LOC101927915	chr8	138425831	138427182	1352	4	0.834829	0.543243	0.291586
CD244	chr1	160832558	160834627	2070	15	0.337187	0.0456148	0.291573
USP43	chr17	9549609	9552555	2947	7	0.517048	0.225609	0.291439
LINC00290	chr4	182070854	182082636	11783	13	0.90107	0.609678	0.291392
MAST3	chr19	18208018	18208228	211	7	0.577629	0.286255	0.291374
LINC00524	chr14	101872752	101874113	1362	12	0.875493	0.584133	0.291359
FCGR2A	chr1	161475714	161476714	1001	17	0.4227	0.1314	0.2913
GSDMC	chr8	130790313	130798318	8006	14	0.869964	0.578808	0.291156
ANKRD7	chr7	117864187	117865414	1228	20	0.893508	0.602364	0.291144
C8orf44	chr8	67580683	67580815	133	10	0.633538	0.342509	0.291029
C8orf44-SGK3	chr8	67580683	67580815	133	10	0.633538	0.342509	0.291029
MIR1268A	chr15	22512320	22514606	2287	30	0.354313	0.0633111	0.291001
NEURL3	chr2	97167868	97170679	2812	34	0.767088	0.476242	0.290846
SLFN12	chr17	33759058	33761193	2136	20	0.353935	0.0631006	0.290834
PDILT	chr16	20413106	20415273	2168	19	0.700781	0.409987	0.290794
NPAP1	chr15	24919924	24922855	2932	66	0.561914	0.271165	0.290749
NOBOX	chr7	144108083	144109669	1587	10	0.896692	0.605953	0.290739
CYTIP	chr2	158298273	158300439	2167	9	0.768356	0.477634	0.290722
REG3A	chr2	79382929	79386540	3612	11	0.828611	0.537912	0.290699
SLC35G3	chr17	33520594	33521058	465	7	0.457053	0.166404	0.290649
CELF6	chr15	72610987	72611608	622	5	0.638329	0.34772	0.290609
ZNF611	chr19	53239059	53239261	203	6	0.892469	0.601972	0.290497
FFAR4	chr10	95323910	95341574	17665	112	0.533865	0.243437	0.290428
COX16	chr14	70826859	70826916	58	4	0.466552	0.176141	0.290411
MSANTD3	chr9	103191365	103191494	130	4	0.583393	0.292992	0.2904
PRCAT47	chr16	80919079	80927286	8208	14	0.778002	0.487609	0.290393
ARMC3	chr10	23216423	23217953	1531	23	0.428605	0.138242	0.290364
BASP1P1	chr13	23467143	23482269	15127	52	0.85464	0.564285	0.290355
VN1R2	chr19	53759136	53765812	6677	26	0.582285	0.291981	0.290304
ZNF677	chr19	53759136	53765812	6677	26	0.582285	0.291981	0.290304
LINC00554	chr13	100649420	100651182	1763	33	0.384744	0.0945423	0.290202
CLDN18	chr3	137717598	137719724	2127	21	0.778203	0.48825	0.289954
PDE4B	chr1	66798063	66801848	3786	4	0.643875	0.353937	0.289938
GAB4	chr22	17488257	17489428	1172	34	0.47258	0.182657	0.289923
TP53TG3HP	chr16	34739981	34740564	584	7	0.379626	0.0897172	0.289909
EPO	chr7	100318404	100322246	3843	71	0.460121	0.170428	0.289692
C7orf34	chr7	142633505	142636840	3336	43	0.778767	0.489137	0.28963
CASQ2	chr1	116308607	116313717	5111	24	0.851347	0.561786	0.289562
MTRNR2L9	chr6	62284242	62284536	295	7	0.330287	0.0407735	0.289514
MIR622	chr13	90882539	90883733	1195	23	0.921333	0.631934	0.289399
GFI1B	chr9	135854771	135854954	184	5	0.479173	0.189804	0.289369
ARNTL2-AS1	chr12	27600408	27600781	374	5	0.927644	0.63828	0.289364
AIM2	chr1	159043196	159046560	3365	8	0.553259	0.264033	0.289226
ART5	chr11	3662262	3663068	807	12	0.696176	0.406999	0.289177
HSPA6	chr1	161494912	161495077	166	13	0.333749	0.0446431	0.289106
STK19	chr6	31974849	31981210	6362	14	0.519262	0.230189	0.289073
TNXA	chr6	31974849	31981210	6362	14	0.519262	0.230189	0.289073
TNXB	chr6	31974849	31981210	6362	14	0.519262	0.230189	0.289073
EBI3	chr19	4230386	4231582	1197	28	0.548081	0.259052	0.289029
GUF1	chr4	44676183	44679821	3639	9	0.747327	0.45832	0.289008
PRSS21	chr16	2867683	2869998	2316	43	0.587978	0.299038	0.28894
SELV	chr19	40006565	40008488	1924	21	0.687336	0.398493	0.288843
LINC01167	chr10	134770614	134774919	4306	130	0.84093	0.552097	0.288833
PAX8-AS1	chr2	113994027	113997072	3046	40	0.823636	0.534879	0.288757
MIR548AN	chr13	100058523	100063375	4853	45	0.866833	0.578092	0.288741
GABRG3-AS1	chr15	27404366	27409105	4740	10	0.905019	0.616322	0.288697
MLLT1	chr19	6280598	6283092	2495	12	0.754208	0.465538	0.288669
LOC100506388	chr17	181877	185012	3136	34	0.831941	0.543275	0.288666
ACSM5	chr16	20417283	20420468	3186	16	0.812555	0.523963	0.288592
MAST2	chr1	46268711	46268779	69	4	0.375703	0.08722	0.288483
CHEK2P2	chr15	20487547	20488375	829	33	0.330818	0.0423805	0.288437
VIMP	chr15	101818094	101818818	725	11	0.812745	0.524484	0.288262
LOC285766	chr6	205213	208750	3538	21	0.34272	0.0545276	0.288193
DHX15	chr4	24586511	24586793	283	12	0.74224	0.454054	0.288186
SLC25A2	chr5	140681327	140686191	4865	39	0.828428	0.540295	0.288134
HDAC9	chr7	18121961	18125733	3773	4	0.449447	0.161317	0.288131
TNS3	chr7	47621858	47623968	2111	30	0.607531	0.319495	0.288036
STAB2	chr12	103980797	103988252	7456	16	0.854519	0.566589	0.287931
LILRB4	chr19	55173030	55174433	1404	12	0.320353	0.0324839	0.287869
AGXT	chr2	241804888	241816560	11673	207	0.829639	0.541842	0.287797
LIMS2	chr2	128422103	128422889	787	19	0.732785	0.445109	0.287676
CYP2A6	chr19	41355864	41357729	1866	8	0.511407	0.223922	0.287485
LINC00658	chr20	5426347	5427748	1402	7	0.865241	0.578019	0.287223
BRDT	chr1	92406579	92414026	7448	23	0.851763	0.564629	0.287135
CCDC144NL-AS1	chr17	20771040	20772960	1921	40	0.421329	0.134265	0.287064
SVILP1	chr10	30980730	30981289	560	9	0.866476	0.579452	0.287024
SNRPN	chr15	25200004	25200588	585	32	0.415456	0.128457	0.286999
SNURF	chr15	25200004	25200588	585	32	0.415456	0.128457	0.286999
DPP10	chr2	115916862	115918758	1897	12	0.441302	0.154431	0.286872
DPP10-AS1	chr2	115916862	115918758	1897	12	0.441302	0.154431	0.286872
LGALS17A	chr19	40170962	40174352	3391	24	0.487799	0.200957	0.286842
ANKRD20A19P	chr13	24511075	24527569	16495	104	0.839601	0.552957	0.286644
TRIM10	chr6	30128122	30129925	1804	23	0.631303	0.344766	0.286537
CCL5	chr17	34205589	34206404	816	7	0.793952	0.507438	0.286514
TARM1	chr19	54582990	54588258	5269	13	0.308809	0.022326	0.286483
MIR2276	chr13	24736243	24752357	16115	54	0.870355	0.583978	0.286378
TFAP2A	chr6	10410110	10412029	1920	26	0.367998	0.0816206	0.286377
TFAP2A-AS1	chr6	10410110	10412029	1920	26	0.367998	0.0816206	0.286377
LOC200772	chr2	241902314	241912014	9701	230	0.893307	0.606994	0.286313
ANKRD65	chr1	1352228	1356728	4501	37	0.797561	0.511283	0.286278
CLPP	chr19	6358804	6360684	1881	18	0.832723	0.546459	0.286264
SLC9A7P1	chr12	98850517	98851085	569	42	0.363578	0.0774288	0.286149
CSTL1	chr20	23417085	23421691	4607	26	0.739912	0.453765	0.286147
LINC01346	chr1	3999812	4000273	462	6	0.500015	0.213893	0.286122
LINC00637	chr14	104314557	104315239	683	28	0.403305	0.117206	0.286099
PPP1R13B	chr14	104314557	104315239	683	28	0.403305	0.117206	0.286099
LENG9	chr19	54974004	54974190	187	5	0.632728	0.346659	0.286069
MPO	chr17	56356651	56357795	1145	32	0.664486	0.378421	0.286065
FLJ36777	chr4	7104248	7104829	582	8	0.681197	0.395216	0.285981
BSCL2	chr11	62475948	62476562	615	12	0.467948	0.182007	0.285941
GNG3	chr11	62475948	62476562	615	12	0.467948	0.182007	0.285941
ABCC12	chr16	48179056	48185195	6140	15	0.705827	0.419909	0.285917
TTC12	chr11	113185695	113185896	202	6	0.318066	0.032234	0.285832
SPATC1	chr8	145086427	145087128	702	16	0.747285	0.461637	0.285648
IL4R	chr16	27323499	27324719	1221	15	0.643505	0.357895	0.28561
C1QTNF8	chr16	1140939	1152143	11205	341	0.359462	0.0739271	0.285535
LGALS8	chr1	236683895	236687801	3907	31	0.413171	0.127667	0.285504
LGALS8-AS1	chr1	236683895	236687801	3907	31	0.413171	0.127667	0.285504
PITX1	chr5	134370465	134371899	1435	27	0.606102	0.320667	0.285434
SNORD115-26	chr15	25461943	25463741	1799	20	0.427807	0.142378	0.28543
SULT1A1	chr16	28629813	28633935	4123	9	0.813444	0.528052	0.285392
LRRC8E	chr19	7953817	7955412	1596	21	0.843334	0.55798	0.285354
ERP27	chr12	15091492	15092140	649	6	0.845076	0.559728	0.285348
LILRB5	chr19	54761059	54762868	1810	16	0.335416	0.0501291	0.285286
CILP2	chr19	19649858	19650917	1060	29	0.69818	0.413146	0.285034
LINC00383	chr13	69796455	69797163	709	6	0.937234	0.652228	0.285006
MSX2P1	chr17	56233704	56234001	298	11	0.770541	0.485641	0.284901
PROK2	chr3	71835091	71835616	526	5	0.822447	0.537604	0.284844
WDTC1	chr1	27560381	27560509	129	4	0.732072	0.447264	0.284809
LINC01419	chr8	84315137	84316235	1099	26	0.785559	0.500805	0.284754
LINC00403	chr13	112740166	112776820	36655	247	0.312219	0.0274763	0.284743
LOC646268	chr1	158108772	158109633	862	6	0.43992	0.155215	0.284705
CCDC3	chr10	13044547	13053043	8497	20	0.883417	0.598712	0.284705
CCDC3	chr10	13038251	13042922	4672	23	0.886239	0.60163	0.284609
LOC101928371	chr2	88838906	88839594	689	7	0.895983	0.61138	0.284603
C16orf82	chr16	27075075	27077755	2681	10	0.819176	0.534577	0.284599
LINC01007	chr7	101212177	101220032	7856	12	0.616807	0.332278	0.284528
ZNF492	chr19	22811181	22816703	5523	30	0.591695	0.307298	0.284397
[truncated: 2,377 more rows]

## Sheet: DMRs and Expression
Table S5. Differentially expressed genes with DMRs.
gene	chr	start	end	length	number of CpGs	MYCN amplified methylation1	MYCN non-amplified methylation	methylation difference (MYCN-nonMYCN)2	Fold Change3	p-value4
AGBL2	chr11	47736182	47737105	924	21	0.376314	0.0330523	0.343261	-2.66349	0.0732267
ARAP3	chr5	141060575	141062490	1916	26	0.467976	0.793297	-0.325321	4.92311	0.0323314
ARHGDIG	chr16	331531	332655	1125	28	0.625776	0.345697	0.280079	4.03545	0.067926
ARHGDIG	chr16	319198	330087	10890	222	0.823825	0.539858	0.283967	4.03545	0.067926
ARHGEF4	chr2	131671912	131677321	5410	117	0.873595	0.366629	0.506966	2.62472	0.0680068
ATP2B4	chr1	203596225	203599370	3146	85	0.510441	0.108829	0.401612	-3.19164	0.0374934
C7orf43	chr7	99754748	99755544	797	19	0.557184	0.315517	0.241667	-1.45715	0.0374934
CAMKV	chr3	49905354	49906628	1275	15	0.275842	0.476038	-0.200196	4.15792	0.0812058
CAPN1	chr11	64949693	64951202	1510	34	0.671152	0.451203	0.219949	-1.3948	0.0419959
CD248	chr11	66082884	66085966	3083	84	0.351409	0.759959	-0.408551	4.02525	0.0499655
CHRNB1	chr17	7348240	7350599	2360	4	0.228377	0.459749	-0.231372	-2.52524	0.0282483
CPNE7	chr16	89640207	89641934	1728	37	0.775052	0.455097	0.319954	4.02205	0.0951516
CRYGD	chr2	208988835	208990238	1404	30	0.26523	0.691334	-0.426104	5.25815	0.0680807
CXXC5	chr5	139053840	139054156	317	8	0.643898	0.875103	-0.231205	-1.94674	0.0745337
CXXC5	chr5	139026454	139026681	228	7	0.286767	0.606544	-0.319777	-1.94674	0.0745337
CXXC5	chr5	139030676	139031630	955	11	0.383537	0.109971	0.273566	-1.94674	0.0745337
DIRAS1	chr19	2722212	2730793	8582	165	0.563699	0.233385	0.330314	7.1353	0.00394548
DIRAS1	chr19	2704119	2720832	16714	163	0.699559	0.150266	0.549292	7.1353	0.00394548
DMPK	chr19	46283406	46285150	1745	14	0.405048	0.761285	-0.356237	-1.88694	0.0371277
DMWD	chr19	46296746	46297319	574	7	0.37755	0.719719	-0.34217	-1.01822	0.0992556
DUSP23	chr1	159750361	159751352	992	18	0.859155	0.485435	0.37372	-5.37113	0.0828292
ESRRG	chr1	217309491	217314076	4586	93	0.565932	0.220494	0.345438	2.6978	0.0981187
FANK1	chr10	127584250	127585693	1444	154	0.302678	0.0904393	0.212239	-4.78575	0.0499655
GALNT14	chr2	31351529	31351674	146	4	0.94674	0.671882	0.274857	4.25148	0.0812058
GALNT14	chr2	31353178	31354263	1086	5	0.826224	0.511919	0.314305	4.25148	0.0812058
GARNL3	chr9	130025744	130025851	108	4	0.390855	0.708474	-0.317619	1.61985	0.0646876
GRIP2	chr3	14580945	14581862	918	14	0.357915	0.615353	-0.257438	3.63765	0.0876722
GSN	chr9	124031323	124032202	880	8	0.636249	0.871402	-0.235153	-4.07056	0.0464046
GSN	chr9	124048188	124048655	468	5	0.857141	0.590926	0.266215	-4.07056	0.0464046
ISLR2	chr15	74422629	74423260	632	34	0.150697	0.359115	-0.208418	5.57392	0.0998341
KCNN1	chr19	18060310	18062787	2478	66	0.373398	0.135661	0.237737	4.27747	0.0773821
LACC1	chr13	44452675	44454179	1505	5	0.569573	0.24602	0.323553	-2.60283	0.0844275
MOB3C	chr1	47082763	47082837	75	4	0.351485	0.101604	0.249881	-2.4319	0.0372098
NECAB3	chr20	32262734	32263104	371	9	0.750374	0.447533	0.302841	-1.44189	0.0830404
NECAB3	chr20	32260841	32261763	923	15	0.482703	0.108753	0.37395	-1.44189	0.0830404
PLEKHG4B	chr5	134749	188254	53506	546	0.860195	0.183584	0.676611	7.08244	0.0646876
SCAF1	chr19	50144042	50144977	936	21	0.353469	0.0816823	0.271787	-1.22532	0.0951516
SERPINF1	chr17	1665931	1667221	1291	18	0.360981	0.688331	-0.32735	6.33756	0.0200765
SLC38A1	chr12	46663570	46663701	132	10	0.294228	0.580532	-0.286304	1.94797	0.0908538
SV2C	chr5	75377645	75378821	1177	9	0.349654	0.0431245	0.30653	6.66179	0.0392368
TPPP3	chr16	67425809	67427485	1677	59	0.431674	0.179559	0.252115	-4.61226	0.073537
ZNF671	chr19	58238642	58239529	888	12	0.140147	0.401759	-0.261612	4.10142	0.0743288
1: mean beta value across CpGs and across samples with specified MYCN status
2: cutoff of 0.2 or -0.2
3: Log2 fold change (2-fold cutoff)
4: adjusted p-value (0.1 cutoff)
