# Supplementary material for: MYCN amplification and ATRX mutations are incompatible in neuroblastoma
Source: Nat Commun. 2020 Feb 14;11:913. doi: 10.1038/s41467-020-14682-6 (PMC7021759; doi:10.1038/s41467-020-14682-6)
Supplement: Supplementary file 9 — Supplementary Data 6 [file 41467_2020_14682_MOESM9_ESM.xlsx]

## Sheet: ChromHMM States
Table S6. Classification of ChromHMM states
ChromHMM State	ChromHMM Description	Classification
4	Active_Downstream_Enhancer	active
1	Active_Promoter	active
3	Active_Proximal_Enhancer	active
6	Distal_Enhancer	active
2	Flanking_Active_Promoter	active
10	Flanking_Transcribed_Genebody	active
13	Highly_Transcribed_Genebody	active
9	Transcribed_Genebody	active
12	Transcribed_Genebody_Pol_II	active
7	Bivalent_Promoter	repressive
16	Heterochromatin(H3K9me3)	repressive
15	Polycomb(H3K27me3)	repressive
17	Repressed(K9me3+K27me3)	repressive

## Sheet: ChromHMM and Expression
Table S6. Correlation of ChromHMM promoter states and gene expression
Gene	Fold Change1	p-value2	active ChromHMM in MYCN amplified3	active ChromHMM in MYCN non-amplified3	active ChromHMM (MYCN amplified–MYCN non-amplified)
DIRAS1	7.1353	0.00394548	0.715	-1	1.715
PLEKHG4B	7.08244	0.0646876	0.389	-1	1.389
SV2C	6.66179	0.0392368	0.582	0	0.582
BEND4	6.42731	0.0371277	0.508	-0.599	1.107
OLFM3	6.34538	0.038056	0.516	-0.114	0.63
ADAMTS10	6.33777	0.0499655	-0.677	-1	0.323
SERPINF1	6.33756	0.0200765	0.841	0.522	0.319
SH3GL3	6.27424	0.0331635	0.308	-0.737	1.045
TSSC2	6.22756	0.00601125	0.66	0.426	0.234
MYCN	6.06567	0.000128398	1	0.99	0.01
GREB1L	6.06167	0.0828292	0.286	-0.75	1.036
PDGFRA	6.02744	0.0841112	0.348	-0.841	1.189
MYCNOS	5.93798	0.000477334	1	0.95	0.05
PRDM8	5.84195	0.0331635	0.891	-0.762	1.653
CNNM1	5.78156	0.0200765	0.391	-0.741	1.132
CUX2	5.74496	0.0331635	0.616	-0.725	1.341
ISLR2	5.57392	0.0998341	0.563	0.046	0.517
PAX5	5.56106	0.0558237	-0.903	-0.77	-0.133
PLPPR3	5.49284	0.0558237	0.507	-0.747	1.254
CRYGD	5.25815	0.0680807	0.377	0.143	0.234
ARAP3	4.92311	0.0323314	0.885	0.562	0.323
WBSCR17	4.89657	0.0828292	0.267	-0.915	1.182
CNTN4	4.88647	0.0800532	0	-0.187	0.187
ZNF536	4.83796	0.0934803	0.842	0.044	0.798
EDA2R	4.77836	0.0951516	-0.03	-0.484	0.454
SLCO5A1	4.7474	0.0331635	0.714	-0.593	1.307
RORB	4.68565	0.0997279	0.065	-0.715	0.78
FAM19A5	4.65496	0.0951516	0.317	-0.432	0.749
ERBB4	4.63077	0.0821585	0.086	-0.678	0.764
TMEM133	4.53657	0.0951516	0	-0.063	0.063
GUCY1A3	4.51977	0.0951516	0.585	0.256	0.329
TMEM196	4.49178	0.0992556	0.4	-0.587	0.987
LGR5	4.46877	0.0951516	0.528	-0.112	0.64
OLFM2	4.45107	0.0884381	-0.25	-0.518	0.268
MIR490	4.41656	0.0650675	0.092	0.105	-0.013
PPEF1	4.33823	0.0200765	-0.111	0.074	-0.185
NOX4	4.29748	0.0807385	0.557	-0.446	1.003
RGS20	4.28588	0.0807385	0.029	-0.246	0.275
KCNN1	4.27747	0.0773821	0.428	-0.614	1.042
GALNT14	4.25148	0.0812058	0.418	-0.513	0.931
CHRM2	4.23085	0.0768356	0.781	-0.279	1.06
CAMKV	4.15792	0.0812058	0.781	0.088	0.693
PCOLCE2	4.12075	0.0675834	0.528	-0.765	1.293
CYP27C1	4.1046	0.0967461	0.634	0.257	0.377
ARSG	4.10253	0.0761297	0.645	-0.9	1.545
ZNF671	4.10142	0.0743288	0.573	-0.249	0.822
ARHGDIG	4.03545	0.067926	0.599	-0.512	1.111
GPR27	4.03223	0.0646876	0.614	-0.113	0.727
CD248	4.02525	0.0499655	0.957	0.794	0.163
CPNE7	4.02205	0.0951516	0.616	-0.931	1.547
SGCZ	3.98492	0.0934803	0.46	0.025	0.435
EPHA6	3.94732	0.0794774	0.366	-0.692	1.058
GALNT13	3.82224	0.0641787	0.645	0.073	0.572
SLC35F2	3.79292	0.0850428	0.551	-0.325	0.876
LY6E	3.7837	0.0748598	0.814	-0.693	1.507
GUCY1B3	3.77651	0.0575985	0.596	-0.022	0.618
PTPRO	3.70761	0.0951516	0.284	0.223	0.061
KLRG2	3.70725	0.0850428	0.124	-0.917	1.041
HIST2H2BA	3.7009	0.072025	0.136	-0.666	0.802
GRIP2	3.63765	0.0876722	0.539	0.384	0.155
LINC00839	3.63402	0.0930213	0.692	-0.174	0.866
FRMD4B	3.62565	0.0584783	0.445	-0.193	0.638
CPLX1	3.61051	0.0952629	0.352	-0.725	1.077
MIR3144	3.5756	0.0884657	-0.071	0	-0.071
DGKB	3.5574	0.0927391	0.005	0.02	-0.015
FABP6	3.49039	0.0371277	0.062	0.025	0.037
LINC01234	3.33757	0.0282483	0.122	-0.043	0.165
DDX25	3.32877	0.0807385	0.706	0.243	0.463
DGAT2	3.22835	0.0558237	0.481	-0.024	0.505
MIR218-2	3.21081	0.0981187	0.857	0.6	0.257
BMX	3.19329	0.0984558	-0.069	0	-0.069
HBQ1	3.15955	0.0951516	0.366	-0.217	0.583
MIR99A	3.1312	0.0930213	0.425	-0.114	0.539
SLC6A15	3.07042	0.0374934	0.654	0.297	0.357
DDX1	3.0319	0.0812058	0.971	0.777	0.194
DLL3	2.99029	0.0948922	0.772	-0.321	1.093
PALD1	2.95693	0.0930213	0.74	-0.229	0.969
FGFR2	2.69819	0.0884657	0.353	-0.177	0.53
ESRRG	2.6978	0.0981187	0.4	0.098	0.302
ARHGEF4	2.62472	0.0680068	0.079	-0.747	0.826
CHODL	2.58197	0.0852698	0.243	-0.415	0.658
CABLES1	2.50633	0.0558237	0.685	0.184	0.501
PCAT7	2.48659	0.0818762	0.749	0.598	0.151
TEX15	2.47833	0.0884657	0	-0.125	0.125
NETO2	2.45627	0.0984558	0.874	0.553	0.321
TMEM229A	2.44035	0.0951516	0.536	0.094	0.442
PLD6	2.41977	0.0200765	0.772	0.641	0.131
MTHFD2	2.28731	0.0743992	0.688	0.639	0.049
ZNF391	2.17415	0.0914745	0.528	0.097	0.431
CCNB1IP1	2.16049	0.0374934	0.547	0.533	0.014
JAM2	2.07516	0.0675834	0.783	0.41	0.373
DNAJC12	1.96932	0.0200765	0.367	0.112	0.255
SLC38A1	1.94797	0.0908538	0.7	0.621	0.079
SNHG16	1.93222	0.0765005	0.949	0.952	-0.003
LINC01619	1.90291	0.0800532	0.163	0.132	0.031
PPA1	1.86474	0.0331635	0.687	0.789	-0.102
FAM60A	1.75154	0.0331635	0.709	0.745	-0.036
HYLS1	1.7234	0.0828292	0	0	0
EPB41L4A-AS1	1.66878	0.0807385	0.511	0.558	-0.047
SLC39A10	1.66007	0.0743935	0.704	0.801	-0.097
NME1	1.65984	0.0934803	0.9	0.912	-0.012
TAF4B	1.62555	0.0807385	0.6	0.631	-0.031
GARNL3	1.61985	0.0646876	0.908	0.762	0.146
C6orf163	1.61302	0.0951516	0.131	0.052	0.079
SLC16A1	1.58392	0.0951516	0.983	0.998	-0.015
HNRNPA1P10	1.5691	0.0812058	0.976	0.962	0.014
KCNT2	1.55212	0.0732267	0.754	0.693	0.061
IFIT5	1.53309	0.0711352	0.73	0.714	0.016
FAM216A	1.51547	0.0776109	0.742	0.812	-0.07
TRAP1	1.4843	0.0763096	0.814	0.774	0.04
CHEK1	1.46568	0.0911287	0.861	0.768	0.093
BAZ1A	1.46478	0.0374934	0.53	0.486	0.044
CRNDE	1.45365	0.0852698	0.782	0.615	0.167
ZBED3-AS1	1.44144	0.0747268	0.836	0.701	0.135
HNRNPA1L2	1.42986	0.0866115	0.486	0.525	-0.039
THEM6	1.41835	0.0812058	0.839	0.936	-0.097
FKBP7	1.40958	0.0720974	0.75	0.748	0.002
C11orf1	1.40514	0.0776109	0.753	0.815	-0.062
NARS2	1.35301	0.0951516	0.736	0.65	0.086
TXNDC16	1.35185	0.0884657	0.728	0.75	-0.022
ALDH18A1	1.33842	0.0841112	0.507	0.541	-0.034
SLC29A3	1.33707	0.0841112	0.856	0.725	0.131
GSTA4	1.33139	0.0731137	0.773	0.765	0.008
SETMAR	1.31548	0.0981187	0.58	0.583	-0.003
KIAA1586	1.29725	0.038056	0.357	0.312	0.045
DCAF4	1.29325	0.0830404	0.714	0.725	-0.011
PAK1	1.2742	0.0951516	0.805	0.559	0.246
UCHL3	1.26312	0.0951516	0.71	0.734	-0.024
SDHAF4	1.2387	0.0852698	0.485	0.486	-0.001
MXI1	1.22663	0.0831909	0.711	0.582	0.129
MBLAC2	1.22234	0.0812058	0.72	0.644	0.076
FCHSD2	1.21451	0.0830851	0.985	1	-0.015
DYRK2	1.19523	0.0908538	0.763	0.919	-0.156
RANBP17	1.1945	0.0992556	0.161	0.216	-0.055
THNSL1	1.13819	0.0981187	0.781	0.838	-0.057
PYGO1	1.1276	0.0789215	0.803	0.556	0.247
ORC3	1.1199	0.0876722	0.484	0.538	-0.054
DHRSX	1.09493	0.0605783	0.67	0.496	0.174
USP3	1.09187	0.0852698	0.847	0.931	-0.084
ZNF280C	1.08116	0.0951516	0.114	0.177	-0.063
TMA16	1.08095	0.0807385	0.682	0.775	-0.093
IVNS1ABP	1.07645	0.0984558	0.863	0.959	-0.096
MRPS30	1.07488	0.0374934	0.648	0.656	-0.008
SMIM8	1.05864	0.0951516	0.549	0.487	0.062
TMEM218	1.0548	0.0930213	0.614	0.561	0.053
MRPL42	1.05259	0.0920098	0.495	0.454	0.041
SRPK1	1.04223	0.0951516	0.595	0.651	-0.056
RNF215	-1.00071	0.0972722	0.621	0.724	-0.103
TMEM189	-1.0057	0.0992556	0.761	0.925	-0.164
NPC1	-1.01719	0.0850428	0.453	0.763	-0.31
SPATA2	-1.01794	0.0951516	0.771	0.892	-0.121
DMWD	-1.01822	0.0992556	0.407	0.646	-0.239
ZNF316	-1.02225	0.0951516	0.839	0.872	-0.033
ING2	-1.03359	0.0951516	0.585	0.732	-0.147
TRNAU1AP	-1.03436	0.085442	0.557	0.808	-0.251
IRF2	-1.03779	0.089486	0.897	0.963	-0.066
MYO18A	-1.04606	0.0997655	0.74	0.772	-0.032
CHMP4B	-1.0611	0.0841112	0.423	0.559	-0.136
ARHGEF11	-1.06161	0.0818762	0.611	0.765	-0.154
SNIP1	-1.06619	0.0841112	0.175	0.396	-0.221
HARBI1	-1.06796	0.0800532	0.661	0.805	-0.144
GPR137	-1.07343	0.0992556	0.889	0.87	0.019
CC2D1B	-1.07952	0.0992556	0.629	0.862	-0.233
SPATA33	-1.07988	0.0951516	0.657	0.925	-0.268
CNPY4	-1.09456	0.0800532	0.923	0.97	-0.047
RSRP1	-1.10632	0.0884657	0.875	0.953	-0.078
DNAJB2	-1.11697	0.0844275	0.951	0.955	-0.004
IQCC	-1.13051	0.0951516	0.709	0.877	-0.168
EPN1	-1.13141	0.0884657	0.762	0.915	-0.153
FAAP20	-1.13261	0.0951516	0.729	0.824	-0.095
CCM2	-1.1652	0.0664998	0.471	0.68	-0.209
MORN1	-1.16834	0.0850428	0.656	0.825	-0.169
ZSCAN20	-1.17316	0.0794774	0.257	0.567	-0.31
TMEM234	-1.17955	0.0852698	0.514	0.869	-0.355
HIP1	-1.17985	0.0884657	0.328	0.697	-0.369
PPP1R16A	-1.18264	0.0951516	0.993	0.982	0.011
CCDC40	-1.1985	0.0812058	0.583	0.75	-0.167
HLCS	-1.20405	0.0951516	0.66	0.869	-0.209
FRMD8	-1.21565	0.0951516	0.651	0.827	-0.176
RBCK1	-1.22389	0.0951516	0.766	0.903	-0.137
SCAF1	-1.22532	0.0951516	0.715	0.914	-0.199
CC2D1A	-1.22725	0.0331635	0.689	0.719	-0.03
TMEM184B	-1.23328	0.0951516	0.82	0.81	0.01
UBE2J2	-1.24664	0.0995847	0.754	0.956	-0.202
NUDT22	-1.25645	0.0807385	0.928	1	-0.072
MTHFR	-1.25857	0.0728366	0.66	0.832	-0.172
CIC	-1.26603	0.0997279	0.601	0.769	-0.168
NBPF1	-1.27825	0.0374934	0.864	0.856	0.008
CROCCP2	-1.28255	0.073537	1	1	0
FKBP2	-1.28553	0.0789215	0.858	0.95	-0.092
ABHD8	-1.297	0.079938	0.874	0.972	-0.098
ZSWIM8	-1.308	0.0818762	0.611	0.746	-0.135
ARHGAP1	-1.30849	0.0822369	0.615	0.836	-0.221
SIRT7	-1.30881	0.0852698	0.726	0.816	-0.09
IQCE	-1.31429	0.0804053	0.558	0.801	-0.243
PPP6R1	-1.31707	0.073537	0.825	0.904	-0.079
CCDC7	-1.33453	0.0850428	0.528	0.712	-0.184
ELMO3	-1.34793	0.084616	1	0.975	0.025
SFXN5	-1.34895	0.0807385	0.7	0.777	-0.077
MEGF8	-1.36257	0.0650675	0.731	0.87	-0.139
ADPRHL2	-1.36482	0.0934803	0.674	0.924	-0.25
RNF19B	-1.36575	0.0951516	0.621	0.758	-0.137
GPN2	-1.3681	0.0331635	0.719	0.812	-0.093
CABLES2	-1.38086	0.0374934	0.618	0.527	0.091
ZDHHC18	-1.38712	0.0474656	0.543	0.812	-0.269
CAPN1	-1.3948	0.0419959	0.701	0.931	-0.23
UNC119	-1.39662	0.0951516	0.373	0.627	-0.254
SZT2	-1.41246	0.0474656	0.4	0.652	-0.252
ITSN2	-1.41739	0.0745337	0.485	0.824	-0.339
ZNF707	-1.4177	0.0912135	0.332	0.28	0.052
TTC7A	-1.42089	0.0374934	0.602	0.926	-0.324
TLN2	-1.42833	0.0985361	0.079	0.598	-0.519
ERMP1	-1.43162	0.0251981	0.306	0.687	-0.381
ARHGEF1	-1.43555	0.0331635	0.424	0.804	-0.38
MKNK1	-1.43564	0.0371277	0.288	0.6	-0.312
NECAB3	-1.44189	0.0830404	0.947	1	-0.053
ARRDC1	-1.44547	0.0951516	0.098	0.408	-0.31
C7orf43	-1.45715	0.0374934	0.818	0.923	-0.105
GPATCH3	-1.45885	0.0951516	0.394	0.477	-0.083
RRAGC	-1.47984	0.0642877	0.543	0.788	-0.245
FBXL18	-1.4971	0.0664998	0.742	0.924	-0.182
SYVN1	-1.49802	0.0646876	0.914	0.95	-0.036
RASSF8-AS1	-1.4988	0.0834384	0.142	0.474	-0.332
SLC30A1	-1.50366	0.0807385	0.836	0.925	-0.089
ABCD1	-1.50492	0.0680807	0.454	0.522	-0.068
NRAV	-1.51488	0.0951516	0.567	0.834	-0.267
SNTA1	-1.5162	0.0981187	0.278	0.606	-0.328
STIM1	-1.53366	0.0650675	0.695	0.958	-0.263
PPP2R5B	-1.55068	0.0282483	0.771	0.932	-0.161
FADS3	-1.55993	0.0728366	0.639	0.821	-0.182
WIPF2	-1.56217	0.0474656	0.687	0.736	-0.049
ATP13A2	-1.57514	0.0374934	0.385	0.683	-0.298
VEGFB	-1.57946	0.0371277	0.704	0.871	-0.167
BCORL1	-1.58997	0.0992556	0.035	-0.104	0.139
RNF213	-1.59145	0.0903598	0.752	0.833	-0.081
CASP9	-1.5944	0.0951516	0.191	0.513	-0.322
STK40	-1.6027	0.0844275	0.641	0.891	-0.25
SNX21	-1.60754	0.0502161	0.776	0.896	-0.12
PQLC2	-1.61695	0.0800532	0.667	0.878	-0.211
CYTH3	-1.6434	0.0947109	0.697	0.915	-0.218
MTF1	-1.64619	0.0200765	0.662	0.873	-0.211
CCDC157	-1.64802	0.0951516	0.508	0.8	-0.292
GALNS	-1.65609	0.0828292	0.69	0.843	-0.153
RIPK1	-1.68206	0.0669392	-0.091	0.77	-0.861
PLCB3	-1.68392	0.0948922	1	0.974	0.026
DNHD1	-1.68921	0.0646876	0.454	0.627	-0.173
ZDHHC1	-1.69529	0.0499655	0.591	0.701	-0.11
RASSF7	-1.71764	0.0761297	0.104	0.512	-0.408
ENDOV	-1.741	0.0800532	0.479	0.843	-0.364
SH3BP1	-1.74953	0.0800532	0.865	0.839	0.026
PCSK4	-1.75805	0.0464046	0.632	0.803	-0.171
SERTAD3	-1.77395	0.0800532	0.842	0.929	-0.087
PITPNM1	-1.78003	0.0732267	0.82	0.98	-0.16
IRF3	-1.79908	0.0952629	0.344	0.663	-0.319
MAP4K2	-1.81104	0.0374934	0.732	0.895	-0.163
RPS6KA1	-1.82377	0.0763096	0.086	0.193	-0.107
EFHD2	-1.83831	0.0951516	0.612	0.823	-0.211
DMPK	-1.88694	0.0371277	0.252	0.851	-0.599
NEK11	-1.88716	0.0331635	0.435	0.549	-0.114
ZNF487	-1.88994	0.0707278	0.618	0.708	-0.09
TBC1D2	-1.93188	0.0558237	0.587	0.789	-0.202
FHL3	-1.93608	0.0967461	0.143	0.662	-0.519
SLCO3A1	-1.93692	0.0953649	0.569	0.844	-0.275
TANGO2	-1.93981	0.0743992	0.525	0.786	-0.261
CXXC5	-1.94674	0.0745337	0.857	0.92	-0.063
SPATA6	-1.97522	0.0850428	0.428	0.842	-0.414
CCDC146	-1.98961	0.0952629	0.314	0.337	-0.023
ABTB1	-1.991	0.0642877	0.885	0.863	0.022
CERCAM	-2.01355	0.0934803	0.642	0.827	-0.185
PRX	-2.02055	0.0948922	0.325	0.642	-0.317
AHDC1	-2.02749	0.0763096	0.654	0.925	-0.271
MROH6	-2.05687	0.0850428	0.471	0.378	0.093
SYCP2	-2.09986	0.0807385	0.32	0.608	-0.288
RASSF4	-2.15911	0.0981187	0.73	0.771	-0.041
CBLN3	-2.18873	0.0951516	0.933	1	-0.067
ASAP3	-2.20831	0.0951516	0.211	0.653	-0.442
GSTM4	-2.25394	0.0753865	0.336	0.731	-0.395
PLEKHA2	-2.27145	0.066514	-0.014	0.575	-0.589
CFAP53	-2.27586	0.0763096	0.439	0.829	-0.39
CFAP69	-2.28338	0.0997279	-0.224	0.393	-0.617
MYO1C	-2.29921	0.0732267	0	0.575	-0.575
HELZ2	-2.31964	0.0951516	0.741	0.623	0.118
SLC9A1	-2.42545	0.0694812	0.37	0.668	-0.298
P4HA2	-2.42717	0.0374934	0.52	0.777	-0.257
MOB3C	-2.4319	0.0372098	-0.052	0.607	-0.659
PIK3CD	-2.51981	0.0850428	-0.531	-0.925	0.394
CHRNB1	-2.52524	0.0282483	-0.473	0.361	-0.834
TRIM62	-2.52669	0.0807385	0.284	0.824	-0.54
TFAP2E	-2.55841	0.0753865	-0.714	-0.396	-0.318
LACC1	-2.60283	0.0844275	0.282	0.688	-0.406
AGBL2	-2.66349	0.0732267	0.745	0.666	0.079
ADAM19	-2.6736	0.0951516	0.32	0.696	-0.376
SH3BGRL3	-2.71604	0.0331635	0.841	1	-0.159
BLVRB	-2.72679	0.0934803	-0.054	0.361	-0.415
ORAI3	-2.73653	0.0789215	0.699	0.95	-0.251
PGPEP1	-2.76484	0.0951516	-0.071	0.475	-0.546
MIR22HG	-2.83816	0.0732267	0.304	0.925	-0.621
CCDC24	-2.8409	0.0567559	0.722	0.9	-0.178
LINC01024	-2.86851	0.0850428	0.286	0.999	-0.713
LRRC63	-2.9401	0.0951516	-0.009	0.655	-0.664
ARHGEF3	-3.01021	0.0646876	-0.364	-0.056	-0.308
B3GNT8	-3.047	0.0743935	0.809	0.905	-0.096
RHOC	-3.11665	0.073537	0.262	0.701	-0.439
LMNTD2	-3.13396	0.0675834	-0.08	0.352	-0.432
GAS2L1	-3.16342	0.0711352	0.471	0.926	-0.455
ATP2B4	-3.19164	0.0374934	0.632	0.955	-0.323
PRR29	-3.21119	0.0992556	-0.225	0.414	-0.639
CDKN2C	-3.26305	0.0992556	0.528	0.892	-0.364
CD9	-3.2943	0.0345245	0.325	0.905	-0.58
TCF7L2	-3.31779	0.091415	-0.313	0.237	-0.55
CATIP-AS1	-3.34997	0.0641787	0.007	0.42	-0.413
HENMT1	-3.35748	0.073537	-0.014	0.562	-0.576
AZIN2	-3.37592	0.0170886	0.016	0.649	-0.633
C9orf47	-3.42242	0.0997279	0.022	0.229	-0.207
STXBP2	-3.48945	0.0812058	-1	-1	0
FER1L4	-3.57943	0.0951516	0.123	0.25	-0.127
EHBP1L1	-3.58529	0.0312372	0.5	0.681	-0.181
PROC	-3.63338	0.0984558	0.071	0.138	-0.067
KIAA0513	-3.72123	0.0499655	0.089	0.577	-0.488
TLCD2	-3.72381	0.0812058	-0.576	0.42	-0.996
DCDC1	-3.77331	0.0499655	0.245	0.41	-0.165
HEG1	-3.86738	0.0711352	0.157	0.862	-0.705
MAFK	-3.91658	0.0558237	-0.504	0.053	-0.557
ITGA7	-4.03362	0.0371277	-0.73	-0.244	-0.486
GSN	-4.07056	0.0464046	0.211	0.679	-0.468
GALNT10	-4.11323	0.0728366	-0.313	0.499	-0.812
SP140	-4.3461	0.0646876	-0.171	-0.125	-0.046
ERBB3	-4.38661	0.0992556	-0.718	0.21	-0.928
HSPA12B	-4.47236	0.0753865	0.034	0.093	-0.059
EPAS1	-4.56923	0.0997655	-0.235	0.449	-0.684
FAM65B	-4.57395	0.0567559	0.029	0.062	-0.033
TPPP3	-4.61226	0.073537	0.619	0.95	-0.331
KRT7	-4.66988	0.0930213	-0.806	0.362	-1.168
FANK1	-4.78575	0.0499655	-0.952	-0.159	-0.793
KCNC3	-4.78953	0.0728366	-0.604	0.36	-0.964
OLFM5P	-4.80936	0.0282483	-0.016	-0.125	0.109
CXorf57	-4.82821	0.0720974	-0.674	0.09	-0.764
MYC	-4.97537	0.0646876	0.349	0.948	-0.599
APOBEC3B	-4.99894	0.0948922	0.1	0.486	-0.386
DNAAF3	-5.05935	0.0558237	-0.7	-0.31	-0.39
MICALL2	-5.31913	0.0499655	-0.685	0.206	-0.891
DUSP23	-5.37113	0.0828292	0.077	0.175	-0.098
PPP4R4	-5.71185	0.0331635	-0.475	0.356	-0.831
CPA4	-5.8169	0.0323314	-0.341	0.382	-0.723
SLC5A12	-6.07584	0.0992556	0	0	0
HOXC4	-6.12327	0.0499655	-0.31	1	-1.31
1: Log2 fold change (2-fold cutoff)
2: adjusted p-value (0.1 cutoff)
3: proportion of promoter (2kb flanking TSS) that has active ChromHMM state-proportion that has repressive ChromHMM state

## Sheet: CRC analysis
Table S6. Core regulatory circuit analysis.
						MYCN Amp	MYCN Amp	MYCN Amp	MYCN Amp	MYCN Amp	MYCN Amp	MYCN Amp	MYCN Amp	MYCN non-Amp	MYCN non-Amp	MYCN non-Amp	MYCN non-Amp	MYCN non-Amp	ATRX	ATRX	ATRX	ATRX	normal
gene	number (total)	number (MYCN Amp)	number (MYCN non-Amp)	number (ATRX)	number (normal)	IMR32	SJNBL012407_D1	SKNBE2	SJNBL046_D	SJNBL013763_D1	SJNBL013762_D1	SJNBL108_D	NB5	SJNBL013761_D1	SKNFI	NBL-S	LAN 6	SJNBL015724_D1	SJNBL047443_R1	SJNBL030014_D4	SKNMM	CHLA90	FAM
SOX4	16	8	5	2	1	Yes	Yes	Yes	Yes	Yes	Yes	Yes	Yes	Yes	Yes	Yes	Yes	Yes			Yes	Yes	Yes
TBX2	15	7	5	3	0	Yes	Yes	Yes	Yes	Yes	Yes		Yes	Yes	Yes	Yes	Yes	Yes		Yes	Yes	Yes
TCF4	14	6	5	2	1		Yes	Yes	Yes	Yes	Yes	Yes		Yes	Yes	Yes	Yes	Yes	Yes		Yes		Yes
RARA	14	6	5	3	0	Yes	Yes		Yes	Yes	Yes	Yes		Yes	Yes	Yes	Yes	Yes	Yes	Yes	Yes
PHOX2B	13	6	4	3	0	Yes	Yes		Yes	Yes	Yes		Yes	Yes	Yes		Yes	Yes	Yes	Yes	Yes
KLF13	13	5	5	3	0	Yes	Yes		Yes	Yes	Yes			Yes	Yes	Yes	Yes	Yes	Yes	Yes	Yes
ISL1	13	5	5	3	0		Yes	Yes	Yes	Yes	Yes			Yes	Yes	Yes	Yes	Yes		Yes	Yes	Yes
GATA3	13	5	5	3	0		Yes	Yes	Yes	Yes	Yes			Yes	Yes	Yes	Yes	Yes	Yes	Yes	Yes
RXRA	12	5	3	3	1		Yes		Yes	Yes	Yes	Yes				Yes	Yes	Yes		Yes	Yes	Yes	Yes
SOX11	11	7	2	2	0	Yes	Yes	Yes	Yes	Yes	Yes	Yes		Yes				Yes	Yes		Yes
SIX3	11	5	4	2	0	Yes	Yes	Yes		Yes	Yes			Yes	Yes	Yes		Yes	Yes		Yes
TWIST1	9	6	2	1	0	Yes	Yes	Yes	Yes	Yes	Yes				Yes			Yes			Yes
MEIS1	9	4	3	1	1	Yes		Yes	Yes			Yes		Yes	Yes			Yes			Yes		Yes
HOXD8	9	2	4	2	1				Yes		Yes			Yes	Yes	Yes		Yes	Yes		Yes		Yes
ZNF423	8	3	2	2	1			Yes	Yes			Yes		Yes				Yes	Yes	Yes			Yes
TFAP2B	8	1	4	3	0			Yes							Yes	Yes	Yes	Yes	Yes		Yes	Yes
SREBF1	8	2	3	2	1		Yes					Yes		Yes			Yes	Yes	Yes	Yes			Yes
THRA	7	2	1	3	1			Yes	Yes								Yes			Yes	Yes	Yes	Yes
TEAD1	7	3	1	2	1			Yes		Yes			Yes	Yes							Yes	Yes	Yes
SP1	7	2	2	2	1		Yes			Yes					Yes			Yes			Yes	Yes	Yes
HIC1	7	1	3	2	1							Yes		Yes		Yes		Yes	Yes	Yes			Yes
TLX2	6	3	3	0	0	Yes		Yes		Yes				Yes	Yes			Yes
TBX4	6	3	2	1	0	Yes	Yes				Yes					Yes		Yes		Yes
KLF7	6	0	4	2	0										Yes	Yes	Yes	Yes	Yes		Yes
FOSL2	6	2	2	1	1			Yes				Yes				Yes	Yes					Yes	Yes
CREB1	6	1	3	2	0	Yes									Yes	Yes		Yes	Yes		Yes
ZEB1	5	0	3	2	0									Yes	Yes		Yes		Yes		Yes
ZBTB7C	5	0	2	2	1									Yes				Yes	Yes	Yes			Yes
TCF7L2	5	2	2	0	1			Yes					Yes		Yes			Yes					Yes
NFIB	5	3	1	0	1	Yes	Yes	Yes								Yes							Yes
MEIS2	5	1	2	1	1			Yes								Yes	Yes				Yes		Yes
KLF16	5	2	0	2	1				Yes			Yes							Yes		Yes		Yes
HES1	5	2	1	1	1							Yes	Yes			Yes					Yes		Yes
FOXC1	5	3	0	1	1		Yes		Yes		Yes										Yes		Yes
TFAP4	4	2	1	0	1		Yes			Yes				Yes									Yes
SCRT2	4	4	0	0	0		Yes		Yes	Yes	Yes
NFIA	4	2	0	1	1	Yes						Yes									Yes		Yes
MYCN	4	3	0	1	0	Yes					Yes		Yes						Yes
LMX1B	4	0	3	1	0										Yes	Yes	Yes			Yes
JUNB	4	3	1	0	0			Yes	Yes	Yes							Yes
HOXD9	4	3	1	0	0		Yes		Yes	Yes						Yes
GLI2	4	1	2	1	0							Yes		Yes			Yes					Yes
FOXO3	4	1	2	0	1				Yes						Yes			Yes					Yes
EBF1	4	1	2	1	0								Yes	Yes	Yes						Yes
CEBPG	4	2	1	1	0				Yes	Yes							Yes			Yes
SNAI1	3	1	1	1	0			Yes									Yes			Yes
SMAD3	3	0	0	2	1																Yes	Yes	Yes
PROX1	3	1	1	0	1			Yes									Yes						Yes
PKNOX2	3	3	0	0	0		Yes			Yes		Yes
ONECUT2	3	1	1	1	0					Yes				Yes					Yes
NR2F6	3	0	2	1	0									Yes			Yes				Yes
NR2F2	3	1	0	1	1				Yes													Yes	Yes
NR2F1	3	2	0	1	0		Yes			Yes											Yes
IRX3	3	2	0	1	0		Yes			Yes									Yes
HMX1	3	1	1	1	0				Yes									Yes		Yes
HIF1A	3	1	0	2	0							Yes							Yes		Yes
GLIS2	3	1	1	1	0				Yes									Yes		Yes
FOXP1	3	0	2	1	0									Yes		Yes						Yes
FOXK1	3	0	2	0	1									Yes				Yes					Yes
CUX2	3	3	0	0	0		Yes		Yes		Yes
ARID5B	3	1	0	1	1			Yes														Yes	Yes
ALX3	3	0	1	2	0												Yes			Yes	Yes
ZBTB7A	2	0	0	1	1															Yes			Yes
TGIF1	2	1	0	0	1							Yes											Yes
TEF	2	1	0	0	1		Yes																Yes
TBX20	2	0	2	0	0									Yes				Yes
SRF	2	0	0	2	0															Yes		Yes
SOX9	2	1	1	0	0								Yes		Yes
SMAD1	2	1	1	0	0							Yes			Yes
RUNX1	2	1	0	1	0							Yes							Yes
RREB1	2	1	0	0	1							Yes											Yes
RORA	2	0	1	0	1													Yes					Yes
RARG	2	0	1	1	0												Yes				Yes
POU3F1	2	0	1	1	0													Yes		Yes
PBX1	2	0	0	1	1																	Yes	Yes
NR2C2	2	1	0	1	0							Yes							Yes
NFE2L2	2	0	0	1	1																	Yes	Yes
MYC	2	0	1	0	1													Yes					Yes
MSX2	2	1	0	1	0								Yes									Yes
MNT	2	0	0	1	1															Yes			Yes
MEIS3	2	1	1	0	0					Yes				Yes
MEF2D	2	0	1	0	1													Yes					Yes
MEF2C	2	0	0	1	1																	Yes	Yes
KLF12	2	1	0	0	1					Yes													Yes
JUN	2	0	1	0	1									Yes									Yes
IRF6	2	0	1	1	0										Yes				Yes
HOXD11	2	2	0	0	0		Yes		Yes
FOXO1	2	1	0	0	1							Yes											Yes
EVX2	2	1	0	1	0				Yes											Yes
ESRRG	2	2	0	0	0	Yes		Yes
E2F1	2	1	0	0	1		Yes																Yes
CREB5	2	2	0	0	0		Yes					Yes
BHLHE40	2	0	0	1	1														Yes				Yes
ZNF217	1	0	1	0	0									Yes
ZBTB16	1	0	0	0	1																		Yes
YY1	1	0	0	0	1																		Yes
XBP1	1	0	0	0	1																		Yes
USF2	1	0	0	0	1																		Yes
TP73	1	0	1	0	0											Yes
TCF7	1	0	1	0	0												Yes
TBX18	1	1	0	0	0							Yes
SREBF2	1	0	0	0	1																		Yes
SPDEF	1	0	0	1	0															Yes
SOX13	1	1	0	0	0							Yes
SOX12	1	0	1	0	0									Yes
SMAD4	1	0	0	0	1																		Yes
SIX2	1	1	0	0	0							Yes
SIX1	1	1	0	0	0							Yes
RUNX3	1	0	0	1	0															Yes
RFX2	1	0	1	0	0											Yes
RFX1	1	0	1	0	0									Yes
PRRX1	1	0	0	1	0																	Yes
PPARA	1	0	0	0	1																		Yes
POU3F3	1	0	1	0	0										Yes
PLAGL1	1	0	0	0	1																		Yes
PITX1	1	1	0	0	0							Yes
PAX7	1	1	0	0	0							Yes
NR6A1	1	0	0	0	1																		Yes
NR5A1	1	0	0	0	1																		Yes
NR3C1	1	0	0	1	0																	Yes
NR0B1	1	0	0	0	1																		Yes
NKX6-3	1	0	1	0	0												Yes
NKX2-6	1	0	1	0	0										Yes
NHLH1	1	1	0	0	0	Yes
NFIX	1	1	0	0	0							Yes
NFIL3	1	0	0	0	1																		Yes
NFE2L1	1	0	0	1	0														Yes
NFAT5	1	0	0	1	0																Yes
NEUROG2	1	1	0	0	0	Yes
MYOD1	1	1	0	0	0							Yes
MEOX1	1	1	0	0	0							Yes
MAFK	1	0	0	1	0																	Yes
MAFB	1	0	0	0	1																		Yes
LMX1A	1	0	1	0	0									Yes
LHX8	1	0	0	1	0																	Yes
LEF1	1	0	0	0	1																		Yes
KLF6	1	0	1	0	0										Yes
JUND	1	0	0	0	1																		Yes
IRF2	1	0	0	0	1																		Yes
INSM1	1	0	0	1	0														Yes
HSF2	1	0	0	0	1																		Yes
HOXD10	1	1	0	0	0						Yes
HOXC6	1	1	0	0	0							Yes
HOXB13	1	1	0	0	0							Yes
HOXA6	1	0	0	0	1																		Yes
HOXA3	1	0	0	0	1																		Yes
HMX3	1	1	0	0	0								Yes
HMBOX1	1	1	0	0	0			Yes
GATA6	1	0	0	0	1																		Yes
GATA4	1	0	0	1	0																	Yes
GABPA	1	0	0	0	1																		Yes
FOXJ2	1	0	0	0	1																		Yes
FOXA2	1	0	1	0	0											Yes
ETV6	1	0	0	0	1																		Yes
ETV5	1	0	0	0	1																		Yes
ETS2	1	0	0	1	0															Yes
ETS1	1	1	0	0	0			Yes
ESR2	1	0	0	0	1																		Yes
EN1	1	1	0	0	0							Yes
ELF4	1	0	0	0	1																		Yes
ELF2	1	0	0	0	1																		Yes
EHF	1	0	0	1	0																Yes
E2F6	1	1	0	0	0		Yes
DLX5	1	1	0	0	0					Yes
DLX2	1	0	0	1	0																	Yes
CREB3L2	1	0	0	0	1																		Yes
CREB3L1	1	0	0	0	1																		Yes
CEBPB	1	0	0	0	1																		Yes
CDC5L	1	0	0	1	0																	Yes
BCL6	1	0	0	0	1																		Yes
BARHL1	1	0	0	1	0															Yes
BACH2	1	0	1	0	0										Yes
ATF4	1	0	1	0	0									Yes
ATF3	1	0	1	0	0										Yes
