# Supplementary material for: MYCN amplification and ATRX mutations are incompatible in neuroblastoma
Source: Nat Commun. 2020 Feb 14;11:913. doi: 10.1038/s41467-020-14682-6 (PMC7021759; doi:10.1038/s41467-020-14682-6)
Supplement: Supplementary file 10 — Supplementary Data 7 [file 41467_2020_14682_MOESM10_ESM.xlsx]

## Sheet: upregulated genes
Table S7. Upregulated genes in SKNMM and U2OS cells with MYCN induction.
Gene1	Mycn bindin site2	SKNMM(-DOX)3	SKNMM(+DOX)3	U2OS(-DOX)3	U2OS(+DOX)3
BRIX1	Yes	8.04419	18.558	7.00456	14.543
C20ORF27	Yes	8.18599	30.5416	7.87352	17.0495
CCDC86	Yes	10.152	41.4199	14.1802	39.5394
COTL1	Yes	14.7526	34.4267	13.1251	39.4767
DCTPP1	Yes	5.76435	21.8939	7.83375	19.7284
DIEXF	Yes	4.51997	9.34508	3.73444	9.47461
ENOPH1	Yes	33.8573	70.8867	22.282	69.9601
EXOSC5	Yes	6.45441	48.0277	7.18365	27.0343
GRPEL1	Yes	9.41537	21.8752	5.04433	14.7774
GSPT1	Yes	14.6712	28.0295	17.6131	38.5098
IMP4	Yes	6.9359	25.5339	17.4364	47.7529
IMPDH1	Yes	8.46142	17.8967	8.96741	17.1342
KCNG1	Yes	2.91399	17.7211	5.11355	15.1192
KLF16	Yes	6.76124	18.5642	9.1825	17.4604
MAK16	Yes	9.27286	19.963	8.05962	23.8656
NLE1	Yes	5.55643	23.5839	7.28105	23.7981
NME1	Yes	4.97534	23.8935	9.83568	38.3029
NOP16	Yes	2.00996	11.0079	6.46876	26.1688
NOP2	Yes	7.1644	23.7661	6.86379	16.7145
NPM3	Yes	13.8998	58.6915	28.9073	91.4866
OSGIN1	Yes	4.96397	13.6082	2.51012	7.81407
PGAM5	Yes	20.9672	73.352	18.1272	35.3127
POLD2	Yes	26.3908	70.4027	26.7176	54.395
RABEPK	Yes	6.10133	15.2089	4.86557	16.7778
RPL36	Yes	65.6602	148.733	81.2706	205.378
RRP1	Yes	5.29362	19.1923	5.39173	13.4402
RRP9	Yes	7.64118	42.6307	18.498	77.8166
RUVBL1	Yes	9.83083	25.0171	8.66001	16.1048
SLC29A1	Yes	5.32138	16.895	9.46711	19.8313
SLC3A2	Yes	20.0373	121.332	53.9315	112.184
SLCO4A1	Yes	0.709514	9.96641	3.38714	23.1344
SNU13	Yes	20.0476	50.3075	23.4955	46.6086
STOML2	Yes	43.6302	101.466	46.8378	110.765
TBRG4	Yes	16.5745	46.476	11.3621	26.4224
TMEM97	Yes	9.95866	41.8752	16.464	25.6048
TRIM25	Yes	15.9221	34.6708	16.367	55.6567
TSR1	Yes	9.09005	21.9846	10.6396	24.3793
TTLL12	Yes	9.85876	35.5093	7.44954	30.1623
WDR18	Yes	14.4252	34.7807	13.9542	24.2711
XPOT	Yes	28.0832	74.4329	26.9166	56.2397
ZNF296	Yes	0.442166	4.61721	0.500941	2.1311
ZNF697	Yes	19.1495	32.6355	18.758	59.9944
ZNF850	Yes	2.58981	8.36301	3.50897	5.80216
AARS	Yes	55.6713	180.141	71.1107	129.451
ABCF2	Yes	10.8906	23.7608	8.15689	18.7267
AC002116.7		0.218051	2.26113	1.19885	4.42011
ACAT1	Yes	3.10092	7.39052	3.93897	8.87448
ACSL1	Yes	4.76355	9.53053	6.00267	16.6764
ADAT2	Yes	0.742559	2.10429	1.11734	3.5041
ADK	Yes	5.50435	10.6605	6.02033	14.2821
AGPAT5	Yes	6.34582	13.6337	9.65496	28.8762
AIMP2	Yes	18.9943	66.6289	28.771	70.9323
AK2	Yes	17.2351	36.069	21.9848	48.5071
AKAP8L	Yes	5.98797	10.6424	4.8144	12.5498
AKNA	Yes	0.700968	6.19805	4.00907	19.805
ALDH18A1	Yes	22.3564	40.9077	23.5802	63.7996
ALG3	Yes	9.95695	22.6003	7.61069	18.1557
ALKBH2	Yes	3.61231	14.4805	4.21897	15.6888
ALMS1-IT1		3.56007	7.48425	2.34148	8.23174
ATIC	Yes	15.8125	41.6407	22.6731	58.3298
ATP5B	Yes	126.47	250.771	149.414	284.627
ATP5G1	Yes	12.8411	27.9705	11.2018	35.4761
BID	Yes	7.7735	15.5961	3.54857	12.1622
BOP1	Yes	4.23943	38.2038	23.8965	68.6468
BYSL	Yes	9.79202	29.3279	14.1507	35.4326
BZW2	Yes	20.7324	84.6276	21.766	47.0644
C1QBP	Yes	18.4941	52.3273	25.2002	49.9046
C6ORF48	Yes	35.8497	59.5213	31.5307	85.864
CAD	Yes	7.52475	30.9609	15.8346	49.2093
CCT4	Yes	94.1565	233.993	112.061	232.299
CCT7	Yes	64.7739	157.839	92.4346	200.28
CD3EAP	Yes	3.6574	19.9331	4.96922	13.2971
CD55	Yes	8.04527	30.8522	4.41177	22.996
CEBPG	Yes	12.46	37.8798	20.307	39.0562
CKS1B	Yes	16.8212	63.9559	22.2004	59.9708
CKS1BP2		4.96566	17.2419	4.49669	16.0933
CKS1BP3		18.6351	66.7732	29.7069	62.113
CKS2	Yes	53.8641	187.372	87.1043	140.638
CLGN	Yes	2.53332	3.93422	1.47911	12.2352
CLPP	Yes	8.31631	16.8545	8.89628	18.3789
CLUH	Yes	4.09445	18.1698	9.46632	17.9759
COQ8A		0.791214	7.53053	2.68916	9.2531
COX5A	Yes	40.9889	75.5766	31.2496	69.518
CRYM-AS1	Yes	0.306615	1.08949	0.367806	1.39086
CSNK2A1	Yes	30.826	68.8938	21.0254	57.5818
CSNK2A3		24.3085	48.8507	12.7025	42.562
CT45A1	Yes	2.4191	11.7387	2.91867	5.60578
CT45A4		0.5049	1.67294	0.939553	2.38207
CTA-29F11.1	Yes	13.2883	23.3694	7.67025	28.8237
CTA-384D8.31		0	5.69881	0.981988	12.0685
CTU1	Yes	2.62006	9.86028	3.27502	10.7549
CYCS	Yes	28.8309	48.6426	21.285	87.9014
DAZAP1	Yes	9.18864	21.9643	8.90303	19.5157
DCAF13	Yes	9.79268	18.5588	6.32956	16.0105
DCUN1D5	Yes	10.6805	26.1835	15.9916	31.8936
DDIT3	Yes	16.5568	96.2912	24.4776	119.271
DDX10	Yes	2.86677	7.42202	5.32068	15.5294
DDX18	Yes	17.1977	31.0118	17.1433	36.2473
DDX21	Yes	18.5732	63.5278	46.7328	173.231
DDX55	Yes	5.07925	10.9216	5.50422	10.3943
DGKE	Yes	2.63537	4.93574	1.40545	4.25933
DHODH	Yes	2.43098	9.95419	1.87861	6.39145
DHX33	Yes	4.38146	11.8848	7.6666	19.5467
DIMT1	Yes	5.91075	14.5187	4.42928	17.458
DKC1	Yes	12.9599	58.3144	24.4665	84.3708
DNAJA3	Yes	6.26578	16.4097	7.39137	16.9022
DNPH1	Yes	8.30024	19.2811	8.34585	27.1096
DPH1	Yes	1.5952	3.29282	1.85674	5.4938
DPH2	Yes	6.72323	20.8028	14.1017	41.8348
DRG1	Yes	25.5928	50.1289	26.338	59.4449
DTD1	Yes	10.1501	19.267	6.14404	18.6511
DVL1	Yes	9.39246	24.3384	10.4695	24.8586
DYRK3	Yes	4.35445	9.2669	4.3252	19.3332
EAF2	Yes	0.396064	1.13735	0.638754	1.85276
EBNA1BP2	Yes	14.5483	30.0405	20.7814	54.6001
ECE2	Yes	0.823865	2.67137	0.894161	3.8929
EDNRA	Yes	0.827081	1.84727	0.606308	2.61374
EIF1	Yes	69.0779	145.502	99.448	242.361
EIF2B3	Yes	9.76227	17.3283	8.30146	25.6163
EIF3B	Yes	38.8771	88.1924	37.6321	65.9505
EIF3C		20.9848	50.3452	25.9235	42.7523
EIF3CL		47.6504	119.998	69.6293	113.12
EIF3D	Yes	51.5699	125.221	55.4565	165.84
EIF3I	Yes	85.0994	167.661	101.5	243.297
EIF3M	Yes	17.2522	36.1204	22.6581	43.9625
EIF4A1P2		0.574618	2.15428	0.463359	1.31414
EIF5A	Yes	38.7748	100.993	73.6448	173.036
EIF5AL1		0.602451	1.36886	0.66915	2.20144
EMG1	Yes	8.17748	17.2614	8.04185	23.9012
ENO1	Yes	448.835	800.704	462.997	1088.14
EPB41L4A-AS1	Yes	4.5911	11.3712	4.67188	21.9889
ESF1	Yes	11.1825	21.2654	6.88725	20.9607
ESRRA	Yes	6.08488	18.7321	7.19131	18.303
FAM207A	Yes	6.30031	16.7519	7.36771	15.2819
FAM216A	Yes	1.57879	8.69364	1.23203	3.07066
FAM234B	Yes	2.60558	5.37262	3.25391	7.38708
FAM60A	Yes	13.0987	41.4922	15.6997	50.1809
FAM72A		1.74193	9.26819	2.71693	7.76333
FAM72B		2.35074	13.0516	5.15272	14.4928
FAM72C		0.834564	7.13788	1.56347	4.62699
FAM72D		3.18785	22.0459	5.81013	15.8398
FARSB	Yes	10.1753	41.8442	18.0607	61.8649
FBL	Yes	26.6477	106.435	41.0085	103.494
FKBP4	Yes	16.5785	55.9844	38.7514	98.3111
FOSL1	Yes	17.7209	52.0671	15.1421	63.143
FOXP4-AS1	Yes	0.750572	3.77188	1.04542	6.16396
GARS	Yes	52.1892	210.668	87.9286	141.292
GART	Yes	14.5796	40.9784	15.2097	25.9214
GAS5	Yes	34.2505	135.787	31.9865	129.915
GCAT	Yes	7.26357	20.6243	4.29884	16.2099
GCNA		1.47138	3.07318	0.979276	18.576
GFOD1	Yes	0.747875	2.82057	0.423206	2.5642
GGCT	Yes	6.71623	21.6045	7.59437	16.0626
GNL2	Yes	11.2751	27.001	11.0117	22.2748
GNL3	Yes	12.022	35.8472	19.0973	67.1207
GNPDA1	Yes	14.141	40.7291	10.029	29.1795
GOLGA2P7		5.691	16.7019	8.23924	18.608
GPAT3	Yes	8.46982	20.2846	5.05312	14.7305
GPD1L	Yes	2.438	5.61292	1.28423	6.81402
GPN3	Yes	6.59161	12.326	5.10936	12.8901
GPR63	Yes	1.2367	3.4386	0.923858	2.87729
GRB14		0.687288	2.02278	0.434337	1.62602
GSR	Yes	30.428	64.3671	21.8613	48.9662
HEATR1	Yes	12.7904	27.4994	16.3673	29.6767
HK2	Yes	12.312	42.7788	7.41538	49.6931
HSPA6	Yes	0.709608	12.9009	0.195072	1.29091
HSPA9	Yes	60.0992	199.903	50.017	152.423
HSPD1	Yes	60.5746	220.148	87.0434	204.874
IFRD1	Yes	6.14072	11.4094	3.82222	10.5386
IGHMBP2	Yes	3.31812	6.96292	3.56913	7.03389
ITPR1	Yes	2.38118	5.85432	2.25569	9.82783
KCNJ14		0.936866	2.12597	0.91177	2.38439
KDM7A	Yes	2.89186	6.76609	3.17173	8.50854
KLHDC7B		0.0468762	1.32741	0.240545	3.89837
KLHL21	Yes	6.68425	18.5885	3.02342	12.9361
KM-PA-2		2.59906	24.7364	14.5637	42.674
LAS1L	Yes	10.185	28.8853	13.8844	25.4652
LDHB	Yes	107.023	298.213	135.48	233.772
LETM1	Yes	7.84637	16.9727	6.25429	15.8413
LIMA1	Yes	10.3762	19.0677	10.7549	27.8372
LINC01583		4.28592	10.2563	5.44325	23.2701
LINC01703		0.426939	1.70279	0.375572	1.59775
LONP1	Yes	17.2467	54.5999	12.1276	44.0547
LRRC8B	Yes	3.14966	7.03335	3.6292	8.04794
LSM11	Yes	2.42764	7.53352	1.93574	4.07322
LURAP1L-AS1		1.5793	2.51953	0.643188	9.85046
LYAR	Yes	5.98554	23.6796	3.96677	15.3669
MACROD1	Yes	3.65786	11.2428	4.79712	17.4077
MARS2	Yes	1.55579	5.64938	2.46825	13.6143
MCRIP2		1.26726	4.23229	2.52155	7.2962
MDH2	Yes	32.3273	70.4793	37.4033	73.3955
MDN1	Yes	9.44033	29.0209	9.50626	23.9992
METAP1	Yes	12.4133	30.9548	15.753	25.755
MFSD2A	Yes	1.4696	4.08895	2.03921	3.69195
MIR17HG	Yes	2.00754	6.16525	2.79617	5.2799
MOCOS	Yes	4.8886	14.2359	4.04187	12.6699
MON1A	Yes	1.19108	2.65285	1.38342	3.00698
MRPL2	Yes	8.5593	19.954	8.17717	19.5463
MRPL37	Yes	23.1845	56.117	29.9191	64.9844
MRPL39	Yes	18.7098	40.249	15.6015	39.2638
MRPL4	Yes	3.1004	9.52144	5.89667	11.925
MRPS18B	Yes	22.1301	53.7871	30.7038	64.3061
MRPS35	Yes	22.494	50.8899	18.5931	36.6401
MYBBP1A	Yes	3.74081	15.1992	9.163	21.5465
MYCN		1.26628	29.2493	2.3503	52.2897
NAA15	Yes	6.79957	14.7514	7.5033	14.3619
NAA25	Yes	6.38877	13.2621	4.7443	10.4549
NANS	Yes	6.96476	12.7813	5.71124	18.1225
NAT10	Yes	8.05079	27.1811	13.9212	30.9601
NCL	Yes	31.4853	103.285	54.0236	102.482
NCS1	Yes	13.9438	25.4382	12.7092	37.1609
NDUFAF2	Yes	22.3338	51.5208	12.6329	44.3557
NDUFAF4	Yes	4.25036	10.2372	3.37884	9.12374
NDUFS7	Yes	2.90353	6.90365	2.55146	6.5397
NFKBIA	Yes	34.9483	66.3824	28.5865	84.6985
NFKBIB	Yes	8.62718	15.8808	7.34153	31.5144
NFXL1	Yes	7.01972	12.2215	6.50979	14.7083
NIFK	Yes	14.9546	38.8261	22.9967	87.2
NIP7	Yes	12.0979	23.2457	11.6312	26.065
NOB1	Yes	14.6559	60.4322	21.2208	47.2192
NOC2L	Yes	15.6938	43.2294	14.6221	42.5752
NOC3L	Yes	5.2609	13.0028	7.20667	20.9124
NOC4L	Yes	8.25762	23.4537	10.6885	22.5557
NOL6	Yes	11.6443	33.9437	12.5736	36.9682
NOLC1	Yes	18.0468	76.6112	29.4234	123.117
NOP14	Yes	12.7803	44.5871	9.65936	27.6423
NOP56	Yes	13.2077	41.4373	19.3548	43.0798
NPM1P39		0.485145	3.54738	1.54113	4.11866
NR0B1	Yes	0.795545	2.76679	0.139966	1.72016
NR2C2AP	Yes	4.65011	20.0425	6.27345	18.4016
NUP88	Yes	5.46897	13.869	8.72691	22.0112
PA2G4	Yes	13.6512	48.4342	29.3584	68.8809
PAICS	Yes	24.8724	72.8807	25.774	55.2211
PAK1IP1	Yes	12.7355	35.5089	11.4202	46.3972
PAQR3	Yes	4.39736	6.94317	3.34787	8.70765
PCOLCE2	Yes	0.201447	1.92826	0.531628	3.07835
PDCD11	Yes	6.32469	22.3542	15.601	37.8197
PDCD2L	Yes	1.91057	8.12807	1.79562	7.12964
PER1	Yes	2.1826	9.81508	5.93026	14.3211
PES1	Yes	21.0602	50.1399	19.0587	60.6253
PFAS	Yes	4.14922	16.3153	10.4433	18.2892
PFDN2	Yes	67.4111	243.172	51.5425	232.189
PIM3	Yes	24.5547	138.356	27.2928	108.321
PNO1	Yes	9.83125	31.1385	11.6465	55.1605
PNP	Yes	3.5907	9.95717	6.65509	38.8585
PNPT1	Yes	7.22335	21.882	8.18808	25.8058
POLR1B	Yes	7.54312	30.6148	13.5196	46.9676
POLR1C	Yes	5.18379	15.7597	7.43884	19.4961
POLR3D	Yes	15.4175	26.2406	7.43704	29.7033
POLR3E	Yes	3.6426	12.1175	4.85308	8.51029
POLR3G	Yes	1.08147	8.73787	1.26591	8.7762
POLRMT	Yes	7.14168	25.6353	8.25421	18.7166
PPAN	Yes	0.515666	1.2773	0.517289	1.35424
PPARG		2.11384	3.98043	1.86714	12.0858
PPARGC1B	Yes	0.010878	1.34929	0.314987	2.5839
PPAT	Yes	6.6894	27.163	6.67068	21.3574
PPIF	Yes	6.97364	27.2069	18.546	63.282
PPP1R15A	Yes	21.8946	86.6184	19.8551	132.273
PPP2R2A	Yes	8.07548	19.1826	12.3364	36.6831
PPRC1	Yes	5.95793	21.5421	13.3472	30.1185
PRKCE	Yes	5.05186	8.76495	3.18469	9.03216
PRMT1	Yes	23.8112	52.6782	25.5882	49.4901
PRMT3	Yes	4.1803	8.03965	4.41808	16.4226
PRPS1	Yes	9.71609	22.8338	10.2556	29.7254
PSMA6P1		0.567639	1.5093	0.416119	1.37686
PSMG4	Yes	2.48303	5.85068	2.4911	5.2953
PUM3	Yes	10.4883	25.6978	12.8904	35.3742
PUS1	Yes	2.21366	10.9556	3.3352	8.6962
PVR	Yes	15.2199	30.256	15.3486	54.9825
PWWP2B	Yes	1.42798	4.64063	2.61703	5.93777
QSOX2	Yes	7.62935	17.2326	7.8731	19.4977
RAB39B	Yes	2.50012	4.72245	2.33128	6.09199
RAN	Yes	55.2546	115.849	70.9564	133.924
RELB	Yes	12.1728	27.2689	11.3449	39.403
RIOK1	Yes	5.65245	14.9948	6.84257	16.2095
RIOX2		5.74685	9.4852	5.01956	14.6068
RP11-152F13.3		3.30977	8.90642	3.30327	8.95394
RP11-152F13.7		3.26252	8.42535	4.45446	10.2593
RP11-160E2.6		360.092	732.134	474.214	946.118
RP11-234A1.1		102.177	223.313	121.143	294.993
RP11-356B19.11		1.22793	2.58227	0.654659	2.43691
RP11-417L19.6		2.19836	14.6131	4.83467	20.5675
RP11-583F2.6		0	2.99569	0.458846	1.30134
RP1-159M24.1		0.476084	1.37663	0.828882	2.90758
RP11-61N20.3		1.90061	5.24793	2.94733	8.13101
RP11-66H6.4		1.02448	1.86788	0.42915	3.49922
RP11-670E13.6		2.82025	11.2482	2.21512	23.2447
RP11-9M16.2		0	2.58588	1.18822	6.31865
RP13-258O15.1		0.160788	1.1543	0.471474	1.33716
RP13-996F3.3		2.84523	10.0239	4.77986	10.5985
RP9	Yes	9.04917	16.6462	8.55609	29.3728
RPF2	Yes	5.71981	12.8321	6.00126	27.5744
RPL13	Yes	143.66	309.071	163.689	288.254
RPL18	Yes	74.2673	158.352	97.3603	199.13
RPL21P16		92.8906	204.344	105.973	206.555
RPL22L1	Yes	3.52627	17.574	10.6935	55.9252
RPL27	Yes	124.878	274.878	146.41	299.198
RPL31P2		0.371901	1.63161	0.817889	3.47945
RPL39	Yes	84.0848	166.766	71.3853	158.889
RPL39P3		571.612	1223.06	402.56	965.128
RPL4P4		9.99137	22.8643	9.76583	18.6728
RPL5	Yes	188.503	419.339	234.868	445.698
RPS18	Yes	324.551	745.516	362.605	903.99
RPS7	Yes	48.9581	101.953	56.5178	107.165
RPUSD4	Yes	3.62278	11.1346	5.18564	8.21028
RRP12	Yes	3.17269	14.6995	4.57328	21.2499
RRP1B	Yes	13.1885	34.7726	10.6402	20.3878
RSAD1	Yes	6.5294	19.5013	9.70768	27.0461
RSL1D1	Yes	15.7667	46.6435	26.6745	68.1247
RSL24D1	Yes	31.4289	78.4249	22.8175	45.8951
RUVBL2	Yes	24.6604	61.4506	21.6345	52.3033
SCFD2	Yes	9.79467	19.5938	4.90511	14.8496
SCML1	Yes	2.84393	5.67639	1.91652	6.25743
SERBP1	Yes	37.2436	88.8696	39.728	69.8371
SFXN4	Yes	2.81464	11.8545	6.30004	23.5245
SH3BGR		2.71973	6.02211	0.20625	5.65453
SLC16A1	Yes	18.7532	43.3714	26.2952	63.3679
SLC19A1	Yes	1.97731	4.74852	1.56773	3.34564
SLC19A2	Yes	7.06572	15.5374	2.85582	13.5586
SLC1A5	Yes	38.397	165.51	84.5664	163.116
SLC25A19	Yes	1.37416	5.24457	2.8051	11.384
SLC25A22	Yes	4.31452	8.50767	4.14709	14.3178
SLC25A33	Yes	3.27416	7.67552	4.17366	12.5177
SLC7A5	Yes	12.1296	192.295	83.0049	162.568
SLC7A5P1	Yes	0.391639	6.14386	2.39249	5.1569
SNHG1	Yes	11.2546	50.7236	18.649	42.6269
SNHG10	Yes	3.2799	10.8677	3.88403	6.70676
SNHG15	Yes	3.32544	13.7997	5.07284	27.4156
SNHG17	Yes	2.47916	11.7451	6.23811	25.9634
SNHG5	Yes	9.76028	23.7368	6.89746	19.223
SNORA65		5.39257	17.6362	9.48751	26.9077
SNORA71C		31.3896	88.4698	51.0072	123.997
SNORA74		14.9972	37.5579	13.8065	39.5194
SNORD3B-1		617.428	1743.76	589.366	1320.69
SNORD3B-2		521.832	1736.48	548.471	1242.38
SNORD82		0	1.5977	0	7.28751
SNOU2_19		26.2888	197.816	17.3444	47.3688
SNRPA	Yes	17.845	63.3566	33.9557	61.5781
SNRPB	Yes	55.1831	127.154	51.3505	104.067
SORD	Yes	4.70088	16.2248	3.95506	15.0862
SORD2P		2.03719	6.82506	1.31771	5.83001
SPOCD1		0.672834	1.19969	0.261124	2.13945
SRF	Yes	12.3957	25.1385	10.8848	23.3263
SRPK1	Yes	15.724	31.5195	12.6096	27.9761
SRPRB	Yes	6.99357	12.1605	5.87674	18.149
STK26	Yes	3.95037	11.7708	5.48535	17.2954
TAF4B	Yes	0.493777	9.23528	0.647742	3.83624
TAF5	Yes	2.08079	5.54405	2.8463	6.93518
TCEA1	Yes	28.4383	67.8001	30.0545	94.1517
TCEA1P2		25.5344	58.5736	22.2353	68.3707
TCERG1	Yes	9.48496	20.6249	10.2616	17.8466
TFB2M	Yes	7.05586	15.6744	8.95444	18.7314
THAP4		9.26693	27.1691	14.7787	27.719
TIMM50	Yes	6.26883	15.0662	6.94529	15.3638
TMEM147	Yes	26.4521	43.85	25.7485	63.4074
TMEM231	Yes	4.6386	10.0404	2.50332	7.79031
TMEM241	Yes	2.45693	5.06108	1.37556	3.8732
TMEM33	Yes	21.2948	37.006	19.7018	52.2508
TNFRSF10B	Yes	35.7177	59.4755	31.6136	89.1654
TOMM34	Yes	26.6543	77.7505	37.7829	115.639
TOMM40	Yes	17.9045	36.0457	18.9049	39.3243
TRABD	Yes	5.75857	17.7531	11.9146	24.0144
TRAP1	Yes	10.488	54.4111	18.5624	60.8989
TRIB3	Yes	7.55337	131.168	36.0962	147.49
TRIM14	Yes	1.80738	5.98152	2.31159	5.96966
TRIP13	Yes	8.80231	26.6403	14.349	25.363
TRMT1	Yes	5.62661	17.2214	5.31628	12.7163
TXN	Yes	81.7055	165.751	92.3413	204.267
UBE2S	Yes	23.2086	88.312	44.7733	97.4979
UBE2SP1		6.49688	20.9803	11.5994	24.1828
UCHL3	Yes	0.662394	1.84931	0.917209	3.55768
UCK2	Yes	11.549	46.1444	10.4668	23.3641
UQCRH	Yes	75.5802	133.722	60.6615	143.007
URB1	Yes	7.77431	19.6043	9.35803	21.2756
USP36	Yes	7.37092	21.5807	10.1835	27.5876
UTP15	Yes	5.99999	12.4738	5.14639	11.0333
UTP18	Yes	22.7495	58.3241	23.5139	41.7271
UTP4		9.09456	24.7952	11.9408	25.5916
VARS	Yes	16.5892	72.2145	28.1504	63.0961
WBSCR22	Yes	5.8243	10.3406	5.7187	16.2189
WDR12	Yes	3.89891	13.0118	5.07242	14.3059
WDR3	Yes	8.09856	24.9801	9.63294	26.4904
WDR4	Yes	6.40097	14.1943	4.2982	10.7263
WDR43	Yes	11.6443	39.2385	26.5664	74.1985
WDR74	Yes	7.13084	28.5852	8.50663	19.2355
XPO5	Yes	12.3736	36.8947	15.1862	47.6968
YARS	Yes	11.5928	47.2307	27.9295	64.489
YRDC	Yes	9.59795	21.7737	10.3288	46.5347
ZNF485	Yes	2.45669	6.55545	2.29404	8.0567
ZNF57	Yes	1.65693	4.01314	2.07595	6.88979
ZNF598	Yes	7.96325	21.8397	12.6154	24.5863
ZNF692	Yes	2.05189	5.13794	2.36745	5.06361
ZNRF2P2	Yes	2.60813	8.32174	3.12863	5.75114
ZPR1		4.92876	9.95937	4.89262	16.2987
1: 2-fold cutoff for both SKNMM and U2OS with p<0.05.
2: MYCN binding sites were identified in ChIP-seq for SKNMM(+DOX)
3: FPKM values are shown
shaded genes have expanded chromHMM state 13 in the presence of doxycycline

## Sheet: upregulated pathway
Table S7. Upregulated pathways in SKNMM and U2OS cells with MYCN induction.
Term	Overlap	P-value	Adjusted P-value	Z-score	Genes	Database
tRNA binding (GO:0000049)	117/1219	1.21594e-58	1.46399e-55	-3.86755	RPL5 TCERG1 RRP1 PPAN ENO1 NOC2L RRP9 FBL RPS18 RPL36 TRIM25 RPL39 DDX18 RPS7 DIMT1 PUS1 DDX10 CD3EAP POLRMT EBNA1BP2 DKC1 NCL CCDC86 RPL27 FKBP4 SNRPA SNRPB NOP2 NOLC1 SNU13 TXN RPF2 GSPT1 EMG1 DHX33 PDCD11 BRIX1 LYAR PPARGC1B YARS HSPA9 NOP14 PNPT1 NOP16 PNO1 NR0B1 PA2G4 PUM3 EIF1 SRPK1 YRDC LAS1L ALDH18A1 AARS USP36 DAZAP1 WDR3 AKAP8L ADK MRPL39 NAT10 MRPL37 WDR43 MRPL4 MRPL2 XPO5 RRP12 EIF5A …	GO_Molecular_Function
mRNA binding (GO:0003729)	116/1230	2.95572e-57	9.36601e-55	-3.85501	RPL5 TCERG1 RRP1 PPAN ENO1 NOC2L RRP9 FBL RPS18 RPL36 TRIM25 RPL39 DDX18 RPS7 DIMT1 PUS1 DDX10 CD3EAP POLRMT EBNA1BP2 DKC1 NCL CCDC86 RPL27 FKBP4 SNRPA SNRPB NOP2 NOLC1 SNU13 TXN RPF2 GSPT1 EMG1 DHX33 PDCD11 BRIX1 LYAR PPARGC1B YARS HSPA9 NOP14 PNPT1 NOP16 PNO1 NR0B1 PA2G4 PUM3 EIF1 SRPK1 LAS1L ALDH18A1 USP36 DAZAP1 WDR3 AKAP8L ADK MRPL39 NAT10 MRPL37 WDR43 MRPL4 MRPL2 C1QBP XPO5 RRP12 EIF5A UTP1…	GO_Molecular_Function
snoRNA binding (GO:0030515)	115/1206	3.23673e-57	9.36601e-55	-3.82091	RPL5 TCERG1 RRP1 PPAN ENO1 NOC2L RRP9 FBL RPS18 RPL36 TRIM25 RPL39 DDX18 RPS7 DIMT1 PUS1 DDX10 CD3EAP IMP4 POLRMT EBNA1BP2 DKC1 NCL CCDC86 RPL27 FKBP4 SNRPA SNRPB NOP2 NOLC1 SNU13 TXN RPF2 GSPT1 EMG1 DHX33 PDCD11 BRIX1 LYAR PPARGC1B YARS HSPA9 NOP14 PNPT1 NOP16 PNO1 NR0B1 PA2G4 PUM3 EIF1 SRPK1 LAS1L ALDH18A1 USP36 DAZAP1 WDR3 AKAP8L ADK MRPL39 NAT10 MRPL37 WDR43 MRPL4 MRPL2 XPO5 RRP12 EIF5A UTP15…	GO_Molecular_Function
translation factor activity, RNA binding (GO:0008135)	115/1210	4.61354e-57	9.36601e-55	-3.82735	RPL5 TCERG1 RRP1 PPAN ENO1 NOC2L RRP9 FBL RPS18 RPL36 TRIM25 RPL39 DDX18 RPS7 DIMT1 PUS1 DDX10 CD3EAP POLRMT EBNA1BP2 DKC1 NCL CCDC86 RPL27 FKBP4 SNRPA SNRPB NOP2 NOLC1 SNU13 TXN RPF2 GSPT1 EMG1 DHX33 PDCD11 BRIX1 LYAR PPARGC1B YARS HSPA9 NOP14 EIF2B3 PNPT1 NOP16 PNO1 NR0B1 PA2G4 PUM3 EIF1 SRPK1 LAS1L ALDH18A1 USP36 DAZAP1 WDR3 AKAP8L ADK MRPL39 NAT10 MRPL37 WDR43 MRPL4 MRPL2 XPO5 RRP12 EIF5A UTP…	GO_Molecular_Function
primary miRNA binding (GO:0070878)	115/1204	2.70965e-57	9.36601e-55	-3.80669	RPL5 TCERG1 RRP1 PPAN ENO1 NOC2L RRP9 FBL RPS18 RPL36 TRIM25 RPL39 DDX18 RPS7 DIMT1 PUS1 DDX10 CD3EAP POLRMT EBNA1BP2 DKC1 NCL CCDC86 RPL27 FKBP4 SNRPA SNRPB NOP2 NOLC1 SNU13 TXN RPF2 GSPT1 EMG1 DHX33 PDCD11 BRIX1 LYAR PPARGC1B YARS HSPA9 NOP14 PNPT1 NOP16 PNO1 NR0B1 PA2G4 PUM3 EIF1 SRPK1 LAS1L ALDH18A1 USP36 DAZAP1 WDR3 AKAP8L ADK MRPL39 NAT10 MRPL37 WDR43 MRPL4 MRPL2 XPO5 RRP12 EIF5A UTP15 PRMT…	GO_Molecular_Function
single-stranded RNA binding (GO:0003727)	115/1216	7.8305e-57	9.36601e-55	-3.83316	RPL5 TCERG1 RRP1 PPAN ENO1 NOC2L RRP9 FBL RPS18 RPL36 LONP1 TRIM25 RPL39 DDX18 RPS7 DIMT1 PUS1 DDX10 CD3EAP POLRMT EBNA1BP2 DKC1 NCL CCDC86 RPL27 FKBP4 SNRPA SNRPB NOP2 NOLC1 SNU13 TXN RPF2 GSPT1 EMG1 DHX33 PDCD11 BRIX1 LYAR PPARGC1B YARS HSPA9 NOP14 PNPT1 NOP16 PNO1 NR0B1 PA2G4 PUM3 EIF1 SRPK1 LAS1L ALDH18A1 USP36 DAZAP1 WDR3 AKAP8L ADK MRPL39 NAT10 MRPL37 WDR43 MRPL4 MRPL2 XPO5 RRP12 EIF5A UTP1…	GO_Molecular_Function
21U-RNA binding (GO:0034583)	114/1199	1.58495e-56	9.36601e-55	-3.64194	RPL5 TCERG1 RRP1 PPAN ENO1 NOC2L RRP9 FBL RPS18 RPL36 TRIM25 RPL39 DDX18 RPS7 DIMT1 PUS1 DDX10 CD3EAP POLRMT EBNA1BP2 DKC1 NCL CCDC86 RPL27 FKBP4 SNRPA SNRPB NOP2 NOLC1 SNU13 TXN RPF2 GSPT1 EMG1 DHX33 PDCD11 BRIX1 LYAR PPARGC1B YARS HSPA9 NOP14 PNPT1 NOP16 PNO1 NR0B1 PA2G4 PUM3 EIF1 SRPK1 LAS1L ALDH18A1 USP36 DAZAP1 WDR3 AKAP8L ADK MRPL39 NAT10 MRPL37 WDR43 MRPL4 MRPL2 XPO5 RRP12 EIF5A UTP15 PRMT…	GO_Molecular_Function
alpha-aminoacyl-tRNA binding (GO:1904678)	114/1199	1.58495e-56	9.36601e-55	-3.63607	RPL5 TCERG1 RRP1 PPAN ENO1 NOC2L RRP9 FBL RPS18 RPL36 TRIM25 RPL39 DDX18 RPS7 DIMT1 PUS1 DDX10 CD3EAP POLRMT EBNA1BP2 DKC1 NCL CCDC86 RPL27 FKBP4 SNRPA SNRPB NOP2 NOLC1 SNU13 TXN RPF2 GSPT1 EMG1 DHX33 PDCD11 BRIX1 LYAR PPARGC1B YARS HSPA9 NOP14 PNPT1 NOP16 PNO1 NR0B1 PA2G4 PUM3 EIF1 SRPK1 LAS1L ALDH18A1 USP36 DAZAP1 WDR3 AKAP8L ADK MRPL39 NAT10 MRPL37 WDR43 MRPL4 MRPL2 XPO5 RRP12 EIF5A UTP15 PRMT…	GO_Molecular_Function
base pairing with RNA (GO:0000498)	114/1199	1.58495e-56	9.36601e-55	-3.62903	RPL5 TCERG1 RRP1 PPAN ENO1 NOC2L RRP9 FBL RPS18 RPL36 TRIM25 RPL39 DDX18 RPS7 DIMT1 PUS1 DDX10 CD3EAP POLRMT EBNA1BP2 DKC1 NCL CCDC86 RPL27 FKBP4 SNRPA SNRPB NOP2 NOLC1 SNU13 TXN RPF2 GSPT1 EMG1 DHX33 PDCD11 BRIX1 LYAR PPARGC1B YARS HSPA9 NOP14 PNPT1 NOP16 PNO1 NR0B1 PA2G4 PUM3 EIF1 SRPK1 LAS1L ALDH18A1 USP36 DAZAP1 WDR3 AKAP8L ADK MRPL39 NAT10 MRPL37 WDR43 MRPL4 MRPL2 XPO5 RRP12 EIF5A UTP15 PRMT…	GO_Molecular_Function
7S RNA binding (GO:0008312)	114/1200	1.73141e-56	9.36601e-55	-3.63059	RPL5 TCERG1 RRP1 PPAN ENO1 NOC2L RRP9 FBL RPS18 RPL36 TRIM25 RPL39 DDX18 RPS7 DIMT1 PUS1 DDX10 CD3EAP POLRMT EBNA1BP2 DKC1 NCL CCDC86 RPL27 FKBP4 SNRPA SNRPB NOP2 NOLC1 SNU13 TXN RPF2 GSPT1 EMG1 DHX33 PDCD11 BRIX1 LYAR PPARGC1B YARS HSPA9 NOP14 PNPT1 NOP16 PNO1 NR0B1 PA2G4 PUM3 EIF1 SRPK1 LAS1L ALDH18A1 USP36 DAZAP1 WDR3 AKAP8L ADK MRPL39 NAT10 MRPL37 WDR43 MRPL4 MRPL2 XPO5 RRP12 EIF5A UTP15 PRMT…	GO_Molecular_Function
BRE binding (GO:0042835)	114/1200	1.73141e-56	9.36601e-55	-3.62571	RPL5 TCERG1 RRP1 PPAN ENO1 NOC2L RRP9 FBL RPS18 RPL36 TRIM25 RPL39 DDX18 RPS7 DIMT1 PUS1 DDX10 CD3EAP POLRMT EBNA1BP2 DKC1 NCL CCDC86 RPL27 FKBP4 SNRPA SNRPB NOP2 NOLC1 SNU13 TXN RPF2 GSPT1 EMG1 DHX33 PDCD11 BRIX1 LYAR PPARGC1B YARS HSPA9 NOP14 PNPT1 NOP16 PNO1 NR0B1 PA2G4 PUM3 EIF1 SRPK1 LAS1L ALDH18A1 USP36 DAZAP1 WDR3 AKAP8L ADK MRPL39 NAT10 MRPL37 WDR43 MRPL4 MRPL2 XPO5 RRP12 EIF5A UTP15 PRMT…	GO_Molecular_Function
GU repeat RNA binding (GO:1990605)	114/1199	1.58495e-56	9.36601e-55	-3.61988	RPL5 TCERG1 RRP1 PPAN ENO1 NOC2L RRP9 FBL RPS18 RPL36 TRIM25 RPL39 DDX18 RPS7 DIMT1 PUS1 DDX10 CD3EAP POLRMT EBNA1BP2 DKC1 NCL CCDC86 RPL27 FKBP4 SNRPA SNRPB NOP2 NOLC1 SNU13 TXN RPF2 GSPT1 EMG1 DHX33 PDCD11 BRIX1 LYAR PPARGC1B YARS HSPA9 NOP14 PNPT1 NOP16 PNO1 NR0B1 PA2G4 PUM3 EIF1 SRPK1 LAS1L ALDH18A1 USP36 DAZAP1 WDR3 AKAP8L ADK MRPL39 NAT10 MRPL37 WDR43 MRPL4 MRPL2 XPO5 RRP12 EIF5A UTP15 PRMT…	GO_Molecular_Function
AU-rich element binding (GO:0017091)	114/1203	2.25593e-56	9.36601e-55	-3.6282	RPL5 TCERG1 RRP1 PPAN ENO1 NOC2L RRP9 FBL RPS18 RPL36 TRIM25 RPL39 DDX18 RPS7 DIMT1 PUS1 DDX10 CD3EAP POLRMT EBNA1BP2 DKC1 NCL CCDC86 RPL27 FKBP4 SNRPA SNRPB NOP2 NOLC1 SNU13 TXN RPF2 GSPT1 EMG1 DHX33 PDCD11 BRIX1 LYAR PPARGC1B YARS HSPA9 NOP14 PNPT1 NOP16 PNO1 NR0B1 PA2G4 PUM3 EIF1 SRPK1 LAS1L ALDH18A1 USP36 DAZAP1 WDR3 AKAP8L ADK MRPL39 NAT10 MRPL37 WDR43 MRPL4 MRPL2 XPO5 RRP12 EIF5A UTP15 PRMT…	GO_Molecular_Function
G-quadruplex RNA binding (GO:0002151)	114/1201	1.89124e-56	9.36601e-55	-3.62228	RPL5 TCERG1 RRP1 PPAN ENO1 NOC2L RRP9 FBL RPS18 RPL36 TRIM25 RPL39 DDX18 RPS7 DIMT1 PUS1 DDX10 CD3EAP POLRMT EBNA1BP2 DKC1 NCL CCDC86 RPL27 FKBP4 SNRPA SNRPB NOP2 NOLC1 SNU13 TXN RPF2 GSPT1 EMG1 DHX33 PDCD11 BRIX1 LYAR PPARGC1B YARS HSPA9 NOP14 PNPT1 NOP16 PNO1 NR0B1 PA2G4 PUM3 EIF1 SRPK1 LAS1L ALDH18A1 USP36 DAZAP1 WDR3 AKAP8L ADK MRPL39 NAT10 MRPL37 WDR43 MRPL4 MRPL2 XPO5 RRP12 EIF5A UTP15 PRMT…	GO_Molecular_Function
histone pre-mRNA DCP binding (GO:0071208)	114/1200	1.73141e-56	9.36601e-55	-3.61771	RPL5 TCERG1 RRP1 PPAN ENO1 NOC2L RRP9 FBL RPS18 RPL36 TRIM25 RPL39 DDX18 RPS7 DIMT1 PUS1 DDX10 CD3EAP POLRMT EBNA1BP2 DKC1 NCL CCDC86 RPL27 FKBP4 SNRPA SNRPB NOP2 NOLC1 SNU13 TXN RPF2 GSPT1 EMG1 DHX33 PDCD11 BRIX1 LYAR PPARGC1B YARS HSPA9 NOP14 PNPT1 NOP16 PNO1 NR0B1 PA2G4 PUM3 EIF1 SRPK1 LAS1L ALDH18A1 USP36 DAZAP1 WDR3 AKAP8L ADK MRPL39 NAT10 MRPL37 WDR43 MRPL4 MRPL2 XPO5 RRP12 EIF5A UTP15 PRMT…	GO_Molecular_Function
misfolded RNA binding (GO:0034336)	114/1199	1.58495e-56	9.36601e-55	-3.61155	RPL5 TCERG1 RRP1 PPAN ENO1 NOC2L RRP9 FBL RPS18 RPL36 TRIM25 RPL39 DDX18 RPS7 DIMT1 PUS1 DDX10 CD3EAP POLRMT EBNA1BP2 DKC1 NCL CCDC86 RPL27 FKBP4 SNRPA SNRPB NOP2 NOLC1 SNU13 TXN RPF2 GSPT1 EMG1 DHX33 PDCD11 BRIX1 LYAR PPARGC1B YARS HSPA9 NOP14 PNPT1 NOP16 PNO1 NR0B1 PA2G4 PUM3 EIF1 SRPK1 LAS1L ALDH18A1 USP36 DAZAP1 WDR3 AKAP8L ADK MRPL39 NAT10 MRPL37 WDR43 MRPL4 MRPL2 XPO5 RRP12 EIF5A UTP15 PRMT…	GO_Molecular_Function
N6-methyladenosine-containing RNA binding (GO:1990247)	114/1199	1.58495e-56	9.36601e-55	-3.60855	RPL5 TCERG1 RRP1 PPAN ENO1 NOC2L RRP9 FBL RPS18 RPL36 TRIM25 RPL39 DDX18 RPS7 DIMT1 PUS1 DDX10 CD3EAP POLRMT EBNA1BP2 DKC1 NCL CCDC86 RPL27 FKBP4 SNRPA SNRPB NOP2 NOLC1 SNU13 TXN RPF2 GSPT1 EMG1 DHX33 PDCD11 BRIX1 LYAR PPARGC1B YARS HSPA9 NOP14 PNPT1 NOP16 PNO1 NR0B1 PA2G4 PUM3 EIF1 SRPK1 LAS1L ALDH18A1 USP36 DAZAP1 WDR3 AKAP8L ADK MRPL39 NAT10 MRPL37 WDR43 MRPL4 MRPL2 XPO5 RRP12 EIF5A UTP15 PRMT…	GO_Molecular_Function
snRNA binding (GO:0017069)	114/1202	2.06564e-56	9.36601e-55	-3.61457	RPL5 TCERG1 RRP1 PPAN ENO1 NOC2L RRP9 FBL RPS18 RPL36 TRIM25 RPL39 DDX18 RPS7 DIMT1 PUS1 DDX10 CD3EAP POLRMT EBNA1BP2 DKC1 NCL CCDC86 RPL27 FKBP4 SNRPA SNRPB NOP2 NOLC1 SNU13 TXN RPF2 GSPT1 EMG1 DHX33 PDCD11 BRIX1 LYAR PPARGC1B YARS HSPA9 NOP14 PNPT1 NOP16 PNO1 NR0B1 PA2G4 PUM3 EIF1 SRPK1 LAS1L ALDH18A1 USP36 DAZAP1 WDR3 AKAP8L ADK MRPL39 NAT10 MRPL37 WDR43 MRPL4 MRPL2 XPO5 RRP12 EIF5A UTP15 PRMT…	GO_Molecular_Function
pre-miRNA binding (GO:0070883)	114/1201	1.89124e-56	9.36601e-55	-3.61148	RPL5 TCERG1 RRP1 PPAN ENO1 NOC2L RRP9 FBL RPS18 RPL36 TRIM25 RPL39 DDX18 RPS7 DIMT1 PUS1 DDX10 CD3EAP POLRMT EBNA1BP2 DKC1 NCL CCDC86 RPL27 FKBP4 SNRPA SNRPB NOP2 NOLC1 SNU13 TXN RPF2 GSPT1 EMG1 DHX33 PDCD11 BRIX1 LYAR PPARGC1B YARS HSPA9 NOP14 PNPT1 NOP16 PNO1 NR0B1 PA2G4 PUM3 EIF1 SRPK1 LAS1L ALDH18A1 USP36 DAZAP1 WDR3 AKAP8L ADK MRPL39 NAT10 MRPL37 WDR43 MRPL4 MRPL2 XPO5 RRP12 EIF5A UTP15 PRMT…	GO_Molecular_Function
pre-mRNA binding (GO:0036002)	114/1200	1.73141e-56	9.36601e-55	-3.6079	RPL5 TCERG1 RRP1 PPAN ENO1 NOC2L RRP9 FBL RPS18 RPL36 TRIM25 RPL39 DDX18 RPS7 DIMT1 PUS1 DDX10 CD3EAP POLRMT EBNA1BP2 DKC1 NCL CCDC86 RPL27 FKBP4 SNRPA SNRPB NOP2 NOLC1 SNU13 TXN RPF2 GSPT1 EMG1 DHX33 PDCD11 BRIX1 LYAR PPARGC1B YARS HSPA9 NOP14 PNPT1 NOP16 PNO1 NR0B1 PA2G4 PUM3 EIF1 SRPK1 LAS1L ALDH18A1 USP36 DAZAP1 WDR3 AKAP8L ADK MRPL39 NAT10 MRPL37 WDR43 MRPL4 MRPL2 XPO5 RRP12 EIF5A UTP15 PRMT…	GO_Molecular_Function
piRNA binding (GO:0034584)	114/1202	2.06564e-56	9.36601e-55	-3.61121	RPL5 TCERG1 RRP1 PPAN ENO1 NOC2L RRP9 FBL RPS18 RPL36 TRIM25 RPL39 DDX18 RPS7 DIMT1 PUS1 DDX10 CD3EAP POLRMT EBNA1BP2 DKC1 NCL CCDC86 RPL27 FKBP4 SNRPA SNRPB NOP2 NOLC1 SNU13 TXN RPF2 GSPT1 EMG1 DHX33 PDCD11 BRIX1 LYAR PPARGC1B YARS HSPA9 NOP14 PNPT1 NOP16 PNO1 NR0B1 PA2G4 PUM3 EIF1 SRPK1 LAS1L ALDH18A1 USP36 DAZAP1 WDR3 AKAP8L ADK MRPL39 NAT10 MRPL37 WDR43 MRPL4 MRPL2 XPO5 RRP12 EIF5A UTP15 PRMT…	GO_Molecular_Function
miRNA binding (GO:0035198)	114/1203	2.25593e-56	9.36601e-55	-3.61103	RPL5 TCERG1 RRP1 PPAN ENO1 NOC2L RRP9 FBL RPS18 RPL36 TRIM25 RPL39 DDX18 RPS7 DIMT1 PUS1 DDX10 CD3EAP POLRMT EBNA1BP2 DKC1 NCL CCDC86 RPL27 FKBP4 SNRPA SNRPB NOP2 NOLC1 SNU13 TXN RPF2 GSPT1 EMG1 DHX33 PDCD11 BRIX1 LYAR PPARGC1B YARS HSPA9 NOP14 PNPT1 NOP16 PNO1 NR0B1 PA2G4 PUM3 EIF1 SRPK1 LAS1L ALDH18A1 USP36 DAZAP1 WDR3 AKAP8L ADK MRPL39 NAT10 MRPL37 WDR43 MRPL4 MRPL2 XPO5 RRP12 EIF5A UTP15 PRMT…	GO_Molecular_Function
regulatory region RNA binding (GO:0001069)	114/1199	1.58495e-56	9.36601e-55	-3.60101	RPL5 TCERG1 RRP1 PPAN ENO1 NOC2L RRP9 FBL RPS18 RPL36 TRIM25 RPL39 DDX18 RPS7 DIMT1 PUS1 DDX10 CD3EAP POLRMT EBNA1BP2 DKC1 NCL CCDC86 RPL27 FKBP4 SNRPA SNRPB NOP2 NOLC1 SNU13 TXN RPF2 GSPT1 EMG1 DHX33 PDCD11 BRIX1 LYAR PPARGC1B YARS HSPA9 NOP14 PNPT1 NOP16 PNO1 NR0B1 PA2G4 PUM3 EIF1 SRPK1 LAS1L ALDH18A1 USP36 DAZAP1 WDR3 AKAP8L ADK MRPL39 NAT10 MRPL37 WDR43 MRPL4 MRPL2 XPO5 RRP12 EIF5A UTP15 PRMT…	GO_Molecular_Function
RNA stem-loop binding (GO:0035613)	114/1200	1.73141e-56	9.36601e-55	-3.60321	RPL5 TCERG1 RRP1 PPAN ENO1 NOC2L RRP9 FBL RPS18 RPL36 TRIM25 RPL39 DDX18 RPS7 DIMT1 PUS1 DDX10 CD3EAP POLRMT EBNA1BP2 DKC1 NCL CCDC86 RPL27 FKBP4 SNRPA SNRPB NOP2 NOLC1 SNU13 TXN RPF2 GSPT1 EMG1 DHX33 PDCD11 BRIX1 LYAR PPARGC1B YARS HSPA9 NOP14 PNPT1 NOP16 PNO1 NR0B1 PA2G4 PUM3 EIF1 SRPK1 LAS1L ALDH18A1 USP36 DAZAP1 WDR3 AKAP8L ADK MRPL39 NAT10 MRPL37 WDR43 MRPL4 MRPL2 XPO5 RRP12 EIF5A UTP15 PRMT…	GO_Molecular_Function
telomerase RNA binding (GO:0070034)	114/1205	2.69001e-56	1.04476e-54	-3.61516	RPL5 TCERG1 RRP1 PPAN ENO1 NOC2L RRP9 FBL RPS18 RPL36 TRIM25 RPL39 DDX18 RPS7 DIMT1 PUS1 DDX10 CD3EAP POLRMT EBNA1BP2 DKC1 NCL CCDC86 RPL27 FKBP4 SNRPA SNRPB NOP2 NOLC1 SNU13 TXN RPF2 GSPT1 EMG1 DHX33 PDCD11 BRIX1 LYAR PPARGC1B YARS HSPA9 NOP14 PNPT1 NOP16 PNO1 NR0B1 PA2G4 PUM3 EIF1 SRPK1 LAS1L ALDH18A1 USP36 DAZAP1 WDR3 AKAP8L ADK MRPL39 NAT10 MRPL37 WDR43 MRPL4 MRPL2 XPO5 RRP12 EIF5A UTP15 PRMT…	GO_Molecular_Function
RNA cap binding (GO:0000339)	114/1201	1.89124e-56	9.36601e-55	-3.602	RPL5 TCERG1 RRP1 PPAN ENO1 NOC2L RRP9 FBL RPS18 RPL36 TRIM25 RPL39 DDX18 RPS7 DIMT1 PUS1 DDX10 CD3EAP POLRMT EBNA1BP2 DKC1 NCL CCDC86 RPL27 FKBP4 SNRPA SNRPB NOP2 NOLC1 SNU13 TXN RPF2 GSPT1 EMG1 DHX33 PDCD11 BRIX1 LYAR PPARGC1B YARS HSPA9 NOP14 PNPT1 NOP16 PNO1 NR0B1 PA2G4 PUM3 EIF1 SRPK1 LAS1L ALDH18A1 USP36 DAZAP1 WDR3 AKAP8L ADK MRPL39 NAT10 MRPL37 WDR43 MRPL4 MRPL2 XPO5 RRP12 EIF5A UTP15 PRMT…	GO_Molecular_Function
ribonuclease P RNA binding (GO:0033204)	114/1199	1.58495e-56	9.36601e-55	-3.59361	RPL5 TCERG1 RRP1 PPAN ENO1 NOC2L RRP9 FBL RPS18 RPL36 TRIM25 RPL39 DDX18 RPS7 DIMT1 PUS1 DDX10 CD3EAP POLRMT EBNA1BP2 DKC1 NCL CCDC86 RPL27 FKBP4 SNRPA SNRPB NOP2 NOLC1 SNU13 TXN RPF2 GSPT1 EMG1 DHX33 PDCD11 BRIX1 LYAR PPARGC1B YARS HSPA9 NOP14 PNPT1 NOP16 PNO1 NR0B1 PA2G4 PUM3 EIF1 SRPK1 LAS1L ALDH18A1 USP36 DAZAP1 WDR3 AKAP8L ADK MRPL39 NAT10 MRPL37 WDR43 MRPL4 MRPL2 XPO5 RRP12 EIF5A UTP15 PRMT…	GO_Molecular_Function
rRNA binding (GO:0019843)	114/1205	2.69001e-56	1.04476e-54	-3.60763	RPL5 TCERG1 RRP1 PPAN ENO1 NOC2L RRP9 FBL RPS18 RPL36 TRIM25 RPL39 DDX18 RPS7 DIMT1 PUS1 DDX10 CD3EAP POLRMT EBNA1BP2 DKC1 NCL CCDC86 RPL27 FKBP4 SNRPA SNRPB NOP2 NOLC1 SNU13 TXN RPF2 GSPT1 EMG1 DHX33 PDCD11 BRIX1 LYAR PPARGC1B YARS HSPA9 NOP14 PNPT1 NOP16 PNO1 NR0B1 PA2G4 PUM3 EIF1 SRPK1 LAS1L ALDH18A1 USP36 DAZAP1 WDR3 AKAP8L ADK MRPL39 NAT10 MRPL37 WDR43 MRPL4 MRPL2 XPO5 RRP12 EIF5A UTP15 PRMT…	GO_Molecular_Function
telomeric repeat-containing RNA binding (GO:0061752)	114/1200	1.73141e-56	9.36601e-55	-3.59323	RPL5 TCERG1 RRP1 PPAN ENO1 NOC2L RRP9 FBL RPS18 RPL36 TRIM25 RPL39 DDX18 RPS7 DIMT1 PUS1 DDX10 CD3EAP POLRMT EBNA1BP2 DKC1 NCL CCDC86 RPL27 FKBP4 SNRPA SNRPB NOP2 NOLC1 SNU13 TXN RPF2 GSPT1 EMG1 DHX33 PDCD11 BRIX1 LYAR PPARGC1B YARS HSPA9 NOP14 PNPT1 NOP16 PNO1 NR0B1 PA2G4 PUM3 EIF1 SRPK1 LAS1L ALDH18A1 USP36 DAZAP1 WDR3 AKAP8L ADK MRPL39 NAT10 MRPL37 WDR43 MRPL4 MRPL2 XPO5 RRP12 EIF5A UTP15 PRMT…	GO_Molecular_Function
siRNA binding (GO:0035197)	114/1203	2.25593e-56	9.36601e-55	-3.59399	RPL5 TCERG1 RRP1 PPAN ENO1 NOC2L RRP9 FBL RPS18 RPL36 TRIM25 RPL39 DDX18 RPS7 DIMT1 PUS1 DDX10 CD3EAP POLRMT EBNA1BP2 DKC1 NCL CCDC86 RPL27 FKBP4 SNRPA SNRPB NOP2 NOLC1 SNU13 TXN RPF2 GSPT1 EMG1 DHX33 PDCD11 BRIX1 LYAR PPARGC1B YARS HSPA9 NOP14 PNPT1 NOP16 PNO1 NR0B1 PA2G4 PUM3 EIF1 SRPK1 LAS1L ALDH18A1 USP36 DAZAP1 WDR3 AKAP8L ADK MRPL39 NAT10 MRPL37 WDR43 MRPL4 MRPL2 XPO5 RRP12 EIF5A UTP15 PRMT…	GO_Molecular_Function
RNA binding (GO:0003723)	114/1199	1.58495e-56	9.36601e-55	-3.58392	RPL5 TCERG1 RRP1 PPAN ENO1 NOC2L RRP9 FBL RPS18 RPL36 TRIM25 RPL39 DDX18 RPS7 DIMT1 PUS1 DDX10 CD3EAP POLRMT EBNA1BP2 DKC1 NCL CCDC86 RPL27 FKBP4 SNRPA SNRPB NOP2 NOLC1 SNU13 TXN RPF2 GSPT1 EMG1 DHX33 PDCD11 BRIX1 LYAR PPARGC1B YARS HSPA9 NOP14 PNPT1 NOP16 PNO1 NR0B1 PA2G4 PUM3 EIF1 SRPK1 LAS1L ALDH18A1 USP36 DAZAP1 WDR3 AKAP8L ADK MRPL39 NAT10 MRPL37 WDR43 MRPL4 MRPL2 XPO5 RRP12 EIF5A UTP15 PRMT…	GO_Molecular_Function
double-stranded RNA binding (GO:0003725)	114/1223	1.29075e-55	4.85643e-54	-3.61852	RPL5 TCERG1 RRP1 PPAN ENO1 NOC2L RRP9 FBL RPS18 RPL36 TRIM25 RPL39 DDX18 RPS7 DIMT1 PUS1 DDX10 CD3EAP POLRMT EBNA1BP2 DKC1 NCL CCDC86 RPL27 FKBP4 SNRPA SNRPB NOP2 NOLC1 SNU13 TXN RPF2 GSPT1 EMG1 DHX33 PDCD11 BRIX1 LYAR PPARGC1B YARS HSPA9 NOP14 PNPT1 NOP16 PNO1 NR0B1 PA2G4 PUM3 EIF1 SRPK1 LAS1L ALDH18A1 USP36 DAZAP1 WDR3 AKAP8L ADK MRPL39 NAT10 MRPL37 WDR43 MRPL4 MRPL2 XPO5 RRP12 EIF5A UTP15 PRMT…	GO_Molecular_Function
maturation of LSU-rRNA (GO:0000470)	49/203	4.559e-43	1.48806e-39	-3.54376	RPL5 WDR3 RRP1 NOC2L WDR43 RRP9 FBL NOB1 RPS18 RPL36 RIOK1 RPL39 UTP15 RPS7 WDR74 IMP4 UTP18 DIEXF EBNA1BP2 DKC1 RPL27 NIP7 HEATR1 NOP2 MAK16 NOLC1 NOC4L SNU13 NOL6 EXOSC5 EMG1 PDCD11 PES1 RPL13 RPL18 MDN1 DCAF13 NOP56 NOP14 NOP16 PNO1 WDR18 RRP1B WDR12 BYSL RSL1D1 BOP1 LAS1L TSR1	GO_Biological_Process
nucleolar part (GO:0044452)	72/635	1.22373e-39	3.01538e-37	-3.81598	RPL5 USP36 ZNF692 WDR3 RRP1 NAT10 NOC2L WDR43 RRP9 FBL RPL36 RRP12 UTP15 DDX18 RPS7 DIMT1 DDX55 WDR74 CD3EAP IMP4 URB1 GNL2 UTP18 DIEXF GNL3 EBNA1BP2 DKC1 NCL POLR1B CCDC86 KDM7A NIP7 MAK16 HEATR1 NOP2 NOLC1 DDX21 NOC4L SNU13 RPF2 NOL6 EXOSC5 EMG1 DHX33 PDCD11 PES1 BRIX1 RPL18 DTD1 LYAR MDN1 DCAF13 NOP56 NOP14 NOP16 NIFK PNO1 NOC3L RRP1B PA2G4 WDR12 NPM3 PUM3 NLE1 BYSL RSL1D1 BOP1 MYBBP1A TSR1 TC…	GO_Cellular_Component
nucleolus (GO:0005730)	72/637	1.51527e-39	3.01538e-37	-3.81211	RPL5 USP36 ZNF692 WDR3 RRP1 NAT10 NOC2L WDR43 RRP9 FBL RPL36 RRP12 UTP15 DDX18 RPS7 DIMT1 DDX55 WDR74 CD3EAP IMP4 URB1 GNL2 UTP18 DIEXF GNL3 EBNA1BP2 DKC1 NCL POLR1B CCDC86 KDM7A NIP7 MAK16 HEATR1 NOP2 NOLC1 DDX21 NOC4L SNU13 RPF2 NOL6 EXOSC5 EMG1 DHX33 PDCD11 PES1 BRIX1 RPL18 DTD1 LYAR MDN1 DCAF13 NOP56 NOP14 NOP16 NIFK PNO1 NOC3L RRP1B PA2G4 WDR12 NPM3 PUM3 NLE1 BYSL RSL1D1 BOP1 MYBBP1A TSR1 TC…	GO_Cellular_Component
maturation of 5.8S rRNA (GO:0000460)	43/187	7.44249e-37	7.76273e-34	-3.45422	RPL5 WDR3 RRP1 MAK16 HEATR1 NOLC1 NOC4L SNU13 WDR43 NOL6 RRP9 FBL EXOSC5 EMG1 PDCD11 NOB1 RPS18 PES1 RPL36 RPL13 RIOK1 RPL18 RPL39 MDN1 DCAF13 UTP15 NOP56 NOP14 RPS7 PNO1 WDR18 IMP4 RRP1B WDR12 UTP18 DIEXF BYSL BOP1 EBNA1BP2 LAS1L DKC1 TSR1 RPL27	GO_Biological_Process
rRNA modification (GO:0000154)	43/187	7.44249e-37	7.76273e-34	-3.44474	RPL5 WDR3 RRP1 HEATR1 NOLC1 NAT10 NOC4L SNU13 WDR43 NOL6 RRP9 FBL EXOSC5 EMG1 PDCD11 NOB1 RPS18 PES1 RPL36 RPL13 RIOK1 RPL18 RPL39 MDN1 DCAF13 UTP15 NOP56 NOP14 RPS7 PNO1 WDR18 IMP4 RRP1B WDR12 UTP18 DIEXF BYSL BOP1 EBNA1BP2 LAS1L DKC1 TSR1 RPL27	GO_Biological_Process
rRNA processing (GO:0006364)	43/188	9.51315e-37	7.76273e-34	-3.39357	RPL5 WDR3 RRP1 HEATR1 NOLC1 NOC4L SNU13 WDR43 NOL6 RRP9 FBL EXOSC5 EMG1 PDCD11 NOB1 RPS18 PES1 RPL36 RPL13 RIOK1 RPL18 RPL39 MDN1 DCAF13 UTP15 NOP56 NOP14 RPS7 NIFK PNO1 WDR18 IMP4 RRP1B WDR12 UTP18 DIEXF BYSL BOP1 EBNA1BP2 LAS1L DKC1 TSR1 RPL27	GO_Biological_Process
chloroplast rRNA processing (GO:1901259)	42/181	3.46596e-36	1.13129e-33	-3.38145	RPL5 WDR3 RRP1 HEATR1 NOLC1 NOC4L SNU13 WDR43 NOL6 RRP9 FBL EXOSC5 EMG1 PDCD11 NOB1 RPS18 PES1 RPL36 RPL13 RIOK1 RPL18 RPL39 MDN1 DCAF13 UTP15 NOP56 NOP14 RPS7 PNO1 WDR18 IMP4 RRP1B WDR12 UTP18 DIEXF BYSL BOP1 EBNA1BP2 LAS1L DKC1 TSR1 RPL27	GO_Biological_Process
maturation of 2S rRNA (GO:0000475)	42/181	3.46596e-36	1.13129e-33	-3.37977	RPL5 WDR3 RRP1 HEATR1 NOLC1 NOC4L SNU13 WDR43 NOL6 RRP9 FBL EXOSC5 EMG1 PDCD11 NOB1 RPS18 PES1 RPL36 RPL13 RIOK1 RPL18 RPL39 MDN1 DCAF13 UTP15 NOP56 NOP14 RPS7 PNO1 WDR18 IMP4 RRP1B WDR12 UTP18 DIEXF BYSL BOP1 EBNA1BP2 LAS1L DKC1 TSR1 RPL27	GO_Biological_Process
maturation of 4.5S rRNA (GO:0000476)	42/181	3.46596e-36	1.13129e-33	-3.37882	RPL5 WDR3 RRP1 HEATR1 NOLC1 NOC4L SNU13 WDR43 NOL6 RRP9 FBL EXOSC5 EMG1 PDCD11 NOB1 RPS18 PES1 RPL36 RPL13 RIOK1 RPL18 RPL39 MDN1 DCAF13 UTP15 NOP56 NOP14 RPS7 PNO1 WDR18 IMP4 RRP1B WDR12 UTP18 DIEXF BYSL BOP1 EBNA1BP2 LAS1L DKC1 TSR1 RPL27	GO_Biological_Process
rRNA 3'-end processing (GO:0031125)	42/181	3.46596e-36	1.13129e-33	-3.37637	RPL5 WDR3 RRP1 HEATR1 NOLC1 NOC4L SNU13 WDR43 NOL6 RRP9 FBL EXOSC5 EMG1 PDCD11 NOB1 RPS18 PES1 RPL36 RPL13 RIOK1 RPL18 RPL39 MDN1 DCAF13 UTP15 NOP56 NOP14 RPS7 PNO1 WDR18 IMP4 RRP1B WDR12 UTP18 DIEXF BYSL BOP1 EBNA1BP2 LAS1L DKC1 TSR1 RPL27	GO_Biological_Process
rRNA 5'-end processing (GO:0000967)	42/181	3.46596e-36	1.13129e-33	-3.37356	RPL5 WDR3 RRP1 HEATR1 NOLC1 NOC4L SNU13 WDR43 NOL6 RRP9 FBL EXOSC5 EMG1 PDCD11 NOB1 RPS18 PES1 RPL36 RPL13 RIOK1 RPL18 RPL39 MDN1 DCAF13 UTP15 NOP56 NOP14 RPS7 PNO1 WDR18 IMP4 RRP1B WDR12 UTP18 DIEXF BYSL BOP1 EBNA1BP2 LAS1L DKC1 TSR1 RPL27	GO_Biological_Process
snoRNA release from pre-rRNA (GO:1990417)	42/181	3.46596e-36	1.13129e-33	-3.37166	RPL5 WDR3 RRP1 HEATR1 NOLC1 NOC4L SNU13 WDR43 NOL6 RRP9 FBL EXOSC5 EMG1 PDCD11 NOB1 RPS18 PES1 RPL36 RPL13 RIOK1 RPL18 RPL39 MDN1 DCAF13 UTP15 NOP56 NOP14 RPS7 PNO1 WDR18 IMP4 RRP1B WDR12 UTP18 DIEXF BYSL BOP1 EBNA1BP2 LAS1L DKC1 TSR1 RPL27	GO_Biological_Process
cleavage involved in rRNA processing (GO:0000469)	42/184	7.25984e-36	1.97468e-33	-3.38968	RPL5 WDR3 RRP1 HEATR1 NOLC1 NOC4L SNU13 WDR43 NOL6 RRP9 FBL EXOSC5 EMG1 PDCD11 NOB1 RPS18 PES1 RPL36 RPL13 RIOK1 RPL18 RPL39 MDN1 DCAF13 UTP15 NOP56 NOP14 RPS7 PNO1 WDR18 IMP4 RRP1B WDR12 UTP18 DIEXF BYSL BOP1 EBNA1BP2 LAS1L DKC1 TSR1 RPL27	GO_Biological_Process
maturation of 5S rRNA (GO:0000481)	42/182	4.44188e-36	1.31803e-33	-3.35315	RPL5 WDR3 RRP1 HEATR1 NOLC1 NOC4L SNU13 WDR43 NOL6 RRP9 FBL EXOSC5 EMG1 PDCD11 NOB1 RPS18 PES1 RPL36 RPL13 RIOK1 RPL18 RPL39 MDN1 DCAF13 UTP15 NOP56 NOP14 RPS7 PNO1 WDR18 IMP4 RRP1B WDR12 UTP18 DIEXF BYSL BOP1 EBNA1BP2 LAS1L DKC1 TSR1 RPL27	GO_Biological_Process
maturation of SSU-rRNA (GO:0030490)	42/186	1.17899e-35	2.96018e-33	-3.38497	RPL5 WDR3 RRP1 HEATR1 NOLC1 NOC4L SNU13 WDR43 NOL6 RRP9 FBL EXOSC5 EMG1 PDCD11 NOB1 RPS18 PES1 RPL36 RPL13 RIOK1 RPL18 RPL39 MDN1 DCAF13 UTP15 NOP56 NOP14 RPS7 PNO1 WDR18 IMP4 RRP1B WDR12 UTP18 DIEXF BYSL BOP1 EBNA1BP2 LAS1L DKC1 TSR1 RPL27	GO_Biological_Process
rRNA processing_Homo sapiens_R-HSA-72312	40/180	1.09135e-33	6.1443e-31	-2.02751	RPL5 WDR3 NOP2 HEATR1 NAT10 NOC4L WDR43 NOL6 RRP9 FBL EXOSC5 EMG1 PDCD11 NOB1 RPS18 PES1 WBSCR22 RPL36 RPL13 RIOK1 RPL18 RPL39 DCAF13 UTP15 NOP56 NOP14 RPS7 DIMT1 PNO1 WDR18 IMP4 WDR12 UTP18 DIEXF BYSL BOP1 LAS1L DKC1 TSR1 RPL27	Reactome
Gene Expression_Homo sapiens_R-HSA-74160	94/1631	5.15613e-28	9.67634e-26	-2.14193	RPL5 ZNF692 VARS WDR3 WDR4 NAT10 PPP2R2A NOC2L WDR43 RRP9 FBL LSM11 NOB1 RPS18 XPO5 RPL36 RIOK1 RPL39 ZNF485 UTP15 CSNK2A1 RPS7 DIMT1 PRMT1 PUS1 MARS2 CD3EAP IMP4 TFB2M POLRMT UTP18 DIEXF CTU1 DKC1 POLR1B POLR1C GARS RPL27 SNRPA SNRPB NOP2 HEATR1 DDX21 NOC4L TXN COX5A NOL6 EMG1 EXOSC5 PDCD11 PES1 WBSCR22 RPL13 NUP88 BID RPL18 DCAF13 NR2C2AP NOP56 YARS ESRRA NOP14 EIF2B3 PNO1 WDR18 GSR TNFRSF10B N…	Reactome
Major pathway of rRNA processing in the nucleolus_Homo sapiens_R-HSA-6791226	35/166	1.00004e-28	2.81512e-26	-2.03704	RPL5 WDR3 HEATR1 NOC4L WDR43 NOL6 RRP9 FBL EXOSC5 EMG1 PDCD11 NOB1 RPS18 PES1 RPL36 RPL13 RIOK1 RPL18 RPL39 DCAF13 UTP15 NOP56 NOP14 RPS7 PNO1 WDR18 IMP4 WDR12 UTP18 DIEXF BYSL BOP1 LAS1L TSR1 RPL27	Reactome
rRNA modification in the nucleus_Homo sapiens_R-HSA-6790901	22/58	9.91628e-25	1.39572e-22	-1.94495	UTP15 NOP56 NOP14 RPS7 DIMT1 WDR3 NOP2 HEATR1 NAT10 IMP4 NOC4L UTP18 DIEXF WDR43 NOL6 RRP9 FBL EMG1 PDCD11 DKC1 WBSCR22 DCAF13	Reactome
interfibrillar mitochondrion (GO:1990844)	42/919	2.32126e-09	7.69885e-08	-4.30826	PPP1R15A AGPAT5 TOMM40 HEATR1 MRPL37 ATP5G1 UQCRH ACAT1 TIMM50 NOL6 TBRG4 HSPD1 ATP5B GRPEL1 C1QBP LONP1 BID HSPA9 NOP14 PNPT1 MDH2 ACSL1 PUS1 MRPS18B CD3EAP TRMT1 NOC3L TFB2M POLRMT GCAT DHODH LETM1 NDUFAF4 CLPP DNAJA3 NDUFAF2 PPIF CYCS PGAM5 PFDN2 ALDH18A1 DCTPP1	GO_Cellular_Component
mitochondrial derivative (GO:0016007)	42/919	2.32126e-09	7.69885e-08	-4.28865	PPP1R15A AGPAT5 TOMM40 HEATR1 MRPL37 ATP5G1 UQCRH ACAT1 TIMM50 NOL6 TBRG4 HSPD1 ATP5B GRPEL1 C1QBP LONP1 BID HSPA9 NOP14 PNPT1 MDH2 ACSL1 PUS1 MRPS18B CD3EAP TRMT1 NOC3L TFB2M POLRMT GCAT DHODH LETM1 NDUFAF4 CLPP DNAJA3 NDUFAF2 PPIF CYCS PGAM5 PFDN2 ALDH18A1 DCTPP1	GO_Cellular_Component
ribosomal large subunit assembly (GO:0000027)	15/48	8.9063e-16	2.07644e-13	-2.45847	RPL5 NOP16 NIP7 WDR74 PPAN WDR12 NOC2L RPF2 NLE1 EBNA1BP2 PES1 TSR1 BRIX1 RSL24D1 MDN1	GO_Biological_Process
mitochondrion (GO:0005739)	42/919	2.32126e-09	7.69885e-08	-4.272	PPP1R15A AGPAT5 TOMM40 HEATR1 MRPL37 ATP5G1 UQCRH ACAT1 TIMM50 NOL6 TBRG4 HSPD1 ATP5B GRPEL1 C1QBP LONP1 BID HSPA9 NOP14 PNPT1 MDH2 ACSL1 PUS1 MRPS18B CD3EAP TRMT1 NOC3L TFB2M POLRMT GCAT DHODH LETM1 NDUFAF4 CLPP DNAJA3 NDUFAF2 PPIF CYCS PGAM5 PFDN2 ALDH18A1 DCTPP1	GO_Cellular_Component
Nebenkern (GO:0016006)	42/919	2.32126e-09	7.69885e-08	-4.25406	PPP1R15A AGPAT5 TOMM40 HEATR1 MRPL37 ATP5G1 UQCRH ACAT1 TIMM50 NOL6 TBRG4 HSPD1 ATP5B GRPEL1 C1QBP LONP1 BID HSPA9 NOP14 PNPT1 MDH2 ACSL1 PUS1 MRPS18B CD3EAP TRMT1 NOC3L TFB2M POLRMT GCAT DHODH LETM1 NDUFAF4 CLPP DNAJA3 NDUFAF2 PPIF CYCS PGAM5 PFDN2 ALDH18A1 DCTPP1	GO_Cellular_Component
subsarcolemmal mitochondrion (GO:1990843)	42/919	2.32126e-09	7.69885e-08	-4.23491	PPP1R15A AGPAT5 TOMM40 HEATR1 MRPL37 ATP5G1 UQCRH ACAT1 TIMM50 NOL6 TBRG4 HSPD1 ATP5B GRPEL1 C1QBP LONP1 BID HSPA9 NOP14 PNPT1 MDH2 ACSL1 PUS1 MRPS18B CD3EAP TRMT1 NOC3L TFB2M POLRMT GCAT DHODH LETM1 NDUFAF4 CLPP DNAJA3 NDUFAF2 PPIF CYCS PGAM5 PFDN2 ALDH18A1 DCTPP1	GO_Cellular_Component
Noc1p-Noc2p complex (GO:0030690)	16/35	6.41916e-20	8.51608e-18	-1.84803	NOP14 NIP7 MAK16 HEATR1 RRP1 WDR74 PPAN NAT10 RRP1B WDR12 NOC2L RSL1D1 BOP1 EBNA1BP2 PES1 MDN1	GO_Cellular_Component
tRNA aminoacylation for protein translation (GO:0006418)	20/179	1.82825e-11	3.51024e-09	-3.25604	YARS RPL5 RPS7 VARS MARS2 MRPS18B IGHMBP2 MRPL37 MRPL4 AIMP2 RPS18 RPL36 RPL13 RPL27 GARS RPL18 RSL24D1 RPL39 FARSB AARS	GO_Biological_Process
small-subunit processome (GO:0032040)	15/33	1.05625e-18	1.05097e-16	-1.78846	NOP56 NOP14 WDR3 HEATR1 IMP4 NOC4L SNU13 UTP18 DIEXF NOL6 RRP9 FBL EMG1 PDCD11 DCAF13	GO_Cellular_Component
apoptotic mitochondrial changes (GO:0008637)	20/268	2.26131e-08	2.23664e-06	-4.19287	PPP1R15A ESRRA YARS EIF5A STOML2 CLUH PRKCE TNFRSF10B TFB2M PPRC1 POLRMT HK2 HSPD1 NFKBIA ATP5B DNAJA3 LONP1 CYCS BID SLC25A33	GO_Biological_Process
Ribosome biogenesis in eukaryotes_Homo sapiens_hsa03008	19/89	3.21898e-16	5.50445e-14	-1.994	UTP15 NOP56 CSNK2A1 WDR3 HEATR1 NAT10 IMP4 GNL2 UTP18 WDR43 GNL3 NOL6 FBL EMG1 NOB1 DKC1 RIOK1 RAN MDN1	KEGG
maturation of SSU-rRNA from tricistronic rRNA transcript (SSU-rRNA, 5.8S rRNA, LSU-rRNA) (GO:0000462)	12/42	2.36812e-12	5.15302e-10	-2.50246	NOP14 EMG1 NOB1 WDR3 HEATR1 TSR1 NOC4L SNU13 RIOK1 UTP18 DIEXF DCAF13	GO_Biological_Process
purine ribonucleoside monophosphate biosynthetic process (GO:0009168)	7/13	4.9256e-10	8.03859e-08	-3.09318	ATIC IMPDH1 PPAT ADK PFAS PAICS GART	GO_Biological_Process
Noc2p-Noc3p complex (GO:0030691)	12/23	3.83437e-16	3.05216e-14	-1.83115	BOP1 EBNA1BP2 NIP7 PES1 MAK16 RRP1 PPAN WDR74 RRP1B NOC2L WDR12 MDN1	GO_Cellular_Component
regulation of translation by machinery localization (GO:0043143)	18/194	3.93125e-09	4.93523e-07	-3.30065	RPL5 RPS7 MRPS18B IGHMBP2 NOLC1 MRPL37 PUM3 MRPL4 RPS18 TMEM33 RPL36 RPL13 RPL27 RPL18 RPL39 RSL24D1 METAP1 FARSB	GO_Biological_Process
protein targeting to mitochondrion (GO:0006626)	16/152	4.74441e-09	5.73547e-07	-3.28207	ESRRA STOML2 CLUH TOMM40 TOMM34 TFB2M POLRMT PPRC1 HK2 ATP5B SLC25A19 DNAJA3 LONP1 CYCS SLC25A33 SLC25A22	GO_Biological_Process
maturation of LSU-rRNA from tricistronic rRNA transcript (SSU-rRNA, 5.8S rRNA, LSU-rRNA) (GO:0000463)	8/20	5.35206e-10	8.31863e-08	-2.91717	RSL1D1 BOP1 PES1 MAK16 NOP2 SNU13 WDR12 RPF2	GO_Biological_Process
endonucleolytic cleavage in ITS1 to separate SSU-rRNA from 5.8S rRNA and LSU-rRNA from tricistronic rRNA transcript (SSU-rRNA, 5.8S rRNA, LSU-rRNA) (GO:0000447)	11/36	8.6936e-12	1.7735e-09	-2.24538	NOP14 EMG1 WDR3 PES1 HEATR1 TSR1 NOC4L WDR12 UTP18 DIEXF DCAF13	GO_Biological_Process
ribosomal large subunit biogenesis (GO:0042273)	10/32	6.10537e-11	1.10711e-08	-2.39115	BOP1 RPL5 EBNA1BP2 NOP16 RPS18 NIP7 PES1 WDR74 WDR12 NOC2L	GO_Biological_Process
mitochondrion morphogenesis (GO:0070584)	12/72	2.11277e-09	2.75843e-07	-2.79998	ESRRA ATP5B STOML2 PNPT1 CLUH DNAJA3 LONP1 CYCS TFB2M PPRC1 POLRMT SLC25A33	GO_Biological_Process
mitochondrial membrane organization (GO:0007006)	12/66	7.39663e-10	1.09739e-07	-2.65701	ESRRA ATP5B STOML2 CLUH DNAJA3 LONP1 CYCS TFB2M PPRC1 POLRMT SLC25A33 TIMM50	GO_Biological_Process
Metabolism of nucleotides_Homo sapiens_R-HSA-15869	16/87	8.6326e-13	9.7203e-11	-2.00418	GSR CAD ADK AK2 TXN PAICS PFAS NME1 DHODH UCK2 PNP ATIC IMPDH1 PPAT GART DCTPP1	Reactome
preribosome, large subunit precursor (GO:0030687)	11/22	1.25438e-14	8.32073e-13	-1.67416	BOP1 EBNA1BP2 NIP7 PES1 MAK16 RRP1 PPAN WDR74 RRP1B WDR12 MDN1	GO_Cellular_Component
endonucleolytic cleavage to generate mature 3'-end of SSU-rRNA from (SSU-rRNA, 5.8S rRNA, LSU-rRNA) (GO:0000461)	10/35	1.66276e-10	2.85645e-08	-2.37823	NOP14 EMG1 EXOSC5 WDR3 HEATR1 TSR1 NOC4L UTP18 DIEXF DCAF13	GO_Biological_Process
cytoplasmic translation (GO:0002181)	15/157	5.3639e-08	4.60731e-06	-3.14006	RPL5 RPS7 MRPS18B IGHMBP2 MRPL37 MRPL4 RPS18 RPL36 RPL13 RPL27 RPL22L1 RPL18 RSL24D1 RPL39 FARSB	GO_Biological_Process
mitochondrial inner membrane (GO:0005743)	23/329	6.77168e-09	2.03869e-07	-2.76706	STOML2 TOMM40 MRPS35 MRPS18B MRPL39 MRPL37 COX5A ATP5G1 GCAT UQCRH TIMM50 DHODH HSPD1 MRPL4 LETM1 MRPL2 SLC25A19 NDUFAF4 NDUFAF2 CYCS ALDH18A1 SLC25A33 SLC25A22	GO_Cellular_Component
intrinsic component of mitochondrial inner membrane (GO:0031304)	23/330	7.17127e-09	2.03869e-07	-2.76259	STOML2 TOMM40 MRPS35 MRPS18B MRPL39 MRPL37 COX5A ATP5G1 GCAT UQCRH TIMM50 DHODH HSPD1 MRPL4 LETM1 MRPL2 SLC25A19 NDUFAF4 NDUFAF2 CYCS ALDH18A1 SLC25A33 SLC25A22	GO_Cellular_Component
translational termination (GO:0006415)	15/159	6.35247e-08	5.18362e-06	-3.11523	RPL5 RPS7 MRPS18B IGHMBP2 MRPL37 GSPT1 MRPL4 RPS18 RPL36 RPL13 RPL27 RPL18 RSL24D1 RPL39 FARSB	GO_Biological_Process
mitochondrial translation (GO:0032543)	15/167	1.21837e-07	8.46117e-06	-3.19232	RPL5 RPS7 MRPS18B IGHMBP2 MRPL37 MRPL4 MRPL2 RPS18 RPL36 RPL13 RPL27 RPL18 RSL24D1 RPL39 FARSB	GO_Biological_Process
XMP biosynthetic process (GO:0097293)	6/12	1.63918e-08	1.67196e-06	-2.79905	ATIC IMPDH1 PPAT PFAS PAICS GART	GO_Biological_Process
mitochondrion organization (GO:0007005)	11/64	7.12903e-09	8.02385e-07	-2.65778	ESRRA ATP5B STOML2 CLUH DNAJA3 LONP1 CYCS TFB2M PPRC1 POLRMT SLC25A33	GO_Biological_Process
sperm mitochondrion organization (GO:0030382)	11/64	7.12903e-09	8.02385e-07	-2.65543	ESRRA ATP5B STOML2 CLUH DNAJA3 LONP1 CYCS TFB2M PPRC1 POLRMT SLC25A33	GO_Biological_Process
mitochondrion disassembly (GO:0061726)	11/65	8.45613e-09	9.20027e-07	-2.65952	ESRRA ATP5B STOML2 CLUH DNAJA3 LONP1 CYCS TFB2M PPRC1 POLRMT SLC25A33	GO_Biological_Process
mitochondrion distribution (GO:0048311)	11/72	2.57641e-08	2.40269e-06	-2.79212	ESRRA ATP5B STOML2 CLUH DNAJA3 LONP1 CYCS TFB2M PPRC1 POLRMT SLC25A33	GO_Biological_Process
mitochondrial genome maintenance (GO:0000002)	11/72	2.57641e-08	2.40269e-06	-2.75586	ESRRA ATP5B STOML2 CLUH DNAJA3 LONP1 CYCS TFB2M PPRC1 POLRMT SLC25A33	GO_Biological_Process
mitochondrial fission (GO:0000266)	11/79	6.95169e-08	5.40246e-06	-2.91724	ESRRA ATP5B STOML2 CLUH DNAJA3 LONP1 CYCS TFB2M PPRC1 POLRMT SLC25A33	GO_Biological_Process
AMP biosynthetic process (GO:0006167)	6/14	5.1806e-08	4.57013e-06	-2.82917	ATIC IMPDH1 PPAT PFAS PAICS GART	GO_Biological_Process
IMP biosynthetic process (GO:0006188)	6/15	8.51464e-08	6.17595e-06	-2.88331	ATIC IMPDH1 PPAT PFAS PAICS GART	GO_Biological_Process
ADP biosynthetic process (GO:0006172)	6/14	5.1806e-08	4.57013e-06	-2.79053	ATIC IMPDH1 PPAT PFAS PAICS GART	GO_Biological_Process
mitochondrial proton-transporting ATP synthase complex assembly (GO:0033615)	11/68	1.38593e-08	1.45925e-06	-2.5664	ESRRA ATP5B STOML2 CLUH DNAJA3 LONP1 CYCS TFB2M PPRC1 POLRMT SLC25A33	GO_Biological_Process
N-terminal peptidyl-proline dimethylation involved in translation (GO:0071891)	14/153	2.5615e-07	1.63936e-05	-3.04499	RPL5 RPS7 MRPS18B IGHMBP2 MRPL37 MRPL4 RPS18 RPL36 RPL13 RPL27 RPL18 RSL24D1 RPL39 FARSB	GO_Biological_Process
maintenance of translational fidelity (GO:1990145)	14/152	2.36183e-07	1.5418e-05	-3.02508	RPL5 RPS7 MRPS18B IGHMBP2 MRPL37 MRPL4 RPS18 RPL36 RPL13 RPL27 RPL18 RSL24D1 RPL39 FARSB	GO_Biological_Process
plastid translation (GO:0032544)	14/152	2.36183e-07	1.5418e-05	-3.02274	RPL5 RPS7 MRPS18B IGHMBP2 MRPL37 MRPL4 RPS18 RPL36 RPL13 RPL27 RPL18 RSL24D1 RPL39 FARSB	GO_Biological_Process
mitochondrial respiratory chain supercomplex assembly (GO:0097250)	11/78	6.07217e-08	5.08194e-06	-2.76565	ESRRA ATP5B STOML2 CLUH DNAJA3 LONP1 CYCS TFB2M PPRC1 POLRMT SLC25A33	GO_Biological_Process
Purine metabolism_Mus musculus_WP2185	18/158	1.37796e-10	2.75592e-08	-1.99309	PRPS1 PNPT1 AK2 ADK PAICS PFAS NME1 PNP ATIC IMPDH1 POLR3D PPAT POLR1B POLR3E POLR1C POLD2 POLR3G GART	WikiPathways
translational elongation (GO:0006414)	14/162	5.16882e-07	3.01269e-05	-3.1243	RPL5 RPS7 MRPS18B IGHMBP2 MRPL37 MRPL4 RPS18 RPL36 RPL13 RPL27 RPL18 RSL24D1 RPL39 FARSB	GO_Biological_Process
mitochondrial large ribosomal subunit assembly (GO:1902775)	7/24	8.49719e-08	6.17595e-06	-2.77189	RPL5 PPAN BRIX1 RPF2 RSL24D1 NLE1 MDN1	GO_Biological_Process
mitochondrial protein catabolic process (GO:0035694)	11/79	6.95169e-08	5.40246e-06	-2.72483	ESRRA ATP5B STOML2 CLUH DNAJA3 LONP1 CYCS TFB2M PPRC1 POLRMT SLC25A33	GO_Biological_Process
mitochondrial respiratory chain complex assembly (GO:0033108)	11/82	1.03077e-07	7.31397e-06	-2.74489	ESRRA ATP5B STOML2 CLUH DNAJA3 LONP1 CYCS TFB2M PPRC1 POLRMT SLC25A33	GO_Biological_Process
endonucleolytic cleavage in 5'-ETS of tricistronic rRNA transcript (SSU-rRNA, 5.8S rRNA, LSU-rRNA) (GO:0000480)	9/30	8.57589e-10	1.16632e-07	-2.11513	NOP14 EMG1 WDR3 HEATR1 TSR1 NOC4L UTP18 DIEXF DCAF13	GO_Biological_Process
endonucleolytic cleavage to generate mature 5'-end of SSU-rRNA from (SSU-rRNA, 5.8S rRNA, LSU-rRNA) (GO:0000472)	9/30	8.57589e-10	1.16632e-07	-2.11212	NOP14 EMG1 WDR3 HEATR1 TSR1 NOC4L UTP18 DIEXF DCAF13	GO_Biological_Process
mitochondrial fusion (GO:0008053)	11/109	1.90169e-06	7.85711e-05	-3.05155	ESRRA ATP5B STOML2 CLUH DNAJA3 LONP1 CYCS TFB2M POLRMT PPRC1 SLC25A33	GO_Biological_Process
generation of mature 3'-end of LSU-rRNA from tricistronic rRNA transcript (SSU-rRNA, 5.8S rRNA, LSU-rRNA) (GO:0000468)	5/11	5.05304e-07	2.99875e-05	-2.66936	BOP1 EXOSC5 PES1 WDR12 RPF2	GO_Biological_Process
endonucleolytic cleavage in ITS1 upstream of 5.8S rRNA from tricistronic rRNA transcript (SSU-rRNA, 5.8S rRNA, LSU-rRNA) (GO:0000464)	5/9	1.41615e-07	9.6298e-06	-2.40342	BOP1 PES1 TSR1 WDR12 RPF2	GO_Biological_Process
U3 snoRNA binding (GO:0034511)	10/25	3.42732e-12	1.25045e-10	-1.43185	NOP56 NOP14 WDR3 HEATR1 TSR1 DDX21 IMP4 SNU13 DIEXF RRP9	GO_Molecular_Function
2'-(5''-triphosphoribosyl)-3'-dephospho-CoA biosynthetic process (GO:0019361)	6/19	4.36527e-07	2.63856e-05	-2.58075	ATIC IMPDH1 PPAT PFAS PAICS GART	GO_Biological_Process
Purine metabolism_Homo sapiens_hsa00230	18/176	8.17354e-10	6.98838e-08	-1.75161	PRPS1 PNPT1 AK2 ADK PAICS PFAS NME1 PNP ATIC IMPDH1 POLR3D PPAT POLR1B POLR3E POLR1C POLD2 POLR3G GART	KEGG
GMP biosynthetic process (GO:0006177)	6/15	8.51464e-08	6.17595e-06	-2.24562	ATIC IMPDH1 PPAT PFAS PAICS GART	GO_Biological_Process
cleavage in ITS2 between 5.8S rRNA and LSU-rRNA of tricistronic rRNA transcript (SSU-rRNA, 5.8S rRNA, LSU-rRNA) (GO:0000448)	5/10	2.79398e-07	1.72067e-05	-2.41034	BOP1 PES1 TSR1 WDR12 RPF2	GO_Biological_Process
tRNA aminoacylation for mitochondrial protein translation (GO:0070127)	9/65	1.15368e-06	6.40354e-05	-2.60914	YARS AIMP2 MRPL2 VARS MARS2 MRPS18B GARS AARS FARSB	GO_Biological_Process
release of cytochrome c from mitochondria (GO:0001836)	5/22	2.48047e-05	0.000870566	-3.32486	GGCT BID HK2 HSPD1 TIMM50	GO_Biological_Process
dimethylation involved in SSU-rRNA maturation (GO:0000456)	6/22	1.15129e-06	6.40354e-05	-2.55871	NOP14 EMG1 NOB1 NOP2 SNU13 RIOK1	GO_Biological_Process
ribosomal small subunit biogenesis (GO:0042274)	6/26	3.36004e-06	0.000135397	-2.74074	BOP1 NOP14 EMG1 RPS7 RPS18 RIOK1	GO_Biological_Process
generation of mature 5'-end of LSU-rRNA from tricistronic rRNA transcript (SSU-rRNA, 5.8S rRNA, LSU-rRNA) (GO:0000477)	5/10	2.79398e-07	1.72067e-05	-2.21855	BOP1 NOB1 PES1 WDR12 RPF2	GO_Biological_Process
Cap-dependent Translation Initiation_Homo sapiens_R-HSA-72737	13/114	5.15465e-08	3.55091e-06	-1.93967	RPL5 EIF2B3 RPS7 EIF3M RPS18 EIF3I RPL36 RPL13 RPL27 RPL18 RPL39 EIF3D EIF3B	Reactome
Eukaryotic Translation Initiation_Homo sapiens_R-HSA-72613	13/114	5.15465e-08	3.55091e-06	-1.93102	RPL5 EIF2B3 RPS7 EIF3M RPS18 EIF3I RPL36 RPL13 RPL27 RPL18 RPL39 EIF3D EIF3B	Reactome
cysteinyl-tRNA aminoacylation (GO:0006423)	7/36	1.72885e-06	7.23457e-05	-2.4392	YARS AIMP2 VARS MARS2 GARS FARSB AARS	GO_Biological_Process
glutamyl-tRNA aminoacylation (GO:0006424)	7/36	1.72885e-06	7.23457e-05	-2.42362	YARS AIMP2 VARS MARS2 GARS FARSB AARS	GO_Biological_Process
threonyl-tRNA aminoacylation (GO:0006435)	7/36	1.72885e-06	7.23457e-05	-2.41961	YARS AIMP2 VARS MARS2 GARS FARSB AARS	GO_Biological_Process
asparaginyl-tRNA aminoacylation (GO:0006421)	7/36	1.72885e-06	7.23457e-05	-2.41064	YARS AIMP2 VARS MARS2 GARS FARSB AARS	GO_Biological_Process
alanyl-tRNA aminoacylation (GO:0006419)	7/35	1.41255e-06	6.40354e-05	-2.37281	YARS AIMP2 VARS MARS2 GARS FARSB AARS	GO_Biological_Process
arginyl-tRNA aminoacylation (GO:0006420)	7/35	1.41255e-06	6.40354e-05	-2.36775	YARS AIMP2 VARS MARS2 GARS FARSB AARS	GO_Biological_Process
aspartyl-tRNA aminoacylation (GO:0006422)	7/35	1.41255e-06	6.40354e-05	-2.36297	YARS AIMP2 VARS MARS2 GARS FARSB AARS	GO_Biological_Process
glutaminyl-tRNA aminoacylation (GO:0006425)	7/35	1.41255e-06	6.40354e-05	-2.3608	YARS AIMP2 VARS MARS2 GARS FARSB AARS	GO_Biological_Process
leucyl-tRNA aminoacylation (GO:0006429)	7/35	1.41255e-06	6.40354e-05	-2.35762	YARS AIMP2 VARS MARS2 GARS FARSB AARS	GO_Biological_Process
isoleucyl-tRNA aminoacylation (GO:0006428)	7/35	1.41255e-06	6.40354e-05	-2.35226	YARS AIMP2 VARS MARS2 GARS FARSB AARS	GO_Biological_Process
histidyl-tRNA aminoacylation (GO:0006427)	7/35	1.41255e-06	6.40354e-05	-2.35187	YARS AIMP2 VARS MARS2 GARS FARSB AARS	GO_Biological_Process
lysyl-tRNA aminoacylation (GO:0006430)	7/35	1.41255e-06	6.40354e-05	-2.34691	YARS AIMP2 VARS MARS2 GARS FARSB AARS	GO_Biological_Process
seryl-tRNA aminoacylation (GO:0006434)	7/35	1.41255e-06	6.40354e-05	-2.34215	YARS AIMP2 VARS MARS2 GARS FARSB AARS	GO_Biological_Process
prolyl-tRNA aminoacylation (GO:0006433)	7/35	1.41255e-06	6.40354e-05	-2.33745	YARS AIMP2 VARS MARS2 GARS FARSB AARS	GO_Biological_Process
tryptophanyl-tRNA aminoacylation (GO:0006436)	7/35	1.41255e-06	6.40354e-05	-2.33743	YARS AIMP2 VARS MARS2 GARS FARSB AARS	GO_Biological_Process
methionyl-tRNA aminoacylation (GO:0006431)	7/35	1.41255e-06	6.40354e-05	-2.33724	YARS AIMP2 VARS MARS2 GARS FARSB AARS	GO_Biological_Process
tyrosyl-tRNA aminoacylation (GO:0006437)	7/35	1.41255e-06	6.40354e-05	-2.33624	YARS AIMP2 VARS MARS2 GARS FARSB AARS	GO_Biological_Process
glycyl-tRNA aminoacylation (GO:0006426)	7/36	1.72885e-06	7.23457e-05	-2.37171	YARS AIMP2 VARS MARS2 GARS FARSB AARS	GO_Biological_Process
Formation of a pool of free 40S subunits_Homo sapiens_R-HSA-72689	12/96	6.03056e-08	3.55091e-06	-1.8906	RPL5 EIF3M RPS7 RPS18 EIF3I RPL36 RPL13 RPL27 RPL18 EIF3D RPL39 EIF3B	Reactome
valyl-tRNA aminoacylation (GO:0006438)	7/35	1.41255e-06	6.40354e-05	-2.32589	YARS AIMP2 VARS MARS2 GARS FARSB AARS	GO_Biological_Process
Purine metabolism_Homo sapiens_R-HSA-73847	8/34	6.30713e-08	3.55091e-06	-1.88336	PNP ATIC IMPDH1 PPAT ADK PAICS GART PFAS	Reactome
ATP biosynthetic process (GO:0006754)	8/56	3.59918e-06	0.000143265	-2.49085	ATP5B ATIC IMPDH1 PPAT PAICS GART PFAS ATP5G1	GO_Biological_Process
90S preribosome assembly (GO:0034463)	7/37	2.10227e-06	8.57728e-05	-2.37381	RPL5 PPAN BRIX1 RPF2 RSL24D1 NLE1 MDN1	GO_Biological_Process
viral RNA editing (GO:0075527)	10/119	2.83336e-05	0.000963343	-2.95782	RPL5 RPS7 RPS18 RPL36 RPL13 RPL27 NUP88 RPL18 RPL39 RAN	GO_Biological_Process
phenylalanyl-tRNA aminoacylation (GO:0006432)	7/36	1.72885e-06	7.23457e-05	-2.33399	YARS AIMP2 VARS MARS2 GARS FARSB AARS	GO_Biological_Process
viral transcription (GO:0019083)	10/119	2.83336e-05	0.000963343	-2.9554	RPL5 RPS7 RPS18 RPL36 RPL13 RPL27 NUP88 RPL18 RPL39 RAN	GO_Biological_Process
Noc4p-Nop14p complex (GO:0030692)	8/19	3.2578e-10	1.85229e-08	-1.41301	RSL1D1 NOP14 NOB1 HEATR1 NAT10 TSR1 NOC4L RIOK1	GO_Cellular_Component
Pyrimidine metabolism_Homo sapiens_hsa00240	13/105	1.89707e-08	1.08133e-06	-1.73479	PNPT1 CAD NME1 DHODH UCK2 PNP POLR3D POLR1B POLR3E POLR1C POLD2 POLR3G DCTPP1	KEGG
Purine ribonucleoside monophosphate biosynthesis_Homo sapiens_R-HSA-73817	6/12	1.63918e-08	1.53809e-06	-1.71213	ATIC IMPDH1 PPAT PFAS PAICS GART	Reactome
nuclear-transcribed mRNA catabolic process, 3'-5' exonucleolytic nonsense-mediated decay (GO:0070478)	11/143	2.60372e-05	0.0009041	-2.84967	RPL5 EXOSC5 RPS7 RPS18 RPL36 RPL13 RPL27 PPP2R2A RPL18 RPL39 GSPT1	GO_Biological_Process
fibrillar center (GO:0001650)	12/124	1.01809e-06	2.70134e-05	-2.16955	ESRRA UTP15 NOP56 FBL AKNA DKC1 HEATR1 CD3EAP TAF4B IMP4 URB1 WDR43	GO_Cellular_Component
Translation_Homo sapiens_R-HSA-72766	14/151	2.17628e-07	8.75174e-06	-1.93457	RPL5 EIF2B3 RPS7 EIF3M RPS18 EIF3I RPL36 RPL13 SRPRB RPL27 RPL18 RPL39 EIF3D EIF3B	Reactome
GTP hydrolysis and joining of the 60S ribosomal subunit_Homo sapiens_R-HSA-72706	12/107	2.03512e-07	8.75174e-06	-1.91871	RPL5 EIF3M RPS7 RPS18 EIF3I RPL36 RPL13 RPL27 RPL18 RPL39 EIF3D EIF3B	Reactome
3' -UTR-mediated translational regulation_Homo sapiens_R-HSA-157279	12/106	1.83368e-07	8.60304e-06	-1.87905	RPL5 EIF3M RPS7 RPS18 EIF3I RPL36 RPL13 RPL27 RPL18 RPL39 EIF3D EIF3B	Reactome
nuclear-transcribed mRNA catabolic process, 5'-3' exonucleolytic nonsense-mediated decay (GO:0070479)	10/111	1.54157e-05	0.000565359	-2.6229	RPL5 RPS7 RPS18 RPL36 RPL13 RPL27 PPP2R2A RPL18 RPL39 GSPT1	GO_Biological_Process
L13a-mediated translational silencing of Ceruloplasmin expression_Homo sapiens_R-HSA-156827	12/106	1.83368e-07	8.60304e-06	-1.87133	RPL5 EIF3M RPS7 RPS18 EIF3I RPL36 RPL13 RPL27 RPL18 RPL39 EIF3D EIF3B	Reactome
rRNA acetylation involved in maturation of SSU-rRNA (GO:1904812)	5/17	6.23782e-06	0.000245304	-2.39193	NOP14 NOB1 NAT10 SNU13 RIOK1	GO_Biological_Process
SRP-dependent cotranslational protein targeting to membrane, docking (GO:0006615)	9/88	1.47916e-05	0.00055494	-2.49878	RPL5 RPS7 RPS18 RPL36 RPL13 SRPRB RPL27 RPL18 RPL39	GO_Biological_Process
SRP-dependent cotranslational protein targeting to membrane, translocation (GO:0006616)	9/92	2.12307e-05	0.000761505	-2.55524	RPL5 RPS7 RPS18 RPL36 RPL13 SRPRB RPL27 RPL18 RPL39	GO_Biological_Process
nuclear-transcribed mRNA catabolic process, nonsense-mediated decay (GO:0000184)	10/125	4.32968e-05	0.00141321	-2.73421	RPL5 RPS7 RPS18 RPL36 RPL13 RPL27 PPP2R2A RPL18 RPL39 GSPT1	GO_Biological_Process
tRNA acetylation (GO:0051391)	6/29	6.64921e-06	0.000258369	-2.28792	CTU1 WDR4 NAT10 TRMT1 ADAT2 AARS	GO_Biological_Process
box H/ACA snoRNA binding (GO:0034513)	8/24	2.94996e-09	1.04463e-07	-1.38262	NOP56 NOP14 DKC1 WDR3 HEATR1 DDX21 IMP4 SNU13	GO_Molecular_Function
3-methyl-2-oxobutanoate dehydrogenase (lipoamide) complex (GO:0017086)	16/299	4.04813e-05	0.000575413	-2.66832	MDH2 DIMT1 MARS2 PUS1 GSR TFB2M POLRMT ACAT1 HSPD1 ATP5B GRPEL1 NDUFS7 CLPP DNAJA3 LONP1 GARS	GO_Cellular_Component
Ecsit-NDUFAF1 complex (GO:0034985)	16/299	4.04813e-05	0.000575413	-2.65409	MDH2 DIMT1 MARS2 PUS1 GSR TFB2M POLRMT ACAT1 HSPD1 ATP5B GRPEL1 NDUFS7 CLPP DNAJA3 LONP1 GARS	GO_Cellular_Component
mitochondrial electron transfer flavoprotein complex (GO:0017133)	16/299	4.04813e-05	0.000575413	-2.64793	MDH2 DIMT1 MARS2 PUS1 GSR TFB2M POLRMT ACAT1 HSPD1 ATP5B GRPEL1 NDUFS7 CLPP DNAJA3 LONP1 GARS	GO_Cellular_Component
neuron intrinsic apoptotic signaling pathway in response to endoplasmic reticulum stress (GO:0036483)	6/36	2.47382e-05	0.000870566	-2.52027	PPP1R15A DDIT3 ITPR1 TNFRSF10B TRIB3 BID	GO_Biological_Process
Metabolism_Homo sapiens_R-HSA-1430728	58/1908	3.55215e-06	0.000120835	-2.12146	RPL5 ADK ENO1 ATP5G1 PFAS HK2 ATIC PNP RPS18 PPAT RPL36 ENOPH1 RPL39 RPS7 ACSL1 CAD SORD GCAT NME1 NDUFS7 TRIB3 RPL27 DCTPP1 GART AGPAT5 PRPS1 AK2 ITPR1 TXN COX5A UQCRH ACAT1 LDHB ATP5B RPL13 NUP88 RPL18 PPARGC1B SLC19A1 SLC19A2 ESRRA SLC16A1 MDH2 MOCOS GSR PAICS DHODH GGCT AIMP2 UCK2 GNPDA1 IMPDH1 NDUFAF4 NDUFAF2 CYCS GPD1L ALDH18A1 RAN	Reactome
DNA-templated viral transcription (GO:0039695)	9/108	7.59194e-05	0.0022734	-2.80384	RPL5 RPS7 RPS18 RPL36 RPL13 RPL27 NUP88 RPL18 RPL39	GO_Biological_Process
middle viral transcription (GO:0019084)	9/108	7.59194e-05	0.0022734	-2.80147	RPL5 RPS7 RPS18 RPL36 RPL13 RPL27 NUP88 RPL18 RPL39	GO_Biological_Process
RNA-templated viral transcription (GO:0039696)	9/108	7.59194e-05	0.0022734	-2.79969	RPL5 RPS7 RPS18 RPL36 RPL13 RPL27 NUP88 RPL18 RPL39	GO_Biological_Process
mitochondrial endopeptidase Clp complex (GO:0009841)	16/299	4.04813e-05	0.000575413	-2.61686	MDH2 DIMT1 MARS2 PUS1 GSR TFB2M POLRMT ACAT1 HSPD1 ATP5B GRPEL1 NDUFS7 CLPP DNAJA3 LONP1 GARS	GO_Cellular_Component
SRP-dependent cotranslational protein targeting to membrane, signal sequence recognition (GO:0006617)	9/102	4.84647e-05	0.00150656	-2.65548	RPL5 RPS7 RPS18 RPL36 RPL13 SRPRB RPL27 RPL18 RPL39	GO_Biological_Process
mitochondrial glutamate synthase complex (NADH) (GO:0043294)	16/299	4.04813e-05	0.000575413	-2.6017	MDH2 DIMT1 MARS2 PUS1 GSR TFB2M POLRMT ACAT1 HSPD1 ATP5B GRPEL1 NDUFS7 CLPP DNAJA3 LONP1 GARS	GO_Cellular_Component
gamma DNA polymerase complex (GO:0005760)	16/300	4.21332e-05	0.000578242	-2.61072	MDH2 DIMT1 MARS2 PUS1 GSR TFB2M POLRMT ACAT1 HSPD1 ATP5B GRPEL1 NDUFS7 CLPP DNAJA3 LONP1 GARS	GO_Cellular_Component
early viral transcription (GO:0019085)	9/110	8.75711e-05	0.00238193	-2.80986	RPL5 RPS7 RPS18 RPL36 RPL13 RPL27 NUP88 RPL18 RPL39	GO_Biological_Process
mitochondrial matrix (GO:0005759)	16/299	4.04813e-05	0.000575413	-2.59073	MDH2 DIMT1 MARS2 PUS1 GSR TFB2M POLRMT ACAT1 HSPD1 ATP5B GRPEL1 NDUFS7 CLPP DNAJA3 LONP1 GARS	GO_Cellular_Component
late viral transcription (GO:0019086)	9/112	0.000100688	0.00269996	-2.84536	RPL5 RPS7 RPS18 RPL36 RPL13 RPL27 NUP88 RPL18 RPL39	GO_Biological_Process
mitochondrial processing peptidase complex (GO:0017087)	16/299	4.04813e-05	0.000575413	-2.57592	MDH2 DIMT1 MARS2 PUS1 GSR TFB2M POLRMT ACAT1 HSPD1 ATP5B GRPEL1 NDUFS7 CLPP DNAJA3 LONP1 GARS	GO_Cellular_Component
tRNA threonylcarbamoyladenosine modification (GO:0002949)	6/32	1.21666e-05	0.000461765	-2.29107	YRDC CTU1 WDR4 TRMT1 ADAT2 AARS	GO_Biological_Process
mitochondrial pyruvate dehydrogenase (lipoamide) phosphatase complex (GO:0019910)	16/299	4.04813e-05	0.000575413	-2.55364	MDH2 DIMT1 MARS2 PUS1 GSR TFB2M POLRMT ACAT1 HSPD1 ATP5B GRPEL1 NDUFS7 CLPP DNAJA3 LONP1 GARS	GO_Cellular_Component
positive regulation of telomerase RNA localization to Cajal body (GO:1904874)	5/18	8.52049e-06	0.000327187	-2.21222	DKC1 RUVBL2 RUVBL1 CCT7 CCT4	GO_Biological_Process
mitochondrial pyruvate dehydrogenase complex (GO:0005967)	16/299	4.04813e-05	0.000575413	-2.54071	MDH2 DIMT1 MARS2 PUS1 GSR TFB2M POLRMT ACAT1 HSPD1 ATP5B GRPEL1 NDUFS7 CLPP DNAJA3 LONP1 GARS	GO_Cellular_Component
mitochondrial tricarboxylic acid cycle enzyme complex (GO:0030062)	16/299	4.04813e-05	0.000575413	-2.52471	MDH2 DIMT1 MARS2 PUS1 GSR TFB2M POLRMT ACAT1 HSPD1 ATP5B GRPEL1 NDUFS7 CLPP DNAJA3 LONP1 GARS	GO_Cellular_Component
SRP-dependent cotranslational protein targeting to membrane, signal sequence processing (GO:0006618)	9/108	7.59194e-05	0.0022734	-2.67509	RPL5 RPS7 RPS18 RPL36 RPL13 SRPRB RPL27 RPL18 RPL39	GO_Biological_Process
SRP-dependent cotranslational protein targeting to membrane (GO:0006614)	9/100	4.14266e-05	0.00136582	-2.51114	RPL5 RPS7 RPS18 RPL36 RPL13 SRPRB RPL27 RPL18 RPL39	GO_Biological_Process
translation (GO:0006412)	14/348	0.00203581	0.0366127	-3.91714	RPL5 RPS7 MRPS18B IGHMBP2 MRPL37 MRPL4 RPS18 RPL36 RPL13 RPL27 RPL18 RPL39 RSL24D1 FARSB	GO_Biological_Process
Cytosolic tRNA aminoacylation_Homo sapiens_R-HSA-379716	6/24	2.01979e-06	7.58094e-05	-1.8246	YARS AIMP2 VARS GARS FARSB AARS	Reactome
tRNA pseudouridine synthesis (GO:0031119)	6/34	1.75621e-05	0.000636917	-2.17267	CTU1 PUS1 WDR4 TRMT1 ADAT2 AARS	GO_Biological_Process
transcription initiation from RNA polymerase II promoter (GO:0006367)	14/355	0.00244148	0.042164	-3.94268	ESRRA TCERG1 SRF EAF2 NFXL1 DDX21 NR0B1 FOSL1 DVL1 TCEA1 TAF4B TRIP13 TAF5 NR2C2AP	GO_Biological_Process
mRNA transcription from RNA polymerase II promoter (GO:0042789)	12/271	0.00190688	0.0345782	-3.67107	FOSL1 TCERG1 DDIT3 SRF DVL1 EAF2 TCEA1 NFXL1 TAF4B DDX21 TRIP13 TAF5	GO_Biological_Process
cytosolic large ribosomal subunit (GO:0022625)	9/68	1.70301e-06	4.23623e-05	-1.71103	MRPL4 RPL5 RPL36 RPL13 RPL22L1 RPL27 RPL18 RSL24D1 RPL39	GO_Cellular_Component
Mitochondrial Gene Expression_Homo sapiens_WP391	5/20	1.50052e-05	0.00129307	-2.02755	ESRRA TFB2M POLRMT PPRC1 PPARGC1B	WikiPathways
positive regulation of transcription of nuclear large rRNA transcript from RNA polymerase I promoter (GO:1901838)	5/20	1.50052e-05	0.000556555	-2.01755	UTP15 DHX33 NCL HEATR1 WDR43	GO_Biological_Process
transcription from RNA polymerase II promoter (GO:0006366)	13/314	0.00226978	0.039618	-3.67275	TCERG1 SRF EAF2 NFXL1 DDX21 FOSL1 DVL1 DRG1 TCEA1 TAF4B TRIP13 TAF5 NFKBIB	GO_Biological_Process
Transcriptional activation of mitochondrial biogenesis_Homo sapiens_R-HSA-2151201	7/40	3.64867e-06	0.000120835	-1.7669	ESRRA ATP5B CYCS TFB2M POLRMT PPRC1 PPARGC1B	Reactome
box C/D snoRNA binding (GO:0034512)	7/20	2.01441e-08	6.92956e-07	-1.23333	NOP56 NOP14 WDR3 HEATR1 DDX21 IMP4 SNU13	GO_Molecular_Function
Translation Factors_Homo sapiens_WP107	7/51	1.93961e-05	0.00129307	-2.00566	EIF5A EIF2B3 CLUH EIF3I EIF3D EIF1 EIF3B	WikiPathways
positive regulation of DNA repair by transcription from RNA polymerase II promoter (GO:0100026)	12/282	0.0026461	0.0436205	-3.60178	FOSL1 TCERG1 SRF DVL1 CEBPG EAF2 TCEA1 NFXL1 TAF4B DDX21 TRIP13 TAF5	GO_Biological_Process
Ribosome_Homo sapiens_hsa03010	12/137	2.93562e-06	0.000125498	-1.67342	MRPL4 RPL5 MRPL2 RPS7 RPS18 RPL36 RPL13 RPL22L1 RPL27 RPL18 RSL24D1 RPL39	KEGG
N-terminal protein amino acid methylation (GO:0006480)	5/31	0.000141691	0.00361312	-2.37885	PRMT1 PRMT3 METAP1 GSPT1 SNRPB	GO_Biological_Process
tRNA Aminoacylation_Homo sapiens_R-HSA-379724	7/42	5.13257e-06	0.000160535	-1.72759	YARS AIMP2 VARS MARS2 GARS FARSB AARS	Reactome
ribosomal small subunit assembly (GO:0000028)	5/37	0.000335229	0.00804549	-2.60775	NOP14 EMG1 RPS7 TSR1 RIOK1	GO_Biological_Process
Mitochondrial biogenesis_Homo sapiens_R-HSA-1592230	7/49	1.48033e-05	0.000433953	-1.87361	ESRRA ATP5B CYCS TFB2M PPRC1 POLRMT PPARGC1B	Reactome
protein import into mitochondrial matrix (GO:0030150)	7/79	0.000327497	0.00797723	-2.54532	TOMM40 GRPEL1 SLC25A19 TOMM34 SLC25A22 HK2 TIMM50	GO_Biological_Process
2-methylthio-N-6-(cis-hydroxy)isopentenyl adenosine-tRNA biosynthesis (GO:0002195)	5/28	8.53489e-05	0.00236006	-2.16335	CTU1 WDR4 TRMT1 ADAT2 AARS	GO_Biological_Process
tRNA demethylation (GO:1990983)	5/29	0.000101745	0.00269996	-2.20202	CTU1 WDR4 TRMT1 ADAT2 AARS	GO_Biological_Process
cyclic threonylcarbamoyladenosine biosynthetic process (GO:0061504)	5/28	8.53489e-05	0.00236006	-2.15523	CTU1 WDR4 TRMT1 ADAT2 AARS	GO_Biological_Process
tRNA adenosine deamination to inosine (GO:0140023)	5/28	8.53489e-05	0.00236006	-2.149	CTU1 WDR4 TRMT1 ADAT2 AARS	GO_Biological_Process
tRNA dihydrouridine synthesis (GO:0002943)	5/28	8.53489e-05	0.00236006	-2.14676	CTU1 WDR4 TRMT1 ADAT2 AARS	GO_Biological_Process
tRNA seleno-modification (GO:0070329)	5/28	8.53489e-05	0.00236006	-2.1453	CTU1 WDR4 TRMT1 ADAT2 AARS	GO_Biological_Process
tRNA methylthiolation (GO:0035600)	5/28	8.53489e-05	0.00236006	-2.13793	CTU1 WDR4 TRMT1 ADAT2 AARS	GO_Biological_Process
tRNA wobble base modification (GO:0002097)	5/28	8.53489e-05	0.00236006	-2.13721	CTU1 WDR4 TRMT1 ADAT2 AARS	GO_Biological_Process
tRNA-guanine transglycosylation (GO:0101030)	5/28	8.53489e-05	0.00236006	-2.1278	CTU1 WDR4 TRMT1 ADAT2 AARS	GO_Biological_Process
wybutosine biosynthetic process (GO:0031591)	5/28	8.53489e-05	0.00236006	-2.1238	CTU1 WDR4 TRMT1 ADAT2 AARS	GO_Biological_Process
Metabolism of proteins_Homo sapiens_R-HSA-392499	36/1074	4.44214e-05	0.00113678	-1.98333	RPL5 TOMM40 TXN ATP5G1 TIMM50 HSPD1 ATP5B EXOSC5 GRPEL1 RPS18 DPH1 DPH2 RPL36 RPL13 NUP88 NANS CCT7 RPL18 RPL39 CD55 CCT4 EIF5A NOP56 HSPA9 EIF2B3 CSNK2A1 RPS7 ALG3 EIF3M EIF3I DDIT3 SRPRB RPL27 PFDN2 EIF3D EIF3B	Reactome
Selenoamino acid metabolism_Homo sapiens_R-HSA-2408522	10/111	1.54157e-05	0.000433953	-1.78837	AIMP2 RPL5 RPS7 RPS18 GSR RPL36 RPL13 RPL27 RPL18 RPL39	Reactome
Metabolic pathways_Homo sapiens_hsa01100	40/1239	3.79276e-05	0.00129712	-1.91226	AGPAT5 PRPS1 DGKE ADK AK2 ENO1 COX5A PFAS ATP5G1 UQCRH HK2 ACAT1 ATP5B LDHB ATIC PNP PPAT POLD2 NANS ENOPH1 MDH2 ACSL1 CAD SORD ALG3 PAICS DHODH NME1 UCK2 GNPDA1 NDUFS7 IMPDH1 POLR3D POLR1B POLR1C CYCS POLR3G ALDH18A1 DCTPP1 GART	KEGG
tRNA thio-modification (GO:0034227)	5/29	0.000101745	0.00269996	-2.08658	CTU1 WDR4 TRMT1 ADAT2 AARS	GO_Biological_Process
mitochondrial tRNA modification (GO:0070900)	5/30	0.000120454	0.00309577	-2.11363	CTU1 WDR4 TRMT1 ADAT2 AARS	GO_Biological_Process
mRNA 5'-UTR binding (GO:0048027)	9/114	0.000115414	0.00267227	-2.07991	RPL5 RSL1D1 CLUH RPS7 NCL C1QBP XPO5 PUM3 GNL3	GO_Molecular_Function
CSNK2A2	13/229	0.000118148	0.00921554	-2.082	ESRRA NOP56 CSNK2A1 PA2G4 SRPK1 NFKBIA DKC1 NCL DDIT3 COTL1 RRP12 BID MDN1	KEA
positive regulation of sequence-specific DNA binding transcription factor activity (GO:0051091)	7/89	0.000676692	0.0144361	-2.53576	DDIT3 SRF CEBPG TRIM14 TRIM25 PPRC1 PPARGC1B	GO_Biological_Process
positive regulation of hh target transcription factor activity (GO:0007228)	7/92	0.000825018	0.0167258	-2.58625	DDIT3 SRF CEBPG TRIM14 TRIM25 PPRC1 PPARGC1B	GO_Biological_Process
tRNA modification (GO:0006400)	5/38	0.000380854	0.00887933	-2.319	CTU1 WDR4 TRMT1 ADAT2 AARS	GO_Biological_Process
base pairing with tRNA (GO:0000946)	6/31	1.00237e-05	0.000309449	-1.5821	YARS YRDC XPOT IGHMBP2 NAT10 AARS	GO_Molecular_Function
intrinsic apoptotic signaling pathway in response to endoplasmic reticulum stress (GO:0070059)	7/92	0.000825018	0.0167258	-2.55797	PPP1R15A TMEM33 DDIT3 ITPR1 CYCS TNFRSF10B TRIB3	GO_Biological_Process
methionyl-initiator methionine tRNA binding (GO:1990856)	6/31	1.00237e-05	0.000309449	-1.57602	YARS YRDC XPOT IGHMBP2 NAT10 AARS	GO_Molecular_Function
The citric acid (TCA) cycle and respiratory electron transport_Homo sapiens_R-HSA-1428517	11/153	4.85985e-05	0.00114004	-1.79803	ATP5B LDHB SLC16A1 NDUFS7 MDH2 NDUFAF4 NDUFAF2 CYCS COX5A ATP5G1 UQCRH	Reactome
positive regulation of androgen receptor activity (GO:2000825)	7/95	0.000997901	0.0198607	-2.5738	DDIT3 SRF CEBPG TRIM14 TRIM25 PPRC1 PPARGC1B	GO_Biological_Process
rRNA primary transcript binding (GO:0042134)	6/23	1.53608e-06	5.13735e-05	-1.32555	EMG1 PPAN DDX21 IMP4 RPF2 DIEXF	GO_Molecular_Function
positive regulation of thyroid hormone receptor activity (GO:1904169)	7/99	0.00127137	0.0244103	-2.62965	DDIT3 SRF CEBPG TRIM14 TRIM25 PPRC1 PPARGC1B	GO_Biological_Process
Cytoplasmic Ribosomal Proteins_Homo sapiens_WP477	8/89	0.000111708	0.00558542	-1.92392	RPL5 RPS7 RPS18 RPL36 RPL13 RPL27 RPL18 RPL39	WikiPathways
tRNA methylation (GO:0030488)	5/42	0.000611615	0.0134886	-2.34806	CTU1 WDR4 TRMT1 ADAT2 AARS	GO_Biological_Process
aerobic respiration (GO:0009060)	5/44	0.000760101	0.0160063	-2.41565	MDH2 NDUFAF2 CYCS UQCRH TBRG4	GO_Biological_Process
Influenza Life Cycle_Homo sapiens_R-HSA-168255	10/136	8.84745e-05	0.00160681	-1.84654	RPL5 RPS7 RPS18 RPL36 RPL13 RPL27 NUP88 RPL18 RPL39 RAN	Reactome
Mitochondrial protein import_Homo sapiens_R-HSA-1268020	7/54	2.84404e-05	0.000762473	-1.64592	HSPA9 ATP5B TOMM40 GRPEL1 ATP5G1 TIMM50 HSPD1	Reactome
SRP-dependent cotranslational protein targeting to membrane_Homo sapiens_R-HSA-1799339	9/107	7.06009e-05	0.00143749	-1.78745	RPL5 RPS7 RPS18 RPL36 RPL13 SRPRB RPL27 RPL18 RPL39	Reactome
positive regulation of CREB transcription factor activity (GO:0032793)	7/103	0.00160026	0.0300186	-2.64744	DDIT3 SRF CEBPG TRIM14 TRIM25 PPRC1 PPARGC1B	GO_Biological_Process
5S rRNA binding (GO:0008097)	6/25	2.62087e-06	8.52846e-05	-1.3073	RPL5 EMG1 PPAN DDX21 RPF2 DIEXF	GO_Molecular_Function
Synthesis and interconversion of nucleotide di- and triphosphates_Homo sapiens_R-HSA-499943	5/25	4.80513e-05	0.00114004	-1.66494	GSR AK2 TXN DCTPP1 NME1	Reactome
Nonsense Mediated Decay (NMD) enhanced by the Exon Junction Complex (EJC)_Homo sapiens_R-HSA-975957	9/106	6.55994e-05	0.00142048	-1.70541	RPL5 RPS7 RPS18 RPL36 RPL13 RPL27 PPP2R2A RPL18 RPL39	Reactome
purine nucleoside interconversion (GO:0019686)	5/34	0.00022283	0.00555203	-1.95257	GSR AK2 MACROD1 TXN NME1	GO_Biological_Process
regulation of mitotic G1 cell cycle arrest in response to nitrogen starvation (GO:1903693)	5/38	0.000380854	0.00887933	-2.08341	DYRK3 CKS2 PIM3 SLC25A33 CKS1B	GO_Biological_Process
Peptide chain elongation_Homo sapiens_R-HSA-156902	8/84	7.40448e-05	0.00143749	-1.72198	RPL5 RPS7 RPS18 RPL36 RPL13 RPL27 RPL18 RPL39	Reactome
long-term maintenance of gene activation (GO:0048097)	5/37	0.000335229	0.00804549	-2.04495	MYBBP1A POLR1B POLR1C CD3EAP DDX21	GO_Biological_Process
Nonsense-Mediated Decay (NMD)_Homo sapiens_R-HSA-927802	9/106	6.55994e-05	0.00142048	-1.6984	RPL5 RPS7 RPS18 RPL36 RPL13 RPL27 PPP2R2A RPL18 RPL39	Reactome
protein import into mitochondrial intermembrane space (GO:0045041)	6/72	0.00120716	0.0235938	-2.41024	TOMM40 SLC25A19 TOMM34 SLC25A22 HK2 HSPD1	GO_Biological_Process
regulation of translational initiation (GO:0006446)	5/44	0.000760101	0.0160063	-2.24472	NOLC1 PUM3 METAP1 EIF1 EIF3B	GO_Biological_Process
Viral mRNA Translation_Homo sapiens_R-HSA-192823	8/84	7.40448e-05	0.00143749	-1.67027	RPL5 RPS7 RPS18 RPL36 RPL13 RPL27 RPL18 RPL39	Reactome
Eukaryotic Translation Elongation_Homo sapiens_R-HSA-156842	8/89	0.000111708	0.00179691	-1.72537	RPL5 RPS7 RPS18 RPL36 RPL13 RPL27 RPL18 RPL39	Reactome
mitochondrial translational termination (GO:0070126)	7/103	0.00160026	0.0300186	-2.42206	MRPL4 MRPL2 MRPS35 MRPS18B MRPL39 MRPL37 GSPT1	GO_Biological_Process
Influenza Infection_Homo sapiens_R-HSA-168254	10/147	0.000168552	0.00256472	-1.79165	RPL5 RPS7 RPS18 RPL36 RPL13 RPL27 NUP88 RPL18 RPL39 RAN	Reactome
positive regulation of interferon-alpha production (GO:0032727)	5/53	0.00178005	0.0328254	-2.43296	POLR3D POLR3E POLR1C POLR3G HSPD1	GO_Biological_Process
Formation of the ternary complex, and subsequently, the 43S complex_Homo sapiens_R-HSA-72695	6/50	0.000166247	0.00256472	-1.76881	EIF3M RPS7 RPS18 EIF3I EIF3D EIF3B	Reactome
Selenocysteine synthesis_Homo sapiens_R-HSA-2408557	8/87	9.50948e-05	0.00162238	-1.66162	RPL5 RPS7 RPS18 RPL36 RPL13 RPL27 RPL18 RPL39	Reactome
Eukaryotic Translation Termination_Homo sapiens_R-HSA-72764	8/87	9.50948e-05	0.00162238	-1.65496	RPL5 RPS7 RPS18 RPL36 RPL13 RPL27 RPL18 RPL39	Reactome
Nonsense Mediated Decay (NMD) independent of the Exon Junction Complex (EJC)_Homo sapiens_R-HSA-975956	8/89	0.000111708	0.00179691	-1.65438	RPL5 RPS7 RPS18 RPL36 RPL13 RPL27 RPL18 RPL39	Reactome
cadherin binding (GO:0045296)	12/275	0.00215303	0.0386903	-2.38669	NOP56 LIMA1 RSL1D1 ATIC SERBP1 RUVBL1 TRIM25 SLC3A2 ENO1 BZW2 PAICS RAN	GO_Molecular_Function
Influenza Viral RNA Transcription and Replication_Homo sapiens_R-HSA-168273	9/128	0.000277636	0.00400793	-1.77091	RPL5 RPS7 RPS18 RPL36 RPL13 RPL27 NUP88 RPL18 RPL39	Reactome
L-asparagine transmembrane transporter activity (GO:0015182)	5/30	0.000120454	0.00273636	-1.58042	SLC7A5 SLC16A1 SLC7A5P1 SLC3A2 SLC1A5	GO_Molecular_Function
ERAD pathway (GO:0036503)	6/80	0.00208053	0.0371086	-2.2947	PPP1R15A TMEM33 DDIT3 TNFRSF10B TRIM25 TRIB3	GO_Biological_Process
translation initiation factor activity (GO:0003743)	6/54	0.000255675	0.00540058	-1.7045	EIF2B3 EIF3M EIF3I EIF3D EIF1 EIF3B	GO_Molecular_Function
RNA polymerase_Homo sapiens_hsa03020	5/32	0.000165677	0.00472179	-1.60102	POLR1B POLR3D POLR3E POLR1C POLR3G	KEGG
Ribosomal scanning and start codon recognition_Homo sapiens_R-HSA-72702	6/57	0.000344665	0.00462016	-1.7244	EIF3M RPS7 RPS18 EIF3I EIF3D EIF3B	Reactome
large ribosomal subunit rRNA binding (GO:0070180)	5/21	1.9429e-05	0.000556963	-1.24916	EMG1 PPAN DDX21 RPF2 DIEXF	GO_Molecular_Function
Epstein-Barr virus infection_Homo sapiens_hsa05169	11/202	0.000554485	0.0135453	-1.79984	NFKBIA CSNK2A1 POLR3D POLR3E HSPA6 POLR1C AKAP8L POLR3G RAN RELB NFKBIB	KEGG
Eukaryotic Transcription Initiation_Mus musculus_WP567	5/41	0.000546102	0.0182034	-1.79367	POLR3D POLR1B POLR3E POLR1C TAF5	WikiPathways
mRNA processing_Mus musculus_WP310	16/398	0.001009	0.0208253	-1.93284	RPS7 NIFK PRMT1 NIP7 MAK16 DDX21 IMP4 SRPK1 FBL EXOSC5 LSM11 NCL RPL39 PPARGC1B SNRPB EIF3B	WikiPathways
Translation initiation complex formation_Homo sapiens_R-HSA-72649	6/57	0.000344665	0.00462016	-1.66242	EIF3M RPS7 RPS18 EIF3I EIF3D EIF3B	Reactome
Amino Acid metabolism_Mus musculus_WP662	7/92	0.000825018	0.0208253	-1.8666	VARS MDH2 MARS2 GSR CAD ALDH18A1 FARSB	WikiPathways
5.8S rRNA binding (GO:1990932)	5/20	1.50052e-05	0.00044064	-1.1901	EMG1 PPAN DDX21 RPF2 DIEXF	GO_Molecular_Function
Aminoacyl-tRNA biosynthesis_Homo sapiens_hsa00970	6/66	0.00076235	0.0144847	-1.83676	YARS VARS MARS2 GARS AARS FARSB	KEGG
Activation of the mRNA upon binding of the cap-binding complex and eIFs, and subsequent binding to 43S_Homo sapiens_R-HSA-72662	6/58	0.000379168	0.00496446	-1.66918	EIF3M RPS7 RPS18 EIF3I EIF3D EIF3B	Reactome
base pairing with rRNA (GO:0000944)	5/20	1.50052e-05	0.00044064	-1.17932	EMG1 PPAN DDX21 RPF2 DIEXF	GO_Molecular_Function
tRNA processing_Homo sapiens_R-HSA-72306	8/103	0.000308186	0.00433772	-1.61622	CTU1 XPOT PUS1 WDR4 NUP88 TRMT1 RAN ADAT2	Reactome
mRNA 3'-UTR binding (GO:0003730)	8/140	0.00229281	0.0405961	-2.11366	RPL5 RSL1D1 CLUH RPS7 C1QBP SERBP1 XPO5 PUM3	GO_Molecular_Function
small ribosomal subunit rRNA binding (GO:0070181)	5/27	7.10629e-05	0.00185999	-1.33538	EMG1 PPAN DDX21 RPF2 DIEXF	GO_Molecular_Function
regulation of translation involved in cellular response to UV (GO:1904803)	5/60	0.00308504	0.0496038	-2.16729	RUVBL2 NOLC1 NOC2L METAP1 PUM3	GO_Biological_Process
Respiratory electron transport, ATP synthesis by chemiosmotic coupling, and heat production by uncoupling proteins._Homo sapiens_R-HSA-163200	8/109	0.000452239	0.00565801	-1.62674	ATP5B NDUFS7 NDUFAF4 NDUFAF2 CYCS COX5A ATP5G1 UQCRH	Reactome
Organelle biogenesis and maintenance_Homo sapiens_R-HSA-1852241	14/326	0.00110593	0.0117479	-1.81742	ESRRA MRPS35 MRPS18B MRPL39 TFB2M MRPL37 PPRC1 POLRMT MRPL4 ATP5B MRPL2 CYCS PPARGC1B CCT4	Reactome
response to endoplasmic reticulum stress (GO:0034976)	5/60	0.00308504	0.0496038	-2.11507	PPP1R15A TMEM33 DDIT3 TNFRSF10B TRIB3	GO_Biological_Process
ATP-dependent 5'-3' RNA helicase activity (GO:0032575)	6/67	0.000825897	0.0157838	-1.71591	DDX18 DHX33 DDX55 IGHMBP2 DDX10 DDX21	GO_Molecular_Function
Metabolism of amino acids and derivatives_Homo sapiens_R-HSA-71291	14/335	0.00143015	0.0149107	-1.83934	RPL5 RPS7 GSR GCAT ACAT1 AIMP2 RPS18 RPL36 RPL13 RPL27 ALDH18A1 RPL18 RPL39 ENOPH1	Reactome
Cytoplasmic Ribosomal Proteins_Mus musculus_WP163	6/70	0.00104126	0.0208253	-1.75196	RPS7 RPS18 RPL13 RPL27 RPL18 RPL39	WikiPathways
Translation Factors_Mus musculus_WP307	5/46	0.000933959	0.0208253	-1.70822	EIF5A EIF2B3 EIF3I EIF3D EIF3B	WikiPathways
ATP-dependent RNA helicase activity (GO:0004004)	6/70	0.00104126	0.0195888	-1.71827	DDX18 DHX33 DDX55 IGHMBP2 DDX10 DDX21	GO_Molecular_Function
RNA Polymerase I, RNA Polymerase III, and Mitochondrial Transcription_Homo sapiens_R-HSA-504046	8/116	0.000684818	0.00820325	-1.54408	POLR3D POLR1B POLR3E POLR1C CD3EAP POLR3G TFB2M POLRMT	Reactome
Cytosolic DNA-sensing pathway_Homo sapiens_hsa04623	6/64	0.000646626	0.0138216	-1.47996	NFKBIA POLR3D POLR3E POLR1C POLR3G NFKBIB	KEGG
Cytosolic sensors of pathogen-associated DNA_Homo sapiens_R-HSA-1834949	6/66	0.00076235	0.00894173	-1.49396	NFKBIA POLR3D POLR3E POLR1C POLR3G NFKBIB	Reactome
tRNA modification in the nucleus and cytosol_Homo sapiens_R-HSA-6782315	5/39	0.000431016	0.00551505	-1.37883	CTU1 PUS1 WDR4 TRMT1 ADAT2	Reactome
cytosolic ribosome (GO:0022626)	6/41	5.32813e-05	0.000706865	-1.06882	MRPL4 RPS7 RPS18 RPL13 RPL27 NLE1	GO_Cellular_Component
polysomal ribosome (GO:0042788)	6/64	0.000646626	0.00714881	-1.36834	RPS7 RPS18 DRG1 RPL27 NR0B1 NLE1	GO_Cellular_Component
RNA transport_Homo sapiens_hsa03013	9/172	0.00227952	0.0389798	-1.64887	EIF2B3 XPOT EIF3I XPO5 NUP88 EIF3D RAN EIF1 EIF3B	KEGG
Infectious disease_Homo sapiens_R-HSA-5663205	13/348	0.00540038	0.0467756	-1.84428	RPL5 RPS7 RPS18 RPL36 RPL13 TCEA1 TAF4B RPL27 NUP88 TAF5 RPL18 RPL39 RAN	Reactome
Mitochondrial translation elongation_Homo sapiens_R-HSA-5389840	6/84	0.00266437	0.0258628	-1.57573	MRPL4 MRPL2 MRPS35 MRPS18B MRPL39 MRPL37	Reactome
intrinsic component of mitochondrial outer membrane (GO:0031306)	7/103	0.00160026	0.0167606	-1.44967	AGPAT5 TOMM40 ACSL1 TOMM34 PGAM5 BID HK2	GO_Cellular_Component
Mitochondrial translation termination_Homo sapiens_R-HSA-5419276	6/84	0.00266437	0.0258628	-1.5595	MRPL4 MRPL2 MRPS35 MRPS18B MRPL39 MRPL37	Reactome
mitochondrial outer membrane (GO:0005741)	7/103	0.00160026	0.0167606	-1.42933	AGPAT5 TOMM40 ACSL1 TOMM34 PGAM5 BID HK2	GO_Cellular_Component
Mitochondrial translation initiation_Homo sapiens_R-HSA-5368286	6/84	0.00266437	0.0258628	-1.54172	MRPL4 MRPL2 MRPS35 MRPS18B MRPL39 MRPL37	Reactome
Mitochondrial translation_Homo sapiens_R-HSA-5368287	6/90	0.00375983	0.0347014	-1.57134	MRPL4 MRPL2 MRPS35 MRPS18B MRPL39 MRPL37	Reactome
B-WICH complex positively regulates rRNA expression_Homo sapiens_R-HSA-5250924	5/58	0.00265837	0.0258628	-1.43367	MYBBP1A POLR1B POLR1C CD3EAP DDX21	Reactome
Respiratory electron transport_Homo sapiens_R-HSA-611105	6/88	0.00336321	0.0315581	-1.43263	NDUFS7 NDUFAF4 NDUFAF2 CYCS COX5A UQCRH	Reactome
mitochondrial intermembrane space (GO:0005758)	5/60	0.00308504	0.0306961	-1.10265	STOML2 PNPT1 AK2 CYCS ABCF2	GO_Cellular_Component
highlighted rows are pathways involved in mitochondrial homeostasis

## Sheet: downregulated genes
Table S7. Dowregulated genes in SKNMM and U2OS cells with MYCN induction.
Gene1	Mycn bindin site2	SKNMM(-DOX)3	SKNMM(+DOX)3	U2OS(-DOX)3	U2OS(+DOX)3
ABCC3	Yes	11.3679	1.29126	6.01358	1.20524
ABCD1	Yes	3.61033	1.07004	3.52074	0.602558
AC002075.3		1.65925	0.827213	2.28065	0.32341
AC012370.2		3.17449	0.527543	4.07247	0.962502
AC022007.5		1.32845	0.132459	2.21144	0.258933
AC073415.2		5.04011	2.19292	6.04596	0.952616
AC074091.1		7.25208	0	9.74651	2.51294
AC080037.1		1.57536	0	2.88712	0
AC091133.1		4.93481	0.926204	3.40477	1.65968
AC105381.1		6.23141	1.24266	3.99705	0
AC113617.1		3.02376	0.190419	2.09996	0.165437
AC135178.1		1.35709	0.247432	1.59175	0.282149
AC142472.6		2.93943	0.8351	1.59397	0.586015
AC144831.3		2.17997	0.366086	4.54189	0.357816
ACBD4	Yes	1.96795	0.725651	2.02786	0.849181
ACP2	Yes	14.5881	3.49899	7.5375	2.27996
ACSF2		1.88652	0.868167	2.11875	0.465134
ADD3	Yes	13.7506	6.43746	22.5723	3.44266
ADGRG1	Yes	2.13735	0.516638	6.54625	1.03518
ADGRL3		4.02352	0.32774	7.85682	0.427115
AGPAT4		2.3024	1.22438	3.86207	1.07206
AHNAK2	Yes	16.8844	6.59262	46.334	4.76361
AL121578.2		3.4558	0.15752	4.05335	0
AL121963.1		1.28043	0.12767	1.1733	0.166382
AL138706.1		5.43906	0.964131	2.65814	0.628234
AL353763.1		6.75695	0	1.8575	0
AL354808.1		1.11275	0	1.22359	0
AL357115.1		2.56476	0	1.25343	0
ALAD		6.68254	2.24441	5.02253	1.68185
ALDH3A2	Yes	8.12101	4.16561	7.86341	2.73127
ANGPTL2	Yes	3.78548	0.833977	4.73075	1.14307
ANKRD44		2.3025	0.877049	2.10987	0.961449
AP5M1	Yes	2.97431	1.15838	5.48446	1.82272
APH1B	Yes	4.05768	1.29264	2.68459	0.464257
APPBP2	Yes	16.7947	6.14345	13.3732	6.72966
AQP7P1		1.14044	0.214046	2.01629	0.627633
ARHGAP28	Yes	2.48982	0.197198	17.195	0.715902
ARHGEF17	Yes	8.062	3.11869	12.7736	4.45395
ARHGEF40	Yes	8.55212	2.68365	26.0123	4.07581
ARID5B	Yes	23.5023	5.09605	28.635	7.10542
ARSA	Yes	7.98586	1.20155	10.8846	4.6479
ASAP3		7.89858	3.02692	7.32534	3.08273
ASH1L-IT1		1.09537	0	1.49125	0
ATL1	Yes	2.71731	0.666931	1.57944	0.351004
ATP8B3	Yes	1.45924	0.629833	1.76578	0.228579
B4GALNT1	Yes	6.23686	2.5364	4.9445	1.49338
BAIAP2-AS1		8.47468	2.10885	17.5501	3.06891
BAZ2B	Yes	4.4361	1.30946	3.70356	0.933746
BBOF1	Yes	1.28978	0.363114	1.20134	0.599406
BICC1		11.0667	2.34949	12.8379	0.765472
BMP5		4.80719	0.594287	18.5433	1.56741
BMPR2		21.1783	5.68594	10.2393	2.57819
BNIP3L	Yes	75.4259	25.7591	45.0071	21.7255
BTD	Yes	4.99657	1.99281	3.8432	0.629591
C11ORF71	Yes	5.85521	2.20835	5.29536	1.9848
C11ORF80	Yes	3.31432	1.41099	4.08123	1.25814
C11ORF95		7.37806	4.05201	10.7222	3.03851
C14ORF132		15.0035	4.12834	9.03551	2.50259
C15ORF52	Yes	11.0616	4.08042	22.9582	4.11439
C17ORF62	Yes	10.3692	4.49119	12.2474	4.56351
C17ORF82	Yes	1.23712	0.402036	1.67943	0.476308
C19ORF71		1.04011	0.331867	1.4487	0.32437
C1QTNF6	Yes	3.86683	0.93943	2.3814	1.12225
C1RL	Yes	26.5789	4.70643	14.5542	3.06674
C1RL-AS1	Yes	2.61133	1.49572	4.45262	1.19585
C22ORF46	Yes	3.71452	1.60189	3.88726	1.15978
C2ORF69P1	Yes	2.88623	1.22788	3.29126	1.06679
C4ORF3	Yes	26.1886	7.99359	14.7577	7.82459
C6ORF47		13.5675	5.8066	12.6868	4.94668
C9ORF47		2.30439	0.166098	1.25169	0.288614
CA11	Yes	8.6489	1.23966	13.2997	4.42519
CACFD1	Yes	5.65607	1.30267	6.97862	1.3043
CACNB3	Yes	3.60661	1.91532	6.2074	1.51802
CADM1	Yes	18.6187	3.11651	8.1072	4.59728
CALCOCO1	Yes	9.03671	3.0857	8.12618	2.98937
CARD16		2.40877	0.231894	1.67446	0.86345
CARD6		1.86454	0.355933	1.23833	0.198796
CASC15	Yes	1.06033	0.147279	4.30028	0.202903
CCNG2	Yes	14.8915	7.35016	16.2681	2.224
CD82		21.8403	1.83456	9.8877	4.83557
CD99L2		6.93491	3.3773	6.30566	2.5801
CDK2AP1		14.574	4.30565	9.24934	4.95654
CDS2	Yes	12.4256	5.38366	10.8719	4.90205
CEP112	Yes	2.4651	1.18978	2.31124	0.538509
CFLAR		3.2455	0.963061	3.05666	1.64648
CHST12	Yes	3.53057	1.78397	3.04339	0.817097
CHST14	Yes	13.6715	4.91291	9.13069	2.28372
CLIP3		18.2321	4.12133	12.3708	1.42968
CLSTN1	Yes	44.163	22.6636	43.2092	17.619
CLSTN3	Yes	9.03736	3.87731	9.49212	1.51801
CLU	Yes	65.5259	13.9461	130.248	30.7208
CMTM6		32.2955	13.7993	26.2834	11.4605
CNN2		32.6188	19.0848	50.8549	17.3941
CNP		14.2076	8.38116	16.602	3.54268
CNPY4	Yes	11.4148	2.39494	13.3304	1.35445
COL11A1		14.981	1.62924	15.6913	2.79104
COL5A1		37.5547	6.54702	18.1009	5.09976
COL5A2		2.55687	0.578263	4.55306	0.478638
COL6A1		28.5636	10.7695	42.5611	8.40185
COL8A1	Yes	9.53043	1.87825	14.4482	0.348574
CRISPLD1		2.71587	0.837009	3.07688	1.29934
CROCCP3		2.22256	0.88644	2.11959	0.449252
CSGALNACT1	Yes	6.55222	0.560896	2.30399	0.110752
CSPG4P11		2.38437	0.649168	2.17704	0.371055
CTB-131K11.1	Yes	2.11941	0.585205	1.3744	0.169477
CTBP2P8		5.58719	1.17725	2.74341	0.547933
CTC-351M12.1	Yes	3.71589	0.975972	1.94335	0.259091
CTC-439O9.1		2.64541	0.713735	1.34038	0.32353
CTC-487M23.5		2.09577	0.501521	1.84361	0.326794
CTC-490E21.11		1.63985	0.356744	1.47533	0.154971
CTD-2033D15.2		6.98165	1.14433	1.96308	0.198841
CTD-2091N23.1		2.9163	1.07366	6.98914	0.583001
CTD-2124B8.2		1.72277	0.739957	2.91441	0.27552
CTD-2152M20.2		1.26085	0.268199	1.23239	0.436901
CTD-2270L9.4	Yes	1.04424	0.111062	1.63307	0.50658
CTD-2506P8.6	Yes	1.05465	0.296918	2.09201	0.386948
CTNNBIP1	Yes	10.1617	5.30893	15.9759	4.56152
CYB5D2	Yes	6.13646	1.84519	4.40424	2.10409
DAG1	Yes	13.9133	7.2777	16.4869	6.58961
DBNL	Yes	20.1672	5.90872	10.154	5.07179
DCBLD1	Yes	12.3778	3.79686	12.6611	3.79391
DCHS1		5.75024	1.36098	13.6294	3.37805
DDAH2	Yes	22.7325	6.69801	24.1565	4.19219
DDR1	Yes	10.9743	3.35321	18.1969	5.72008
DISP1		2.04501	0.685747	1.65191	0.609324
DKK3		63.9508	16.1823	25.0401	7.93718
DNASE1		2.89029	0.798214	3.44814	1.04552
DST	Yes	58.6063	18.8965	29.4585	7.73484
DYRK1B	Yes	7.88444	2.13728	4.37916	1.84928
DZIP3	Yes	5.76151	2.97564	6.13268	2.2682
ECM1		23.6182	2.67948	5.90381	1.32303
EDIL3		75.8456	17.7075	60.0424	15.8756
EFEMP2	Yes	9.63808	1.12937	12.3501	4.73952
EFHC1	Yes	3.05562	1.7069	3.55549	1.25647
EHBP1L1	Yes	27.3092	11.7546	25.966	7.78373
EIF4EBP2		15.0215	4.86224	23.539	5.9951
ELFN2	Yes	8.5893	4.52094	9.6321	3.48526
EPHA4	Yes	1.7447	0.666238	4.40842	0.52095
EPHB6		3.46434	1.3029	9.27002	0.712046
EPM2AIP1	Yes	7.02242	2.69069	6.08391	3.29131
ERMAP		2.07389	0.736578	2.05296	0.487828
ERVK13-1		2.29873	0.704764	3.6855	1.44677
FAM127A		40.3644	9.80132	20.6694	8.824
FAM127C	Yes	7.23179	2.15288	4.69264	2.08626
FAM13B	Yes	10.534	3.49087	7.36741	2.48341
FAM149B1	Yes	2.76736	1.20474	3.17023	1.39451
FAM229A		4.65713	1.17932	3.35981	1.76745
FAXDC2	Yes	4.81463	0.596207	1.55126	0.0504536
FBXL7	Yes	3.39396	1.24419	3.43028	0.210188
FCGRT		5.61096	1.20603	2.14282	0.69854
FLRT3		1.21567	0.204715	1.22783	0.0280829
FN1	Yes	102.25	42.6526	144.689	21.8352
FNDC10		1.44578	0.643679	1.82394	0.0699042
FSTL1		46.9123	6.48454	59.9705	22.8888
FTX	Yes	5.54459	0.937564	1.84142	0.38666
FZD1	Yes	9.61493	3.87092	7.82337	3.16075
GAB1	Yes	2.54947	0.845508	2.6612	0.568943
GAS6	Yes	18.6055	8.11886	22.846	8.12959
GAS6-AS2		2.76535	0.830772	6.97671	0.746672
GATS	Yes	4.61586	0.632835	6.77807	1.69442
GDF11	Yes	5.3527	2.77111	11.9617	1.6331
GLB1L	Yes	6.51503	1.42627	4.64038	2.00829
GNAI2	Yes	18.6118	9.6708	28.9938	8.45923
GPR137C		1.0301	0.307002	2.79649	0.164743
GPX8		17.2359	6.73695	16.6874	2.8826
GRN	Yes	94.1633	34.0836	54.7842	20.615
GSN		15.6139	2.5275	32.1926	2.58615
H6PD	Yes	17.5616	6.74323	13.9159	6.70817
HAS2	Yes	1.89062	0.0400379	15.7729	0.695705
HNMT	Yes	4.39252	1.28159	5.40272	0.429038
HOXC6		1.06937	0.600267	3.15022	0.308793
HR		12.0111	4.11248	8.92785	0.572448
HS1BP3-IT1		1.40207	0.0931993	2.22693	0.607293
HTR7P1	Yes	2.33625	1.20434	3.58838	1.07388
HTRA1		15.7071	2.50583	12.4598	1.375
IDS		9.20428	4.1705	12.5877	4.58803
IFI6		27.0688	5.75358	11.3475	1.68497
IGF2		5.94742	1.94767	6.28118	1.83963
IGFBP5	Yes	359.462	13.4981	184.103	1.93444
IGFBP6	Yes	27.5152	5.72749	13.0988	1.48143
IGFBP7	Yes	45.5854	3.01328	77.7784	8.57132
IGKV1OR-2		1.20177	0	5.87322	0.416429
IKZF2	Yes	3.929	0.799504	1.80539	0.196477
IL11RA	Yes	2.92166	0.759386	1.78081	0.460695
IL13RA1		19.3538	9.60558	17.1733	6.2674
ING4	Yes	13.1956	5.25268	11.7583	4.90096
IPO5P1		1.67549	0.426128	1.51306	0.0252425
IQSEC2	Yes	1.99714	1.11045	2.33148	0.651218
ITGA7	Yes	4.18002	1.74612	4.58025	0.697534
ITGB3		1.96238	0.127264	2.36252	0.182437
ITGB5		48.1709	11.6315	64.3599	23.3196
ITGB8	Yes	37.6512	5.83326	11.5694	0.4039
ITGBL1		3.76973	1.53068	2.91331	0.613785
ITM2B		19.1154	5.44956	14.0683	5.9385
KANK2		15.8416	5.19808	8.40364	1.6697
KAT2B		3.19783	1.10172	4.31448	1.16414
KAT6B	Yes	3.39007	1.82782	4.47176	1.2454
KAZALD1	Yes	3.16271	0.92864	4.35249	0.76647
KLHDC1	Yes	1.18938	0.130219	1.17963	0.315162
KLRA1P		1.71193	0.500704	1.48504	0.593204
LA16C-83F12.6		3.03371	0.588627	6.9122	1.53421
LAMB2	Yes	21.2914	4.43936	15.0167	5.93404
LCA5		4.26686	2.32529	5.33381	1.66181
LGALS1	Yes	742.178	313.231	892.861	384.203
LINC00342		2.67775	0.961185	2.68928	0.556724
LINC00476	Yes	1.30585	0.559196	2.25716	0.657305
LINC00511	Yes	1.87159	0.668568	11.328	0.609055
LINC00641		1.58239	0.64579	1.83442	0.599323
LINC01410	Yes	7.68415	2.81623	5.64993	2.59069
LINC01521	Yes	4.00488	0.805841	3.94092	0.150026
LINC01605	Yes	2.16482	0.293927	3.9843	0.239406
LINC01876		4.43954	1.50299	4.18164	1.07327
LINC01963		2.42734	0.373034	2.66095	0.162048
LINC02021		1.10091	0.283281	1.79633	0.479927
LNCSRLR		5.93259	0.394355	1.15973	0.308357
LOH12CR2	Yes	1.36565	0.472048	1.66853	0.283929
LOXL1	Yes	15.979	7.04184	39.465	2.28424
LPP-AS2	Yes	1.27818	0.215679	1.98211	0.178866
LRP1		26.7341	7.18081	28.2835	9.94563
LSAMP		5.35446	0.254426	1.88051	0.218696
LTBP3	Yes	15.0513	5.2781	10.7193	1.98853
LYPD1	Yes	6.71388	1.64606	13.6147	1.42004
MAGED1	Yes	62.3193	18.8506	60.3004	10.3207
MAGED2		93.7096	27.1039	111.469	33.9092
MAGEE1		3.30239	1.52508	3.96402	1.2447
MAN1A1	Yes	19.3924	10.8962	26.833	8.2555
MANSC1	Yes	2.73887	1.1249	3.81052	0.448276
MAP2K6	Yes	3.34207	0.648211	6.92201	0.0475919
MAP3K12	Yes	5.27688	2.53957	5.59618	1.78279
MAP3K7CL		3.53869	0.447655	3.09693	0.58339
MARCH2		6.04231	1.64024	5.5194	2.43356
MED15P1		2.48678	0.75567	3.73277	1.41565
MEGF10		4.28855	0.149003	1.54052	0.0970913
METTL7B		1.67578	0.668362	11.3292	0.483899
MFSD6		3.63826	0.834482	2.81196	1.61918
MGAT5	Yes	49.5823	17.8619	59.856	22.5643
MGP		12.7775	0.466173	1.90841	0.082844
MIAT		1.17611	0.267348	6.83482	0.373751
MICALL2	Yes	4.08269	1.25207	3.64378	1.51634
MIR100HG		4.9669	1.15811	2.5581	1.3173
MIR101-1		1.86942	0	3.42605	0
MIR106B		2.56476	0	1.25343	0
MIR1255A		7.44461	0.494864	5.00263	0.644913
MIR1267		1.79752	0	1.31771	0
MIR181A1		2.54921	0	1.86875	0.662501
MIR181B2		2.36304	0.62831	2.88712	0
MIR30B		1.59326	0	1.75196	0
MIR3139		3.68965	0	2.70477	0.958883
MIR3142		1.70984	0	3.7603	0
MIR3671		3.98315	0.63545	4.0879	0.828127
MIR3679		5.15466	0.822347	8.3132	2.14339
MIR4435-1		3.50517	0.698995	3.8543	0.910939
MIR4459		4.24869	0	6.22918	0
MIR4777		3.26062	0	1.19513	0
MIR548N		2.80414	0	3.42605	0
MIR5585		1.18819	0	2.61309	0
MIR767		1.2863	0	1.41442	0
MIR921		3.75554	0.998564	6.42384	1.30134
MIR99A		3.4619	0	3.80672	0
MKL2		3.65783	1.98677	5.99217	1.97815
MMP7		1.11658	0.0962886	1.48221	0.0941134
MRC2	Yes	49.1133	15.17	70.5011	21.0764
MTHFR	Yes	4.75638	1.69719	3.32072	1.25573
MTMR11		6.14673	2.09607	3.64984	1.26198
MYL6	Yes	38.3751	12.5331	35.0558	13.3765
MYLK		3.91203	1.07717	3.6908	1.16051
NAGK	Yes	3.57059	1.23232	4.40294	1.85998
NAIP		3.08033	0.646605	1.64226	0.497938
NAP1L3	Yes	2.7627	1.33495	3.40787	0.773211
NBEAL1	Yes	6.20297	2.12738	3.68108	1.46409
NDN	Yes	49.1196	23.92	58.8957	19.7378
NDRG4		4.57086	0.886876	1.64075	0.377709
NEK2P2		2.51492	1.2538	4.49381	1.08931
NES	Yes	7.36603	1.89149	12.0201	0.812929
NKILA	Yes	5.93639	1.05468	14.084	3.0575
NLGN2		5.93668	3.70782	10.1392	2.21908
NOVA1		1.20724	0.517671	1.39143	0.253895
NOVA1-AS1		1.93813	0.754141	1.83662	0.540544
NREP	Yes	15.3992	3.93479	8.87242	0.437079
NTAN1P2		2.31192	0.832845	1.80414	0.46516
NTM		1.45125	0.112547	5.79217	0.607642
NTNG2	Yes	1.09914	0.25661	2.12245	0.548073
NTRK2		1.17396	0.0988609	1.61266	0.053682
NUAK1		6.33211	3.85405	15.3189	2.14216
OBSL1	Yes	5.72585	3.01969	9.6782	3.26046
OLFML2A		4.44771	0.580251	4.91358	0.0972245
OLFML3		22.5643	0.336984	6.01167	0.103332
PAQR4	Yes	4.92988	2.20141	11.7929	1.74096
PARP9	Yes	5.1452	2.43999	4.85274	1.23116
PCDH7		1.72268	0.515872	3.01237	0.79128
PCDHB10		16.4285	1.85265	3.90507	0.199354
PCDHB11		3.79073	0.49286	10.0627	0.468706
PCDHB13		6.21941	0.894978	3.24936	0.115195
PCDHB18P		1.53495	0.0524738	2.02541	0.0911794
PCDHB2		1.68248	0.460913	3.73751	0.494668
PCDHB5		1.5222	0.29535	12.6969	0.641507
PCDHB8		2.22591	0.632667	3.91995	0.292564
PDE4B	Yes	3.00883	1.77256	3.90603	0.413105
PDGFC		6.34227	3.81929	12.9005	3.04895
PDK4	Yes	3.94031	1.17556	2.39952	0.419286
PDPN		10.0985	1.13136	6.83453	2.85052
PHLDB1	Yes	4.56038	2.0956	7.28948	2.14388
PINK1	Yes	8.6687	3.36489	7.51307	2.01929
PKIA	Yes	2.6771	1.11415	2.13315	0.777842
PLCH1		1.69077	0.155917	1.55469	0.0101596
PLEKHG2	Yes	6.79698	3.30655	15.272	2.90708
PLPP3	Yes	3.87253	1.45988	5.70684	0.854759
PLXNB3	Yes	1.4607	0.494793	1.59885	0.696822
PMEPA1	Yes	33.7355	6.9265	90.5534	13.6438
POLD4	Yes	1.81639	0.293445	1.58436	0.764842
PON2	Yes	33.4373	14.4928	33.993	17.7115
PPP1R8P1		1.27583	0.214251	1.62442	0.209411
PRDM1	Yes	7.5728	1.55405	3.54224	0.572108
PRICKLE2		1.83019	0.477783	4.26194	0.32121
PRMT2	Yes	8.668	2.4997	3.96741	0.698716
PRRT3		1.9577	0.539463	4.00532	0.906545
PSMG3-AS1	Yes	4.04846	0.76554	1.52029	0.355488
PSORS1C1	Yes	1.7826	0.203133	2.94245	0.466421
PTN		24.8411	2.54625	14.1602	1.4039
PTOV1-AS1	Yes	1.55118	0.572101	1.33276	0.29476
PTPN21	Yes	6.94778	2.37409	9.11636	2.85746
PWAR6		2.80839	0.908179	2.06987	0.394517
PXDN	Yes	70.0162	14.9473	70.8614	9.47111
PYROXD2		2.32046	0.621811	2.97686	0.791507
RARG	Yes	4.15671	2.00687	5.8738	0.994979
RASD2	Yes	2.69154	0.671953	1.5363	0.448528
RASSF8-AS1	Yes	4.66652	1.22206	2.77543	1.18987
RCAN3		4.44771	2.007	4.61115	0.947367
RCBTB2	Yes	1.40405	0.268162	1.27571	0.123343
RECK	Yes	3.91976	1.32283	2.55891	0.650994
RGS4		3.10218	0.948182	2.10409	0.43701
RHOBTB2	Yes	4.89019	2.50703	4.70951	0.764192
RIPK1	Yes	15.7074	4.20289	14.0046	5.82174
RN7SKP106		1.28867	0.411173	2.26724	0.267923
RN7SL600P	Yes	1.88831	0.564844	4.84491	0.981483
RN7SL689P		3.56458	0.568674	1.39365	0.247034
RNF150		2.29283	0.929707	2.15704	0.542906
RNF215	Yes	4.53323	1.83697	3.6908	1.82462
RNU4ATAC11P		3.89463	0.443806	4.07863	0
RNU4ATAC18P		6.12014	1.77522	4.07863	0.578374
RNU6-1263P		2.64541	0	2.42409	0.687501
RNU6-1284P		1.40207	0	2.05563	0
RNU6-137P		1.94732	0	3.33088	0.67477
RNU6-171P		9.82758	0.522613	2.88172	0
RNU6-301P		3.27586	0.522613	2.88172	0.681076
RNU6-593P		1.87777	0	1.83538	0
RNU6-876P		2.02221	0.537688	1.48242	0
RNU7-166P		1.14924	0	2.52741	0
RNU7-181P		1.89469	0.75567	4.86128	0
RNU7-59P		1.14924	0	1.68494	0
ROGDI	Yes	3.92107	1.73088	3.93488	0.712328
RP11-1057B6.1		1.25185	0.499282	2.52365	0.488003
RP11-115H15.2		1.56417	0.226854	1.45937	0.29564
RP11-118E18.1		2.38853	0.381053	1.22567	0.372445
RP11-11M20.4		1.17711	0.556414	2.49283	0.407883
RP11-1280N14.3		1.77041	0.549193	1.36994	0.40898
RP11-1319K7.1		3.56056	0.631147	2.10261	0.329007
RP11-141B14.1		1.76617	0.722475	3.35301	0.706154
RP11-150O12.6		8.65983	2.08328	20.5563	1.00025
RP11-157P1.4		2.05884	0.0821139	3.39586	0.749084
RP11-159D12.8		2.05192	0.481401	3.14113	0.514442
RP11-166P13.3		1.47586	0.392418	1.56276	0.255702
RP11-16K12.2		2.87393	0.409367	2.63349	1.17368
RP11-174G6.5		2.60886	0.339968	2.70776	0.60416
RP11-177G23.1		2.58543	0.743791	1.64674	0.0440599
RP11-177G23.2		2.97679	0.593626	3.05507	0.309449
RP11-181E10.3		1.60831	0.226395	2.49671	0.393388
RP11-212P7.2		1.52053	0.428077	1.43521	0.247945
RP11-242O24.3		1.75887	0.200429	1.84196	0.261201
RP11-244H18.3		1.60367	0.730975	1.76341	0.516
RP11-248J18.3		1.1307	0.450964	1.86499	0.293851
RP11-282O18.3		2.1558	0.382138	2.28273	0.705511
RP11-283I3.6		3.49411	0.970214	3.38822	1.03451
RP11-290L1.2		1.34987	0.646054	4.02418	0.0935496
RP11-298C2.1		2.02972	0.249085	1.25901	0.324611
RP11-305B6.3		10.0927	2.82862	7.79859	1.70137
RP11-307C12.12		2.63217	0.629883	1.99388	0.0912079
RP11-334C17.6		4.07578	0.975342	5.97566	1.69477
RP11-342L8.2		7.25866	1.06659	4.06085	0.19857
RP11-347C12.10		1.34271	0.169112	1.45054	0.587703
RP11-359J14.2		1.51986	0.378859	1.3927	0.592481
RP11-370K11.1		1.98236	0.287504	1.71743	0.562019
RP11-379B18.5		2.25972	0.631297	2.11456	0.746938
RP11-380M21.3		1.41148	0.375299	1.72452	0.244547
RP11-395B7.4		5.33957	1.92352	10.9852	0.537163
RP11-397A15.4		8.67947	2.66284	24.4718	4.16429
RP11-422P24.12		3.15959	0.94512	1.80953	0.410564
RP11-432J22.2		13.7502	3.41631	8.7579	3.04623
RP11-436H11.5		1.25633	0.400857	3.68392	0
RP11-446N19.1		2.34721	0.374461	1.26183	0.325335
RP11-458J1.1		4.89093	1.81276	5.10648	2.00291
RP11-514P8.10		1.12979	0.18024	1.24232	0.176169
RP11-527N22.2		1.81929	0.193493	5.5125	0
RP11-542K23.9		2.97736	0.431811	1.78578	0
RP11-545E17.3		3.73713	1.23352	7.84086	1.60754
RP11-54O7.3		1.04682	0.134681	1.16347	0.0526554
RP11-566E18.1		4.34005	0.422832	4.05588	0.27552
RP11-566K11.4		1.77927	0.397398	1.77389	0.0739849
RP11-573G6.4		1.72614	0.377535	1.3062	0.636717
RP11-61K9.3		2.00127	0.563421	1.76912	0.489506
RP11-680F8.3		1.44942	0.154155	1.52295	0.301344
RP11-686D22.8		1.79307	0.830489	2.92571	0.60128
RP11-727F15.12		4.41017	1.3192	2.69414	0.286534
RP11-74E22.3		2.21546	1.00983	2.78415	0.329007
RP11-77K12.3		1.7279	0.525067	1.38731	0.513205
RP11-783K16.14		1.66754	0.372443	1.22242	0.277355
RP11-806H10.4		1.41623	0.329492	1.77358	0.122685
RP11-817I4.2		1.79552	0.529306	1.71684	0.365187
RP11-867G23.8		2.23056	0.580983	1.86875	0.425894
RP11-884K10.7		1.98124	0.736069	1.65135	0.677121
RP1-193H18.2		2.49169	0.111661	2.93485	0.0291035
RP11-983P16.4		1.12225	0.507275	1.66366	0.57035
RP11-99L13.2		2.35422	1.04328	5.56093	0.543844
RP1-20C7.6		2.75455	0.549308	2.22121	0.572693
RP1-224A6.9		2.99908	0.822347	2.61076	0.681987
RP13-131K19.7		1.31718	0.233485	1.28745	0.15214
RP1-34B20.4		2.80976	0.112063	2.36871	0.438127
RP1-63M2.7		2.90885	0.541407	1.91915	0.705568
RP3-368A4.6		14.5724	2.20036	4.33718	1.06791
RP4-633I8.4		2.7803	0.63365	2.76607	0.619335
RP4-647C14.2		2.04564	0.568363	2.15672	0.453976
RP5-874C20.6		2.54261	0	1.33137	0
RP6-91H8.3		1.84396	0.393985	2.96903	0.513446
RPL17P19		1.52399	0.101304	2.97917	0
RPS12P26		3.7176	0.564844	2.33594	0.736113
RTKN	Yes	5.14632	2.65052	6.97092	1.3199
RTN2	Yes	1.55882	0.397205	1.95215	0.585162
RUSC1-AS1	Yes	1.23618	0.270373	1.37393	0.165814
S100A10	Yes	78.554	24.2813	91.957	18.6084
S1PR3		15.9442	0.638789	4.54967	1.43186
SDAD1P1	Yes	2.60624	0.687103	2.39629	0.574001
SDC2		3.44644	0.825973	7.01297	1.96005
SDK1	Yes	12.1585	5.34069	10.6812	1.30501
SDPR		1.19408	0.103908	11.2999	0.383672
SEMA3A	Yes	25.9213	7.41139	27.3433	4.45603
SEMA6C	Yes	2.38948	0.712351	1.6278	0.60217
SERPINE2	Yes	42.0337	12.6041	46.9921	20.9749
SERTAD4	Yes	6.4628	2.38326	9.05236	1.69291
SETBP1		3.38226	1.53452	4.15236	0.771166
SFXN5	Yes	2.61773	1.27606	2.84603	0.801909
SGCE	Yes	26.8909	10.5384	20.1366	7.66806
SH3BGRL3	Yes	43.0983	19.0678	48.6284	21.8707
SH3BP5-AS1		1.47959	0.360897	1.75695	0.572018
SIAE		3.2472	0.83821	1.6543	0.537229
SIPA1	Yes	13.6212	7.25948	13.4091	5.13623
SLC14A1	Yes	17.0421	3.02576	10.2765	0.137155
SLC25A42	Yes	1.39617	0.569219	1.29642	0.467665
SLC2A12		2.60456	0.863575	16.5628	0.260967
SLC40A1		7.31795	1.57556	6.08855	1.81767
SLC44A2		5.72547	2.25136	8.53228	2.55678
SLC44A5		3.77283	0.452754	3.34501	0.68259
SLC6A16		1.59724	0.170913	3.88393	0.7897
SLCO3A1		2.54111	1.33946	3.20273	1.01956
SLITRK6		6.85124	0.142454	7.21231	0.303787
SMIM14	Yes	11.2962	2.24643	6.79755	1.78908
SMPDL3A	Yes	2.4472	0.571337	1.57519	0.651502
SNHG14		2.20711	1.14488	2.83975	1.06813
SNORD116-17		2.28598	0.607822	1.67578	0
SNORD116-23		2.28598	0.607822	5.02735	0
SNX21	Yes	11.2931	3.93335	10.5663	1.54138
SOS1	Yes	10.338	4.86572	8.35522	3.5167
SOSTDC1		1.89928	0.384405	2.70149	0
SOX4	Yes	24.9411	9.5843	64.9058	7.70843
SOX5		2.52483	0.648252	2.22683	0.172243
SOX9	Yes	40.3696	17.7919	85.7513	14.0194
SPARC	Yes	342.797	46.8794	227.625	33.8656
SPATA25		4.53774	1.32966	3.05493	0.770147
SPATA6	Yes	4.09596	2.00553	6.95708	1.23933
SPTLC3		3.0444	0.702276	1.39334	0.111194
SSFA2	Yes	47.6135	17.922	39.9133	14.5416
ST3GAL2	Yes	10.8781	5.13055	8.27504	2.12403
ST5	Yes	3.9913	1.28213	3.70783	0.664266
STAT2	Yes	34.2312	9.40994	18.1874	7.46764
STRA6		3.47326	0.814433	2.72658	0.0473831
SVIL	Yes	42.9213	8.08096	29.1629	7.12104
SVILP1		1.62678	0.640168	1.28795	0.248028
SYCE1L	Yes	4.11378	1.39349	6.60974	2.10893
SYNGR3	Yes	3.71015	0.882941	3.47113	1.83253
SYNPO	Yes	14.2558	1.80439	20.3148	3.04061
SYTL5		8.72086	1.42396	13.2794	0.304217
TAS2R13		1.96992	0.444077	1.34991	0.35614
TAS2R15P		6.19448	1.50645	2.87965	1.09941
TAS2R50		1.33196	0.447357	1.49033	0.218625
TCAF1		13.0874	5.45903	9.80577	2.88729
TCN2	Yes	2.80683	0.770193	2.56789	0.373479
TENM4		1.51969	0.232856	3.74494	0.325774
TEX9	Yes	2.62993	0.984832	2.25648	0.949399
TGFB1	Yes	56.9184	14.2994	41.0427	22.0561
TGM2		114.524	4.06384	14.5424	4.28944
THAP7-AS1	Yes	1.29603	0.394726	1.48558	0.538909
TIA1	Yes	20.1917	7.60039	15.4864	5.71353
TIAM2		2.10335	0.557644	5.43675	1.0111
TLR4		6.90897	1.79802	20.5328	1.92725
TMEM198B	Yes	1.42899	0.755491	2.03419	0.138185
TMEM2	Yes	59.2656	7.3901	18.1055	5.94358
TMEM200A		4.84338	2.5331	7.25181	1.34184
TMEM44	Yes	4.93383	1.79002	5.40836	1.32616
TMEM44-AS1	Yes	7.0166	2.59859	5.32736	2.21426
TMSB4X		177.376	75.4012	191.758	34.8775
TMSB4XP6		32.7149	15.3261	69.2823	13.4954
TMSB4XP8		200.444	53.4343	191.478	37.2473
TNFRSF11B	Yes	12.7957	0.514294	43.5012	2.47471
TNFRSF19	Yes	5.23753	0.787446	2.46249	0.0570116
TNS2	Yes	3.19636	0.663324	8.92178	0.828434
TP53INP1		14.9816	1.62557	20.8243	8.21707
TP53INP2		13.646	4.99943	12.3372	7.01518
TP53TG1	Yes	26.3145	6.28617	14.4175	6.83872
TPP1	Yes	24.9889	10.4172	18.7905	8.93654
TRIB2	Yes	7.34955	3.64428	46.8767	1.06422
TRIL	Yes	1.23612	0.0453341	2.51017	0.02954
TRIM2	Yes	5.40745	3.36407	9.10038	2.10313
TRIOBP	Yes	12.3732	3.00663	8.22638	3.25133
TRO		9.27962	1.78183	11.983	2.43062
TTC28	Yes	3.95839	1.35764	5.4581	1.68284
TTC3P1		2.87054	0.560943	2.97476	0.491347
U73166.2	Yes	1.14836	0.298238	2.4276	0.610763
UNC5C	Yes	11.79	1.24033	2.23647	0.0954845
USP46-AS1	Yes	11.9738	1.65411	4.80562	2.29473
VASH1		1.95151	0.894438	6.01481	0.493157
VASN		19.1123	4.44407	24.3584	3.27237
VMP1	Yes	98.8604	33.935	192.084	50.6838
WBP1	Yes	3.47929	0.82572	2.67704	0.986415
WFDC3	Yes	1.4283	0.465028	2.41462	0.333317
WISP1		9.13679	0.26185	1.33691	0.0758326
WWTR1	Yes	13.7407	7.05226	14.923	3.84602
YPEL1	Yes	4.78958	3.0137	7.45836	0.95868
YPEL3		3.39388	0.351585	3.86117	1.28293
ZBTB20	Yes	4.34407	1.48782	5.17422	1.67143
ZCCHC24		7.95273	3.27701	15.8008	2.98657
ZDHHC12		6.58653	2.39009	7.93518	1.68368
ZNF189	Yes	8.24986	3.16003	12.0356	3.82101
ZNF280D	Yes	4.29852	1.64258	3.97477	1.40403
ZNF347		4.83684	1.95973	3.88906	1.78776
ZNF362		1.66261	0.470054	4.61297	0.700091
ZNF503	Yes	4.71266	1.63732	4.43738	1.34994
ZNF594	Yes	2.78356	1.0944	3.53952	1.06968
ZNF608	Yes	12.8216	5.30759	23.0226	1.15809
ZNF618		4.08441	2.62258	9.86836	0.891289
ZNF638-IT1		4.73144	1.69663	5.37773	2.30132
ZNF688	Yes	1.43778	0.425455	1.39399	0.482138
ZNF69		1.98519	0.457888	2.12155	0.248636
ZNF846	Yes	1.29025	0.314476	1.19544	0.279429
ZSCAN31	Yes	10.4794	2.77511	9.27873	0.764476
1: 2-fold cutoff for both SKNMM and U2OS with p<0.05.
2: MYCN binding sites were identified in ChIP-seq for SKNMM(+DOX)
3: FPKM values are shown

## Sheet: downregulated pathway
Table S7. Downregulated pathways in SKNMM and U2OS cells with MYCN induction.
Term	Overlap	P-value	Adjusted P-value	Z-score	Genes	Database
positive regulation of apoptotic process (GO:0043065)	17/374	1.90005e-06	0.000583834	-4.8447	GDF11 BNIP3L RARG TGFB1 RTKN PLEKHG2 PRMT2 MAGED1 ARHGEF17 TNFRSF11B ING4 LGALS1 APH1B RIPK1 SOX9 SOS1 SOX4	GO_Biological_Process
extracellular matrix assembly (GO:0085029)	14/149	2.19452e-09	7.41746e-06	-3.15861	CSGALNACT1 DDR1 TGFB1 SPARC LAMB2 FN1 LOXL1 PXDN DAG1 HAS2 ITGA7 COL8A1 ITGB8 GAS6	GO_Biological_Process
collagen fibril organization (GO:0030199)	11/154	1.89356e-06	0.000583834	-3.29704	CSGALNACT1 DDR1 SPARC LAMB2 PXDN DAG1 FN1 ITGA7 COL8A1 ITGB8 LOXL1	GO_Biological_Process
fibronectin fibril organization (GO:1905590)	11/144	9.75588e-07	0.000412186	-3.13811	CSGALNACT1 DDR1 SPARC LAMB2 PXDN DAG1 FN1 ITGA7 COL8A1 ITGB8 LOXL1	GO_Biological_Process
basement membrane organization (GO:0071711)	11/144	9.75588e-07	0.000412186	-3.12897	CSGALNACT1 DDR1 SPARC LAMB2 PXDN DAG1 FN1 ITGA7 COL8A1 ITGB8 LOXL1	GO_Biological_Process
biofilm matrix organization (GO:0098784)	11/143	9.10249e-07	0.000412186	-3.11315	CSGALNACT1 DDR1 SPARC LAMB2 PXDN DAG1 FN1 ITGA7 COL8A1 ITGB8 LOXL1	GO_Biological_Process
cellulose microfibril organization (GO:0010215)	11/143	9.10249e-07	0.000412186	-3.11197	CSGALNACT1 DDR1 SPARC LAMB2 PXDN DAG1 FN1 ITGA7 COL8A1 ITGB8 LOXL1	GO_Biological_Process
extracellular matrix organization (GO:0030198)	11/143	9.10249e-07	0.000412186	-3.10958	CSGALNACT1 DDR1 SPARC LAMB2 PXDN DAG1 FN1 ITGA7 COL8A1 ITGB8 LOXL1	GO_Biological_Process
extracellular matrix organization in marginal zone involved in cerebral cortex radial glia guided migration (GO:0021820)	11/143	9.10249e-07	0.000412186	-3.10623	CSGALNACT1 DDR1 SPARC LAMB2 PXDN DAG1 FN1 ITGA7 COL8A1 ITGB8 LOXL1	GO_Biological_Process
extracellular matrix organization involved in endocardium development (GO:0061148)	11/143	9.10249e-07	0.000412186	-3.10552	CSGALNACT1 DDR1 SPARC LAMB2 PXDN DAG1 FN1 ITGA7 COL8A1 ITGB8 LOXL1	GO_Biological_Process
gene expression involved in extracellular matrix organization (GO:1901148)	11/146	1.11877e-06	0.00042016	-3.09947	CSGALNACT1 DDR1 SPARC LAMB2 PXDN DAG1 FN1 ITGA7 COL8A1 ITGB8 LOXL1	GO_Biological_Process
positive regulation of neuron apoptotic process (GO:0043525)	12/270	7.88525e-05	0.0166576	-4.22475	ING4 BNIP3L RARG APH1B PLEKHG2 PRMT2 TRIM2 ARHGEF17 RIPK1 SOS1 CLU SOX4	GO_Biological_Process
extracellular matrix disassembly (GO:0022617)	11/198	2.09067e-05	0.00588871	-3.49927	DDR1 CSGALNACT1 SPARC LAMB2 PXDN DAG1 FN1 ITGA7 COL8A1 ITGB8 LOXL1	GO_Biological_Process
regulation of neuron apoptotic process (GO:0043523)	10/182	5.45648e-05	0.0122953	-3.58614	GDF11 BNIP3L TGFB1 RTKN LGALS1 MAGED1 TRIM2 TNFRSF11B SOX9 CLU	GO_Biological_Process
canonical Wnt signaling pathway involved in positive regulation of apoptotic process (GO:0044337)	11/279	0.000436177	0.0319213	-4.2548	FZD1 ING4 BNIP3L RARG APH1B PLEKHG2 PRMT2 ARHGEF17 RIPK1 SOS1 SOX4	GO_Biological_Process
positive regulation of apoptotic process in other organism (GO:0044533)	10/234	0.000422972	0.0319213	-3.93541	ING4 BNIP3L RARG APH1B PLEKHG2 PRMT2 ARHGEF17 RIPK1 SOS1 SOX4	GO_Biological_Process
positive regulation of apoptotic process involved in development (GO:1904747)	10/234	0.000422972	0.0319213	-3.93211	ING4 BNIP3L RARG APH1B PLEKHG2 PRMT2 ARHGEF17 RIPK1 SOS1 SOX4	GO_Biological_Process
positive regulation of compound eye retinal cell apoptotic process (GO:1901694)	10/234	0.000422972	0.0319213	-3.93103	ING4 BNIP3L RARG APH1B PLEKHG2 PRMT2 ARHGEF17 RIPK1 SOS1 SOX4	GO_Biological_Process
positive regulation of epithelial cell apoptotic process (GO:1904037)	10/234	0.000422972	0.0319213	-3.92838	ING4 BNIP3L RARG APH1B PLEKHG2 PRMT2 ARHGEF17 RIPK1 SOS1 SOX4	GO_Biological_Process
positive regulation of fat cell apoptotic process (GO:1904651)	10/234	0.000422972	0.0319213	-3.92515	ING4 BNIP3L RARG APH1B PLEKHG2 PRMT2 ARHGEF17 RIPK1 SOS1 SOX4	GO_Biological_Process
positive regulation of glial cell apoptotic process (GO:0034352)	10/234	0.000422972	0.0319213	-3.92124	ING4 BNIP3L RARG APH1B PLEKHG2 PRMT2 ARHGEF17 RIPK1 SOS1 SOX4	GO_Biological_Process
positive regulation of leukocyte apoptotic process (GO:2000108)	10/234	0.000422972	0.0319213	-3.91907	ING4 BNIP3L RARG APH1B PLEKHG2 PRMT2 ARHGEF17 RIPK1 SOS1 SOX4	GO_Biological_Process
positive regulation of mesenchymal cell apoptotic process (GO:2001055)	10/234	0.000422972	0.0319213	-3.918	ING4 BNIP3L RARG APH1B PLEKHG2 PRMT2 ARHGEF17 RIPK1 SOS1 SOX4	GO_Biological_Process
positive regulation of myofibroblast cell apoptotic process (GO:1904522)	10/234	0.000422972	0.0319213	-3.91436	ING4 BNIP3L RARG APH1B PLEKHG2 PRMT2 ARHGEF17 RIPK1 SOS1 SOX4	GO_Biological_Process
positive regulation of muscle cell apoptotic process (GO:0010661)	10/234	0.000422972	0.0319213	-3.91435	ING4 BNIP3L RARG APH1B PLEKHG2 PRMT2 ARHGEF17 RIPK1 SOS1 SOX4	GO_Biological_Process
positive regulation of myeloid cell apoptotic process (GO:0033034)	10/235	0.000437367	0.0319213	-3.89685	ING4 BNIP3L RARG APH1B PLEKHG2 PRMT2 ARHGEF17 RIPK1 SOS1 SOX4	GO_Biological_Process
positive regulation of execution phase of apoptosis (GO:1900119)	10/241	0.000532562	0.0352953	-3.9514	ING4 BNIP3L RARG APH1B PLEKHG2 PRMT2 ARHGEF17 RIPK1 SOS1 SOX4	GO_Biological_Process
positive regulation of anoikis (GO:2000210)	10/240	0.000515601	0.0348546	-3.90383	ING4 BNIP3L RARG APH1B PLEKHG2 PRMT2 ARHGEF17 RIPK1 SOS1 SOX4	GO_Biological_Process
positive regulation of fibroblast apoptotic process (GO:2000271)	10/238	0.00048302	0.0340127	-3.86784	ING4 BNIP3L RARG APH1B PLEKHG2 PRMT2 ARHGEF17 RIPK1 SOS1 SOX4	GO_Biological_Process
positive regulation of apoptotic signaling pathway (GO:2001235)	10/248	0.000664719	0.0416065	-4.0026	ING4 BNIP3L RARG APH1B PLEKHG2 PRMT2 ARHGEF17 RIPK1 SOS1 SOX4	GO_Biological_Process
XPodNet - protein-protein interactions in the podocyte expanded by STRING_Mus musculus_WP2309	26/808	2.69126e-06	0.000530178	-2.22952	DDR1 RTKN SPARC SEMA3A LTBP3 ING4 APH1B LGALS1 MICALL2 DAG1 NDN RIPK1 IGFBP7 SYNPO ABCC3 EPHA4 TGFB1 LAMB2 CTNNBIP1 FN1 GAB1 SDK1 CCNG2 ITGA7 ANGPTL2 SOS1	WikiPathways
modulation of apoptotic process in other organism (GO:0044532)	8/153	0.000424989	0.0319213	-3.32607	GDF11 BNIP3L TGFB1 RTKN LGALS1 MAGED1 TNFRSF11B SOX9	GO_Biological_Process
regulation of apoptotic process (GO:0042981)	8/153	0.000424989	0.0319213	-3.32495	GDF11 BNIP3L TGFB1 RTKN LGALS1 MAGED1 TNFRSF11B SOX9	GO_Biological_Process
regulation of apoptotic process in bone marrow (GO:0071865)	8/153	0.000424989	0.0319213	-3.32292	GDF11 BNIP3L TGFB1 RTKN LGALS1 MAGED1 TNFRSF11B SOX9	GO_Biological_Process
regulation of compound eye retinal cell apoptotic process (GO:1901692)	8/153	0.000424989	0.0319213	-3.3206	GDF11 BNIP3L TGFB1 RTKN LGALS1 MAGED1 TNFRSF11B SOX9	GO_Biological_Process
regulation of apoptotic process involved in development (GO:1904748)	8/153	0.000424989	0.0319213	-3.3202	GDF11 BNIP3L TGFB1 RTKN LGALS1 MAGED1 TNFRSF11B SOX9	GO_Biological_Process
regulation of epithelial cell apoptotic process (GO:1904035)	8/153	0.000424989	0.0319213	-3.31613	GDF11 BNIP3L TGFB1 RTKN LGALS1 MAGED1 TNFRSF11B SOX9	GO_Biological_Process
regulation of fat cell apoptotic process (GO:1904649)	8/153	0.000424989	0.0319213	-3.31442	GDF11 BNIP3L TGFB1 RTKN LGALS1 MAGED1 TNFRSF11B SOX9	GO_Biological_Process
regulation of glial cell apoptotic process (GO:0034350)	8/153	0.000424989	0.0319213	-3.3134	GDF11 BNIP3L TGFB1 RTKN LGALS1 MAGED1 TNFRSF11B SOX9	GO_Biological_Process
regulation of leukocyte apoptotic process (GO:2000106)	8/153	0.000424989	0.0319213	-3.30962	GDF11 BNIP3L TGFB1 RTKN LGALS1 MAGED1 TNFRSF11B SOX9	GO_Biological_Process
regulation of mesenchymal cell apoptotic process (GO:2001053)	8/153	0.000424989	0.0319213	-3.30752	GDF11 BNIP3L TGFB1 RTKN LGALS1 MAGED1 TNFRSF11B SOX9	GO_Biological_Process
regulation of muscle cell apoptotic process (GO:0010660)	8/153	0.000424989	0.0319213	-3.30513	GDF11 BNIP3L TGFB1 RTKN LGALS1 MAGED1 TNFRSF11B SOX9	GO_Biological_Process
regulation of myeloid cell apoptotic process (GO:0033032)	8/153	0.000424989	0.0319213	-3.30277	GDF11 BNIP3L TGFB1 RTKN LGALS1 MAGED1 TNFRSF11B SOX9	GO_Biological_Process
regulation of myofibroblast cell apoptotic process (GO:1904520)	8/153	0.000424989	0.0319213	-3.29786	GDF11 BNIP3L TGFB1 RTKN LGALS1 MAGED1 TNFRSF11B SOX9	GO_Biological_Process
regulation of execution phase of apoptosis (GO:1900117)	8/154	0.000443875	0.0319213	-3.31002	GDF11 BNIP3L TGFB1 RTKN LGALS1 MAGED1 TNFRSF11B SOX9	GO_Biological_Process
regulation of apoptosis involved in tissue homeostasis (GO:0060785)	8/154	0.000443875	0.0319213	-3.29731	GDF11 BNIP3L TGFB1 RTKN LGALS1 MAGED1 TNFRSF11B SOX9	GO_Biological_Process
regulation of anoikis (GO:2000209)	8/154	0.000443875	0.0319213	-3.28611	GDF11 BNIP3L TGFB1 RTKN LGALS1 MAGED1 TNFRSF11B SOX9	GO_Biological_Process
regulation of fibroblast apoptotic process (GO:2000269)	8/154	0.000443875	0.0319213	-3.28528	GDF11 BNIP3L TGFB1 RTKN LGALS1 MAGED1 TNFRSF11B SOX9	GO_Biological_Process
regulation of cysteine-type endopeptidase activity involved in apoptotic process (GO:0043281)	8/161	0.000596036	0.0380113	-3.3994	GDF11 BNIP3L TGFB1 RTKN LGALS1 MAGED1 TNFRSF11B SOX9	GO_Biological_Process
regulation of apoptosis by sphingosine-1-phosphate signaling pathway (GO:0003377)	8/159	0.000548812	0.0356728	-3.31329	GDF11 BNIP3L TGFB1 RTKN LGALS1 MAGED1 TNFRSF11B SOX9	GO_Biological_Process
regulation of apoptotic signaling pathway (GO:2001233)	8/167	0.000757744	0.0465668	-3.37052	GDF11 BNIP3L TGFB1 RTKN LGALS1 MAGED1 TNFRSF11B SOX9	GO_Biological_Process
Extracellular matrix organization_Homo sapiens_R-HSA-1474244	13/283	2.82734e-05	0.0131189	-2.11078	DDR1 SPARC TGFB1 DST LAMB2 FN1 LTBP3 LOXL1 EFEMP2 DAG1 ITGA7 COL8A1 ITGB8	Reactome
Elastic fibre formation_Homo sapiens_R-HSA-1566948	5/41	0.000107245	0.0248809	-1.9644	EFEMP2 TGFB1 ITGB8 LTBP3 LOXL1	Reactome
PodNet: protein-protein interactions in the podocyte_Mus musculus_WP2310	12/305	0.000245805	0.0242118	-2.13648	DDR1 SDK1 SPARC LGALS1 TGFB1 APH1B LAMB2 SEMA3A DAG1 ANGPTL2 IGFBP7 SYNPO	WikiPathways
