# Supplementary material for: MYCN amplification and ATRX mutations are incompatible in neuroblastoma
Source: Nat Commun. 2020 Feb 14;11:913. doi: 10.1038/s41467-020-14682-6 (PMC7021759; doi:10.1038/s41467-020-14682-6)
Supplement: Supplementary file 11 — Supplementary Data 8 [file 41467_2020_14682_MOESM11_ESM.xlsx]

## Sheet: RelArea Medium
Table S8. Quantitation of metabolites in medium.
Compound name	13C number	Relative Area					2-Oxoglutaric acid
		ND-Glu-C	D-Glu-C	ND-GLN-C	D-GLN-C
2-Oxoglutaric acid	0	0.0107169	0.0181106	N.D.	N.D.
	1	0	0	0	0
	2	0	0	0	0
	3	0	0	0	0
	4	0	0	0	0
	5	N.D.	N.D.	0.00754544	0.0367834
		ND-Glu-C	D-Glu-C	ND-GLN-C	D-GLN-C
2-Phosphoglyceric acid	0	N.D.	N.D.	0.00103307	N.D.
	1	0	0	0	0
	2	0	0	0	0
	3	0	0	0	0
		ND-Glu-C	D-Glu-C	ND-GLN-C	D-GLN-C		2-Phosphoglyceric acid
3-Hydroxybutyric acid	0	0.00101441	0.00135985	0.000923203	0.00153666
	1	0	0	0	0
	2	0	0	0	0
	3	0	0	0	0
	4	0	0	0	0
		ND-Glu-C	D-Glu-C	ND-GLN-C	D-GLN-C
3-Phosphoglyceric acid	0	N.D.	N.D.	0.00528238	0.00282755
	1	0	0	0	0
	2	0	0	0	0
	3	0.00486254	0.00440628	N.D.	N.D.
		ND-Glu-C	D-Glu-C	ND-GLN-C	D-GLN-C
6-Phosphogluconic acid	0	0.00150881	0.0015369	0.0214206	0.0209275
	1	N.D.	N.D.	0.00162952	0.00174568		3-Hydroxybutyric acid
	2	0	0	0	0
	3	0	0	0	0
	4	0	0	0	0
	5	0.00372453	0.00517655	N.D.	N.D.
	6	0.0227572	0.0262588	N.D.	N.D.
		ND-Glu-C	D-Glu-C	ND-GLN-C	D-GLN-C
Acetyl CoA	0	0	0	0	0
	1	0	0	0	0
	2	0	0	0	0
	3	0	0	0	0
	4	0	0	0	0
	5	0	0	0	0
	6	0	0	0	0		3-Phosphoglyceric acid
	7	0	0	0	0
	8	0	0	0	0
	9	0	0	0	0
	10	0	0	0	0
	11	0	0	0	0
	12	0	0	0	0
	13	0	0	0	0
	14	0	0	0	0
	15	0	0	0	0
	16	0	0	0	0
	17	0	0	0	0
	18	0	0	0	0
	19	0	0	0	0		6-Phosphogluconic acid
	20	0	0	0	0
	21	0	0	0	0
	22	0	0	0	0
	23	0	0	0	0
		ND-Glu-C	D-Glu-C	ND-GLN-C	D-GLN-C
ADP	0	0.00379086	0.0048845	0.0197254	0.0402012
	1	0.000574281	N.D.	0.00262407	0.00512449
	2	0.000718981	0.000996614	0.000626408	0.00146775
	3	0.00063608	0.000843289	N.D.	N.D.
	4	0.000913423	0.00107693	N.D.	N.D.
	5	0.0127005	0.0188919	N.D.	N.D.
	6	0.00147715	0.00178514	N.D.	N.D.
	7	0	0	0	0		Acetyl CoA
	8	0	0	0	0
	9	0	0	0	0
	10	0	0	0	0
		ND-Glu-C	D-Glu-C	ND-GLN-C	D-GLN-C
Ala	0	0.135764	0.156522	0.264114	0.443678
	1	0.00434797	0.00517486	0.00701689	0.0123334
	2	0.00346046	0.00551069	0.00123514	0.00282118
	3	0.100492	0.201271	0.0025236	0.00619465
		ND-Glu-C	D-Glu-C	ND-GLN-C	D-GLN-C
AMP	0	0.000521525	0.000664409	0.00188208	0.00355568
	1	0	0	0	0
	2	0	0	0	0
	3	0	0	0	0		ADP
	4	0	0	0	0
	5	0.00117419	0.00202061	N.D.	N.D.
	6	0	0	0	0
	7	0	0	0	0
	8	0	0	0	0
	9	0	0	0	0
	10	0	0	0	0
		ND-Glu-C	D-Glu-C	ND-GLN-C	D-GLN-C
Arg	0	0.191374	0.258099	0.179917	0.251768
	1	0.0106008	0.0132867	0.0102217	0.0136446
	2	0.000881652	0.00124868	0.000877327	0.00116044
	3	0	0	0	0
	4	0	0	0	0		Ala
	5	0	0	0	0
	6	0	0	0	0
		ND-Glu-C	D-Glu-C	ND-GLN-C	D-GLN-C
Asn	0	0.327624	0.380207	0.290122	0.382
	1	0.0124294	0.0146606	0.0115842	0.0154535
	2	0.00187131	0.00217884	0.0019198	0.00266784
	3	N.D.	N.D.	0.000385336	0.00138525
	4	N.D.	N.D.	0.00207376	0.00381269
		ND-Glu-C	D-Glu-C	ND-GLN-C	D-GLN-C
Asp	0	0.306784	0.179081	0.100952	0.0560871
	1	0.0132248	0.00660266	0.0123522	0.0035359
	2	0.0304383	0.00934325	0.0346553	0.0120982
	3	0.0117168	0.00347331	0.0285725	0.0270033		AMP
	4	0.00171893	N.D.	0.151096	0.0886912
		ND-Glu-C	D-Glu-C	ND-GLN-C	D-GLN-C
ATP	0	0.065373	0.0709385	0.384667	0.533575
	1	0.00884633	0.00870668	0.0411146	0.055763
	2	0.0109415	0.0131933	0.0113995	0.016035
	3	0.00944624	0.0128556	0.00141834	0.00195241
	4	0.0151695	0.016216	N.D.	N.D.
	5	0.282067	0.327793	N.D.	N.D.
	6	0.0227421	0.0252603	N.D.	N.D.
	7	0.00704511	0.00881255	N.D.	N.D.
	8	N.D.	0.00112986	N.D.	N.D.
	9	0	0	0	0
	10	0	0	0	0		Arg
		ND-Glu-C	D-Glu-C	ND-GLN-C	D-GLN-C
cis-Aconitic acid	0	0	0	0	0
	1	0	0	0	0
	2	0.00410437	0.00426208	N.D.	N.D.
	3	0	0	0	0
	4	N.D.	N.D.	0.00363859	0.00379915
	5	0	0	0	0
	6	0	0	0	0
		ND-Glu-C	D-Glu-C	ND-GLN-C	D-GLN-C
Citric acid	0	0.0327159	0.0318588	0.029434	0.023213
	1	0.00409985	0.00327641	0.00673496	0.00333517
	2	0.0506045	0.048825	0.0138109	0.00917402
	3	0.00524691	0.00436794	0.0117234	0.0134762		Asn
	4	0.00746866	0.00415803	0.0454082	0.0446182
	5	0.00308393	0.0018253	0.00761678	0.0106487
	6	0	0	0	0
		ND-Glu-C	D-Glu-C	ND-GLN-C	D-GLN-C
Citrulline	0	0.00596894	0.00895958	0.00545835	0.00867537
	1	0.000538368	0.00073883	N.D.	N.D.
	2	0	0	0	0
	3	0	0	0	0
	4	0	0	0	0
	5	0	0	0	0
	6	0	0	0	0
		ND-Glu-C	D-Glu-C	ND-GLN-C	D-GLN-C
CoA	0	N.D.	N.D.	N.D.	0.00170893		Asp
	1	0	0	0	0
	2	0	0	0	0
	3	0	0	0	0
	4	0	0	0	0
	5	0	0	0	0
	6	0	0	0	0
	7	0	0	0	0
	8	0	0	0	0
	9	0	0	0	0
	10	0	0	0	0
	11	0	0	0	0
	12	0	0	0	0
	13	0	0	0	0		ATP
	14	0	0	0	0
	15	0	0	0	0
	16	0	0	0	0
	17	0	0	0	0
	18	0	0	0	0
	19	0	0	0	0
	20	0	0	0	0
	21	0	0	0	0
		ND-Glu-C	D-Glu-C	ND-GLN-C	D-GLN-C
Cys	0	0.00448194	0.00308558	0.000350931	0.0117162
	1	0	0	0	0
	2	0	0	0	0
	3	0	0	0	0		cis-Aconitic acid
		ND-Glu-C	D-Glu-C	ND-GLN-C	D-GLN-C
Dihydroxyacetone phosphate	0	N.D.	N.D.	0.00581461	0.0154654
	1	0	0	0	0
	2	0	0	0	0
	3	0.00509919	0.0072647	N.D.	N.D.
		ND-Glu-C	D-Glu-C	ND-GLN-C	D-GLN-C
Erythrose 4-phosphate	0	0	0	0	0
	1	0	0	0	0
	2	0	0	0	0
	3	0	0	0	0
	4	0	0	0	0
		ND-Glu-C	D-Glu-C	ND-GLN-C	D-GLN-C
Fructose 1,6-diphosphate	0	0.00138521	0.00129961	0.0389158	0.0242282		Citric acid
	1	N.D.	N.D.	0.00313204	0.00194322
	2	N.D.	N.D.	0.00107303	N.D.
	3	0.00208912	0.00311761	N.D.	N.D.
	4	0	0	0	0
	5	0.00153142	0.00200418	N.D.	N.D.
	6	0.0230752	0.0309845	N.D.	N.D.
		ND-Glu-C	D-Glu-C	ND-GLN-C	D-GLN-C
Fructose 6-phosphate	0	N.D.	N.D.	0.000876115	N.D.
	1	0	0	0	0
	2	0	0	0	0
	3	0	0	0	0
	4	0	0	0	0
	5	0	0	0	0		Citrulline
	6	0.000584832	0.000483705	N.D.	N.D.
		ND-Glu-C	D-Glu-C	ND-GLN-C	D-GLN-C
Fumaric acid	0	0.00983964	0.0125763	0.00356867	0.00451121
	1	0	0	0	0
	2	0	0	0	0
	3	N.D.	N.D.	0.00118147	0.003009
	4	0	0	0	0
		ND-Glu-C	D-Glu-C	ND-GLN-C	D-GLN-C
Gln	0	0.986686	1.07469	0.0294119	0.0484279
	1	0.0390271	0.0410437	0.00232922	0.00301611
	2	0.00722653	0.00731604	0.000874746	0.00113965
	3	0	0	0	0
	4	0.000674007	0.000835509	0.0251225	0.0256259		CoA
	5	N.D.	N.D.	1.24293	1.29784
		ND-Glu-C	D-Glu-C	ND-GLN-C	D-GLN-C
Glu	0	2.11998	2.52386	0.485213	0.422264
	1	0.0943995	0.100028	0.0570262	0.0326691
	2	0.239768	0.137326	0.04492	0.0316113
	3	0.0274635	0.0112422	0.262861	0.18851
	4	0.0202914	0.00652124	0.0437863	0.0661997
	5	0.00541801	0.00161708	1.53307	2.66259
		ND-Glu-C	D-Glu-C	ND-GLN-C	D-GLN-C
Glucose 1-phosphate	0	0.00112444	0.000879795	0.00438914	0.00496601
	1	0	0	0	0
	2	0	0	0	0
	3	0	0	0	0		Cys
	4	0	0	0	0
	5	0	0	0	0
	6	0.00239208	0.00378932	N.D.	N.D.
		ND-Glu-C	D-Glu-C	ND-GLN-C	D-GLN-C
Glucose 6-phosphate	0	0.00066924	N.D.	0.00550212	0.00274715
	1	N.D.	N.D.	0.000505122	N.D.
	2	0	0	0	0
	3	0	0	0	0
	4	0	0	0	0
	5	0	0	0	0
	6	0.00599	0.00344617	N.D.	N.D.
		ND-Glu-C	D-Glu-C	ND-GLN-C	D-GLN-C
Glutathione (GSH)	0	0.629261	0.299173	0.0106518	0.194064		Dihydroxyacetone phosphate
	1	0.0553364	0.0288072	0.00183464	0.0241393
	2	0.0691917	0.024359	0.00139082	0.0192311
	3	0.0109122	0.00330743	0.0038826	0.0602715
	4	0.00613807	0.00139014	0.00200151	0.032712
	5	0.00148365	N.D.	0.0220347	1.04773
	6	0.000394357	N.D.	0.00171079	0.0581832
	7	0	0	0	0
	8	N.D.	N.D.	N.D.	0.00209477
	9	0	0	0	0
	10	0	0	0	0
		ND-Glu-C	D-Glu-C	ND-GLN-C	D-GLN-C
Glutathione (GSSG)	0	0.966618	1.37379	0.0795443	0.0347664
	1	0.214509	0.294516	0.0290963	0.010288		Erythrose 4-phosphate
	2	0.335779	0.329631	0.0301491	0.013017
	3	0.0796911	0.067088	0.067235	0.0252113
	4	0.058081	0.0381719	0.0339224	0.0192649
	5	0.0178943	0.00898706	0.477909	0.380241
	6	0.0109842	0.00562365	0.127206	0.0872813
	7	0.00266672	0.00106347	0.0983681	0.0768464
	8	0.00146523	0.000723565	0.18644	0.140016
	9	N.D.	N.D.	0.0677141	0.0830489
	10	0.000419475	N.D.	0.521903	0.877847
	11	N.D.	N.D.	0.0617638	0.105812
	12	N.D.	N.D.	0.0596324	0.104589
	13	N.D.	N.D.	0.00669607	0.0118474
	14	N.D.	N.D.	0.00326933	0.00534998		Fructose 1,6-diphosphate
	15	0	0	0	0
	16	0	0	0	0
	17	0	0	0	0
	18	0	0	0	0
	19	0	0	0	0
	20	0	0	0	0
		ND-Glu-C	D-Glu-C	ND-GLN-C	D-GLN-C
Gly	0	0.205171	0.242208	0.17432	0.263592
	1	0.00353079	0.00464974	0.00353597	0.00451182
	2	0.000693265	0.000875198	0.000671757	0.000914838
		ND-Glu-C	D-Glu-C	ND-GLN-C	D-GLN-C
Glyceraldehyde 3-phosphate	0	N.D.	N.D.	0.00115721	N.D.
	1	0	0	0	0		Fructose 6-phosphate
	2	0	0	0	0
	3	0.00071446	N.D.	N.D.	N.D.
		ND-Glu-C	D-Glu-C	ND-GLN-C	D-GLN-C
His	0	0.0505723	0.0850702	0.0478238	0.0829111
	1	0.00286516	0.00466297	0.00298807	0.00452611
	2	0.000249508	0.000406051	0.00034835	0.000408039
	3	0	0	0	0
	4	0	0	0	0
	5	0	0	0	0
	6	0	0	0	0
		ND-Glu-C	D-Glu-C	ND-GLN-C	D-GLN-C
Ile	0	0.341928	0.507007	0.337619	0.56538
	1	0.0172964	0.0258163	0.0171053	0.0289681		Fumaric acid
	2	0.00147863	0.00229689	0.00135298	0.00208048
	3	0	0	0	0
	4	0	0	0	0
	5	0	0	0	0
	6	0	0	0	0
		ND-Glu-C	D-Glu-C	ND-GLN-C	D-GLN-C
Isocitric acid	0	0.00250362	0.00265216	0.00230444	N.D.
	1	0	0	0	0
	2	0.00379236	0.00411605	N.D.	N.D.
	3	0	0	0	0
	4	0	0	0	0
	5	0	0	0	0
	6	0	0	0	0		Gln
		ND-Glu-C	D-Glu-C	ND-GLN-C	D-GLN-C
Lactic acid	0	0.0797949	0.111263	0.294206	0.535963
	1	0.00365671	0.00508894	0.00933762	0.0180977
	2	0.0088177	0.0134415	0.00168517	0.00446757
	3	0.246103	0.397662	0.00164521	0.00260933
		ND-Glu-C	D-Glu-C	ND-GLN-C	D-GLN-C
Leu	0	0.403966	0.625865	0.389839	0.57338
	1	0.0211973	0.029716	0.0194672	0.0282144
	2	0.00154226	0.00212185	0.0015078	0.00241185
	3	0	0	0	0
	4	0	0	0	0
	5	0	0	0	0
	6	0	0	0	0		Glu
		ND-Glu-C	D-Glu-C	ND-GLN-C	D-GLN-C
Lys	0	0.0265684	0.0362963	0.0239295	0.0358437
	1	0.00156571	0.00209335	0.00175895	0.00235337
	2	0	0	0	0
	3	0	0	0	0
	4	0	0	0	0
	5	0	0	0	0
	6	0	0	0	0
		ND-Glu-C	D-Glu-C	ND-GLN-C	D-GLN-C
Malic acid	0	0.0974725	0.124024	0.0335535	0.0373714
	1	0.00600206	0.00587929	0.00599582	0.00413221
	2	0.0144671	0.00927435	0.0142832	0.0154102
	3	0.0053901	0.00366338	0.0119674	0.030809		Glucose 1-phosphate
	4	0.00110937	N.D.	0.0562569	0.100025
		ND-Glu-C	D-Glu-C	ND-GLN-C	D-GLN-C
Met	0	0.0441981	0.0660164	0.0378119	0.0581052
	1	0.00220539	0.00347637	0.00206258	0.00325781
	2	0	0	0	0
	3	0	0	0	0
	4	0.000556789	0.000781572	N.D.	N.D.
	5	0	0	0	0
		ND-Glu-C	D-Glu-C	ND-GLN-C	D-GLN-C
Ornithine	0	0.0153548	0.0215533	0.0122473	0.0196352
	1	0.000936075	0.00106041	0.000864425	0.00111496
	2	0	0	0	0
	3	0	0	0	0		Glucose 6-phosphate
	4	0	0	0	0
	5	N.D.	N.D.	0.000375874	0.000618555
		ND-Glu-C	D-Glu-C	ND-GLN-C	D-GLN-C
Phe	0	0.0938134	0.159573	0.0873086	0.156327
	1	0.00781262	0.0133854	0.00747534	0.0129416
	2	0.000696614	0.00086095	0.000613268	0.0010162
	3	0	0	0	0
	4	0	0	0	0
	5	0	0	0	0
	6	0	0	0	0
	7	0	0	0	0
	8	0	0	0	0
	9	0	0	0	0		Glutathione (GSH)
		ND-Glu-C	D-Glu-C	ND-GLN-C	D-GLN-C
Phosphoenolpyruvic acid	0	N.D.	N.D.	0.00341457	0.00192944
	1	0	0	0	0
	2	0	0	0	0
	3	0.00244785	0.00224694	N.D.	N.D.
		ND-Glu-C	D-Glu-C	ND-GLN-C	D-GLN-C
Pro	0	0.462282	0.718483	0.32176	0.480633
	1	0.0208884	0.0296285	0.0177702	0.0227033
	2	0.0159618	0.0179456	0.00609312	0.0080958
	3	0.00183196	0.0013993	0.01541	0.0196703
	4	0.0014937	0.000844668	0.00438921	0.00970976
	5	0.000335748	0.000234065	0.0981668	0.299586
		ND-Glu-C	D-Glu-C	ND-GLN-C	D-GLN-C		Glutathione (GSSG)
PRPP	0	N.D.	N.D.	0.00769098	0.00795663
	1	N.D.	N.D.	0.000617847	N.D.
	2	0	0	0	0
	3	0	0	0	0
	4	0	0	0	0
	5	0.00965274	0.0119612	N.D.	N.D.
		ND-Glu-C	D-Glu-C	ND-GLN-C	D-GLN-C
Pyruvic acid	0	0	0	0	0
	1	0	0	0	0
	2	0	0	0	0
	3	0	0	0	0
		ND-Glu-C	D-Glu-C	ND-GLN-C	D-GLN-C
Ribose 5-phosphate	0	N.D.	N.D.	0.00166804	0.0121532		Gly
	1	N.D.	N.D.	N.D.	0.000801635
	2	0	0	0	0
	3	0	0	0	0
	4	0	0	0	0
	5	0.00158266	0.00401201	N.D.	N.D.
		ND-Glu-C	D-Glu-C	ND-GLN-C	D-GLN-C
Ribulose 5-phosphate	0	N.D.	N.D.	0.00614565	0.0190854
	1	N.D.	N.D.	N.D.	0.00119212
	2	0	0	0	0
	3	0	0	0	0
	4	0	0	0	0
	5	0.0042129	0.0108459	N.D.	N.D.
		ND-Glu-C	D-Glu-C	ND-GLN-C	D-GLN-C		Glyceraldehyde 3-phosphate
Sedoheptulose 7-phosphate	0	N.D.	N.D.	0.00162381	0.00431137
	1	0	0	0	0
	2	0	0	0	0
	3	0	0	0	0
	4	0	0	0	0
	5	0	0	0	0
	6	0	0	0	0
	7	0.000911916	0.00122478	N.D.	N.D.
		ND-Glu-C	D-Glu-C	ND-GLN-C	D-GLN-C
Ser	0	0.200916	0.207985	0.172718	0.187003
	1	0.00558463	0.00638589	0.00515816	0.00614917
	2	0.000913468	0.000950506	0.000891949	0.00085896
	3	0	0	0	0		His
		ND-Glu-C	D-Glu-C	ND-GLN-C	D-GLN-C
Succinic acid	0	0.0107365	0.0158363	0.00438628	0.00577683
	1	0	0	0	0
	2	0	0	0	0
	3	0	0	0	0
	4	0	0	0	0
		ND-Glu-C	D-Glu-C	ND-GLN-C	D-GLN-C
Thr	0	0.142485	0.157894	0.117839	0.165731
	1	0.00565413	0.00652328	0.00510484	0.00622844
	2	0.000751037	0.000873162	0.000537578	0.000914838
	3	0	0	0	0
	4	0	0	0	0
		ND-Glu-C	D-Glu-C	ND-GLN-C	D-GLN-C		Ile
Trp	0	0.013342	0.0238268	0.0132433	0.0230997
	1	0.00175158	0.0029024	0.00156113	0.00299661
	2	0	0	0	0
	3	0	0	0	0
	4	0	0	0	0
	5	0	0	0	0
	6	0	0	0	0
	7	0	0	0	0
	8	0	0	0	0
	9	0	0	0	0
		ND-Glu-C	D-Glu-C	ND-GLN-C	D-GLN-C
Tyr	0	0.0629288	0.106897	0.0550084	0.0993977
	1	N.D.	0.00903184	0.00523557	N.D.		Isocitric acid
	2	0	0	0	0
	3	0	0	0	0
	4	0	0	0	0
	5	0	0	0	0
	6	0	0	0	0
	7	0	0	0	0
	8	0	0	0	0
	9	0	0	0	0
	10	0	0	0	0
	11	0	0	0	0
		ND-Glu-C	D-Glu-C	ND-GLN-C	D-GLN-C
Val	0	0.106569	0.20277	0.0994149	0.205935
	1	0.00567171	0.00973607	0.00538696	0.0102698		Lactic acid
	2	0.000458827	0.000969841	0.000430922	0.000982411
	3	0	0	0	0
	4	0	0	0	0
	5	0	0	0	0
Relative Area: (metabolite peak area)/(reference internal standard peak area x sample amount)
ND: no doxycycline
D: doxycycline
C: cell metabolites
M: medium metabolites
Glu: radiolabeled glucose
GLN: radiolabeled glutamine							Leu
							Leu
							Lys
							Malic acid
							Met
							Ornithine
							Phe
							Phosphoenolpyruvic acid
							Pro
							PRPP
							Pyruvic acid
							Ribose 5-phosphate
							Ribulose 5-phosphate
							Sedoheptulose 7-phosphate
							Ser
							Succinic acid
							Thr
							Trp
							Tyr
							Val

## Sheet: Ratio Medium
Table S8. Relative abundance of metabolites in medium.
Compound name	13C number	Percentage in total amount (%)					2-Oxoglutaric acid
		ND-Glu-C	D-Glu-C	ND-GLN-C	D-GLN-C
2-Oxoglutaric acid	0	100	100	#VALUE!	#VALUE!
	1	0	0	0	0
	2	0	0	0	0
	3	0	0	0	0
	4	0	0	0	0
	5	#VALUE!	#VALUE!	100	100
		ND-Glu-C	D-Glu-C	ND-GLN-C	D-GLN-C
2-Phosphoglyceric acid	0	#VALUE!	#VALUE!	100	#VALUE!
	1	#DIV/0!	#DIV/0!	0	#DIV/0!
	2	#DIV/0!	#DIV/0!	0	#DIV/0!
	3	#DIV/0!	#DIV/0!	0	#DIV/0!
		ND-Glu-C	D-Glu-C	ND-GLN-C	D-GLN-C		2-Phosphoglyceric acid
3-Hydroxybutyric acid	0	100	100	100	100
	1	0	0	0	0
	2	0	0	0	0
	3	0	0	0	0
	4	0	0	0	0
		ND-Glu-C	D-Glu-C	ND-GLN-C	D-GLN-C
3-Phosphoglyceric acid	0	#VALUE!	#VALUE!	100	100
	1	0	0	0	0
	2	0	0	0	0
	3	100	100	#VALUE!	#VALUE!
		ND-Glu-C	D-Glu-C	ND-GLN-C	D-GLN-C
6-Phosphogluconic acid	0	5.39041	4.6612	92.9305	92.3007
	1	#VALUE!	#VALUE!	7.06946	7.69932		3-Hydroxybutyric acid
	2	0	0	0	0
	3	0	0	0	0
	4	0	0	0	0
	5	13.3064	15.6997	#VALUE!	#VALUE!
	6	81.3032	79.6391	#VALUE!	#VALUE!
		ND-Glu-C	D-Glu-C	ND-GLN-C	D-GLN-C
Acetyl CoA	0	#DIV/0!	#DIV/0!	#DIV/0!	#DIV/0!
	1	#DIV/0!	#DIV/0!	#DIV/0!	#DIV/0!
	2	#DIV/0!	#DIV/0!	#DIV/0!	#DIV/0!
	3	#DIV/0!	#DIV/0!	#DIV/0!	#DIV/0!
	4	#DIV/0!	#DIV/0!	#DIV/0!	#DIV/0!
	5	#DIV/0!	#DIV/0!	#DIV/0!	#DIV/0!
	6	#DIV/0!	#DIV/0!	#DIV/0!	#DIV/0!		3-Phosphoglyceric acid
	7	#DIV/0!	#DIV/0!	#DIV/0!	#DIV/0!
	8	#DIV/0!	#DIV/0!	#DIV/0!	#DIV/0!
	9	#DIV/0!	#DIV/0!	#DIV/0!	#DIV/0!
	10	#DIV/0!	#DIV/0!	#DIV/0!	#DIV/0!
	11	#DIV/0!	#DIV/0!	#DIV/0!	#DIV/0!
	12	#DIV/0!	#DIV/0!	#DIV/0!	#DIV/0!
	13	#DIV/0!	#DIV/0!	#DIV/0!	#DIV/0!
	14	#DIV/0!	#DIV/0!	#DIV/0!	#DIV/0!
	15	#DIV/0!	#DIV/0!	#DIV/0!	#DIV/0!
	16	#DIV/0!	#DIV/0!	#DIV/0!	#DIV/0!
	17	#DIV/0!	#DIV/0!	#DIV/0!	#DIV/0!
	18	#DIV/0!	#DIV/0!	#DIV/0!	#DIV/0!
	19	#DIV/0!	#DIV/0!	#DIV/0!	#DIV/0!		6-Phosphogluconic acid
	20	#DIV/0!	#DIV/0!	#DIV/0!	#DIV/0!
	21	#DIV/0!	#DIV/0!	#DIV/0!	#DIV/0!
	22	#DIV/0!	#DIV/0!	#DIV/0!	#DIV/0!
	23	#DIV/0!	#DIV/0!	#DIV/0!	#DIV/0!
		ND-Glu-C	D-Glu-C	ND-GLN-C	D-GLN-C
ADP	0	18.2154	17.1516	85.8527	85.912
	1	2.75947	#VALUE!	11.4209	10.9513
	2	3.45477	3.49955	2.72637	3.13666
	3	3.05642	2.96116	#VALUE!	#VALUE!
	4	4.38908	3.78157	#VALUE!	#VALUE!
	5	61.027	66.3376	#VALUE!	#VALUE!
	6	7.09785	6.26843	#VALUE!	#VALUE!
	7	0	0	0	0		Acetyl CoA
	8	0	0	0	0
	9	0	0	0	0
	10	0	0	0	0
		ND-Glu-C	D-Glu-C	ND-GLN-C	D-GLN-C
Ala	0	55.6265	42.4779	96.08	95.409
	1	1.78149	1.40439	2.55262	2.65219
	2	1.41785	1.49553	0.449321	0.60667
	3	41.1742	54.6222	0.918043	1.3321
		ND-Glu-C	D-Glu-C	ND-GLN-C	D-GLN-C
AMP	0	30.7556	24.7451	100	100
	1	0	0	0	0
	2	0	0	0	0
	3	0	0	0	0		ADP
	4	0	0	0	0
	5	69.2444	75.2549	#VALUE!	#VALUE!
	6	0	0	0	0
	7	0	0	0	0
	8	0	0	0	0
	9	0	0	0	0
	10	0	0	0	0
		ND-Glu-C	D-Glu-C	ND-GLN-C	D-GLN-C
Arg	0	94.3396	94.6685	94.1895	94.4462
	1	5.22575	4.87346	5.35122	5.11853
	2	0.434619	0.458007	0.459294	0.435319
	3	0	0	0	0
	4	0	0	0	0		Ala
	5	0	0	0	0
	6	0	0	0	0
		ND-Glu-C	D-Glu-C	ND-GLN-C	D-GLN-C
Asn	0	95.8176	95.7588	94.7848	94.2467
	1	3.63512	3.69241	3.78461	3.81267
	2	0.547288	0.54876	0.627209	0.658209
	3	#VALUE!	#VALUE!	0.125892	0.341769
	4	#VALUE!	#VALUE!	0.67751	0.940665
		ND-Glu-C	D-Glu-C	ND-GLN-C	D-GLN-C
Asp	0	84.3084	90.217	30.813	29.9266
	1	3.63435	3.32628	3.7702	1.88666
	2	8.36488	4.70693	10.5776	6.45528
	3	3.21995	1.74978	8.721	14.4082		AMP
	4	0.472385	#VALUE!	46.1182	47.3232
		ND-Glu-C	D-Glu-C	ND-GLN-C	D-GLN-C
ATP	0	15.5048	14.6293	87.7035	87.8565
	1	2.09812	1.79554	9.37406	9.18175
	2	2.59504	2.72079	2.59906	2.64027
	3	2.24041	2.65115	0.323378	0.321477
	4	3.59781	3.34415	#VALUE!	#VALUE!
	5	66.899	67.5993	#VALUE!	#VALUE!
	6	5.39385	5.20933	#VALUE!	#VALUE!
	7	1.67092	1.81737	#VALUE!	#VALUE!
	8	#VALUE!	0.233006	#VALUE!	#VALUE!
	9	0	0	0	0
	10	0	0	0	0		Arg
		ND-Glu-C	D-Glu-C	ND-GLN-C	D-GLN-C
cis-Aconitic acid	0	0	0	0	0
	1	0	0	0	0
	2	100	100	#VALUE!	#VALUE!
	3	0	0	0	0
	4	#VALUE!	#VALUE!	100	100
	5	0	0	0	0
	6	0	0	0	0
		ND-Glu-C	D-Glu-C	ND-GLN-C	D-GLN-C
Citric acid	0	31.6954	33.7804	25.6554	22.2208
	1	3.97196	3.47404	5.87035	3.19261
	2	49.026	51.7699	12.038	8.78188
	3	5.08324	4.6314	10.2184	12.9002		Asn
	4	7.23569	4.40883	39.5789	42.7111
	5	2.98773	1.9354	6.63897	10.1935
	6	0	0	0	0
		ND-Glu-C	D-Glu-C	ND-GLN-C	D-GLN-C
Citrulline	0	91.7267	92.382	100	100
	1	8.27329	7.61805	#VALUE!	#VALUE!
	2	0	0	0	0
	3	0	0	0	0
	4	0	0	0	0
	5	0	0	0	0
	6	0	0	0	0
		ND-Glu-C	D-Glu-C	ND-GLN-C	D-GLN-C
CoA	0	#VALUE!	#VALUE!	#VALUE!	100		Asp
	1	#DIV/0!	#DIV/0!	#DIV/0!	0
	2	#DIV/0!	#DIV/0!	#DIV/0!	0
	3	#DIV/0!	#DIV/0!	#DIV/0!	0
	4	#DIV/0!	#DIV/0!	#DIV/0!	0
	5	#DIV/0!	#DIV/0!	#DIV/0!	0
	6	#DIV/0!	#DIV/0!	#DIV/0!	0
	7	#DIV/0!	#DIV/0!	#DIV/0!	0
	8	#DIV/0!	#DIV/0!	#DIV/0!	0
	9	#DIV/0!	#DIV/0!	#DIV/0!	0
	10	#DIV/0!	#DIV/0!	#DIV/0!	0
	11	#DIV/0!	#DIV/0!	#DIV/0!	0
	12	#DIV/0!	#DIV/0!	#DIV/0!	0
	13	#DIV/0!	#DIV/0!	#DIV/0!	0		ATP
	14	#DIV/0!	#DIV/0!	#DIV/0!	0
	15	#DIV/0!	#DIV/0!	#DIV/0!	0
	16	#DIV/0!	#DIV/0!	#DIV/0!	0
	17	#DIV/0!	#DIV/0!	#DIV/0!	0
	18	#DIV/0!	#DIV/0!	#DIV/0!	0
	19	#DIV/0!	#DIV/0!	#DIV/0!	0
	20	#DIV/0!	#DIV/0!	#DIV/0!	0
	21	#DIV/0!	#DIV/0!	#DIV/0!	0
		ND-Glu-C	D-Glu-C	ND-GLN-C	D-GLN-C
Cys	0	100	100	100	100
	1	0	0	0	0
	2	0	0	0	0
	3	0	0	0	0		cis-Aconitic acid
		ND-Glu-C	D-Glu-C	ND-GLN-C	D-GLN-C
Dihydroxyacetone phosphate	0	#VALUE!	#VALUE!	100	100
	1	0	0	0	0
	2	0	0	0	0
	3	100	100	#VALUE!	#VALUE!
		ND-Glu-C	D-Glu-C	ND-GLN-C	D-GLN-C
Erythrose 4-phosphate	0	#DIV/0!	#DIV/0!	#DIV/0!	#DIV/0!
	1	#DIV/0!	#DIV/0!	#DIV/0!	#DIV/0!
	2	#DIV/0!	#DIV/0!	#DIV/0!	#DIV/0!
	3	#DIV/0!	#DIV/0!	#DIV/0!	#DIV/0!
	4	#DIV/0!	#DIV/0!	#DIV/0!	#DIV/0!
		ND-Glu-C	D-Glu-C	ND-GLN-C	D-GLN-C
Fructose 1,6-diphosphate	0	4.9329	3.47436	90.2482	92.575		Citric acid
	1	#VALUE!	#VALUE!	7.2634	7.42496
	2	#VALUE!	#VALUE!	2.48842	#VALUE!
	3	7.43961	8.33455	#VALUE!	#VALUE!
	4	0	0	0	0
	5	5.45357	5.35793	#VALUE!	#VALUE!
	6	82.1739	82.8332	#VALUE!	#VALUE!
		ND-Glu-C	D-Glu-C	ND-GLN-C	D-GLN-C
Fructose 6-phosphate	0	#VALUE!	#VALUE!	100	#VALUE!
	1	0	0	0	#DIV/0!
	2	0	0	0	#DIV/0!
	3	0	0	0	#DIV/0!
	4	0	0	0	#DIV/0!
	5	0	0	0	#DIV/0!		Citrulline
	6	100	100	#VALUE!	#VALUE!
		ND-Glu-C	D-Glu-C	ND-GLN-C	D-GLN-C
Fumaric acid	0	100	100	75.1277	59.9878
	1	0	0	0	0
	2	0	0	0	0
	3	#VALUE!	#VALUE!	24.8723	40.0122
	4	0	0	0	0
		ND-Glu-C	D-Glu-C	ND-GLN-C	D-GLN-C
Gln	0	95.4598	95.6228	2.2613	3.51935
	1	3.77579	3.65194	0.179079	0.219186
	2	0.699152	0.650959	0.0672537	0.0828204
	3	0	0	0	0
	4	0.0652088	0.074341	1.93151	1.86228		CoA
	5	#VALUE!	#VALUE!	95.5609	94.3164
		ND-Glu-C	D-Glu-C	ND-GLN-C	D-GLN-C
Glu	0	84.5516	90.7669	19.9933	12.4055
	1	3.76496	3.59736	2.34978	0.959771
	2	9.56274	4.93872	1.85094	0.928695
	3	1.09533	0.40431	10.8312	5.53815
	4	0.809287	0.234527	1.80422	1.94485
	5	0.216088	0.058156	63.1705	78.223
		ND-Glu-C	D-Glu-C	ND-GLN-C	D-GLN-C
Glucose 1-phosphate	0	31.976	18.8428	100	100
	1	0	0	0	0
	2	0	0	0	0
	3	0	0	0	0		Cys
	4	0	0	0	0
	5	0	0	0	0
	6	68.024	81.1572	#VALUE!	#VALUE!
		ND-Glu-C	D-Glu-C	ND-GLN-C	D-GLN-C
Glucose 6-phosphate	0	10.0498	#VALUE!	91.5914	100
	1	#VALUE!	#VALUE!	8.40855	#VALUE!
	2	0	0	0	0
	3	0	0	0	0
	4	0	0	0	0
	5	0	0	0	0
	6	89.9502	100	#VALUE!	#VALUE!
		ND-Glu-C	D-Glu-C	ND-GLN-C	D-GLN-C
Glutathione (GSH)	0	81.4348	83.7933	24.483	13.4914		Dihydroxyacetone phosphate
	1	7.16128	8.06842	4.21692	1.67818
	2	8.95433	6.82254	3.19679	1.33696
	3	1.41219	0.926356	8.92412	4.19011
	4	0.794349	0.389355	4.60045	2.27416
	5	0.192005	#VALUE!	50.6465	72.8386
	6	0.0510351	#VALUE!	3.93223	4.04493
	7	0	0	0	0
	8	#VALUE!	#VALUE!	#VALUE!	0.14563
	9	0	0	0	0
	10	0	0	0	0
		ND-Glu-C	D-Glu-C	ND-GLN-C	D-GLN-C
Glutathione (GSSG)	0	57.2604	64.8138	4.29772	1.75995
	1	12.7071	13.8949	1.57205	0.5208		Erythrose 4-phosphate
	2	19.8908	15.5516	1.62893	0.658944
	3	4.72074	3.16513	3.63266	1.27625
	4	3.4406	1.8009	1.8328	0.975226
	5	1.06002	0.423998	25.8211	19.2486
	6	0.650683	0.265317	6.87286	4.41835
	7	0.157971	0.0501731	5.31475	3.89012
	8	0.0867974	0.0341369	10.0732	7.08787
	9	#VALUE!	#VALUE!	3.65854	4.2041
	10	0.0248488	#VALUE!	28.198	44.4383
	11	#VALUE!	#VALUE!	3.33705	5.35641
	12	#VALUE!	#VALUE!	3.22189	5.29451
	13	#VALUE!	#VALUE!	0.361783	0.59974
	14	#VALUE!	#VALUE!	0.176639	0.270827		Fructose 1,6-diphosphate
	15	0	0	0	0
	16	0	0	0	0
	17	0	0	0	0
	18	0	0	0	0
	19	0	0	0	0
	20	0	0	0	0
		ND-Glu-C	D-Glu-C	ND-GLN-C	D-GLN-C
Gly	0	97.9827	97.7698	97.6431	97.9828
	1	1.68619	1.87692	1.98063	1.67714
	2	0.331079	0.353283	0.376277	0.340065
		ND-Glu-C	D-Glu-C	ND-GLN-C	D-GLN-C
Glyceraldehyde 3-phosphate	0	#VALUE!	#VALUE!	100	#VALUE!
	1	0	#DIV/0!	0	#DIV/0!		Fructose 6-phosphate
	2	0	#DIV/0!	0	#DIV/0!
	3	100	#VALUE!	#VALUE!	#VALUE!
		ND-Glu-C	D-Glu-C	ND-GLN-C	D-GLN-C
His	0	94.1985	94.3765	93.4785	94.3831
	1	5.33679	5.17308	5.84062	5.15237
	2	0.464746	0.450471	0.680901	0.464497
	3	0	0	0	0
	4	0	0	0	0
	5	0	0	0	0
	6	0	0	0	0
		ND-Glu-C	D-Glu-C	ND-GLN-C	D-GLN-C
Ile	0	94.7949	94.7464	94.8162	94.7942
	1	4.79521	4.82439	4.80381	4.85693		Fumaric acid
	2	0.40993	0.429228	0.379966	0.348822
	3	0	0	0	0
	4	0	0	0	0
	5	0	0	0	0
	6	0	0	0	0
		ND-Glu-C	D-Glu-C	ND-GLN-C	D-GLN-C
Isocitric acid	0	39.7654	39.1855	100	#VALUE!
	1	0	0	0	#DIV/0!
	2	60.2346	60.8145	#VALUE!	#VALUE!
	3	0	0	0	#DIV/0!
	4	0	0	0	#DIV/0!
	5	0	0	0	#DIV/0!
	6	0	0	0	#DIV/0!		Gln
		ND-Glu-C	D-Glu-C	ND-GLN-C	D-GLN-C
Lactic acid	0	23.582	21.0943	95.8719	95.5137
	1	1.08068	0.964809	3.04282	3.22517
	2	2.60592	2.54837	0.549139	0.796162
	3	72.7314	75.3925	0.536119	0.465008
		ND-Glu-C	D-Glu-C	ND-GLN-C	D-GLN-C
Leu	0	94.6709	95.1592	94.8943	94.9295
	1	4.96766	4.51815	4.73868	4.67122
	2	0.361434	0.322615	0.367027	0.399308
	3	0	0	0	0
	4	0	0	0	0
	5	0	0	0	0
	6	0	0	0	0		Glu
		ND-Glu-C	D-Glu-C	ND-GLN-C	D-GLN-C
Lys	0	94.4349	94.5471	93.1527	93.8389
	1	5.56514	5.45291	6.84725	6.16112
	2	0	0	0	0
	3	0	0	0	0
	4	0	0	0	0
	5	0	0	0	0
	6	0	0	0	0
		ND-Glu-C	D-Glu-C	ND-GLN-C	D-GLN-C
Malic acid	0	78.3282	86.8266	27.4901	19.9051
	1	4.82322	4.11598	4.91232	2.20093
	2	11.6256	6.49279	11.7021	8.20793
	3	4.33145	2.56466	9.80477	16.4097		Glucose 1-phosphate
	4	0.891484	#VALUE!	46.0907	53.2763
		0	0	0	0
Met	0	94.1181	93.941	94.8273	94.6909
	1	4.69628	4.94685	5.17267	5.30908
	2	0	0	0	0
	3	0	0	0	0
	4	1.18566	1.11217	#VALUE!	#VALUE!
	5	0	0	0	0
		ND-Glu-C	D-Glu-C	ND-GLN-C	D-GLN-C
Ornithine	0	94.254	95.3107	90.8042	91.8876
	1	5.746	4.68926	6.40903	5.21771
	2	0	0	0	0
	3	0	0	0	0		Glucose 6-phosphate
	4	0	0	0	0
	5	#VALUE!	#VALUE!	2.78681	2.89467
		ND-Glu-C	D-Glu-C	ND-GLN-C	D-GLN-C
Phe	0	91.6839	91.8039	91.5211	91.8033
	1	7.63528	7.70077	7.83601	7.59997
	2	0.680801	0.495313	0.642858	0.596764
	3	0	0	0	0
	4	0	0	0	0
	5	0	0	0	0
	6	0	0	0	0
	7	0	0	0	0
	8	0	0	0	0
	9	0	0	0	0		Glutathione (GSH)
		ND-Glu-C	D-Glu-C	ND-GLN-C	D-GLN-C
Phosphoenolpyruvic acid	0	#VALUE!	#VALUE!	100	100
	1	0	0	0	0
	2	0	0	0	0
	3	100	100	#VALUE!	#VALUE!
		ND-Glu-C	D-Glu-C	ND-GLN-C	D-GLN-C
Pro	0	91.9427	93.4873	69.4063	57.1911
	1	4.15446	3.85519	3.83317	2.70149
	2	3.17463	2.33504	1.31433	0.963329
	3	0.364356	0.182073	3.32406	2.34059
	4	0.29708	0.109906	0.946788	1.15538
	5	0.0667765	0.0304559	21.1754	35.6481
		ND-Glu-C	D-Glu-C	ND-GLN-C	D-GLN-C		Glutathione (GSSG)
PRPP	0	#VALUE!	#VALUE!	92.564	100
	1	#VALUE!	#VALUE!	7.43603	#VALUE!
	2	0	0	0	0
	3	0	0	0	0
	4	0	0	0	0
	5	100	100	#VALUE!	#VALUE!
		ND-Glu-C	D-Glu-C	ND-GLN-C	D-GLN-C
Pyruvic acid	0	#DIV/0!	#DIV/0!	#DIV/0!	#DIV/0!
	1	#DIV/0!	#DIV/0!	#DIV/0!	#DIV/0!
	2	#DIV/0!	#DIV/0!	#DIV/0!	#DIV/0!
	3	#DIV/0!	#DIV/0!	#DIV/0!	#DIV/0!
		ND-Glu-C	D-Glu-C	ND-GLN-C	D-GLN-C
Ribose 5-phosphate	0	#VALUE!	#VALUE!	100	93.8121		Gly
	1	#VALUE!	#VALUE!	#VALUE!	6.18794
	2	0	0	0	0
	3	0	0	0	0
	4	0	0	0	0
	5	100	100	#VALUE!	#VALUE!
		ND-Glu-C	D-Glu-C	ND-GLN-C	D-GLN-C
Ribulose 5-phosphate	0	#VALUE!	#VALUE!	100	94.121
	1	#VALUE!	#VALUE!	#VALUE!	5.87902
	2	0	0	0	0
	3	0	0	0	0
	4	0	0	0	0
	5	100	100	#VALUE!	#VALUE!
		ND-Glu-C	D-Glu-C	ND-GLN-C	D-GLN-C		Glyceraldehyde 3-phosphate
Sedoheptulose 7-phosphate	0	#VALUE!	#VALUE!	100	100
	1	0	0	0	0
	2	0	0	0	0
	3	0	0	0	0
	4	0	0	0	0
	5	0	0	0	0
	6	0	0	0	0
	7	100	100	#VALUE!	#VALUE!
		ND-Glu-C	D-Glu-C	ND-GLN-C	D-GLN-C
Ser	0	96.8671	96.5928	96.6157	96.3878
	1	2.6925	2.96575	2.88539	3.1695
	2	0.440408	0.441436	0.498941	0.442739
	3	0	0	0	0		His
		ND-Glu-C	D-Glu-C	ND-GLN-C	D-GLN-C
Succinic acid	0	100	100	100	100
	1	0	0	0	0
	2	0	0	0	0
	3	0	0	0	0
	4	0	0	0	0
		ND-Glu-C	D-Glu-C	ND-GLN-C	D-GLN-C
Thr	0	95.6981	95.5252	95.4305	95.8679
	1	3.79751	3.94656	4.1341	3.60287
	2	0.504423	0.52826	0.435352	0.529192
	3	0	0	0	0
	4	0	0	0	0
		ND-Glu-C	D-Glu-C	ND-GLN-C	D-GLN-C		Ile
Trp	0	88.3952	89.1414	89.455	88.5171
	1	11.6048	10.8586	10.545	11.4829
	2	0	0	0	0
	3	0	0	0	0
	4	0	0	0	0
	5	0	0	0	0
	6	0	0	0	0
	7	0	0	0	0
	8	0	0	0	0
	9	0	0	0	0
		ND-Glu-C	D-Glu-C	ND-GLN-C	D-GLN-C
Tyr	0	100	92.2092	91.3094	100
	1	#VALUE!	7.79083	8.69062	#VALUE!		Isocitric acid
	2	0	0	0	0
	3	0	0	0	0
	4	0	0	0	0
	5	0	0	0	0
	6	0	0	0	0
	7	0	0	0	0
	8	0	0	0	0
	9	0	0	0	0
	10	0	0	0	0
	11	0	0	0	0
		ND-Glu-C	D-Glu-C	ND-GLN-C	D-GLN-C
Val	0	94.5603	94.985	94.4714	94.8191
	1	5.03258	4.56073	5.11909	4.72857		Lactic acid
	2	0.407123	0.454309	0.409494	0.452334
	3	0	0	0	0
	4	0	0	0	0
	5	0	0	0	0
ND: no doxycycline
D: doxycycline
C: cell metabolites
M: medium metabolites
Glu: radiolabeled glucose
GLN: radiolabeled glutamine
							Leu
							Lys
							Malic acid
							Met
							Ornithine
							Phe
							Phosphoenolpyruvic acid
							Pro
							PRPP
							Pyruvic acid
							Ribose 5-phosphate
							Ribulose 5-phosphate
							Sedoheptulose 7-phosphate
							Ser
							Succinic acid
							Thr
							Trp
							Tyr
							Val

## Sheet: RelArea Cells
Table S8. Quantitation of metabolites in cells.
Compound name	13C number	Relative Area					2-Oxoglutaric acid
		ND-Glu-C	D-Glu-C	ND-GLN-C	D-GLN-C
2-Oxoglutaric acid	0	0.0107169	0.0181106	N.D.	N.D.
	1	0	0	0	0
	2	0	0	0	0
	3	0	0	0	0
	4	0	0	0	0
	5	N.D.	N.D.	0.00754544	0.0367834
		ND-Glu-C	D-Glu-C	ND-GLN-C	D-GLN-C
2-Phosphoglyceric acid	0	N.D.	N.D.	0.00103307	N.D.
	1	0	0	0	0
	2	0	0	0	0
	3	0	0	0	0
		ND-Glu-C	D-Glu-C	ND-GLN-C	D-GLN-C		2-Phosphoglyceric acid
3-Hydroxybutyric acid	0	0.00101441	0.00135985	0.000923203	0.00153666
	1	0	0	0	0
	2	0	0	0	0
	3	0	0	0	0
	4	0	0	0	0
		ND-Glu-C	D-Glu-C	ND-GLN-C	D-GLN-C
3-Phosphoglyceric acid	0	N.D.	N.D.	0.00528238	0.00282755
	1	0	0	0	0
	2	0	0	0	0
	3	0.00486254	0.00440628	N.D.	N.D.
		ND-Glu-C	D-Glu-C	ND-GLN-C	D-GLN-C
6-Phosphogluconic acid	0	0.00150881	0.0015369	0.0214206	0.0209275
	1	N.D.	N.D.	0.00162952	0.00174568		3-Hydroxybutyric acid
	2	0	0	0	0
	3	0	0	0	0
	4	0	0	0	0
	5	0.00372453	0.00517655	N.D.	N.D.
	6	0.0227572	0.0262588	N.D.	N.D.
		ND-Glu-C	D-Glu-C	ND-GLN-C	D-GLN-C
Acetyl CoA	0	0	0	0	0
	1	0	0	0	0
	2	0	0	0	0
	3	0	0	0	0
	4	0	0	0	0
	5	0	0	0	0
	6	0	0	0	0		3-Phosphoglyceric acid
	7	0	0	0	0
	8	0	0	0	0
	9	0	0	0	0
	10	0	0	0	0
	11	0	0	0	0
	12	0	0	0	0
	13	0	0	0	0
	14	0	0	0	0
	15	0	0	0	0
	16	0	0	0	0
	17	0	0	0	0
	18	0	0	0	0
	19	0	0	0	0		6-Phosphogluconic acid
	20	0	0	0	0
	21	0	0	0	0
	22	0	0	0	0
	23	0	0	0	0
		ND-Glu-C	D-Glu-C	ND-GLN-C	D-GLN-C
ADP	0	0.00379086	0.0048845	0.0197254	0.0402012
	1	0.000574281	N.D.	0.00262407	0.00512449
	2	0.000718981	0.000996614	0.000626408	0.00146775
	3	0.00063608	0.000843289	N.D.	N.D.
	4	0.000913423	0.00107693	N.D.	N.D.
	5	0.0127005	0.0188919	N.D.	N.D.
	6	0.00147715	0.00178514	N.D.	N.D.
	7	0	0	0	0		Acetyl CoA
	8	0	0	0	0
	9	0	0	0	0
	10	0	0	0	0
		ND-Glu-C	D-Glu-C	ND-GLN-C	D-GLN-C
Ala	0	0.135764	0.156522	0.264114	0.443678
	1	0.00434797	0.00517486	0.00701689	0.0123334
	2	0.00346046	0.00551069	0.00123514	0.00282118
	3	0.100492	0.201271	0.0025236	0.00619465
		ND-Glu-C	D-Glu-C	ND-GLN-C	D-GLN-C
AMP	0	0.000521525	0.000664409	0.00188208	0.00355568
	1	0	0	0	0
	2	0	0	0	0
	3	0	0	0	0		ADP
	4	0	0	0	0
	5	0.00117419	0.00202061	N.D.	N.D.
	6	0	0	0	0
	7	0	0	0	0
	8	0	0	0	0
	9	0	0	0	0
	10	0	0	0	0
		ND-Glu-C	D-Glu-C	ND-GLN-C	D-GLN-C
Arg	0	0.191374	0.258099	0.179917	0.251768
	1	0.0106008	0.0132867	0.0102217	0.0136446
	2	0.000881652	0.00124868	0.000877327	0.00116044
	3	0	0	0	0
	4	0	0	0	0		Ala
	5	0	0	0	0
	6	0	0	0	0
		ND-Glu-C	D-Glu-C	ND-GLN-C	D-GLN-C
Asn	0	0.327624	0.380207	0.290122	0.382
	1	0.0124294	0.0146606	0.0115842	0.0154535
	2	0.00187131	0.00217884	0.0019198	0.00266784
	3	N.D.	N.D.	0.000385336	0.00138525
	4	N.D.	N.D.	0.00207376	0.00381269
		ND-Glu-C	D-Glu-C	ND-GLN-C	D-GLN-C
Asp	0	0.306784	0.179081	0.100952	0.0560871
	1	0.0132248	0.00660266	0.0123522	0.0035359
	2	0.0304383	0.00934325	0.0346553	0.0120982
	3	0.0117168	0.00347331	0.0285725	0.0270033		AMP
	4	0.00171893	N.D.	0.151096	0.0886912
		ND-Glu-C	D-Glu-C	ND-GLN-C	D-GLN-C
ATP	0	0.065373	0.0709385	0.384667	0.533575
	1	0.00884633	0.00870668	0.0411146	0.055763
	2	0.0109415	0.0131933	0.0113995	0.016035
	3	0.00944624	0.0128556	0.00141834	0.00195241
	4	0.0151695	0.016216	N.D.	N.D.
	5	0.282067	0.327793	N.D.	N.D.
	6	0.0227421	0.0252603	N.D.	N.D.
	7	0.00704511	0.00881255	N.D.	N.D.
	8	N.D.	0.00112986	N.D.	N.D.
	9	0	0	0	0
	10	0	0	0	0		Arg
		ND-Glu-C	D-Glu-C	ND-GLN-C	D-GLN-C
cis-Aconitic acid	0	0	0	0	0
	1	0	0	0	0
	2	0.00410437	0.00426208	N.D.	N.D.
	3	0	0	0	0
	4	N.D.	N.D.	0.00363859	0.00379915
	5	0	0	0	0
	6	0	0	0	0
		ND-Glu-C	D-Glu-C	ND-GLN-C	D-GLN-C
Citric acid	0	0.0327159	0.0318588	0.029434	0.023213
	1	0.00409985	0.00327641	0.00673496	0.00333517
	2	0.0506045	0.048825	0.0138109	0.00917402
	3	0.00524691	0.00436794	0.0117234	0.0134762		Asn
	4	0.00746866	0.00415803	0.0454082	0.0446182
	5	0.00308393	0.0018253	0.00761678	0.0106487
	6	0	0	0	0
		ND-Glu-C	D-Glu-C	ND-GLN-C	D-GLN-C
Citrulline	0	0.00596894	0.00895958	0.00545835	0.00867537
	1	0.000538368	0.00073883	N.D.	N.D.
	2	0	0	0	0
	3	0	0	0	0
	4	0	0	0	0
	5	0	0	0	0
	6	0	0	0	0
		ND-Glu-C	D-Glu-C	ND-GLN-C	D-GLN-C
CoA	0	N.D.	N.D.	N.D.	0.00170893		Asp
	1	0	0	0	0
	2	0	0	0	0
	3	0	0	0	0
	4	0	0	0	0
	5	0	0	0	0
	6	0	0	0	0
	7	0	0	0	0
	8	0	0	0	0
	9	0	0	0	0
	10	0	0	0	0
	11	0	0	0	0
	12	0	0	0	0
	13	0	0	0	0		ATP
	14	0	0	0	0
	15	0	0	0	0
	16	0	0	0	0
	17	0	0	0	0
	18	0	0	0	0
	19	0	0	0	0
	20	0	0	0	0
	21	0	0	0	0
		ND-Glu-C	D-Glu-C	ND-GLN-C	D-GLN-C
Cys	0	0.00448194	0.00308558	0.000350931	0.0117162
	1	0	0	0	0
	2	0	0	0	0
	3	0	0	0	0		cis-Aconitic acid
		ND-Glu-C	D-Glu-C	ND-GLN-C	D-GLN-C
Dihydroxyacetone phosphate	0	N.D.	N.D.	0.00581461	0.0154654
	1	0	0	0	0
	2	0	0	0	0
	3	0.00509919	0.0072647	N.D.	N.D.
		ND-Glu-C	D-Glu-C	ND-GLN-C	D-GLN-C
Erythrose 4-phosphate	0	0	0	0	0
	1	0	0	0	0
	2	0	0	0	0
	3	0	0	0	0
	4	0	0	0	0
		ND-Glu-C	D-Glu-C	ND-GLN-C	D-GLN-C
Fructose 1,6-diphosphate	0	0.00138521	0.00129961	0.0389158	0.0242282		Citric acid
	1	N.D.	N.D.	0.00313204	0.00194322
	2	N.D.	N.D.	0.00107303	N.D.
	3	0.00208912	0.00311761	N.D.	N.D.
	4	0	0	0	0
	5	0.00153142	0.00200418	N.D.	N.D.
	6	0.0230752	0.0309845	N.D.	N.D.
		ND-Glu-C	D-Glu-C	ND-GLN-C	D-GLN-C
Fructose 6-phosphate	0	N.D.	N.D.	0.000876115	N.D.
	1	0	0	0	0
	2	0	0	0	0
	3	0	0	0	0
	4	0	0	0	0
	5	0	0	0	0		Citrulline
	6	0.000584832	0.000483705	N.D.	N.D.
		ND-Glu-C	D-Glu-C	ND-GLN-C	D-GLN-C
Fumaric acid	0	0.00983964	0.0125763	0.00356867	0.00451121
	1	0	0	0	0
	2	0	0	0	0
	3	N.D.	N.D.	0.00118147	0.003009
	4	0	0	0	0
		ND-Glu-C	D-Glu-C	ND-GLN-C	D-GLN-C
Gln	0	0.986686	1.07469	0.0294119	0.0484279
	1	0.0390271	0.0410437	0.00232922	0.00301611
	2	0.00722653	0.00731604	0.000874746	0.00113965
	3	0	0	0	0
	4	0.000674007	0.000835509	0.0251225	0.0256259		CoA
	5	N.D.	N.D.	1.24293	1.29784
		ND-Glu-C	D-Glu-C	ND-GLN-C	D-GLN-C
Glu	0	2.11998	2.52386	0.485213	0.422264
	1	0.0943995	0.100028	0.0570262	0.0326691
	2	0.239768	0.137326	0.04492	0.0316113
	3	0.0274635	0.0112422	0.262861	0.18851
	4	0.0202914	0.00652124	0.0437863	0.0661997
	5	0.00541801	0.00161708	1.53307	2.66259
		ND-Glu-C	D-Glu-C	ND-GLN-C	D-GLN-C
Glucose 1-phosphate	0	0.00112444	0.000879795	0.00438914	0.00496601
	1	0	0	0	0
	2	0	0	0	0
	3	0	0	0	0		Cys
	4	0	0	0	0
	5	0	0	0	0
	6	0.00239208	0.00378932	N.D.	N.D.
		ND-Glu-C	D-Glu-C	ND-GLN-C	D-GLN-C
Glucose 6-phosphate	0	0.00066924	N.D.	0.00550212	0.00274715
	1	N.D.	N.D.	0.000505122	N.D.
	2	0	0	0	0
	3	0	0	0	0
	4	0	0	0	0
	5	0	0	0	0
	6	0.00599	0.00344617	N.D.	N.D.
		ND-Glu-C	D-Glu-C	ND-GLN-C	D-GLN-C
Glutathione (GSH)	0	0.629261	0.299173	0.0106518	0.194064		Dihydroxyacetone phosphate
	1	0.0553364	0.0288072	0.00183464	0.0241393
	2	0.0691917	0.024359	0.00139082	0.0192311
	3	0.0109122	0.00330743	0.0038826	0.0602715
	4	0.00613807	0.00139014	0.00200151	0.032712
	5	0.00148365	N.D.	0.0220347	1.04773
	6	0.000394357	N.D.	0.00171079	0.0581832
	7	0	0	0	0
	8	N.D.	N.D.	N.D.	0.00209477
	9	0	0	0	0
	10	0	0	0	0
		ND-Glu-C	D-Glu-C	ND-GLN-C	D-GLN-C
Glutathione (GSSG)	0	0.966618	1.37379	0.0795443	0.0347664
	1	0.214509	0.294516	0.0290963	0.010288		Erythrose 4-phosphate
	2	0.335779	0.329631	0.0301491	0.013017
	3	0.0796911	0.067088	0.067235	0.0252113
	4	0.058081	0.0381719	0.0339224	0.0192649
	5	0.0178943	0.00898706	0.477909	0.380241
	6	0.0109842	0.00562365	0.127206	0.0872813
	7	0.00266672	0.00106347	0.0983681	0.0768464
	8	0.00146523	0.000723565	0.18644	0.140016
	9	N.D.	N.D.	0.0677141	0.0830489
	10	0.000419475	N.D.	0.521903	0.877847
	11	N.D.	N.D.	0.0617638	0.105812
	12	N.D.	N.D.	0.0596324	0.104589
	13	N.D.	N.D.	0.00669607	0.0118474
	14	N.D.	N.D.	0.00326933	0.00534998		Fructose 1,6-diphosphate
	15	0	0	0	0
	16	0	0	0	0
	17	0	0	0	0
	18	0	0	0	0
	19	0	0	0	0
	20	0	0	0	0
		ND-Glu-C	D-Glu-C	ND-GLN-C	D-GLN-C
Gly	0	0.205171	0.242208	0.17432	0.263592
	1	0.00353079	0.00464974	0.00353597	0.00451182
	2	0.000693265	0.000875198	0.000671757	0.000914838
		ND-Glu-C	D-Glu-C	ND-GLN-C	D-GLN-C
Glyceraldehyde 3-phosphate	0	N.D.	N.D.	0.00115721	N.D.
	1	0	0	0	0		Fructose 6-phosphate
	2	0	0	0	0
	3	0.00071446	N.D.	N.D.	N.D.
		ND-Glu-C	D-Glu-C	ND-GLN-C	D-GLN-C
His	0	0.0505723	0.0850702	0.0478238	0.0829111
	1	0.00286516	0.00466297	0.00298807	0.00452611
	2	0.000249508	0.000406051	0.00034835	0.000408039
	3	0	0	0	0
	4	0	0	0	0
	5	0	0	0	0
	6	0	0	0	0
		ND-Glu-C	D-Glu-C	ND-GLN-C	D-GLN-C
Ile	0	0.341928	0.507007	0.337619	0.56538
	1	0.0172964	0.0258163	0.0171053	0.0289681		Fumaric acid
	2	0.00147863	0.00229689	0.00135298	0.00208048
	3	0	0	0	0
	4	0	0	0	0
	5	0	0	0	0
	6	0	0	0	0
		ND-Glu-C	D-Glu-C	ND-GLN-C	D-GLN-C
Isocitric acid	0	0.00250362	0.00265216	0.00230444	N.D.
	1	0	0	0	0
	2	0.00379236	0.00411605	N.D.	N.D.
	3	0	0	0	0
	4	0	0	0	0
	5	0	0	0	0
	6	0	0	0	0		Gln
		ND-Glu-C	D-Glu-C	ND-GLN-C	D-GLN-C
Lactic acid	0	0.0797949	0.111263	0.294206	0.535963
	1	0.00365671	0.00508894	0.00933762	0.0180977
	2	0.0088177	0.0134415	0.00168517	0.00446757
	3	0.246103	0.397662	0.00164521	0.00260933
		ND-Glu-C	D-Glu-C	ND-GLN-C	D-GLN-C
Leu	0	0.403966	0.625865	0.389839	0.57338
	1	0.0211973	0.029716	0.0194672	0.0282144
	2	0.00154226	0.00212185	0.0015078	0.00241185
	3	0	0	0	0
	4	0	0	0	0
	5	0	0	0	0
	6	0	0	0	0		Glu
		ND-Glu-C	D-Glu-C	ND-GLN-C	D-GLN-C
Lys	0	0.0265684	0.0362963	0.0239295	0.0358437
	1	0.00156571	0.00209335	0.00175895	0.00235337
	2	0	0	0	0
	3	0	0	0	0
	4	0	0	0	0
	5	0	0	0	0
	6	0	0	0	0
		ND-Glu-C	D-Glu-C	ND-GLN-C	D-GLN-C
Malic acid	0	0.0974725	0.124024	0.0335535	0.0373714
	1	0.00600206	0.00587929	0.00599582	0.00413221
	2	0.0144671	0.00927435	0.0142832	0.0154102
	3	0.0053901	0.00366338	0.0119674	0.030809		Glucose 1-phosphate
	4	0.00110937	N.D.	0.0562569	0.100025
		ND-Glu-C	D-Glu-C	ND-GLN-C	D-GLN-C
Met	0	0.0441981	0.0660164	0.0378119	0.0581052
	1	0.00220539	0.00347637	0.00206258	0.00325781
	2	0	0	0	0
	3	0	0	0	0
	4	0.000556789	0.000781572	N.D.	N.D.
	5	0	0	0	0
		ND-Glu-C	D-Glu-C	ND-GLN-C	D-GLN-C
Ornithine	0	0.0153548	0.0215533	0.0122473	0.0196352
	1	0.000936075	0.00106041	0.000864425	0.00111496
	2	0	0	0	0
	3	0	0	0	0		Glucose 6-phosphate
	4	0	0	0	0
	5	N.D.	N.D.	0.000375874	0.000618555
		ND-Glu-C	D-Glu-C	ND-GLN-C	D-GLN-C
Phe	0	0.0938134	0.159573	0.0873086	0.156327
	1	0.00781262	0.0133854	0.00747534	0.0129416
	2	0.000696614	0.00086095	0.000613268	0.0010162
	3	0	0	0	0
	4	0	0	0	0
	5	0	0	0	0
	6	0	0	0	0
	7	0	0	0	0
	8	0	0	0	0
	9	0	0	0	0		Glutathione (GSH)
		ND-Glu-C	D-Glu-C	ND-GLN-C	D-GLN-C
Phosphoenolpyruvic acid	0	N.D.	N.D.	0.00341457	0.00192944
	1	0	0	0	0
	2	0	0	0	0
	3	0.00244785	0.00224694	N.D.	N.D.
		ND-Glu-C	D-Glu-C	ND-GLN-C	D-GLN-C
Pro	0	0.462282	0.718483	0.32176	0.480633
	1	0.0208884	0.0296285	0.0177702	0.0227033
	2	0.0159618	0.0179456	0.00609312	0.0080958
	3	0.00183196	0.0013993	0.01541	0.0196703
	4	0.0014937	0.000844668	0.00438921	0.00970976
	5	0.000335748	0.000234065	0.0981668	0.299586
		ND-Glu-C	D-Glu-C	ND-GLN-C	D-GLN-C		Glutathione (GSSG)
PRPP	0	N.D.	N.D.	0.00769098	0.00795663
	1	N.D.	N.D.	0.000617847	N.D.
	2	0	0	0	0
	3	0	0	0	0
	4	0	0	0	0
	5	0.00965274	0.0119612	N.D.	N.D.
		ND-Glu-C	D-Glu-C	ND-GLN-C	D-GLN-C
Pyruvic acid	0	0	0	0	0
	1	0	0	0	0
	2	0	0	0	0
	3	0	0	0	0
		ND-Glu-C	D-Glu-C	ND-GLN-C	D-GLN-C
Ribose 5-phosphate	0	N.D.	N.D.	0.00166804	0.0121532		Gly
	1	N.D.	N.D.	N.D.	0.000801635
	2	0	0	0	0
	3	0	0	0	0
	4	0	0	0	0
	5	0.00158266	0.00401201	N.D.	N.D.
		ND-Glu-C	D-Glu-C	ND-GLN-C	D-GLN-C
Ribulose 5-phosphate	0	N.D.	N.D.	0.00614565	0.0190854
	1	N.D.	N.D.	N.D.	0.00119212
	2	0	0	0	0
	3	0	0	0	0
	4	0	0	0	0
	5	0.0042129	0.0108459	N.D.	N.D.
		ND-Glu-C	D-Glu-C	ND-GLN-C	D-GLN-C		Glyceraldehyde 3-phosphate
Sedoheptulose 7-phosphate	0	N.D.	N.D.	0.00162381	0.00431137
	1	0	0	0	0
	2	0	0	0	0
	3	0	0	0	0
	4	0	0	0	0
	5	0	0	0	0
	6	0	0	0	0
	7	0.000911916	0.00122478	N.D.	N.D.
		ND-Glu-C	D-Glu-C	ND-GLN-C	D-GLN-C
Ser	0	0.200916	0.207985	0.172718	0.187003
	1	0.00558463	0.00638589	0.00515816	0.00614917
	2	0.000913468	0.000950506	0.000891949	0.00085896
	3	0	0	0	0		His
		ND-Glu-C	D-Glu-C	ND-GLN-C	D-GLN-C
Succinic acid	0	0.0107365	0.0158363	0.00438628	0.00577683
	1	0	0	0	0
	2	0	0	0	0
	3	0	0	0	0
	4	0	0	0	0
		ND-Glu-C	D-Glu-C	ND-GLN-C	D-GLN-C
Thr	0	0.142485	0.157894	0.117839	0.165731
	1	0.00565413	0.00652328	0.00510484	0.00622844
	2	0.000751037	0.000873162	0.000537578	0.000914838
	3	0	0	0	0
	4	0	0	0	0
		ND-Glu-C	D-Glu-C	ND-GLN-C	D-GLN-C		Ile
Trp	0	0.013342	0.0238268	0.0132433	0.0230997
	1	0.00175158	0.0029024	0.00156113	0.00299661
	2	0	0	0	0
	3	0	0	0	0
	4	0	0	0	0
	5	0	0	0	0
	6	0	0	0	0
	7	0	0	0	0
	8	0	0	0	0
	9	0	0	0	0
		ND-Glu-C	D-Glu-C	ND-GLN-C	D-GLN-C
Tyr	0	0.0629288	0.106897	0.0550084	0.0993977
	1	N.D.	0.00903184	0.00523557	N.D.		Isocitric acid
	2	0	0	0	0
	3	0	0	0	0
	4	0	0	0	0
	5	0	0	0	0
	6	0	0	0	0
	7	0	0	0	0
	8	0	0	0	0
	9	0	0	0	0
	10	0	0	0	0
	11	0	0	0	0
		ND-Glu-C	D-Glu-C	ND-GLN-C	D-GLN-C
Val	0	0.106569	0.20277	0.0994149	0.205935
	1	0.00567171	0.00973607	0.00538696	0.0102698		Lactic acid
	2	0.000458827	0.000969841	0.000430922	0.000982411
	3	0	0	0	0
	4	0	0	0	0
	5	0	0	0	0
Relative Area: (metabolite peak area)/(reference internal standard peak area x sample amount)
ND: no doxycycline
D: doxycycline
C: cell metabolites
M: medium metabolites
Glu: radiolabeled glucose
GLN: radiolabeled glutamine							Leu
							Lys
							Malic acid
							Met
							Ornithine
							Phe
							Phosphoenolpyruvic acid
							Pro
							PRPP
							Pyruvic acid
							Ribose 5-phosphate
							Ribulose 5-phosphate
							Sedoheptulose 7-phosphate
							Ser
							Succinic acid
							Thr
							Trp
							Tyr
							Val

## Sheet: Ratio Cells
Table S8. Relative abundance of metabolites in cells.
Compound name	13C number	Percentage in total amount (%)					2-Oxoglutaric acid
		ND-Glu-C	D-Glu-C	ND-GLN-C	D-GLN-C
2-Oxoglutaric acid	0	100	100	#VALUE!	#VALUE!
	1	0	0	0	0
	2	0	0	0	0
	3	0	0	0	0
	4	0	0	0	0
	5	#VALUE!	#VALUE!	100	100
		ND-Glu-C	D-Glu-C	ND-GLN-C	D-GLN-C
2-Phosphoglyceric acid	0	#VALUE!	#VALUE!	100	#VALUE!
	1	#DIV/0!	#DIV/0!	0	#DIV/0!
	2	#DIV/0!	#DIV/0!	0	#DIV/0!
	3	#DIV/0!	#DIV/0!	0	#DIV/0!
		ND-Glu-C	D-Glu-C	ND-GLN-C	D-GLN-C		2-Phosphoglyceric acid
3-Hydroxybutyric acid	0	100	100	100	100
	1	0	0	0	0
	2	0	0	0	0
	3	0	0	0	0
	4	0	0	0	0
		ND-Glu-C	D-Glu-C	ND-GLN-C	D-GLN-C
3-Phosphoglyceric acid	0	#VALUE!	#VALUE!	100	100
	1	0	0	0	0
	2	0	0	0	0
	3	100	100	#VALUE!	#VALUE!
		ND-Glu-C	D-Glu-C	ND-GLN-C	D-GLN-C
6-Phosphogluconic acid	0	5.39041	4.6612	92.9305	92.3007
	1	#VALUE!	#VALUE!	7.06946	7.69932		3-Hydroxybutyric acid
	2	0	0	0	0
	3	0	0	0	0
	4	0	0	0	0
	5	13.3064	15.6997	#VALUE!	#VALUE!
	6	81.3032	79.6391	#VALUE!	#VALUE!
		ND-Glu-C	D-Glu-C	ND-GLN-C	D-GLN-C
Acetyl CoA	0	#DIV/0!	#DIV/0!	#DIV/0!	#DIV/0!
	1	#DIV/0!	#DIV/0!	#DIV/0!	#DIV/0!
	2	#DIV/0!	#DIV/0!	#DIV/0!	#DIV/0!
	3	#DIV/0!	#DIV/0!	#DIV/0!	#DIV/0!
	4	#DIV/0!	#DIV/0!	#DIV/0!	#DIV/0!
	5	#DIV/0!	#DIV/0!	#DIV/0!	#DIV/0!
	6	#DIV/0!	#DIV/0!	#DIV/0!	#DIV/0!		3-Phosphoglyceric acid
	7	#DIV/0!	#DIV/0!	#DIV/0!	#DIV/0!
	8	#DIV/0!	#DIV/0!	#DIV/0!	#DIV/0!
	9	#DIV/0!	#DIV/0!	#DIV/0!	#DIV/0!
	10	#DIV/0!	#DIV/0!	#DIV/0!	#DIV/0!
	11	#DIV/0!	#DIV/0!	#DIV/0!	#DIV/0!
	12	#DIV/0!	#DIV/0!	#DIV/0!	#DIV/0!
	13	#DIV/0!	#DIV/0!	#DIV/0!	#DIV/0!
	14	#DIV/0!	#DIV/0!	#DIV/0!	#DIV/0!
	15	#DIV/0!	#DIV/0!	#DIV/0!	#DIV/0!
	16	#DIV/0!	#DIV/0!	#DIV/0!	#DIV/0!
	17	#DIV/0!	#DIV/0!	#DIV/0!	#DIV/0!
	18	#DIV/0!	#DIV/0!	#DIV/0!	#DIV/0!
	19	#DIV/0!	#DIV/0!	#DIV/0!	#DIV/0!		6-Phosphogluconic acid
	20	#DIV/0!	#DIV/0!	#DIV/0!	#DIV/0!
	21	#DIV/0!	#DIV/0!	#DIV/0!	#DIV/0!
	22	#DIV/0!	#DIV/0!	#DIV/0!	#DIV/0!
	23	#DIV/0!	#DIV/0!	#DIV/0!	#DIV/0!
		ND-Glu-C	D-Glu-C	ND-GLN-C	D-GLN-C
ADP	0	18.2154	17.1516	85.8527	85.912
	1	2.75947	#VALUE!	11.4209	10.9513
	2	3.45477	3.49955	2.72637	3.13666
	3	3.05642	2.96116	#VALUE!	#VALUE!
	4	4.38908	3.78157	#VALUE!	#VALUE!
	5	61.027	66.3376	#VALUE!	#VALUE!
	6	7.09785	6.26843	#VALUE!	#VALUE!
	7	0	0	0	0		Acetyl CoA
	8	0	0	0	0
	9	0	0	0	0
	10	0	0	0	0
		ND-Glu-C	D-Glu-C	ND-GLN-C	D-GLN-C
Ala	0	55.6265	42.4779	96.08	95.409
	1	1.78149	1.40439	2.55262	2.65219
	2	1.41785	1.49553	0.449321	0.60667
	3	41.1742	54.6222	0.918043	1.3321
		ND-Glu-C	D-Glu-C	ND-GLN-C	D-GLN-C
AMP	0	30.7556	24.7451	100	100
	1	0	0	0	0
	2	0	0	0	0
	3	0	0	0	0		ADP
	4	0	0	0	0
	5	69.2444	75.2549	#VALUE!	#VALUE!
	6	0	0	0	0
	7	0	0	0	0
	8	0	0	0	0
	9	0	0	0	0
	10	0	0	0	0
		ND-Glu-C	D-Glu-C	ND-GLN-C	D-GLN-C
Arg	0	94.3396	94.6685	94.1895	94.4462
	1	5.22575	4.87346	5.35122	5.11853
	2	0.434619	0.458007	0.459294	0.435319
	3	0	0	0	0
	4	0	0	0	0		Ala
	5	0	0	0	0
	6	0	0	0	0
		ND-Glu-C	D-Glu-C	ND-GLN-C	D-GLN-C
Asn	0	95.8176	95.7588	94.7848	94.2467
	1	3.63512	3.69241	3.78461	3.81267
	2	0.547288	0.54876	0.627209	0.658209
	3	#VALUE!	#VALUE!	0.125892	0.341769
	4	#VALUE!	#VALUE!	0.67751	0.940665
		ND-Glu-C	D-Glu-C	ND-GLN-C	D-GLN-C
Asp	0	84.3084	90.217	30.813	29.9266
	1	3.63435	3.32628	3.7702	1.88666
	2	8.36488	4.70693	10.5776	6.45528
	3	3.21995	1.74978	8.721	14.4082		AMP
	4	0.472385	#VALUE!	46.1182	47.3232
		ND-Glu-C	D-Glu-C	ND-GLN-C	D-GLN-C
ATP	0	15.5048	14.6293	87.7035	87.8565
	1	2.09812	1.79554	9.37406	9.18175
	2	2.59504	2.72079	2.59906	2.64027
	3	2.24041	2.65115	0.323378	0.321477
	4	3.59781	3.34415	#VALUE!	#VALUE!
	5	66.899	67.5993	#VALUE!	#VALUE!
	6	5.39385	5.20933	#VALUE!	#VALUE!
	7	1.67092	1.81737	#VALUE!	#VALUE!
	8	#VALUE!	0.233006	#VALUE!	#VALUE!
	9	0	0	0	0
	10	0	0	0	0		Arg
		ND-Glu-C	D-Glu-C	ND-GLN-C	D-GLN-C
cis-Aconitic acid	0	0	0	0	0
	1	0	0	0	0
	2	100	100	#VALUE!	#VALUE!
	3	0	0	0	0
	4	#VALUE!	#VALUE!	100	100
	5	0	0	0	0
	6	0	0	0	0
		ND-Glu-C	D-Glu-C	ND-GLN-C	D-GLN-C
Citric acid	0	31.6954	33.7804	25.6554	22.2208
	1	3.97196	3.47404	5.87035	3.19261
	2	49.026	51.7699	12.038	8.78188
	3	5.08324	4.6314	10.2184	12.9002		Asn
	4	7.23569	4.40883	39.5789	42.7111
	5	2.98773	1.9354	6.63897	10.1935
	6	0	0	0	0
		ND-Glu-C	D-Glu-C	ND-GLN-C	D-GLN-C
Citrulline	0	91.7267	92.382	100	100
	1	8.27329	7.61805	#VALUE!	#VALUE!
	2	0	0	0	0
	3	0	0	0	0
	4	0	0	0	0
	5	0	0	0	0
	6	0	0	0	0
		ND-Glu-C	D-Glu-C	ND-GLN-C	D-GLN-C
CoA	0	#VALUE!	#VALUE!	#VALUE!	100		Asp
	1	#DIV/0!	#DIV/0!	#DIV/0!	0
	2	#DIV/0!	#DIV/0!	#DIV/0!	0
	3	#DIV/0!	#DIV/0!	#DIV/0!	0
	4	#DIV/0!	#DIV/0!	#DIV/0!	0
	5	#DIV/0!	#DIV/0!	#DIV/0!	0
	6	#DIV/0!	#DIV/0!	#DIV/0!	0
	7	#DIV/0!	#DIV/0!	#DIV/0!	0
	8	#DIV/0!	#DIV/0!	#DIV/0!	0
	9	#DIV/0!	#DIV/0!	#DIV/0!	0
	10	#DIV/0!	#DIV/0!	#DIV/0!	0
	11	#DIV/0!	#DIV/0!	#DIV/0!	0
	12	#DIV/0!	#DIV/0!	#DIV/0!	0
	13	#DIV/0!	#DIV/0!	#DIV/0!	0		ATP
	14	#DIV/0!	#DIV/0!	#DIV/0!	0
	15	#DIV/0!	#DIV/0!	#DIV/0!	0
	16	#DIV/0!	#DIV/0!	#DIV/0!	0
	17	#DIV/0!	#DIV/0!	#DIV/0!	0
	18	#DIV/0!	#DIV/0!	#DIV/0!	0
	19	#DIV/0!	#DIV/0!	#DIV/0!	0
	20	#DIV/0!	#DIV/0!	#DIV/0!	0
	21	#DIV/0!	#DIV/0!	#DIV/0!	0
		ND-Glu-C	D-Glu-C	ND-GLN-C	D-GLN-C
Cys	0	100	100	100	100
	1	0	0	0	0
	2	0	0	0	0
	3	0	0	0	0		cis-Aconitic acid
		ND-Glu-C	D-Glu-C	ND-GLN-C	D-GLN-C
Dihydroxyacetone phosphate	0	#VALUE!	#VALUE!	100	100
	1	0	0	0	0
	2	0	0	0	0
	3	100	100	#VALUE!	#VALUE!
		ND-Glu-C	D-Glu-C	ND-GLN-C	D-GLN-C
Erythrose 4-phosphate	0	#DIV/0!	#DIV/0!	#DIV/0!	#DIV/0!
	1	#DIV/0!	#DIV/0!	#DIV/0!	#DIV/0!
	2	#DIV/0!	#DIV/0!	#DIV/0!	#DIV/0!
	3	#DIV/0!	#DIV/0!	#DIV/0!	#DIV/0!
	4	#DIV/0!	#DIV/0!	#DIV/0!	#DIV/0!
		ND-Glu-C	D-Glu-C	ND-GLN-C	D-GLN-C
Fructose 1,6-diphosphate	0	4.9329	3.47436	90.2482	92.575		Citric acid
	1	#VALUE!	#VALUE!	7.2634	7.42496
	2	#VALUE!	#VALUE!	2.48842	#VALUE!
	3	7.43961	8.33455	#VALUE!	#VALUE!
	4	0	0	0	0
	5	5.45357	5.35793	#VALUE!	#VALUE!
	6	82.1739	82.8332	#VALUE!	#VALUE!
		ND-Glu-C	D-Glu-C	ND-GLN-C	D-GLN-C
Fructose 6-phosphate	0	#VALUE!	#VALUE!	100	#VALUE!
	1	0	0	0	#DIV/0!
	2	0	0	0	#DIV/0!
	3	0	0	0	#DIV/0!
	4	0	0	0	#DIV/0!
	5	0	0	0	#DIV/0!		Citrulline
	6	100	100	#VALUE!	#VALUE!
		ND-Glu-C	D-Glu-C	ND-GLN-C	D-GLN-C
Fumaric acid	0	100	100	75.1277	59.9878
	1	0	0	0	0
	2	0	0	0	0
	3	#VALUE!	#VALUE!	24.8723	40.0122
	4	0	0	0	0
		ND-Glu-C	D-Glu-C	ND-GLN-C	D-GLN-C
Gln	0	95.4598	95.6228	2.2613	3.51935
	1	3.77579	3.65194	0.179079	0.219186
	2	0.699152	0.650959	0.0672537	0.0828204
	3	0	0	0	0
	4	0.0652088	0.074341	1.93151	1.86228		CoA
	5	#VALUE!	#VALUE!	95.5609	94.3164
		ND-Glu-C	D-Glu-C	ND-GLN-C	D-GLN-C
Glu	0	84.5516	90.7669	19.9933	12.4055
	1	3.76496	3.59736	2.34978	0.959771
	2	9.56274	4.93872	1.85094	0.928695
	3	1.09533	0.40431	10.8312	5.53815
	4	0.809287	0.234527	1.80422	1.94485
	5	0.216088	0.058156	63.1705	78.223
		ND-Glu-C	D-Glu-C	ND-GLN-C	D-GLN-C
Glucose 1-phosphate	0	31.976	18.8428	100	100
	1	0	0	0	0
	2	0	0	0	0
	3	0	0	0	0		Cys
	4	0	0	0	0
	5	0	0	0	0
	6	68.024	81.1572	#VALUE!	#VALUE!
		ND-Glu-C	D-Glu-C	ND-GLN-C	D-GLN-C
Glucose 6-phosphate	0	10.0498	#VALUE!	91.5914	100
	1	#VALUE!	#VALUE!	8.40855	#VALUE!
	2	0	0	0	0
	3	0	0	0	0
	4	0	0	0	0
	5	0	0	0	0
	6	89.9502	100	#VALUE!	#VALUE!
		ND-Glu-C	D-Glu-C	ND-GLN-C	D-GLN-C
Glutathione (GSH)	0	81.4348	83.7933	24.483	13.4914		Dihydroxyacetone phosphate
	1	7.16128	8.06842	4.21692	1.67818
	2	8.95433	6.82254	3.19679	1.33696
	3	1.41219	0.926356	8.92412	4.19011
	4	0.794349	0.389355	4.60045	2.27416
	5	0.192005	#VALUE!	50.6465	72.8386
	6	0.0510351	#VALUE!	3.93223	4.04493
	7	0	0	0	0
	8	#VALUE!	#VALUE!	#VALUE!	0.14563
	9	0	0	0	0
	10	0	0	0	0
		ND-Glu-C	D-Glu-C	ND-GLN-C	D-GLN-C
Glutathione (GSSG)	0	57.2604	64.8138	4.29772	1.75995
	1	12.7071	13.8949	1.57205	0.5208		Erythrose 4-phosphate
	2	19.8908	15.5516	1.62893	0.658944
	3	4.72074	3.16513	3.63266	1.27625
	4	3.4406	1.8009	1.8328	0.975226
	5	1.06002	0.423998	25.8211	19.2486
	6	0.650683	0.265317	6.87286	4.41835
	7	0.157971	0.0501731	5.31475	3.89012
	8	0.0867974	0.0341369	10.0732	7.08787
	9	#VALUE!	#VALUE!	3.65854	4.2041
	10	0.0248488	#VALUE!	28.198	44.4383
	11	#VALUE!	#VALUE!	3.33705	5.35641
	12	#VALUE!	#VALUE!	3.22189	5.29451
	13	#VALUE!	#VALUE!	0.361783	0.59974
	14	#VALUE!	#VALUE!	0.176639	0.270827		Fructose 1,6-diphosphate
	15	0	0	0	0
	16	0	0	0	0
	17	0	0	0	0
	18	0	0	0	0
	19	0	0	0	0
	20	0	0	0	0
		ND-Glu-C	D-Glu-C	ND-GLN-C	D-GLN-C
Gly	0	97.9827	97.7698	97.6431	97.9828
	1	1.68619	1.87692	1.98063	1.67714
	2	0.331079	0.353283	0.376277	0.340065
		ND-Glu-C	D-Glu-C	ND-GLN-C	D-GLN-C
Glyceraldehyde 3-phosphate	0	#VALUE!	#VALUE!	100	#VALUE!
	1	0	#DIV/0!	0	#DIV/0!		Fructose 6-phosphate
	2	0	#DIV/0!	0	#DIV/0!
	3	100	#VALUE!	#VALUE!	#VALUE!
		ND-Glu-C	D-Glu-C	ND-GLN-C	D-GLN-C
His	0	94.1985	94.3765	93.4785	94.3831
	1	5.33679	5.17308	5.84062	5.15237
	2	0.464746	0.450471	0.680901	0.464497
	3	0	0	0	0
	4	0	0	0	0
	5	0	0	0	0
	6	0	0	0	0
		ND-Glu-C	D-Glu-C	ND-GLN-C	D-GLN-C
Ile	0	94.7949	94.7464	94.8162	94.7942
	1	4.79521	4.82439	4.80381	4.85693		Fumaric acid
	2	0.40993	0.429228	0.379966	0.348822
	3	0	0	0	0
	4	0	0	0	0
	5	0	0	0	0
	6	0	0	0	0
		ND-Glu-C	D-Glu-C	ND-GLN-C	D-GLN-C
Isocitric acid	0	39.7654	39.1855	100	#VALUE!
	1	0	0	0	#DIV/0!
	2	60.2346	60.8145	#VALUE!	#VALUE!
	3	0	0	0	#DIV/0!
	4	0	0	0	#DIV/0!
	5	0	0	0	#DIV/0!
	6	0	0	0	#DIV/0!		Gln
		ND-Glu-C	D-Glu-C	ND-GLN-C	D-GLN-C
Lactic acid	0	23.582	21.0943	95.8719	95.5137
	1	1.08068	0.964809	3.04282	3.22517
	2	2.60592	2.54837	0.549139	0.796162
	3	72.7314	75.3925	0.536119	0.465008
		ND-Glu-C	D-Glu-C	ND-GLN-C	D-GLN-C
Leu	0	94.6709	95.1592	94.8943	94.9295
	1	4.96766	4.51815	4.73868	4.67122
	2	0.361434	0.322615	0.367027	0.399308
	3	0	0	0	0
	4	0	0	0	0
	5	0	0	0	0
	6	0	0	0	0		Glu
		ND-Glu-C	D-Glu-C	ND-GLN-C	D-GLN-C
Lys	0	94.4349	94.5471	93.1527	93.8389
	1	5.56514	5.45291	6.84725	6.16112
	2	0	0	0	0
	3	0	0	0	0
	4	0	0	0	0
	5	0	0	0	0
	6	0	0	0	0
		ND-Glu-C	D-Glu-C	ND-GLN-C	D-GLN-C
Malic acid	0	78.3282	86.8266	27.4901	19.9051
	1	4.82322	4.11598	4.91232	2.20093
	2	11.6256	6.49279	11.7021	8.20793
	3	4.33145	2.56466	9.80477	16.4097		Glucose 1-phosphate
	4	0.891484	#VALUE!	46.0907	53.2763
		0	0	0	0
Met	0	94.1181	93.941	94.8273	94.6909
	1	4.69628	4.94685	5.17267	5.30908
	2	0	0	0	0
	3	0	0	0	0
	4	1.18566	1.11217	#VALUE!	#VALUE!
	5	0	0	0	0
		ND-Glu-C	D-Glu-C	ND-GLN-C	D-GLN-C
Ornithine	0	94.254	95.3107	90.8042	91.8876
	1	5.746	4.68926	6.40903	5.21771
	2	0	0	0	0
	3	0	0	0	0		Glucose 6-phosphate
	4	0	0	0	0
	5	#VALUE!	#VALUE!	2.78681	2.89467
		ND-Glu-C	D-Glu-C	ND-GLN-C	D-GLN-C
Phe	0	91.6839	91.8039	91.5211	91.8033
	1	7.63528	7.70077	7.83601	7.59997
	2	0.680801	0.495313	0.642858	0.596764
	3	0	0	0	0
	4	0	0	0	0
	5	0	0	0	0
	6	0	0	0	0
	7	0	0	0	0
	8	0	0	0	0
	9	0	0	0	0		Glutathione (GSH)
		ND-Glu-C	D-Glu-C	ND-GLN-C	D-GLN-C
Phosphoenolpyruvic acid	0	#VALUE!	#VALUE!	100	100
	1	0	0	0	0
	2	0	0	0	0
	3	100	100	#VALUE!	#VALUE!
		ND-Glu-C	D-Glu-C	ND-GLN-C	D-GLN-C
Pro	0	91.9427	93.4873	69.4063	57.1911
	1	4.15446	3.85519	3.83317	2.70149
	2	3.17463	2.33504	1.31433	0.963329
	3	0.364356	0.182073	3.32406	2.34059
	4	0.29708	0.109906	0.946788	1.15538
	5	0.0667765	0.0304559	21.1754	35.6481
		ND-Glu-C	D-Glu-C	ND-GLN-C	D-GLN-C		Glutathione (GSSG)
PRPP	0	#VALUE!	#VALUE!	92.564	100
	1	#VALUE!	#VALUE!	7.43603	#VALUE!
	2	0	0	0	0
	3	0	0	0	0
	4	0	0	0	0
	5	100	100	#VALUE!	#VALUE!
		ND-Glu-C	D-Glu-C	ND-GLN-C	D-GLN-C
Pyruvic acid	0	#DIV/0!	#DIV/0!	#DIV/0!	#DIV/0!
	1	#DIV/0!	#DIV/0!	#DIV/0!	#DIV/0!
	2	#DIV/0!	#DIV/0!	#DIV/0!	#DIV/0!
	3	#DIV/0!	#DIV/0!	#DIV/0!	#DIV/0!
		ND-Glu-C	D-Glu-C	ND-GLN-C	D-GLN-C
Ribose 5-phosphate	0	#VALUE!	#VALUE!	100	93.8121		Gly
	1	#VALUE!	#VALUE!	#VALUE!	6.18794
	2	0	0	0	0
	3	0	0	0	0
	4	0	0	0	0
	5	100	100	#VALUE!	#VALUE!
		ND-Glu-C	D-Glu-C	ND-GLN-C	D-GLN-C
Ribulose 5-phosphate	0	#VALUE!	#VALUE!	100	94.121
	1	#VALUE!	#VALUE!	#VALUE!	5.87902
	2	0	0	0	0
	3	0	0	0	0
	4	0	0	0	0
	5	100	100	#VALUE!	#VALUE!
		ND-Glu-C	D-Glu-C	ND-GLN-C	D-GLN-C		Glyceraldehyde 3-phosphate
Sedoheptulose 7-phosphate	0	#VALUE!	#VALUE!	100	100
	1	0	0	0	0
	2	0	0	0	0
	3	0	0	0	0
	4	0	0	0	0
	5	0	0	0	0
	6	0	0	0	0
	7	100	100	#VALUE!	#VALUE!
		ND-Glu-C	D-Glu-C	ND-GLN-C	D-GLN-C
Ser	0	96.8671	96.5928	96.6157	96.3878
	1	2.6925	2.96575	2.88539	3.1695
	2	0.440408	0.441436	0.498941	0.442739
	3	0	0	0	0		His
		ND-Glu-C	D-Glu-C	ND-GLN-C	D-GLN-C
Succinic acid	0	100	100	100	100
	1	0	0	0	0
	2	0	0	0	0
	3	0	0	0	0
	4	0	0	0	0
		ND-Glu-C	D-Glu-C	ND-GLN-C	D-GLN-C
Thr	0	95.6981	95.5252	95.4305	95.8679
	1	3.79751	3.94656	4.1341	3.60287
	2	0.504423	0.52826	0.435352	0.529192
	3	0	0	0	0
	4	0	0	0	0
		ND-Glu-C	D-Glu-C	ND-GLN-C	D-GLN-C		Ile
Trp	0	88.3952	89.1414	89.455	88.5171
	1	11.6048	10.8586	10.545	11.4829
	2	0	0	0	0
	3	0	0	0	0
	4	0	0	0	0
	5	0	0	0	0
	6	0	0	0	0
	7	0	0	0	0
	8	0	0	0	0
	9	0	0	0	0
		ND-Glu-C	D-Glu-C	ND-GLN-C	D-GLN-C
Tyr	0	100	92.2092	91.3094	100
	1	#VALUE!	7.79083	8.69062	#VALUE!		Isocitric acid
	2	0	0	0	0
	3	0	0	0	0
	4	0	0	0	0
	5	0	0	0	0
	6	0	0	0	0
	7	0	0	0	0
	8	0	0	0	0
	9	0	0	0	0
	10	0	0	0	0
	11	0	0	0	0
		ND-Glu-C	D-Glu-C	ND-GLN-C	D-GLN-C
Val	0	94.5603	94.985	94.4714	94.8191
	1	5.03258	4.56073	5.11909	4.72857		Lactic acid
	2	0.407123	0.454309	0.409494	0.452334
	3	0	0	0	0
	4	0	0	0	0
	5	0	0	0	0
ND: no doxycycline
D: doxycycline
C: cell metabolites
M: medium metabolites
Glu: radiolabeled glucose
GLN: radiolabeled glutamine
							Leu
							Lys
							Malic acid
							Met
							Ornithine
							Phe
							Phosphoenolpyruvic acid
							Pro
							PRPP
							Pyruvic acid
							Ribose 5-phosphate
							Ribulose 5-phosphate
							Sedoheptulose 7-phosphate
							Ser
							Succinic acid
							Thr
							Trp
							Tyr
							Val

## Sheet: Reference Compounds
Target metabolites						Normalization of Natural Existant Isotope (NEI)
HMT ID	Compound name	Molecular formula	Exact mass	C number
M00050	Pyruvic acid	C3H4O3	88.016	3		Xnatural = A ×B ＝{(N*(N-1)*(N-2)*…*(N-m+1)/（m*(m-1)*(m-2)*…*1）}*{(0.011)^n} × 100 (%)
M00051	Lactic acid	C3H6O3	90.0317	3		A： Natural population of 13C＝1.1%＝0.011
M00141	3-Hydroxybutyric acid	C4H8O3	104.047	4		B: Theoritical population in the compound=NCn
M00052	Fumaric acid	C4H4O4	116.011	4		N: Total carbon atom number
M00054	Succinic acid	C4H6O4	118.027	4		n: Labeled carbon atom number
M00055	Malic acid	C4H6O5	134.022	4
M00056	2-Oxoglutaric acid	C5H6O5	146.022	5		Component Ratio of NEI
M00057	Phosphoenolpyruvic acid	C3H5O6P	167.982	3		N / n	1	2	3	4	5	6	7	8	9	10
M00058	Dihydroxyacetone phosphate	C3H7O6P	169.998	3		1	1.1
M00144	Glyceraldehyde 3-phosphate	C3H7O6P	169.998	3		2	2.2	0.0121
M00060	cis-Aconitic acid	C6H6O6	174.016	6		3	3.3	0.0363	0.0001331
M00145	2-Phosphoglyceric acid	C3H7O7P	185.993	3		4	4.4	0.0726	0.0005324	1.4641e-06
M00061	3-Phosphoglyceric acid	C3H7O7P	185.993	3		5	5.5	0.121	0.001331	7.3205e-06	1.61051e-08
M00100	Citric acid	C6H8O7	192.027	6		6	6.6	0.1815	0.002662	2.19615e-05	9.66306e-08	1.77156e-10
M00101	Isocitric acid	C6H8O7	192.027	6		7	7.7	0.2541	0.0046585	5.12435e-05	3.38207e-07	1.24009e-09	1.94872e-12
M00063	Erythrose 4-phosphate	C4H9O7P	200.009	4		8	8.8	0.3388	0.0074536	0.000102487	9.01886e-07	4.96037e-09	1.55897e-11	2.14359e-14
M00065	Ribose 5-phosphate	C5H11O8P	230.019	5		9	9.9	0.4356	0.0111804	0.000184477	2.02924e-06	1.48811e-08	7.01538e-11	1.92923e-13	2.35795e-16
M00064	Ribulose 5-phosphate	C5H11O8P	230.019	5		10	11	0.5445	0.015972	0.000307461	4.05849e-06	3.72028e-08	2.33846e-10	9.64615e-13	2.35795e-15	2.59374e-18
M00068	Glucose 6-phosphate	C6H13O9P	260.03	6
M00067	Fructose 6-phosphate	C6H13O9P	260.03	6
M00066	Glucose 1-phosphate	C6H13O9P	260.03	6
M00069	6-Phosphogluconic acid	C6H13O10P	276.025	6
M00070	Sedoheptulose 7-phosphate	C7H15O10P	290.04	7
M00071	Fructose 1,6-diphosphate	C6H14O12P2	339.996	6
M00076	AMP	C10H14N5O7P	347.063	10
M00079	PRPP	C5H13O14P3	389.952	5
M00082	ADP	C10H15N5O10P2	427.029	10
M00089	ATP	C10H16N5O13P3	506.996	10
M00095	CoA_divalent	C21H36N7O16P3S	767.115	21
M00097	Acetyl CoA_divalent	C23H38N7O17P3S	809.126	23
