# Supplementary material for: MYCN amplification and ATRX mutations are incompatible in neuroblastoma
Source: Nat Commun. 2020 Feb 14;11:913. doi: 10.1038/s41467-020-14682-6 (PMC7021759; doi:10.1038/s41467-020-14682-6)
Supplement: Supplementary file 12 — Supplementary Data 9 [file 41467_2020_14682_MOESM12_ESM.xls]

## Sheet: oncology drug set
Table S9. Drug sensitivity for oncology drug set.
Compound/Drug	Mechanism/Target	1Condition	Timepoint	Replicates	2AUC	3DR Check
CRIZOTINIB	Kinase:ALK	SKNMM_NoNMYC	day3	3	147.314	OK
CRIZOTINIB	Kinase:ALK	SKNMM_NoNMYC	day8	3	178.422	OK
CRIZOTINIB	Kinase:ALK	SKNMM_NMYC	day3	3	144.921	OK
CRIZOTINIB	Kinase:ALK	SKNMM_NMYC	day8	3	196.449	OK
GEMCITABINE	Anti-metabolite:RNR	SKNMM_NoNMYC	day3	2	43.4363	OK
GEMCITABINE	Anti-metabolite:RNR	SKNMM_NoNMYC	day8	2	139.007	OK
GEMCITABINE	Anti-metabolite:RNR	SKNMM_NMYC	day3	2	72.1611	OK
GEMCITABINE	Anti-metabolite:RNR	SKNMM_NMYC	day8	2	299.294	OK
5-FLUOROURACIL	Folate:Thymidylate Synthase	SKNMM_NoNMYC	day3	2	6.59511	OK
5-FLUOROURACIL	Folate:Thymidylate Synthase	SKNMM_NoNMYC	day8	2	25.045	OK
5-FLUOROURACIL	Folate:Thymidylate Synthase	SKNMM_NMYC	day3	2	12.1027	OK
5-FLUOROURACIL	Folate:Thymidylate Synthase	SKNMM_NMYC	day8	2	24.8182	OK
DASATINIB	Kinase:BCR-ABL	SKNMM_NoNMYC	day3	2	39.9649	OK
DASATINIB	Kinase:BCR-ABL	SKNMM_NoNMYC	day8	2	51.4158	OK
DASATINIB	Kinase:BCR-ABL	SKNMM_NMYC	day3	2	39.8966	OK
DASATINIB	Kinase:BCR-ABL	SKNMM_NMYC	day8	2	120.514	OK
CARFILZOMIB	Ubiquitin:Proteosome	SKNMM_NoNMYC	day3	2	286.152	OK
CARFILZOMIB	Ubiquitin:Proteosome	SKNMM_NoNMYC	day8	2	397.675	OK
CARFILZOMIB	Ubiquitin:Proteosome	SKNMM_NMYC	day3	2	295.207	OK
CARFILZOMIB	Ubiquitin:Proteosome	SKNMM_NMYC	day8	2	404.284	OK
CABAZITAXEL	Microtubule:Taxane	SKNMM_NoNMYC	day3	2	139.953	OK
CABAZITAXEL	Microtubule:Taxane	SKNMM_NoNMYC	day8	2	224.89	OK
CABAZITAXEL	Microtubule:Taxane	SKNMM_NMYC	day3	2	194.594	OK
CABAZITAXEL	Microtubule:Taxane	SKNMM_NMYC	day8	2	349.987	OK
CLOFARABINE	Anti-metabolite:Purine Antimetabolite	SKNMM_NoNMYC	day3	2	43.0444	OK
CLOFARABINE	Anti-metabolite:Purine Antimetabolite	SKNMM_NoNMYC	day8	2	140.585	OK
CLOFARABINE	Anti-metabolite:Purine Antimetabolite	SKNMM_NMYC	day3	2	67.4994	OK
CLOFARABINE	Anti-metabolite:Purine Antimetabolite	SKNMM_NMYC	day8	2	248.431	OK
EVEROLIMUS	Kinase:mTor	SKNMM_NoNMYC	day3	2	37.3334	OK
EVEROLIMUS	Kinase:mTor	SKNMM_NoNMYC	day8	2	21.4354	OK
EVEROLIMUS	Kinase:mTor	SKNMM_NMYC	day3	2	19.588	OK
EVEROLIMUS	Kinase:mTor	SKNMM_NMYC	day8	2	0	OK
CERITINIB	Kinase:ALK	SKNMM_NoNMYC	day3	2	171.813	OK
CERITINIB	Kinase:ALK	SKNMM_NoNMYC	day8	2	169.547	OK
CERITINIB	Kinase:ALK	SKNMM_NMYC	day3	2	174.972	OK
CERITINIB	Kinase:ALK	SKNMM_NMYC	day8	2	168.087	OK
BMS-777607	Kinase:MultiKinase	SKNMM_NoNMYC	day3	2	4.75522	OK
BMS-777607	Kinase:MultiKinase	SKNMM_NoNMYC	day8	2	74.339	OK
BMS-777607	Kinase:MultiKinase	SKNMM_NMYC	day3	2	0	OK
BMS-777607	Kinase:MultiKinase	SKNMM_NMYC	day8	2	0	OK
AZD-7762	Checkpoint:Chk1	SKNMM_NoNMYC	day3	2	75.8009	OK
AZD-7762	Checkpoint:Chk1	SKNMM_NoNMYC	day8	2	141.224	OK
AZD-7762	Checkpoint:Chk1	SKNMM_NMYC	day3	2	139.182	OK
AZD-7762	Checkpoint:Chk1	SKNMM_NMYC	day8	2	244.236	OK
AZD-5363	Kinase:AKT	SKNMM_NoNMYC	day3	2	21.8677	OK
AZD-5363	Kinase:AKT	SKNMM_NoNMYC	day8	2	27.1119	OK
AZD-5363	Kinase:AKT	SKNMM_NMYC	day3	2	11.8703	OK
AZD-5363	Kinase:AKT	SKNMM_NMYC	day8	2	0	OK
AZD4547	Kinase:FGFR	SKNMM_NoNMYC	day3	2	2.66531	OK
AZD4547	Kinase:FGFR	SKNMM_NoNMYC	day8	2	3.58958	OK
AZD4547	Kinase:FGFR	SKNMM_NMYC	day3	2	2.85635	OK
AZD4547	Kinase:FGFR	SKNMM_NMYC	day8	2	3.531	OK
TALAZOPARIB	Checkpoint:Parp	SKNMM_NoNMYC	day3	2	43.4031	OK
TALAZOPARIB	Checkpoint:Parp	SKNMM_NoNMYC	day8	2	95.8314	OK
TALAZOPARIB	Checkpoint:Parp	SKNMM_NMYC	day3	2	57.02	OK
TALAZOPARIB	Checkpoint:Parp	SKNMM_NMYC	day8	2	212.01	OK
BUPARLISIB	Kinase:PI3K, alpha	SKNMM_NoNMYC	day3	2	65.6749	OK
BUPARLISIB	Kinase:PI3K, alpha	SKNMM_NoNMYC	day8	2	86.9272	OK
BUPARLISIB	Kinase:PI3K, alpha	SKNMM_NMYC	day3	2	91.8352	OK
BUPARLISIB	Kinase:PI3K, alpha	SKNMM_NMYC	day8	2	150.491	OK
BORTEZOMIB	Ubiquitin:Proteosome	SKNMM_NoNMYC	day3	2	245.317	OK
BORTEZOMIB	Ubiquitin:Proteosome	SKNMM_NoNMYC	day8	2	373.781	OK
BORTEZOMIB	Ubiquitin:Proteosome	SKNMM_NMYC	day3	2	263.619	OK
BORTEZOMIB	Ubiquitin:Proteosome	SKNMM_NMYC	day8	2	382.251	OK
MOTESANIB DIPHOSPHATE	Kinase:MultiKinase	SKNMM_NoNMYC	day3	2	5.61857	OK
MOTESANIB DIPHOSPHATE	Kinase:MultiKinase	SKNMM_NoNMYC	day8	2	0	OK
MOTESANIB DIPHOSPHATE	Kinase:MultiKinase	SKNMM_NMYC	day3	2	0	OK
MOTESANIB DIPHOSPHATE	Kinase:MultiKinase	SKNMM_NMYC	day8	2	0	OK
NERATINIB	Kinase:EGFR/erbB2/erbB4	SKNMM_NoNMYC	day3	2	98.3294	OK
NERATINIB	Kinase:EGFR/erbB2/erbB4	SKNMM_NoNMYC	day8	2	150.846	OK
NERATINIB	Kinase:EGFR/erbB2/erbB4	SKNMM_NMYC	day3	2	106.18	OK
NERATINIB	Kinase:EGFR/erbB2/erbB4	SKNMM_NMYC	day8	2	153.556	OK
SCH-900776	Checkpoint:Chk1	SKNMM_NoNMYC	day3	2	31.4275	OK
SCH-900776	Checkpoint:Chk1	SKNMM_NoNMYC	day8	2	74.8682	OK
SCH-900776	Checkpoint:Chk1	SKNMM_NMYC	day3	2	67.2408	OK
SCH-900776	Checkpoint:Chk1	SKNMM_NMYC	day8	2	122.415	OK
MK-2206	Kinase:AKT	SKNMM_NoNMYC	day3	2	81.6443	OK
MK-2206	Kinase:AKT	SKNMM_NoNMYC	day8	2	148.757	OK
MK-2206	Kinase:AKT	SKNMM_NMYC	day3	2	9.40936	Suspect
MK-2206	Kinase:AKT	SKNMM_NMYC	day8	2	0	OK
RIBOCICLIB	Kinase:CDK4/CDK6	SKNMM_NoNMYC	day3	2	0	OK
RIBOCICLIB	Kinase:CDK4/CDK6	SKNMM_NoNMYC	day8	2	15.9409	OK
RIBOCICLIB	Kinase:CDK4/CDK6	SKNMM_NMYC	day3	2	7.07256e-05	OK
RIBOCICLIB	Kinase:CDK4/CDK6	SKNMM_NMYC	day8	2	12.9381	OK
JQ1	Epigenetic:BET	SKNMM_NoNMYC	day3	3	26.7449	OK
JQ1	Epigenetic:BET	SKNMM_NoNMYC	day8	3	66.8377	OK
JQ1	Epigenetic:BET	SKNMM_NMYC	day3	3	32.0346	OK
JQ1	Epigenetic:BET	SKNMM_NMYC	day8	3	78.2073	OK
SELINEXOR	Epigenetic:XPO1	SKNMM_NoNMYC	day3	2	43.6017	OK
SELINEXOR	Epigenetic:XPO1	SKNMM_NoNMYC	day8	2	128.25	OK
SELINEXOR	Epigenetic:XPO1	SKNMM_NMYC	day3	2	98.8867	OK
SELINEXOR	Epigenetic:XPO1	SKNMM_NMYC	day8	2	189.087	OK
MK-1775	Checkpoint:Wee1	SKNMM_NoNMYC	day3	2	52.1463	OK
MK-1775	Checkpoint:Wee1	SKNMM_NoNMYC	day8	2	101.481	OK
MK-1775	Checkpoint:Wee1	SKNMM_NMYC	day3	2	119.058	OK
MK-1775	Checkpoint:Wee1	SKNMM_NMYC	day8	2	177.238	OK
RABUSERTIB	Checkpoint:Chk1	SKNMM_NoNMYC	day3	2	31.0364	OK
RABUSERTIB	Checkpoint:Chk1	SKNMM_NoNMYC	day8	2	95.4721	OK
RABUSERTIB	Checkpoint:Chk1	SKNMM_NMYC	day3	2	89.4917	OK
RABUSERTIB	Checkpoint:Chk1	SKNMM_NMYC	day8	2	170.886	OK
PACRITINIB	Kinase:Jak2	SKNMM_NoNMYC	day3	2	164.515	OK
PACRITINIB	Kinase:Jak2	SKNMM_NoNMYC	day8	2	198.231	OK
PACRITINIB	Kinase:Jak2	SKNMM_NMYC	day3	2	169.984	OK
PACRITINIB	Kinase:Jak2	SKNMM_NMYC	day8	2	175.667	OK
PD-0325901	Kinase:Mek	SKNMM_NoNMYC	day3	2	21.467	OK
PD-0325901	Kinase:Mek	SKNMM_NoNMYC	day8	2	84.3731	OK
PD-0325901	Kinase:Mek	SKNMM_NMYC	day3	2	28.8624	OK
PD-0325901	Kinase:Mek	SKNMM_NMYC	day8	2	92.0645	OK
RG7112	Apoptosis:MDM2-p53	SKNMM_NoNMYC	day3	2	0	OK
RG7112	Apoptosis:MDM2-p53	SKNMM_NoNMYC	day8	2	0	OK
RG7112	Apoptosis:MDM2-p53	SKNMM_NMYC	day3	2	0	OK
RG7112	Apoptosis:MDM2-p53	SKNMM_NMYC	day8	2	0	OK
OBATOCLAX	Apoptosis:Bcl-2	SKNMM_NoNMYC	day3	2	178.35	OK
OBATOCLAX	Apoptosis:Bcl-2	SKNMM_NoNMYC	day8	2	229.247	OK
OBATOCLAX	Apoptosis:Bcl-2	SKNMM_NMYC	day3	2	194.596	OK
OBATOCLAX	Apoptosis:Bcl-2	SKNMM_NMYC	day8	2	254.83	OK
IDRONOXIL	Apoptosis:XIAP	SKNMM_NoNMYC	day3	2	17.4849	OK
IDRONOXIL	Apoptosis:XIAP	SKNMM_NoNMYC	day8	2	46.2798	OK
IDRONOXIL	Apoptosis:XIAP	SKNMM_NMYC	day3	2	38.2765	OK
IDRONOXIL	Apoptosis:XIAP	SKNMM_NMYC	day8	2	77.3742	OK
OLAPARIB	Checkpoint:Parp	SKNMM_NoNMYC	day3	2	2.04433	Suspect
OLAPARIB	Checkpoint:Parp	SKNMM_NoNMYC	day8	2	0	OK
OLAPARIB	Checkpoint:Parp	SKNMM_NMYC	day3	2	9.22676	OK
OLAPARIB	Checkpoint:Parp	SKNMM_NMYC	day8	2	23.5594	OK
PALBOCICLIB	Kinase:CDK4/CDK6	SKNMM_NoNMYC	day3	2	0	OK
PALBOCICLIB	Kinase:CDK4/CDK6	SKNMM_NoNMYC	day8	2	65.4818	OK
PALBOCICLIB	Kinase:CDK4/CDK6	SKNMM_NMYC	day3	2	0	OK
PALBOCICLIB	Kinase:CDK4/CDK6	SKNMM_NMYC	day8	2	78.6137	OK
7-HYDROXYSTAUROSPORINE	Kinase:PI3K	SKNMM_NoNMYC	day3	2	144.208	OK
7-HYDROXYSTAUROSPORINE	Kinase:PI3K	SKNMM_NoNMYC	day8	2	249.211	OK
7-HYDROXYSTAUROSPORINE	Kinase:PI3K	SKNMM_NMYC	day3	2	204.153	OK
7-HYDROXYSTAUROSPORINE	Kinase:PI3K	SKNMM_NMYC	day8	2	290.246	OK
VE-821	Checkpoint:ATR	SKNMM_NoNMYC	day3	2	8.06566	OK
VE-821	Checkpoint:ATR	SKNMM_NoNMYC	day8	2	32.01	OK
VE-821	Checkpoint:ATR	SKNMM_NMYC	day3	2	41.8674	OK
VE-821	Checkpoint:ATR	SKNMM_NMYC	day8	2	75.9248	OK
VOSAROXIN	DNA:TopoII	SKNMM_NoNMYC	day3	2	16.3687	OK
VOSAROXIN	DNA:TopoII	SKNMM_NoNMYC	day8	2	48.5144	OK
VOSAROXIN	DNA:TopoII	SKNMM_NMYC	day3	2	39.2551	OK
VOSAROXIN	DNA:TopoII	SKNMM_NMYC	day8	2	92.7529	OK
TEMSIROLIMUS	Kinase:mTor	SKNMM_NoNMYC	day3	4	31.6189	Suspect
TEMSIROLIMUS	Kinase:mTor	SKNMM_NoNMYC	day8	4	43.4399	OK
TEMSIROLIMUS	Kinase:mTor	SKNMM_NMYC	day3	4	9.09504	OK
TEMSIROLIMUS	Kinase:mTor	SKNMM_NMYC	day8	4	0.567705	Suspect
VINORELBINE	Microtubule:Vinca	SKNMM_NoNMYC	day3	2	99.3389	OK
VINORELBINE	Microtubule:Vinca	SKNMM_NoNMYC	day8	2	143.893	OK
VINORELBINE	Microtubule:Vinca	SKNMM_NMYC	day3	2	207.359	OK
VINORELBINE	Microtubule:Vinca	SKNMM_NMYC	day8	2	295.856	OK
VOLASERTIB	Kinase:PLK1	SKNMM_NoNMYC	day3	2	58.2744	Suspect
VOLASERTIB	Kinase:PLK1	SKNMM_NoNMYC	day8	2	75.1847	OK
VOLASERTIB	Kinase:PLK1	SKNMM_NMYC	day3	2	87.8834	OK
VOLASERTIB	Kinase:PLK1	SKNMM_NMYC	day8	2	138.2	OK
VEMURAFENIB	Kinase:BRAF	SKNMM_NoNMYC	day3	4	15.8321	OK
VEMURAFENIB	Kinase:BRAF	SKNMM_NoNMYC	day8	4	0	OK
VEMURAFENIB	Kinase:BRAF	SKNMM_NMYC	day3	4	18.3205	OK
VEMURAFENIB	Kinase:BRAF	SKNMM_NMYC	day8	4	24.5537	OK
VISMODEGIB	Hedgehog:Smo	SKNMM_NoNMYC	day3	4	0	OK
VISMODEGIB	Hedgehog:Smo	SKNMM_NoNMYC	day8	4	0	OK
VISMODEGIB	Hedgehog:Smo	SKNMM_NMYC	day3	4	0	OK
VISMODEGIB	Hedgehog:Smo	SKNMM_NMYC	day8	4	0	OK
5-FLUORODEOXYCYTIDINE	Epigenetic:DNMT	SKNMM_NoNMYC	day3	2	9.37865	OK
5-FLUORODEOXYCYTIDINE	Epigenetic:DNMT	SKNMM_NoNMYC	day8	2	58.4978	OK
5-FLUORODEOXYCYTIDINE	Epigenetic:DNMT	SKNMM_NMYC	day3	2	23.6832	OK
5-FLUORODEOXYCYTIDINE	Epigenetic:DNMT	SKNMM_NMYC	day8	2	183.769	OK
FLOXURIDINE	Folate:Thymidylate Synthase	SKNMM_NoNMYC	day3	2	11.7683	OK
FLOXURIDINE	Folate:Thymidylate Synthase	SKNMM_NoNMYC	day8	2	66.3087	OK
FLOXURIDINE	Folate:Thymidylate Synthase	SKNMM_NMYC	day3	2	23.3813	OK
FLOXURIDINE	Folate:Thymidylate Synthase	SKNMM_NMYC	day8	2	165.404	OK
DOCETAXEL	Microtubule:Taxane	SKNMM_NoNMYC	day3	2	107.432	OK
DOCETAXEL	Microtubule:Taxane	SKNMM_NoNMYC	day8	2	183.493	OK
DOCETAXEL	Microtubule:Taxane	SKNMM_NMYC	day3	2	141.632	OK
DOCETAXEL	Microtubule:Taxane	SKNMM_NMYC	day8	2	291.966	OK
CLADRIBINE	Anti-metabolite:Purine Antimetabolite	SKNMM_NoNMYC	day3	2	35.6768	OK
CLADRIBINE	Anti-metabolite:Purine Antimetabolite	SKNMM_NoNMYC	day8	2	110.085	OK
CLADRIBINE	Anti-metabolite:Purine Antimetabolite	SKNMM_NMYC	day3	2	51.6604	OK
CLADRIBINE	Anti-metabolite:Purine Antimetabolite	SKNMM_NMYC	day8	2	225.386	OK
DECITABINE	Epigenetic:DNMT	SKNMM_NoNMYC	day3	2	0.520878	OK
DECITABINE	Epigenetic:DNMT	SKNMM_NoNMYC	day8	2	67.4055	OK
DECITABINE	Epigenetic:DNMT	SKNMM_NMYC	day3	2	4.19861	OK
DECITABINE	Epigenetic:DNMT	SKNMM_NMYC	day8	2	169.308	OK
CYTARABINE	Anti-metabolite:Pyrimidine Antimetabolite	SKNMM_NoNMYC	day3	2	33.7213	OK
CYTARABINE	Anti-metabolite:Pyrimidine Antimetabolite	SKNMM_NoNMYC	day8	2	131.495	OK
CYTARABINE	Anti-metabolite:Pyrimidine Antimetabolite	SKNMM_NMYC	day3	2	40.4383	OK
CYTARABINE	Anti-metabolite:Pyrimidine Antimetabolite	SKNMM_NMYC	day8	2	220.829	OK
ABIRATERONE ACETATE	Nuclear Receptor:CYP17A1	SKNMM_NoNMYC	day3	2	6.74401	OK
ABIRATERONE ACETATE	Nuclear Receptor:CYP17A1	SKNMM_NoNMYC	day8	2	0.367574	OK
ABIRATERONE ACETATE	Nuclear Receptor:CYP17A1	SKNMM_NMYC	day3	2	8.13942	OK
ABIRATERONE ACETATE	Nuclear Receptor:CYP17A1	SKNMM_NMYC	day8	2	0	OK
ERLOTINIB	Kinase:EGFR	SKNMM_NoNMYC	day3	2	18.833	OK
ERLOTINIB	Kinase:EGFR	SKNMM_NoNMYC	day8	2	3.76793	Suspect
ERLOTINIB	Kinase:EGFR	SKNMM_NMYC	day3	2	4.94756	Suspect
ERLOTINIB	Kinase:EGFR	SKNMM_NMYC	day8	2	1.15478	OK
FLUDARABINE PHOSPHATE	Anti-metabolite:Purine Antimetabolite	SKNMM_NoNMYC	day3	2	0	OK
FLUDARABINE PHOSPHATE	Anti-metabolite:Purine Antimetabolite	SKNMM_NoNMYC	day8	2	57.0977	OK
FLUDARABINE PHOSPHATE	Anti-metabolite:Purine Antimetabolite	SKNMM_NMYC	day3	2	0	OK
FLUDARABINE PHOSPHATE	Anti-metabolite:Purine Antimetabolite	SKNMM_NMYC	day8	2	0	OK
VINBLASTINE	Microtubule:Vinca	SKNMM_NoNMYC	day3	2	98.1287	OK
VINBLASTINE	Microtubule:Vinca	SKNMM_NoNMYC	day8	2	177.154	OK
VINBLASTINE	Microtubule:Vinca	SKNMM_NMYC	day3	2	189.624	OK
VINBLASTINE	Microtubule:Vinca	SKNMM_NMYC	day8	2	284.182	OK
MITOMYCIN C	DNA:Alkylator	SKNMM_NoNMYC	day3	2	4.38856	OK
MITOMYCIN C	DNA:Alkylator	SKNMM_NoNMYC	day8	2	78.2516	OK
MITOMYCIN C	DNA:Alkylator	SKNMM_NMYC	day3	2	11.068	OK
MITOMYCIN C	DNA:Alkylator	SKNMM_NMYC	day8	2	100.049	OK
MASITINIB	Kinase:c-Kit	SKNMM_NoNMYC	day3	2	0	OK
MASITINIB	Kinase:c-Kit	SKNMM_NoNMYC	day8	2	2.84086	OK
MASITINIB	Kinase:c-Kit	SKNMM_NMYC	day3	2	0	OK
MASITINIB	Kinase:c-Kit	SKNMM_NMYC	day8	2	0	OK
LEFLUNOMIDE	Anti-metabolite:DHODH	SKNMM_NoNMYC	day3	2	0	OK
LEFLUNOMIDE	Anti-metabolite:DHODH	SKNMM_NoNMYC	day8	2	16.6581	OK
LEFLUNOMIDE	Anti-metabolite:DHODH	SKNMM_NMYC	day3	2	0	OK
LEFLUNOMIDE	Anti-metabolite:DHODH	SKNMM_NMYC	day8	2	5.53294	OK
OUABAIN	Ion_channel:Na/K-ATPase	SKNMM_NoNMYC	day3	2	173.133	OK
OUABAIN	Ion_channel:Na/K-ATPase	SKNMM_NoNMYC	day8	2	275.293	OK
OUABAIN	Ion_channel:Na/K-ATPase	SKNMM_NMYC	day3	2	178.494	OK
OUABAIN	Ion_channel:Na/K-ATPase	SKNMM_NMYC	day8	2	279.674	OK
VANDETANIB	Kinase:VEGFR	SKNMM_NoNMYC	day3	2	2.9916	OK
VANDETANIB	Kinase:VEGFR	SKNMM_NoNMYC	day8	2	125.257	OK
VANDETANIB	Kinase:VEGFR	SKNMM_NMYC	day3	2	3.17844	OK
VANDETANIB	Kinase:VEGFR	SKNMM_NMYC	day8	2	0	OK
TRIMETREXATE	Folate:Anti-folate	SKNMM_NoNMYC	day3	2	18.7772	OK
TRIMETREXATE	Folate:Anti-folate	SKNMM_NoNMYC	day8	2	47.0717	OK
TRIMETREXATE	Folate:Anti-folate	SKNMM_NMYC	day3	2	27.4679	OK
TRIMETREXATE	Folate:Anti-folate	SKNMM_NMYC	day8	2	140.34	OK
TIVOZANIB	Kinase:VEGFR	SKNMM_NoNMYC	day3	2	0	OK
TIVOZANIB	Kinase:VEGFR	SKNMM_NoNMYC	day8	2	0	OK
TIVOZANIB	Kinase:VEGFR	SKNMM_NMYC	day3	2	0	OK
TIVOZANIB	Kinase:VEGFR	SKNMM_NMYC	day8	2	0	OK
PAZOPANIB	Kinase:VEGFR	SKNMM_NoNMYC	day3	4	18.0705	OK
PAZOPANIB	Kinase:VEGFR	SKNMM_NoNMYC	day8	4	29.1594	OK
PAZOPANIB	Kinase:VEGFR	SKNMM_NMYC	day3	4	21.1394	OK
PAZOPANIB	Kinase:VEGFR	SKNMM_NMYC	day8	4	40.1476	OK
PANOBINOSTAT	Epigenetic:HDAC	SKNMM_NoNMYC	day3	4	133.489	OK
PANOBINOSTAT	Epigenetic:HDAC	SKNMM_NoNMYC	day8	4	284.093	OK
PANOBINOSTAT	Epigenetic:HDAC	SKNMM_NMYC	day3	4	178.966	OK
PANOBINOSTAT	Epigenetic:HDAC	SKNMM_NMYC	day8	4	310.217	OK
VORINOSTAT	Epigenetic:HDAC	SKNMM_NoNMYC	day3	3	58.1629	OK
VORINOSTAT	Epigenetic:HDAC	SKNMM_NoNMYC	day8	3	145.282	OK
VORINOSTAT	Epigenetic:HDAC	SKNMM_NMYC	day3	3	78.422	OK
VORINOSTAT	Epigenetic:HDAC	SKNMM_NMYC	day8	3	190.69	OK
TAZAROTENE	Nuclear Receptor:RAR	SKNMM_NoNMYC	day3	2	3.05534	Suspect
TAZAROTENE	Nuclear Receptor:RAR	SKNMM_NoNMYC	day8	2	0.284141	OK
TAZAROTENE	Nuclear Receptor:RAR	SKNMM_NMYC	day3	2	3.58842	OK
TAZAROTENE	Nuclear Receptor:RAR	SKNMM_NMYC	day8	2	9.49216	OK
PEMETREXED	Folate:Anti-folate	SKNMM_NoNMYC	day3	4	0	OK
PEMETREXED	Folate:Anti-folate	SKNMM_NoNMYC	day8	4	58.2654	OK
PEMETREXED	Folate:Anti-folate	SKNMM_NMYC	day3	4	6.03919	OK
PEMETREXED	Folate:Anti-folate	SKNMM_NMYC	day8	4	111.988	OK
METHOTREXATE	Folate:Anti-folate	SKNMM_NoNMYC	day3	4	0.0478342	OK
METHOTREXATE	Folate:Anti-folate	SKNMM_NoNMYC	day8	4	11.795	Suspect
METHOTREXATE	Folate:Anti-folate	SKNMM_NMYC	day3	4	3.59716	OK
METHOTREXATE	Folate:Anti-folate	SKNMM_NMYC	day8	4	18.5599	OK
RALTITREXED	Folate:Anti-folate	SKNMM_NoNMYC	day3	4	6.41634	OK
RALTITREXED	Folate:Anti-folate	SKNMM_NoNMYC	day8	4	63.058	OK
RALTITREXED	Folate:Anti-folate	SKNMM_NMYC	day3	4	22.3339	OK
RALTITREXED	Folate:Anti-folate	SKNMM_NMYC	day8	4	166.025	OK
SN-38	DNA:TopoI	SKNMM_NoNMYC	day3	2	78.7975	OK
SN-38	DNA:TopoI	SKNMM_NoNMYC	day8	2	154.507	OK
SN-38	DNA:TopoI	SKNMM_NMYC	day3	2	157.536	OK
SN-38	DNA:TopoI	SKNMM_NMYC	day8	2	271.591	OK
TEMOZOLOMIDE	DNA:Alkylator	SKNMM_NoNMYC	day3	2	0	OK
TEMOZOLOMIDE	DNA:Alkylator	SKNMM_NoNMYC	day8	2	0	Suspect
TEMOZOLOMIDE	DNA:Alkylator	SKNMM_NMYC	day3	2	0	OK
TEMOZOLOMIDE	DNA:Alkylator	SKNMM_NMYC	day8	2	0	OK
VINCRISTINE	Microtubule:Vinca	SKNMM_NoNMYC	day3	2	89.2114	OK
VINCRISTINE	Microtubule:Vinca	SKNMM_NoNMYC	day8	2	145.828	OK
VINCRISTINE	Microtubule:Vinca	SKNMM_NMYC	day3	2	184.956	OK
VINCRISTINE	Microtubule:Vinca	SKNMM_NMYC	day8	2	252.932	OK
SORAFENIB	Kinase:MultiKinase	SKNMM_NoNMYC	day3	2	0	OK
SORAFENIB	Kinase:MultiKinase	SKNMM_NoNMYC	day8	2	0	OK
SORAFENIB	Kinase:MultiKinase	SKNMM_NMYC	day3	2	0	OK
SORAFENIB	Kinase:MultiKinase	SKNMM_NMYC	day8	2	0	OK
SUNITINIB	Kinase:MultiKinase	SKNMM_NoNMYC	day3	2	3.64085	OK
SUNITINIB	Kinase:MultiKinase	SKNMM_NoNMYC	day8	2	139.499	OK
SUNITINIB	Kinase:MultiKinase	SKNMM_NMYC	day3	2	3.48554	OK
SUNITINIB	Kinase:MultiKinase	SKNMM_NMYC	day8	2	131.564	OK
ETOPOSIDE	DNA:TopoII	SKNMM_NoNMYC	day3	2	18.7567	OK
ETOPOSIDE	DNA:TopoII	SKNMM_NoNMYC	day8	2	43.0848	OK
ETOPOSIDE	DNA:TopoII	SKNMM_NMYC	day3	2	42.1228	OK
ETOPOSIDE	DNA:TopoII	SKNMM_NMYC	day8	2	113.862	OK
DOXORUBICIN	DNA:TopoII	SKNMM_NoNMYC	day3	2	103.5	OK
DOXORUBICIN	DNA:TopoII	SKNMM_NoNMYC	day8	2	224.076	OK
DOXORUBICIN	DNA:TopoII	SKNMM_NMYC	day3	2	135.182	OK
DOXORUBICIN	DNA:TopoII	SKNMM_NMYC	day8	2	294.627	OK
LAPATINIB	Kinase:EGFR	SKNMM_NoNMYC	day3	2	0	OK
LAPATINIB	Kinase:EGFR	SKNMM_NoNMYC	day8	2	0	OK
LAPATINIB	Kinase:EGFR	SKNMM_NMYC	day3	2	0	OK
LAPATINIB	Kinase:EGFR	SKNMM_NMYC	day8	2	0	OK
FEDRATINIB	Kinase:Flt3/Jak2	SKNMM_NoNMYC	day3	2	101.883	OK
FEDRATINIB	Kinase:Flt3/Jak2	SKNMM_NoNMYC	day8	2	150.553	OK
FEDRATINIB	Kinase:Flt3/Jak2	SKNMM_NMYC	day3	2	108.619	OK
FEDRATINIB	Kinase:Flt3/Jak2	SKNMM_NMYC	day8	2	175.552	OK
ENMD-2076	Kinase:AURK	SKNMM_NoNMYC	day3	2	0.718926	OK
ENMD-2076	Kinase:AURK	SKNMM_NoNMYC	day8	2	111.06	OK
ENMD-2076	Kinase:AURK	SKNMM_NMYC	day3	2	86.0195	OK
ENMD-2076	Kinase:AURK	SKNMM_NMYC	day8	2	132.561	OK
ALISERTIB	Kinase:AURKA	SKNMM_NoNMYC	day3	2	14.8169	OK
ALISERTIB	Kinase:AURKA	SKNMM_NoNMYC	day8	2	47.9091	OK
ALISERTIB	Kinase:AURKA	SKNMM_NMYC	day3	2	50.3392	OK
ALISERTIB	Kinase:AURKA	SKNMM_NMYC	day8	2	111.205	OK
TIVANTINIB	Kinase:Met	SKNMM_NoNMYC	day3	2	53.2565	OK
TIVANTINIB	Kinase:Met	SKNMM_NoNMYC	day8	2	77.2018	OK
TIVANTINIB	Kinase:Met	SKNMM_NMYC	day3	2	101.649	OK
TIVANTINIB	Kinase:Met	SKNMM_NMYC	day8	2	135.367	OK
ARRY-520	Kinase:KSP	SKNMM_NoNMYC	day3	2	107.736	OK
ARRY-520	Kinase:KSP	SKNMM_NoNMYC	day8	2	153.849	OK
ARRY-520	Kinase:KSP	SKNMM_NMYC	day3	2	218.414	OK
ARRY-520	Kinase:KSP	SKNMM_NMYC	day8	2	288.028	OK
VENETOCLAX	Apoptosis:Bcl-2	SKNMM_NoNMYC	day3	2	0	OK
VENETOCLAX	Apoptosis:Bcl-2	SKNMM_NoNMYC	day8	2	0	OK
VENETOCLAX	Apoptosis:Bcl-2	SKNMM_NMYC	day3	2	0.609115	Suspect
VENETOCLAX	Apoptosis:Bcl-2	SKNMM_NMYC	day8	2	0	OK
LGX-818	Kinase:BRAF	SKNMM_NoNMYC	day3	2	10.9589	OK
LGX-818	Kinase:BRAF	SKNMM_NoNMYC	day8	2	68.5724	OK
LGX-818	Kinase:BRAF	SKNMM_NMYC	day3	2	12.8924	OK
LGX-818	Kinase:BRAF	SKNMM_NMYC	day8	2	2.40676	OK
DACTINOMYCIN	DNA:RNAP	SKNMM_NoNMYC	day3	2	91.4174	OK
DACTINOMYCIN	DNA:RNAP	SKNMM_NoNMYC	day8	2	210.261	OK
DACTINOMYCIN	DNA:RNAP	SKNMM_NMYC	day3	2	140.064	OK
DACTINOMYCIN	DNA:RNAP	SKNMM_NMYC	day8	2	282.32	OK
ERIBULIN	Microtubule:Microtubule	SKNMM_NoNMYC	day3	2	0	OK
ERIBULIN	Microtubule:Microtubule	SKNMM_NoNMYC	day8	2	52.7344	OK
ERIBULIN	Microtubule:Microtubule	SKNMM_NMYC	day3	2	0	OK
ERIBULIN	Microtubule:Microtubule	SKNMM_NMYC	day8	2	0.398307	OK
CRENOLANIB	Kinase:PDGFR	SKNMM_NoNMYC	day3	2	0	OK
CRENOLANIB	Kinase:PDGFR	SKNMM_NoNMYC	day8	2	145.887	OK
CRENOLANIB	Kinase:PDGFR	SKNMM_NMYC	day3	2	0	OK
CRENOLANIB	Kinase:PDGFR	SKNMM_NMYC	day8	2	136.284	OK
GANETESPIB	HSP:Hsp90	SKNMM_NoNMYC	day3	2	201.951	OK
GANETESPIB	HSP:Hsp90	SKNMM_NoNMYC	day8	2	398.01	OK
GANETESPIB	HSP:Hsp90	SKNMM_NMYC	day3	2	169.096	OK
GANETESPIB	HSP:Hsp90	SKNMM_NMYC	day8	2	377.846	OK
DACTOLISIB	Kinase:mTor	SKNMM_NoNMYC	day3	2	62.301	OK
DACTOLISIB	Kinase:mTor	SKNMM_NoNMYC	day8	2	96.2869	OK
DACTOLISIB	Kinase:mTor	SKNMM_NMYC	day3	2	73.9417	OK
DACTOLISIB	Kinase:mTor	SKNMM_NMYC	day8	2	132.402	OK
DIHYDROARTEMISININ	Anti-infective:Anti-malarial	SKNMM_NoNMYC	day3	2	37.0175	OK
DIHYDROARTEMISININ	Anti-infective:Anti-malarial	SKNMM_NoNMYC	day8	2	73.1311	OK
DIHYDROARTEMISININ	Anti-infective:Anti-malarial	SKNMM_NMYC	day3	2	62.054	OK
DIHYDROARTEMISININ	Anti-infective:Anti-malarial	SKNMM_NMYC	day8	2	115.524	OK
TASELISIB	Kinase:PI3K, pan	SKNMM_NoNMYC	day3	2	34.6205	OK
TASELISIB	Kinase:PI3K, pan	SKNMM_NoNMYC	day8	2	38.9623	OK
TASELISIB	Kinase:PI3K, pan	SKNMM_NMYC	day3	2	23.1429	OK
TASELISIB	Kinase:PI3K, pan	SKNMM_NMYC	day8	2	34.9346	OK
COBIMETINIB	Kinase:Mek	SKNMM_NoNMYC	day3	2	51.0537	OK
COBIMETINIB	Kinase:Mek	SKNMM_NoNMYC	day8	2	103.598	OK
COBIMETINIB	Kinase:Mek	SKNMM_NMYC	day3	2	24.3063	Suspect
COBIMETINIB	Kinase:Mek	SKNMM_NMYC	day8	2	145.375	OK
CYCLOPHOSPHAMIDE	DNA:Alkylator	SKNMM_NoNMYC	day3	2	0	OK
CYCLOPHOSPHAMIDE	DNA:Alkylator	SKNMM_NoNMYC	day8	2	1.22149	Suspect
CYCLOPHOSPHAMIDE	DNA:Alkylator	SKNMM_NMYC	day3	2	0	OK
CYCLOPHOSPHAMIDE	DNA:Alkylator	SKNMM_NMYC	day8	2	0	OK
CYT11387	Kinase:Jak1	SKNMM_NoNMYC	day3	2	0	OK
CYT11387	Kinase:Jak1	SKNMM_NoNMYC	day8	2	41.974	OK
CYT11387	Kinase:Jak1	SKNMM_NMYC	day3	2	40.6756	OK
CYT11387	Kinase:Jak1	SKNMM_NMYC	day8	2	79.8929	OK
OMIPALISIB	Kinase:mTor	SKNMM_NoNMYC	day3	2	86.1736	OK
OMIPALISIB	Kinase:mTor	SKNMM_NoNMYC	day8	2	160.396	OK
OMIPALISIB	Kinase:mTor	SKNMM_NMYC	day3	2	104.884	OK
OMIPALISIB	Kinase:mTor	SKNMM_NMYC	day8	2	182.779	OK
BINIMETINIB	Kinase:Mek	SKNMM_NoNMYC	day3	2	17.8845	OK
BINIMETINIB	Kinase:Mek	SKNMM_NoNMYC	day8	2	56.9357	OK
BINIMETINIB	Kinase:Mek	SKNMM_NMYC	day3	2	0	OK
BINIMETINIB	Kinase:Mek	SKNMM_NMYC	day8	2	0	OK
IXABEPILONE	Microtubule:Microtubule	SKNMM_NoNMYC	day3	2	89.9047	OK
IXABEPILONE	Microtubule:Microtubule	SKNMM_NoNMYC	day8	2	137.599	OK
IXABEPILONE	Microtubule:Microtubule	SKNMM_NMYC	day3	2	121.062	OK
IXABEPILONE	Microtubule:Microtubule	SKNMM_NMYC	day8	2	199.359	OK
PIMASERTIB	Kinase:Mek	SKNMM_NoNMYC	day3	2	0	OK
PIMASERTIB	Kinase:Mek	SKNMM_NoNMYC	day8	2	104.978	OK
PIMASERTIB	Kinase:Mek	SKNMM_NMYC	day3	2	42.1406	OK
PIMASERTIB	Kinase:Mek	SKNMM_NMYC	day8	2	125.406	OK
NAVITOCLAX	Apoptosis:Bcl-2	SKNMM_NoNMYC	day3	2	0	OK
NAVITOCLAX	Apoptosis:Bcl-2	SKNMM_NoNMYC	day8	2	0.361832	OK
NAVITOCLAX	Apoptosis:Bcl-2	SKNMM_NMYC	day3	2	8.70452	OK
NAVITOCLAX	Apoptosis:Bcl-2	SKNMM_NMYC	day8	2	3.91904	OK
SELUMETINIB	Kinase:Mek	SKNMM_NoNMYC	day3	2	0.450305	OK
SELUMETINIB	Kinase:Mek	SKNMM_NoNMYC	day8	2	18.9056	OK
SELUMETINIB	Kinase:Mek	SKNMM_NMYC	day3	2	0	OK
SELUMETINIB	Kinase:Mek	SKNMM_NMYC	day8	2	0	OK
IFOSFAMIDE	DNA:Alkylator	SKNMM_NoNMYC	day3	2	0	OK
IFOSFAMIDE	DNA:Alkylator	SKNMM_NoNMYC	day8	2	0	Suspect
IFOSFAMIDE	DNA:Alkylator	SKNMM_NMYC	day3	2	0	OK
IFOSFAMIDE	DNA:Alkylator	SKNMM_NMYC	day8	2	0	OK
ROMIDEPSIN	Epigenetic:HDAC	SKNMM_NoNMYC	day3	3	164.931	OK
ROMIDEPSIN	Epigenetic:HDAC	SKNMM_NoNMYC	day8	3	398.123	OK
ROMIDEPSIN	Epigenetic:HDAC	SKNMM_NMYC	day3	3	230.792	OK
ROMIDEPSIN	Epigenetic:HDAC	SKNMM_NMYC	day8	3	416.479	OK
MIDOSTAURIN	Kinase:PKC	SKNMM_NoNMYC	day3	2	65.5665	OK
MIDOSTAURIN	Kinase:PKC	SKNMM_NoNMYC	day8	2	126.712	OK
MIDOSTAURIN	Kinase:PKC	SKNMM_NMYC	day3	2	59.6562	OK
MIDOSTAURIN	Kinase:PKC	SKNMM_NMYC	day8	2	121.619	OK
REGORAFENIB	Kinase:MultiKinase	SKNMM_NoNMYC	day3	4	18.8086	OK
REGORAFENIB	Kinase:MultiKinase	SKNMM_NoNMYC	day8	4	61.3562	OK
REGORAFENIB	Kinase:MultiKinase	SKNMM_NMYC	day3	4	30.6501	OK
REGORAFENIB	Kinase:MultiKinase	SKNMM_NMYC	day8	4	47.6551	OK
DFMO	Anti-metabolite:ODC	SKNMM_NoNMYC	day3	4	0	OK
DFMO	Anti-metabolite:ODC	SKNMM_NoNMYC	day8	4	0.719556	OK
DFMO	Anti-metabolite:ODC	SKNMM_NMYC	day3	4	0	OK
DFMO	Anti-metabolite:ODC	SKNMM_NMYC	day8	4	0	OK
IPATASERTIB	Kinase:AKT	SKNMM_NoNMYC	day3	2	10.4406	OK
IPATASERTIB	Kinase:AKT	SKNMM_NoNMYC	day8	2	0.0605507	OK
IPATASERTIB	Kinase:AKT	SKNMM_NMYC	day3	2	0	OK
IPATASERTIB	Kinase:AKT	SKNMM_NMYC	day8	2	0	OK
GDC-0994	Kinase:ERK	SKNMM_NoNMYC	day3	2	2.52031	OK
GDC-0994	Kinase:ERK	SKNMM_NoNMYC	day8	2	0	OK
GDC-0994	Kinase:ERK	SKNMM_NMYC	day3	2	0	OK
GDC-0994	Kinase:ERK	SKNMM_NMYC	day8	2	0	OK
LY2157299	Kinase:TGF-beta	SKNMM_NoNMYC	day3	2	0	OK
LY2157299	Kinase:TGF-beta	SKNMM_NoNMYC	day8	2	0	OK
LY2157299	Kinase:TGF-beta	SKNMM_NMYC	day3	2	0	OK
LY2157299	Kinase:TGF-beta	SKNMM_NMYC	day8	2	0	OK
FORETINIB	Kinase:Met	SKNMM_NoNMYC	day3	2	143.849	OK
FORETINIB	Kinase:Met	SKNMM_NoNMYC	day8	2	139.931	OK
FORETINIB	Kinase:Met	SKNMM_NMYC	day3	2	167.395	OK
FORETINIB	Kinase:Met	SKNMM_NMYC	day8	2	170.493	OK
GEDATOLISIB	Kinase:mTor	SKNMM_NoNMYC	day3	2	27.4386	OK
GEDATOLISIB	Kinase:mTor	SKNMM_NoNMYC	day8	2	47.7033	OK
GEDATOLISIB	Kinase:mTor	SKNMM_NMYC	day3	2	39.3574	OK
GEDATOLISIB	Kinase:mTor	SKNMM_NMYC	day8	2	0	OK
GMX-1778	Anti-metabolite:NAMPT	SKNMM_NoNMYC	day3	2	119.293	OK
GMX-1778	Anti-metabolite:NAMPT	SKNMM_NoNMYC	day8	2	338.125	OK
GMX-1778	Anti-metabolite:NAMPT	SKNMM_NMYC	day3	2	172.371	OK
GMX-1778	Anti-metabolite:NAMPT	SKNMM_NMYC	day8	2	348.431	OK
ENZALUTAMIDE	Nuclear Receptor:Androgen	SKNMM_NoNMYC	day3	2	0	OK
ENZALUTAMIDE	Nuclear Receptor:Androgen	SKNMM_NoNMYC	day8	2	0	OK
ENZALUTAMIDE	Nuclear Receptor:Androgen	SKNMM_NMYC	day3	2	0	OK
ENZALUTAMIDE	Nuclear Receptor:Androgen	SKNMM_NMYC	day8	2	0	OK
AXITINIB	Kinase:VEGFR	SKNMM_NoNMYC	day3	2	32.44	OK
AXITINIB	Kinase:VEGFR	SKNMM_NoNMYC	day8	2	69.7148	OK
AXITINIB	Kinase:VEGFR	SKNMM_NMYC	day3	2	52.8636	OK
AXITINIB	Kinase:VEGFR	SKNMM_NMYC	day8	2	108.798	OK
FLUFENAZINE	GPCR:Dopamine	SKNMM_NoNMYC	day3	2	0	OK
FLUFENAZINE	GPCR:Dopamine	SKNMM_NoNMYC	day8	2	0	OK
FLUFENAZINE	GPCR:Dopamine	SKNMM_NMYC	day3	2	0	OK
FLUFENAZINE	GPCR:Dopamine	SKNMM_NMYC	day8	2	0	OK
5-AZACYTIDINE	Epigenetic:DNMT	SKNMM_NoNMYC	day3	2	21.5157	OK
5-AZACYTIDINE	Epigenetic:DNMT	SKNMM_NoNMYC	day8	2	23.6126	OK
5-AZACYTIDINE	Epigenetic:DNMT	SKNMM_NMYC	day3	2	33.8451	OK
5-AZACYTIDINE	Epigenetic:DNMT	SKNMM_NMYC	day8	2	58.2688	OK
BEXAROTENE	Nuclear Receptor:RXR	SKNMM_NoNMYC	day3	2	11.9362	OK
BEXAROTENE	Nuclear Receptor:RXR	SKNMM_NoNMYC	day8	2	0	OK
BEXAROTENE	Nuclear Receptor:RXR	SKNMM_NMYC	day3	2	0.570825	OK
BEXAROTENE	Nuclear Receptor:RXR	SKNMM_NMYC	day8	2	17.5015	Suspect
MITHRAMYCIN A	DNA:RNAP	SKNMM_NoNMYC	day3	2	144.383	OK
MITHRAMYCIN A	DNA:RNAP	SKNMM_NoNMYC	day8	2	314.579	OK
MITHRAMYCIN A	DNA:RNAP	SKNMM_NMYC	day3	2	145.14	OK
MITHRAMYCIN A	DNA:RNAP	SKNMM_NMYC	day8	2	332.696	OK
MERCAPTOPURINE	Anti-metabolite:Purine Antimetabolite	SKNMM_NoNMYC	day3	2	12.0927	OK
MERCAPTOPURINE	Anti-metabolite:Purine Antimetabolite	SKNMM_NoNMYC	day8	2	13.0702	OK
MERCAPTOPURINE	Anti-metabolite:Purine Antimetabolite	SKNMM_NMYC	day3	2	8.10635	OK
MERCAPTOPURINE	Anti-metabolite:Purine Antimetabolite	SKNMM_NMYC	day8	2	21.6606	OK
MITOXANTHRONE	DNA:TopoII	SKNMM_NoNMYC	day3	2	118.833	OK
MITOXANTHRONE	DNA:TopoII	SKNMM_NoNMYC	day8	2	257.777	OK
MITOXANTHRONE	DNA:TopoII	SKNMM_NMYC	day3	2	165.621	OK
MITOXANTHRONE	DNA:TopoII	SKNMM_NMYC	day8	2	324.619	OK
GEFITINIB	Kinase:EGFR	SKNMM_NoNMYC	day3	2	93.7431	OK
GEFITINIB	Kinase:EGFR	SKNMM_NoNMYC	day8	2	93.7697	OK
GEFITINIB	Kinase:EGFR	SKNMM_NMYC	day3	2	80.135	OK
GEFITINIB	Kinase:EGFR	SKNMM_NMYC	day8	2	0	OK
PONATINIB	Kinase:BCR-ABL	SKNMM_NoNMYC	day3	2	153.021	OK
PONATINIB	Kinase:BCR-ABL	SKNMM_NoNMYC	day8	2	193.687	OK
PONATINIB	Kinase:BCR-ABL	SKNMM_NMYC	day3	2	157.409	OK
PONATINIB	Kinase:BCR-ABL	SKNMM_NMYC	day8	2	202.617	OK
FLUVASTATIN	Mevalonate:HMG-CoA	SKNMM_NoNMYC	day3	2	0	OK
FLUVASTATIN	Mevalonate:HMG-CoA	SKNMM_NoNMYC	day8	2	4.97554	OK
FLUVASTATIN	Mevalonate:HMG-CoA	SKNMM_NMYC	day3	2	2.15415	OK
FLUVASTATIN	Mevalonate:HMG-CoA	SKNMM_NMYC	day8	2	11.0033	OK
PENTOSTATIN	Anti-metabolite:Purine Antimetabolite	SKNMM_NoNMYC	day3	2	0	OK
PENTOSTATIN	Anti-metabolite:Purine Antimetabolite	SKNMM_NoNMYC	day8	2	0.268049	Suspect
PENTOSTATIN	Anti-metabolite:Purine Antimetabolite	SKNMM_NMYC	day3	2	0	OK
PENTOSTATIN	Anti-metabolite:Purine Antimetabolite	SKNMM_NMYC	day8	2	0	OK
MYCOPHENOLATE MOFETIL	Anti-metabolite:Purine biosynthesis	SKNMM_NoNMYC	day3	2	25.9418	OK
MYCOPHENOLATE MOFETIL	Anti-metabolite:Purine biosynthesis	SKNMM_NoNMYC	day8	2	51.3638	OK
MYCOPHENOLATE MOFETIL	Anti-metabolite:Purine biosynthesis	SKNMM_NMYC	day3	2	43.7915	OK
MYCOPHENOLATE MOFETIL	Anti-metabolite:Purine biosynthesis	SKNMM_NMYC	day8	2	115.205	OK
STREPTOZOSIN	DNA:Alkylator	SKNMM_NoNMYC	day3	2	0	OK
STREPTOZOSIN	DNA:Alkylator	SKNMM_NoNMYC	day8	2	0.518711	Suspect
STREPTOZOSIN	DNA:Alkylator	SKNMM_NMYC	day3	2	0	OK
STREPTOZOSIN	DNA:Alkylator	SKNMM_NMYC	day8	2	0	OK
SIROLIMUS	Kinase:mTor	SKNMM_NoNMYC	day3	2	41.4854	OK
SIROLIMUS	Kinase:mTor	SKNMM_NoNMYC	day8	2	24.6578	OK
SIROLIMUS	Kinase:mTor	SKNMM_NMYC	day3	2	18.1702	OK
SIROLIMUS	Kinase:mTor	SKNMM_NMYC	day8	2	7.23101	OK
RUXOLITINIB	Kinase:Jak1	SKNMM_NoNMYC	day3	2	22.3434	OK
RUXOLITINIB	Kinase:Jak1	SKNMM_NoNMYC	day8	2	100.023	OK
RUXOLITINIB	Kinase:Jak1	SKNMM_NMYC	day3	2	27.6067	OK
RUXOLITINIB	Kinase:Jak1	SKNMM_NMYC	day8	2	120.585	OK
NOSCAPINE	GPCR:Sigma agonist	SKNMM_NoNMYC	day3	2	0	OK
NOSCAPINE	GPCR:Sigma agonist	SKNMM_NoNMYC	day8	2	1.47781	Suspect
NOSCAPINE	GPCR:Sigma agonist	SKNMM_NMYC	day3	2	0.556215	OK
NOSCAPINE	GPCR:Sigma agonist	SKNMM_NMYC	day8	2	19.8112	OK
BARDOXOLONE METHYL	Complex:Complex	SKNMM_NoNMYC	day3	2	216.196	OK
BARDOXOLONE METHYL	Complex:Complex	SKNMM_NoNMYC	day8	2	226.226	OK
BARDOXOLONE METHYL	Complex:Complex	SKNMM_NMYC	day3	2	211.949	OK
BARDOXOLONE METHYL	Complex:Complex	SKNMM_NMYC	day8	2	242.566	OK
AMINOGLUTETHIMIDE	Nuclear Receptor:Aromatase	SKNMM_NoNMYC	day3	2	0	OK
AMINOGLUTETHIMIDE	Nuclear Receptor:Aromatase	SKNMM_NoNMYC	day8	2	0	Suspect
AMINOGLUTETHIMIDE	Nuclear Receptor:Aromatase	SKNMM_NMYC	day3	2	0	OK
AMINOGLUTETHIMIDE	Nuclear Receptor:Aromatase	SKNMM_NMYC	day8	2	0	OK
AURANOFIN	Complex:Complex	SKNMM_NoNMYC	day3	2	187.929	OK
AURANOFIN	Complex:Complex	SKNMM_NoNMYC	day8	2	207.513	OK
AURANOFIN	Complex:Complex	SKNMM_NMYC	day3	2	198.953	OK
AURANOFIN	Complex:Complex	SKNMM_NMYC	day8	2	223.125	OK
ARTESUNATE	Anti-infective:Anti-malarial	SKNMM_NoNMYC	day3	2	25.6569	OK
ARTESUNATE	Anti-infective:Anti-malarial	SKNMM_NoNMYC	day8	2	25.9249	OK
ARTESUNATE	Anti-infective:Anti-malarial	SKNMM_NMYC	day3	2	46.1603	OK
ARTESUNATE	Anti-infective:Anti-malarial	SKNMM_NMYC	day8	2	59.9607	OK
BRIVUDINE	Anti-metabolite:Purine Antimetabolite	SKNMM_NoNMYC	day3	2	0	OK
BRIVUDINE	Anti-metabolite:Purine Antimetabolite	SKNMM_NoNMYC	day8	2	0.883314	OK
BRIVUDINE	Anti-metabolite:Purine Antimetabolite	SKNMM_NMYC	day3	2	0.716299	OK
BRIVUDINE	Anti-metabolite:Purine Antimetabolite	SKNMM_NMYC	day8	2	11.0752	OK
ATTM	Complex:Complex	SKNMM_NoNMYC	day3	2	7.15258	OK
ATTM	Complex:Complex	SKNMM_NoNMYC	day8	2	2.22254	OK
ATTM	Complex:Complex	SKNMM_NMYC	day3	2	0.865414	OK
ATTM	Complex:Complex	SKNMM_NMYC	day8	2	0	OK
ANASTROZOLE	Nuclear Receptor:Aromatase	SKNMM_NoNMYC	day3	2	0	OK
ANASTROZOLE	Nuclear Receptor:Aromatase	SKNMM_NoNMYC	day8	2	77.4118	OK
ANASTROZOLE	Nuclear Receptor:Aromatase	SKNMM_NMYC	day3	2	4.85767	OK
ANASTROZOLE	Nuclear Receptor:Aromatase	SKNMM_NMYC	day8	2	89.8118	OK
ARSENIC TRIOXIDE	Complex:Complex	SKNMM_NoNMYC	day3	2	3.27568	OK
ARSENIC TRIOXIDE	Complex:Complex	SKNMM_NoNMYC	day8	2	0.0442945	Suspect
ARSENIC TRIOXIDE	Complex:Complex	SKNMM_NMYC	day3	2	4.90043	OK
ARSENIC TRIOXIDE	Complex:Complex	SKNMM_NMYC	day8	2	0	OK
GOLOTIMOD	STAT:STAT3	SKNMM_NoNMYC	day3	2	0	OK
GOLOTIMOD	STAT:STAT3	SKNMM_NoNMYC	day8	2	12.7163	OK
GOLOTIMOD	STAT:STAT3	SKNMM_NMYC	day3	2	2.48254	Suspect
GOLOTIMOD	STAT:STAT3	SKNMM_NMYC	day8	2	0	OK
BETAMETHASONE	Nuclear Receptor:Glucocortocoid	SKNMM_NoNMYC	day3	2	0	OK
BETAMETHASONE	Nuclear Receptor:Glucocortocoid	SKNMM_NoNMYC	day8	2	0	Suspect
BETAMETHASONE	Nuclear Receptor:Glucocortocoid	SKNMM_NMYC	day3	2	0	OK
BETAMETHASONE	Nuclear Receptor:Glucocortocoid	SKNMM_NMYC	day8	2	0	OK
CICLOPIROX	Complex:Complex	SKNMM_NoNMYC	day3	2	15.5037	OK
CICLOPIROX	Complex:Complex	SKNMM_NoNMYC	day8	2	41.5875	OK
CICLOPIROX	Complex:Complex	SKNMM_NMYC	day3	2	0	OK
CICLOPIROX	Complex:Complex	SKNMM_NMYC	day8	2	97.9452	OK
ITRACONAZOLE	Anti-infective:Azole	SKNMM_NoNMYC	day3	2	11.4053	OK
ITRACONAZOLE	Anti-infective:Azole	SKNMM_NoNMYC	day8	2	26.1471	OK
ITRACONAZOLE	Anti-infective:Azole	SKNMM_NMYC	day3	2	13.1123	OK
ITRACONAZOLE	Anti-infective:Azole	SKNMM_NMYC	day8	2	26.149	OK
CHLORAMBUCIL	DNA:Alkylator	SKNMM_NoNMYC	day3	2	0.476304	OK
CHLORAMBUCIL	DNA:Alkylator	SKNMM_NoNMYC	day8	2	2.33722	OK
CHLORAMBUCIL	DNA:Alkylator	SKNMM_NMYC	day3	2	0.921769	OK
CHLORAMBUCIL	DNA:Alkylator	SKNMM_NMYC	day8	2	0	OK
MEMANTINE	Ion_channel:NMDA Glutamate	SKNMM_NoNMYC	day3	2	0	OK
MEMANTINE	Ion_channel:NMDA Glutamate	SKNMM_NoNMYC	day8	2	0	OK
MEMANTINE	Ion_channel:NMDA Glutamate	SKNMM_NMYC	day3	2	0	OK
MEMANTINE	Ion_channel:NMDA Glutamate	SKNMM_NMYC	day8	2	0	OK
BLEOMYCIN	DNA:DNA damage	SKNMM_NoNMYC	day3	2	0	OK
BLEOMYCIN	DNA:DNA damage	SKNMM_NoNMYC	day8	2	0	OK
BLEOMYCIN	DNA:DNA damage	SKNMM_NMYC	day3	2	0	OK
BLEOMYCIN	DNA:DNA damage	SKNMM_NMYC	day8	2	0	OK
HYDROXYCHLOROQUINE	Complex:Complex	SKNMM_NoNMYC	day3	2	2.63977	Suspect
HYDROXYCHLOROQUINE	Complex:Complex	SKNMM_NoNMYC	day8	2	0	OK
HYDROXYCHLOROQUINE	Complex:Complex	SKNMM_NMYC	day3	2	0	OK
HYDROXYCHLOROQUINE	Complex:Complex	SKNMM_NMYC	day8	2	0	OK
NIFURTIMOX	Anti-infective:Redox	SKNMM_NoNMYC	day3	2	0	OK
NIFURTIMOX	Anti-infective:Redox	SKNMM_NoNMYC	day8	2	0.144419	OK
NIFURTIMOX	Anti-infective:Redox	SKNMM_NMYC	day3	2	3.58366	OK
NIFURTIMOX	Anti-infective:Redox	SKNMM_NMYC	day8	2	0	OK
PIOGLITAZONE	Nuclear Receptor:PPAR, gamma	SKNMM_NoNMYC	day3	2	0	OK
PIOGLITAZONE	Nuclear Receptor:PPAR, gamma	SKNMM_NoNMYC	day8	2	0	OK
PIOGLITAZONE	Nuclear Receptor:PPAR, gamma	SKNMM_NMYC	day3	2	0	OK
PIOGLITAZONE	Nuclear Receptor:PPAR, gamma	SKNMM_NMYC	day8	2	0	OK
MITOTANE	DNA:Alkylator	SKNMM_NoNMYC	day3	2	0	OK
MITOTANE	DNA:Alkylator	SKNMM_NoNMYC	day8	2	0	OK
MITOTANE	DNA:Alkylator	SKNMM_NMYC	day3	2	0	OK
MITOTANE	DNA:Alkylator	SKNMM_NMYC	day8	2	0	OK
NIMUSTINE	DNA:Alkylator	SKNMM_NoNMYC	day3	2	0	OK
NIMUSTINE	DNA:Alkylator	SKNMM_NoNMYC	day8	2	0	OK
NIMUSTINE	DNA:Alkylator	SKNMM_NMYC	day3	2	0	OK
NIMUSTINE	DNA:Alkylator	SKNMM_NMYC	day8	2	0	OK
PYRIMETHAMINE	Folate:Anti-folate	SKNMM_NoNMYC	day3	2	5.9707	OK
PYRIMETHAMINE	Folate:Anti-folate	SKNMM_NoNMYC	day8	2	22.1108	OK
PYRIMETHAMINE	Folate:Anti-folate	SKNMM_NMYC	day3	2	13.511	OK
PYRIMETHAMINE	Folate:Anti-folate	SKNMM_NMYC	day8	2	65.659	OK
QUINACRINE	Complex:Complex	SKNMM_NoNMYC	day3	2	0	OK
QUINACRINE	Complex:Complex	SKNMM_NoNMYC	day8	2	149.285	OK
QUINACRINE	Complex:Complex	SKNMM_NMYC	day3	2	2.07121	OK
QUINACRINE	Complex:Complex	SKNMM_NMYC	day8	2	145.918	OK
METHYLENE BLUE	Other:Dye	SKNMM_NoNMYC	day3	2	45.6467	OK
METHYLENE BLUE	Other:Dye	SKNMM_NoNMYC	day8	2	75.9063	OK
METHYLENE BLUE	Other:Dye	SKNMM_NMYC	day3	2	48.8259	OK
METHYLENE BLUE	Other:Dye	SKNMM_NMYC	day8	2	151.905	OK
SULINDAC	NSAID:COX	SKNMM_NoNMYC	day3	2	0	OK
SULINDAC	NSAID:COX	SKNMM_NoNMYC	day8	2	0	OK
SULINDAC	NSAID:COX	SKNMM_NMYC	day3	2	3.7137	Suspect
SULINDAC	NSAID:COX	SKNMM_NMYC	day8	2	0	OK
THIOGUANINE	Anti-metabolite:Purine Antimetabolite	SKNMM_NoNMYC	day3	2	10.1955	OK
THIOGUANINE	Anti-metabolite:Purine Antimetabolite	SKNMM_NoNMYC	day8	2	21.1707	OK
THIOGUANINE	Anti-metabolite:Purine Antimetabolite	SKNMM_NMYC	day3	2	26.6305	OK
THIOGUANINE	Anti-metabolite:Purine Antimetabolite	SKNMM_NMYC	day8	2	54.2689	OK
TRETINON	Nuclear Receptor:RAR	SKNMM_NoNMYC	day3	2	1.39553	OK
TRETINON	Nuclear Receptor:RAR	SKNMM_NoNMYC	day8	2	0	OK
TRETINON	Nuclear Receptor:RAR	SKNMM_NMYC	day3	2	0.98528	Suspect
TRETINON	Nuclear Receptor:RAR	SKNMM_NMYC	day8	2	0.434352	OK
TAMOXIFEN	Nuclear Receptor:Estrogen	SKNMM_NoNMYC	day3	2	0	OK
TAMOXIFEN	Nuclear Receptor:Estrogen	SKNMM_NoNMYC	day8	2	0	OK
TAMOXIFEN	Nuclear Receptor:Estrogen	SKNMM_NMYC	day3	2	0	OK
TAMOXIFEN	Nuclear Receptor:Estrogen	SKNMM_NMYC	day8	2	0	OK
CABOZANTINIB	Kinase:MultiKinase	SKNMM_NoNMYC	day3	2	0	OK
CABOZANTINIB	Kinase:MultiKinase	SKNMM_NoNMYC	day8	2	0	OK
CABOZANTINIB	Kinase:MultiKinase	SKNMM_NMYC	day3	2	0	OK
CABOZANTINIB	Kinase:MultiKinase	SKNMM_NMYC	day8	2	0	OK
TAMIBAROTENE	Nuclear Receptor:RAR	SKNMM_NoNMYC	day3	2	0	OK
TAMIBAROTENE	Nuclear Receptor:RAR	SKNMM_NoNMYC	day8	2	0	OK
TAMIBAROTENE	Nuclear Receptor:RAR	SKNMM_NMYC	day3	2	1.10257	OK
TAMIBAROTENE	Nuclear Receptor:RAR	SKNMM_NMYC	day8	2	3.09358	OK
TRAMETINIB	Kinase:Mek	SKNMM_NoNMYC	day3	2	42.3707	OK
TRAMETINIB	Kinase:Mek	SKNMM_NoNMYC	day8	2	152.181	OK
TRAMETINIB	Kinase:Mek	SKNMM_NMYC	day3	2	54.1554	OK
TRAMETINIB	Kinase:Mek	SKNMM_NMYC	day8	2	206.115	OK
NILOTINIB	Kinase:BCR-ABL	SKNMM_NoNMYC	day3	2	2.22199	OK
NILOTINIB	Kinase:BCR-ABL	SKNMM_NoNMYC	day8	2	3.0317	OK
NILOTINIB	Kinase:BCR-ABL	SKNMM_NMYC	day3	2	2.24726	OK
NILOTINIB	Kinase:BCR-ABL	SKNMM_NMYC	day8	2	2.69971	OK
BOSUTINIB	Kinase:BCR-ABL	SKNMM_NoNMYC	day3	2	0.885194	OK
BOSUTINIB	Kinase:BCR-ABL	SKNMM_NoNMYC	day8	2	0.201715	OK
BOSUTINIB	Kinase:BCR-ABL	SKNMM_NMYC	day3	2	0.583083	OK
BOSUTINIB	Kinase:BCR-ABL	SKNMM_NMYC	day8	2	0.037105	OK
TOPOTECAN	DNA:TopoI	SKNMM_NoNMYC	day3	2	68.5047	OK
TOPOTECAN	DNA:TopoI	SKNMM_NoNMYC	day8	2	105.136	OK
TOPOTECAN	DNA:TopoI	SKNMM_NMYC	day3	2	138.615	OK
TOPOTECAN	DNA:TopoI	SKNMM_NMYC	day8	2	215.86	OK
AFATINIB	Kinase:EGFR	SKNMM_NoNMYC	day3	2	140.283	OK
AFATINIB	Kinase:EGFR	SKNMM_NoNMYC	day8	2	120.77	OK
AFATINIB	Kinase:EGFR	SKNMM_NMYC	day3	2	136.74	OK
AFATINIB	Kinase:EGFR	SKNMM_NMYC	day8	2	145.236	OK
DABRAFENIB	Kinase:BRAF	SKNMM_NoNMYC	day3	2	14.073	OK
DABRAFENIB	Kinase:BRAF	SKNMM_NoNMYC	day8	2	10.7811	OK
DABRAFENIB	Kinase:BRAF	SKNMM_NMYC	day3	2	9.28517	OK
DABRAFENIB	Kinase:BRAF	SKNMM_NMYC	day8	2	0	OK
CHAETOCIN	Complex:Complex	SKNMM_NoNMYC	day3	1	349.485	OK
CHAETOCIN	Complex:Complex	SKNMM_NoNMYC	day8	1	372.702	OK
CHAETOCIN	Complex:Complex	SKNMM_NMYC	day3	1	326.556	OK
CHAETOCIN	Complex:Complex	SKNMM_NMYC	day8	1	374.141	OK
SRT1720	Sirtuin:Sirt1, activator	SKNMM_NoNMYC	day3	1	0.00297868	OK
SRT1720	Sirtuin:Sirt1, activator	SKNMM_NoNMYC	day8	1	212.989	OK
SRT1720	Sirtuin:Sirt1, activator	SKNMM_NMYC	day3	1	186.689	OK
SRT1720	Sirtuin:Sirt1, activator	SKNMM_NMYC	day8	1	220.319	OK
TRICHOSTATIN A	Epigenetic:HDAC	SKNMM_NoNMYC	day3	1	124.26	OK
TRICHOSTATIN A	Epigenetic:HDAC	SKNMM_NoNMYC	day8	1	281.884	OK
TRICHOSTATIN A	Epigenetic:HDAC	SKNMM_NMYC	day3	1	158.615	OK
TRICHOSTATIN A	Epigenetic:HDAC	SKNMM_NMYC	day8	1	310.149	OK
AP26113	Kinase:ALK	SKNMM_NoNMYC	day3	1	71.6748	OK
AP26113	Kinase:ALK	SKNMM_NoNMYC	day8	1	133.042	OK
AP26113	Kinase:ALK	SKNMM_NMYC	day3	1	95.7377	OK
AP26113	Kinase:ALK	SKNMM_NMYC	day8	1	160.533	OK
GIVINOSTAT	Epigenetic:HDAC	SKNMM_NoNMYC	day3	1	96.6678	OK
GIVINOSTAT	Epigenetic:HDAC	SKNMM_NoNMYC	day8	1	225.667	OK
GIVINOSTAT	Epigenetic:HDAC	SKNMM_NMYC	day3	1	132.405	OK
GIVINOSTAT	Epigenetic:HDAC	SKNMM_NMYC	day8	1	282.52	OK
SGI-1027	Epigenetic:DNMT	SKNMM_NoNMYC	day3	1	26.5091	OK
SGI-1027	Epigenetic:DNMT	SKNMM_NoNMYC	day8	1	104.719	OK
SGI-1027	Epigenetic:DNMT	SKNMM_NMYC	day3	1	80.4861	OK
SGI-1027	Epigenetic:DNMT	SKNMM_NMYC	day8	1	201.261	OK
SYUIQ-5	DNA:G-quadraplex stabilizer	SKNMM_NoNMYC	day3	1	195.982	OK
SYUIQ-5	DNA:G-quadraplex stabilizer	SKNMM_NoNMYC	day8	1	225.354	OK
SYUIQ-5	DNA:G-quadraplex stabilizer	SKNMM_NMYC	day3	1	219.052	OK
SYUIQ-5	DNA:G-quadraplex stabilizer	SKNMM_NMYC	day8	1	262.036	OK
BIX 01294	Epigenetic:HMT	SKNMM_NoNMYC	day3	1	194.187	OK
BIX 01294	Epigenetic:HMT	SKNMM_NoNMYC	day8	1	243.157	OK
BIX 01294	Epigenetic:HMT	SKNMM_NMYC	day3	1	194.849	OK
BIX 01294	Epigenetic:HMT	SKNMM_NMYC	day8	1	246.79	OK
SD70	Epigenetic:JMJD2	SKNMM_NoNMYC	day3	1	0	OK
SD70	Epigenetic:JMJD2	SKNMM_NoNMYC	day8	1	127.884	OK
SD70	Epigenetic:JMJD2	SKNMM_NMYC	day3	1	38.6728	OK
SD70	Epigenetic:JMJD2	SKNMM_NMYC	day8	1	150.768	OK
JIB-04	Epigenetic:Jumonji, pan	SKNMM_NoNMYC	day3	1	17.8478	OK
JIB-04	Epigenetic:Jumonji, pan	SKNMM_NoNMYC	day8	1	37.0787	OK
JIB-04	Epigenetic:Jumonji, pan	SKNMM_NMYC	day3	1	33.4243	OK
JIB-04	Epigenetic:Jumonji, pan	SKNMM_NMYC	day8	1	151.915	OK
BI-2536	Epigenetic:BET	SKNMM_NoNMYC	day3	1	65.3601	OK
BI-2536	Epigenetic:BET	SKNMM_NoNMYC	day8	1	92.0736	OK
BI-2536	Epigenetic:BET	SKNMM_NMYC	day3	1	85.2987	OK
BI-2536	Epigenetic:BET	SKNMM_NMYC	day8	1	212.707	OK
OKI-5	Epigenetic:HDAC, class 1	SKNMM_NoNMYC	day3	1	65.2693	OK
OKI-5	Epigenetic:HDAC, class 1	SKNMM_NoNMYC	day8	1	137.284	OK
OKI-5	Epigenetic:HDAC, class 1	SKNMM_NMYC	day3	1	95.659	OK
OKI-5	Epigenetic:HDAC, class 1	SKNMM_NMYC	day8	1	217.813	OK
ROCILINOSTAT	Epigenetic:HDAC6	SKNMM_NoNMYC	day3	1	20.3882	OK
ROCILINOSTAT	Epigenetic:HDAC6	SKNMM_NoNMYC	day8	1	76.3547	OK
ROCILINOSTAT	Epigenetic:HDAC6	SKNMM_NMYC	day3	1	43.9023	OK
ROCILINOSTAT	Epigenetic:HDAC6	SKNMM_NMYC	day8	1	94.6522	OK
CPI-203	Epigenetic:BET	SKNMM_NoNMYC	day3	1	8.36344	OK
CPI-203	Epigenetic:BET	SKNMM_NoNMYC	day8	1	30.9012	OK
CPI-203	Epigenetic:BET	SKNMM_NMYC	day3	1	2.85868	OK
CPI-203	Epigenetic:BET	SKNMM_NMYC	day8	1	38.6055	OK
ML324	Epigenetic:JMJD2	SKNMM_NoNMYC	day3	1	4.84887	OK
ML324	Epigenetic:JMJD2	SKNMM_NoNMYC	day8	1	68.602	OK
ML324	Epigenetic:JMJD2	SKNMM_NMYC	day3	1	16.535	OK
ML324	Epigenetic:JMJD2	SKNMM_NMYC	day8	1	108.556	OK
I-BET151	Epigenetic:BET	SKNMM_NoNMYC	day3	1	14.5521	OK
I-BET151	Epigenetic:BET	SKNMM_NoNMYC	day8	1	36.2926	OK
I-BET151	Epigenetic:BET	SKNMM_NMYC	day3	1	10.5476	OK
I-BET151	Epigenetic:BET	SKNMM_NMYC	day8	1	46.2928	OK
UNC0642	Epigenetic:G9a/GLP	SKNMM_NoNMYC	day3	1	1.33054	OK
UNC0642	Epigenetic:G9a/GLP	SKNMM_NoNMYC	day8	1	144.727	OK
UNC0642	Epigenetic:G9a/GLP	SKNMM_NMYC	day3	1	0	OK
UNC0642	Epigenetic:G9a/GLP	SKNMM_NMYC	day8	1	202.833	OK
3-DEAZANEPLANOCIN	Epigenetic:SAH Hydrolase	SKNMM_NoNMYC	day3	1	10.3357	OK
3-DEAZANEPLANOCIN	Epigenetic:SAH Hydrolase	SKNMM_NoNMYC	day8	1	40.8811	OK
3-DEAZANEPLANOCIN	Epigenetic:SAH Hydrolase	SKNMM_NMYC	day3	1	15.8732	OK
3-DEAZANEPLANOCIN	Epigenetic:SAH Hydrolase	SKNMM_NMYC	day8	1	118.901	OK
GSK-J4	Epigenetic:JMJD3	SKNMM_NoNMYC	day3	1	61.427	OK
GSK-J4	Epigenetic:JMJD3	SKNMM_NoNMYC	day8	1	149.656	OK
GSK-J4	Epigenetic:JMJD3	SKNMM_NMYC	day3	1	0.00102939	OK
GSK-J4	Epigenetic:JMJD3	SKNMM_NMYC	day8	1	187.893	OK
1: The condition listed as NoNMYC is lacking doxycycline and the condition listed as NMYC is in the presence of doxycycline for SKNMM-MYCN cells.
2: AUC is area under the dose response curve which has been shown previously to be a more accurate measure of drug effect that takes into account EC50 as well as partial curves that do not achieve 100% cytotoxicity. EC50 values and DR curves are availabl
3: Manual review of the dose response curves was performed and those listed as suspect do not show a robust dose response and should be interpreted with caution.

## Sheet: onco set classification
Table S9. Drugs that potentiate killing of ATRX mutant neuroblastoma cells with MYCN induction.
Compound/Drug	Mechanism/Target	Functional Classification
ARTESUNATE	Anti-infective:Anti-malarial
CLADRIBINE	Anti-metabolite:Purine Antimetabolite	DNA synthesis and repair
THIOGUANINE	Anti-metabolite:Purine Antimetabolite	DNA synthesis and repair
MYCOPHENOLATE MOFETIL	Anti-metabolite:Purine biosynthesis	nucleotide biosynthesis
GEMCITABINE	Anti-metabolite:RNR	DNA synthesis and repair
IDRONOXIL	Apoptosis:XIAP
VE-821	Checkpoint:ATR	checkpoint
RABUSERTIB	Checkpoint:Chk1	checkpoint
SCH-900776	Checkpoint:Chk1	checkpoint
TALAZOPARIB	Checkpoint:Parp	checkpoint
MK-1775	Checkpoint:Wee1	checkpoint
CICLOPIROX	Complex:Complex
MITOMYCIN C	DNA:Alkylator	DNA damage
TOPOTECAN	DNA:TopoI	DNA damage
ETOPOSIDE	DNA:TopoII	DNA damage
VOSAROXIN	DNA:TopoII	DNA damage
BI-2536	Epigenetic:BET	epigenetic
5-AZACYTIDINE	Epigenetic:DNMT	epigenetic
5-FLUORODEOXYCYTIDINE	Epigenetic:DNMT	epigenetic
DECITABINE	Epigenetic:DNMT	epigenetic
SGI-1027	Epigenetic:DNMT	epigenetic
ROCILINOSTAT	Epigenetic:HDAC6	epigenetic
ML324	Epigenetic:JMJD2	epigenetic
JIB-04	Epigenetic:Jumonji, pan	epigenetic
SELINEXOR	Epigenetic:XPO1	epigenetic
METHOTREXATE	Folate:Anti-folate	nucleotide biosynthesis
PYRIMETHAMINE	Folate:Anti-folate	nucleotide biosynthesis
RALTITREXED	Folate:Anti-folate	nucleotide biosynthesis
TRIMETREXATE	Folate:Anti-folate	nucleotide biosynthesis
FLOXURIDINE	Folate:Thymidylate Synthase	nucleotide biosynthesis
ALISERTIB	Kinase:AURKA	checkpoint
DASATINIB	Kinase:BCR-ABL
ARRY-520	Kinase:KSP	checkpoint
FLUVASTATIN	Mevalonate:HMG-CoA
VINCRISTINE	Microtubule:Vinca	checkpoint
VINORELBINE	Microtubule:Vinca	checkpoint
METHYLENE BLUE	Other:Dye
Among 177 total drugs, 37 shown here potentiate the cell death. The cutoff was 2.0 or greater AUC +DOX/AUC-DOX for at least one timepoint and manual review for curve fit.

## Sheet: MYC drug set
Table S9. Drug sensitivity for MYC drug set.
Compound/Drug	Mechanism/Target	1Condition	Timepoint	Replicates	2AUC	3DR Check
BAY-1143572	Kinase:CDK9	SKNMM_NoNMYC	3d	2	34.0449	OK
BAY-1143572	Kinase:CDK9	SKNMM_NoNMYC	8d	2	130.692	OK
BAY-1143572	Kinase:CDK9	SKNMM_NMYC	3d	2	50.3126	OK
BAY-1143572	Kinase:CDK9	SKNMM_NMYC	8d	2	123.134	OK
VENETOCLAX	Apoptosis:Bcl-2	SKNMM_NoNMYC	3d	2	6.35729	Suspect
VENETOCLAX	Apoptosis:Bcl-2	SKNMM_NoNMYC	8d	2	0	Suspect
VENETOCLAX	Apoptosis:Bcl-2	SKNMM_NMYC	3d	2	3.54773	Suspect
VENETOCLAX	Apoptosis:Bcl-2	SKNMM_NMYC	8d	2	5.2175	OK
AT-7519	Kinase:CDK9	SKNMM_NoNMYC	3d	2	0	Suspect
AT-7519	Kinase:CDK9	SKNMM_NoNMYC	8d	2	65.6632	OK
AT-7519	Kinase:CDK9	SKNMM_NMYC	3d	2	48.9194	OK
AT-7519	Kinase:CDK9	SKNMM_NMYC	8d	2	112.847	OK
S63845	Apoptosis:Mcl-1	SKNMM_NoNMYC	3d	2	0.402434	Suspect
S63845	Apoptosis:Mcl-1	SKNMM_NoNMYC	8d	2	0.240607	Suspect
S63845	Apoptosis:Mcl-1	SKNMM_NMYC	3d	2	0	Suspect
S63845	Apoptosis:Mcl-1	SKNMM_NMYC	8d	2	7.67331	OK
RIBOCICLIB	Kinase:CDK4/CDK6	SKNMM_NoNMYC	3d	2	1.05441	Suspect
RIBOCICLIB	Kinase:CDK4/CDK6	SKNMM_NoNMYC	8d	2	3.71549	Suspect
RIBOCICLIB	Kinase:CDK4/CDK6	SKNMM_NMYC	3d	2	1.10065	Suspect
RIBOCICLIB	Kinase:CDK4/CDK6	SKNMM_NMYC	8d	2	7.18433	Suspect
ROSCOVITINE	Kinase:CDK, pan	SKNMM_NoNMYC	3d	2	0.879427	Suspect
ROSCOVITINE	Kinase:CDK, pan	SKNMM_NoNMYC	8d	2	0	Suspect
ROSCOVITINE	Kinase:CDK, pan	SKNMM_NMYC	3d	2	0	Suspect
ROSCOVITINE	Kinase:CDK, pan	SKNMM_NMYC	8d	2	0	Suspect
ABEMACICLIB	Kinase:CDK4/CDK6	SKNMM_NoNMYC	3d	2	3.61526	Suspect
ABEMACICLIB	Kinase:CDK4/CDK6	SKNMM_NoNMYC	8d	2	14.3834	OK
ABEMACICLIB	Kinase:CDK4/CDK6	SKNMM_NMYC	3d	2	3.49734	Suspect
ABEMACICLIB	Kinase:CDK4/CDK6	SKNMM_NMYC	8d	2	8.31203	Suspect
CYC-065	Kinase:CDK2	SKNMM_NoNMYC	3d	2	45.6816	OK
CYC-065	Kinase:CDK2	SKNMM_NoNMYC	8d	2	160.343	OK
CYC-065	Kinase:CDK2	SKNMM_NMYC	3d	2	66.2391	OK
CYC-065	Kinase:CDK2	SKNMM_NMYC	8d	2	164.857	OK
SN-38	DNA:TopoI	SKNMM_NoNMYC	3d	2	56.0064	OK
SN-38	DNA:TopoI	SKNMM_NoNMYC	8d	2	206.654	OK
SN-38	DNA:TopoI	SKNMM_NMYC	3d	2	145.715	OK
SN-38	DNA:TopoI	SKNMM_NMYC	8d	2	317.8	OK
ALISERTIB	Kinase:AURKA	SKNMM_NoNMYC	3d	2	15.6535	OK
ALISERTIB	Kinase:AURKA	SKNMM_NoNMYC	8d	2	90.8595	OK
ALISERTIB	Kinase:AURKA	SKNMM_NMYC	3d	2	51.9183	OK
ALISERTIB	Kinase:AURKA	SKNMM_NMYC	8d	2	140.494	OK
MK-1775	Checkpoint:Wee1	SKNMM_NoNMYC	3d	2	32.8675	OK
MK-1775	Checkpoint:Wee1	SKNMM_NoNMYC	8d	2	94.6337	OK
MK-1775	Checkpoint:Wee1	SKNMM_NMYC	3d	2	90.3242	OK
MK-1775	Checkpoint:Wee1	SKNMM_NMYC	8d	2	140.988	OK
MI-503	Epigenetic:Menin/MLL	SKNMM_NoNMYC	3d	2	0	Suspect
MI-503	Epigenetic:Menin/MLL	SKNMM_NoNMYC	8d	2	169.121	OK
MI-503	Epigenetic:Menin/MLL	SKNMM_NMYC	3d	2	130.715	OK
MI-503	Epigenetic:Menin/MLL	SKNMM_NMYC	8d	2	177.167	OK
BARASERTIB	Kinase:AURKB	SKNMM_NoNMYC	3d	2	1.1132	Suspect
BARASERTIB	Kinase:AURKB	SKNMM_NoNMYC	8d	2	33.5345	OK
BARASERTIB	Kinase:AURKB	SKNMM_NMYC	3d	2	19.51	OK
BARASERTIB	Kinase:AURKB	SKNMM_NMYC	8d	2	92.1752	OK
TALAZOPARIB	Checkpoint:Parp	SKNMM_NoNMYC	3d	2	15.1353	OK
TALAZOPARIB	Checkpoint:Parp	SKNMM_NoNMYC	8d	2	60.5104	OK
TALAZOPARIB	Checkpoint:Parp	SKNMM_NMYC	3d	2	39.4131	OK
TALAZOPARIB	Checkpoint:Parp	SKNMM_NMYC	8d	2	154.848	OK
CD532	Epigenetic:AURKA/MYCN	SKNMM_NoNMYC	3d	2	155.521	OK
CD532	Epigenetic:AURKA/MYCN	SKNMM_NoNMYC	8d	2	190.512	OK
CD532	Epigenetic:AURKA/MYCN	SKNMM_NMYC	3d	2	175.349	OK
CD532	Epigenetic:AURKA/MYCN	SKNMM_NMYC	8d	2	211.063	OK
AT9283	Kinase:Jak3	SKNMM_NoNMYC	3d	2	42.8706	OK
AT9283	Kinase:Jak3	SKNMM_NoNMYC	8d	2	145.226	OK
AT9283	Kinase:Jak3	SKNMM_NMYC	3d	2	91.0042	OK
AT9283	Kinase:Jak3	SKNMM_NMYC	8d	2	206.359	OK
SJ849018	Epigenetic:BET	SKNMM_NoNMYC	3d	2	22.1887	OK
SJ849018	Epigenetic:BET	SKNMM_NoNMYC	8d	2	51.1006	OK
SJ849018	Epigenetic:BET	SKNMM_NMYC	3d	2	32.5323	OK
SJ849018	Epigenetic:BET	SKNMM_NMYC	8d	2	66.2136	OK
JQ1	Epigenetic:BET	SKNMM_NoNMYC	3d	2	14.4299	OK
JQ1	Epigenetic:BET	SKNMM_NoNMYC	8d	2	37.8322	OK
JQ1	Epigenetic:BET	SKNMM_NMYC	3d	2	26.7917	OK
JQ1	Epigenetic:BET	SKNMM_NMYC	8d	2	40.7753	OK
SGI-1776	Kinase:Pim	SKNMM_NoNMYC	3d	2	0	Suspect
SGI-1776	Kinase:Pim	SKNMM_NoNMYC	8d	2	138.374	OK
SGI-1776	Kinase:Pim	SKNMM_NMYC	3d	2	0	Suspect
SGI-1776	Kinase:Pim	SKNMM_NMYC	8d	2	144.473	OK
CBL-0137	Epigenetic:FACT complex	SKNMM_NoNMYC	3d	2	94.217	OK
CBL-0137	Epigenetic:FACT complex	SKNMM_NoNMYC	8d	2	172.338	OK
CBL-0137	Epigenetic:FACT complex	SKNMM_NMYC	3d	2	115.603	OK
CBL-0137	Epigenetic:FACT complex	SKNMM_NMYC	8d	2	176.339	OK
INK-128	Kinase:mTORC1	SKNMM_NoNMYC	3d	2	29.5156	OK
INK-128	Kinase:mTORC1	SKNMM_NoNMYC	8d	2	59.3078	OK
INK-128	Kinase:mTORC1	SKNMM_NMYC	3d	2	36.1906	OK
INK-128	Kinase:mTORC1	SKNMM_NMYC	8d	2	38.6829	OK
CX-6258	Kinase:PIM	SKNMM_NoNMYC	3d	2	165.917	OK
CX-6258	Kinase:PIM	SKNMM_NoNMYC	8d	2	201.768	OK
CX-6258	Kinase:PIM	SKNMM_NMYC	3d	2	165.338	OK
CX-6258	Kinase:PIM	SKNMM_NMYC	8d	2	205.868	OK
PANOBINOSTAT	Epigenetic:HDAC	SKNMM_NoNMYC	3d	2	95.41	OK
PANOBINOSTAT	Epigenetic:HDAC	SKNMM_NoNMYC	8d	2	290.318	OK
PANOBINOSTAT	Epigenetic:HDAC	SKNMM_NMYC	3d	2	162.72	OK
PANOBINOSTAT	Epigenetic:HDAC	SKNMM_NMYC	8d	2	302.755	OK
OKI-5	Epigenetic:HDAC, class 1	SKNMM_NoNMYC	3d	2	39.0997	OK
OKI-5	Epigenetic:HDAC, class 1	SKNMM_NoNMYC	8d	2	121.912	OK
OKI-5	Epigenetic:HDAC, class 1	SKNMM_NMYC	3d	2	83.6534	OK
OKI-5	Epigenetic:HDAC, class 1	SKNMM_NMYC	8d	2	199.747	OK
PFM39	DNA:MRE11	SKNMM_NoNMYC	3d	2	0	Suspect
PFM39	DNA:MRE11	SKNMM_NoNMYC	8d	2	5.11874	Suspect
PFM39	DNA:MRE11	SKNMM_NMYC	3d	2	3.73263	Suspect
PFM39	DNA:MRE11	SKNMM_NMYC	8d	2	0	Suspect
CX-5461	DNA:RNAP	SKNMM_NoNMYC	3d	2	11.6659	OK
CX-5461	DNA:RNAP	SKNMM_NoNMYC	8d	2	4.96192	Suspect
CX-5461	DNA:RNAP	SKNMM_NMYC	3d	2	0	Suspect
CX-5461	DNA:RNAP	SKNMM_NMYC	8d	2	11.3119	OK
PYRIDOSTATIN	DNA:G-quadraplex stabilizer	SKNMM_NoNMYC	3d	2	0	Suspect
PYRIDOSTATIN	DNA:G-quadraplex stabilizer	SKNMM_NoNMYC	8d	2	0	Suspect
PYRIDOSTATIN	DNA:G-quadraplex stabilizer	SKNMM_NMYC	3d	2	0	Suspect
PYRIDOSTATIN	DNA:G-quadraplex stabilizer	SKNMM_NMYC	8d	2	0	Suspect
10058-F4	Epigenetic:MYC-MAX	SKNMM_NoNMYC	3d	2	0	Suspect
10058-F4	Epigenetic:MYC-MAX	SKNMM_NoNMYC	8d	2	0	Suspect
10058-F4	Epigenetic:MYC-MAX	SKNMM_NMYC	3d	2	0	Suspect
10058-F4	Epigenetic:MYC-MAX	SKNMM_NMYC	8d	2	0	Suspect
MIRA-1	Apoptosis:mut-p53, activator	SKNMM_NoNMYC	3d	2	6.2577	Suspect
MIRA-1	Apoptosis:mut-p53, activator	SKNMM_NoNMYC	8d	2	38.9776	OK
MIRA-1	Apoptosis:mut-p53, activator	SKNMM_NMYC	3d	2	0	Suspect
MIRA-1	Apoptosis:mut-p53, activator	SKNMM_NMYC	8d	2	0	Suspect
ML-2161	DNA:BLM	SKNMM_NoNMYC	3d	2	15.9279	OK
ML-2161	DNA:BLM	SKNMM_NoNMYC	8d	2	40.4589	OK
ML-2161	DNA:BLM	SKNMM_NMYC	3d	2	13.3503	OK
ML-2161	DNA:BLM	SKNMM_NMYC	8d	2	65.8641	OK
KU55933	Checkpoint:ATM	SKNMM_NoNMYC	3d	2	16.2766	OK
KU55933	Checkpoint:ATM	SKNMM_NoNMYC	8d	2	0	Suspect
KU55933	Checkpoint:ATM	SKNMM_NMYC	3d	2	0	Suspect
KU55933	Checkpoint:ATM	SKNMM_NMYC	8d	2	0	Suspect
FR901464	Splicing:SF3b, modulator	SKNMM_NoNMYC	3d	2	1.85913	Suspect
FR901464	Splicing:SF3b, modulator	SKNMM_NoNMYC	8d	2	28.114	OK
FR901464	Splicing:SF3b, modulator	SKNMM_NMYC	3d	2	13.479	OK
FR901464	Splicing:SF3b, modulator	SKNMM_NMYC	8d	2	33.1554	OK
ISOGINKGETIN	Complex:Complex	SKNMM_NoNMYC	3d	2	15.3543	OK
ISOGINKGETIN	Complex:Complex	SKNMM_NoNMYC	8d	2	24.1657	OK
ISOGINKGETIN	Complex:Complex	SKNMM_NMYC	3d	2	0	Suspect
ISOGINKGETIN	Complex:Complex	SKNMM_NMYC	8d	2	61.215	OK
THZ1	Kinase:CDK7	SKNMM_NoNMYC	3d	2	51.7221	OK
THZ1	Kinase:CDK7	SKNMM_NoNMYC	8d	2	189.688	OK
THZ1	Kinase:CDK7	SKNMM_NMYC	3d	2	102.351	OK
THZ1	Kinase:CDK7	SKNMM_NMYC	8d	2	239.523	OK
BEXAROTENE	Nuclear Receptor:RXR	SKNMM_NoNMYC	3d	2	0.0277336	Suspect
BEXAROTENE	Nuclear Receptor:RXR	SKNMM_NoNMYC	8d	2	0	Suspect
BEXAROTENE	Nuclear Receptor:RXR	SKNMM_NMYC	3d	2	7.87303	OK
BEXAROTENE	Nuclear Receptor:RXR	SKNMM_NMYC	8d	2	0	Suspect
GSK-3203591	Epigenetic:PRMT5	SKNMM_NoNMYC	3d	2	0	Suspect
GSK-3203591	Epigenetic:PRMT5	SKNMM_NoNMYC	8d	2	0.142834	Suspect
GSK-3203591	Epigenetic:PRMT5	SKNMM_NMYC	3d	2	5.19918	Suspect
GSK-3203591	Epigenetic:PRMT5	SKNMM_NMYC	8d	2	23.3661	OK
FENRETINIDE	Nuclear Receptor:RAR, gamma agonist	SKNMM_NoNMYC	3d	2	0	Suspect
FENRETINIDE	Nuclear Receptor:RAR, gamma agonist	SKNMM_NoNMYC	8d	2	0	Suspect
FENRETINIDE	Nuclear Receptor:RAR, gamma agonist	SKNMM_NMYC	3d	2	0	Suspect
FENRETINIDE	Nuclear Receptor:RAR, gamma agonist	SKNMM_NMYC	8d	2	0	Suspect
TEMSIROLIMUS	Kinase:mTor	SKNMM_NoNMYC	3d	2	7.67517	Suspect
TEMSIROLIMUS	Kinase:mTor	SKNMM_NoNMYC	8d	2	0	Suspect
TEMSIROLIMUS	Kinase:mTor	SKNMM_NMYC	3d	2	8.64044	OK
TEMSIROLIMUS	Kinase:mTor	SKNMM_NMYC	8d	2	0	Suspect
PLADIENOLIDE B	Splicing:SF3b, modulator	SKNMM_NoNMYC	3d	2	69.2606	OK
PLADIENOLIDE B	Splicing:SF3b, modulator	SKNMM_NoNMYC	8d	2	338.275	OK
PLADIENOLIDE B	Splicing:SF3b, modulator	SKNMM_NMYC	3d	2	133.035	Suspect
PLADIENOLIDE B	Splicing:SF3b, modulator	SKNMM_NMYC	8d	2	370.087	OK
OKADAIC ACID	Phosphatase:PP-2A	SKNMM_NoNMYC	3d	2	167.379	OK
OKADAIC ACID	Phosphatase:PP-2A	SKNMM_NoNMYC	8d	2	266.494	OK
OKADAIC ACID	Phosphatase:PP-2A	SKNMM_NMYC	3d	2	203.859	OK
OKADAIC ACID	Phosphatase:PP-2A	SKNMM_NMYC	8d	2	276.918	OK
1: The condition listed as NoNMYC is lacking doxycycline and the condition listed as NMYC is in the presence of doxycycline for SKNMM-MYCN cells.
2: AUC is area under the dose response curve which has been shown previously to be a more accurate measure of drug effect that takes into account EC50 as well as partial curves that do not achieve 100% cytotoxicity. EC50 values and DR curves are availabl
3: Manual review of the dose response curves was performed and those listed as suspect do not show a robust dose response and should be interpreted with caution.
This table includes drugs and compounds that target pathways regulated by MYC as well as a subset of the oncology drug set as an internal control.
