# Supplementary material for: MYCN amplification and ATRX mutations are incompatible in neuroblastoma
Source: Nat Commun. 2020 Feb 14;11:913. doi: 10.1038/s41467-020-14682-6 (PMC7021759; doi:10.1038/s41467-020-14682-6)
Supplement: Supplementary file 13 — Supplementary Data 10 [file 41467_2020_14682_MOESM13_ESM.xlsx]

## Sheet: 1691
Table S10. Gene expression in differentiated and undifferentiated 1691 cells.									D: differentiated cells with retinoic acid
									C: control (undifferentiated cells)
Gene	1691D	1691C	1691D_FPKM	1691C_FPKM	D-C	FOLD D/C	FPKM_D_1691
CYP26A1	7.48098	1.10802	176.648	0.155496	6.37296	82.8805	176.648
SPP1	8.44074	2.07463	345.469	2.21236	6.36611	82.4878	345.469
RP3-422G23.4	7.056	1.15443	131.066	0.225964	5.90157	59.7791	131.066
CRABP2	9.36931	3.74593	659.368	11.4164	5.62338	49.2954	659.368
C4orf6	6.6822	1.30144	100.693	0.464748	5.38076	41.6649	100.693
GDF15	7.5412	2.30022	184.263	2.92533	5.24098	37.8174	184.263
NR0B1	6.37102	1.32692	80.7691	0.508665	5.0441	32.9933	80.7691
CRYGC	6.00068	1.16718	62.0302	0.245723	4.8335	28.5121	62.0302
DHRS3	5.95392	1.27493	59.9881	0.419871	4.67899	25.6163	59.9881
CYP26B1	5.41681	1.08105	40.7191	0.115575	4.33576	20.1927	40.7191
MAGEB3	5.01024	1.04762	30.2279	0.067117	3.96262	15.5908	30.2279
TMEM215	5.15473	1.31357	33.6228	0.485558	3.84116	14.3319	33.6228
GNG8	5.62817	1.92178	47.4593	1.7889	3.70639	13.0537	47.4593
RP11-474O21.5	4.59359	1.07861	22.1439	0.112	3.51498	11.4318	22.1439
SLIT2	4.6395	1.18072	22.9246	0.266899	3.45878	10.995	22.9246
ITGA1	6.22965	2.88077	73.0432	5.36543	3.34888	10.1886	73.0432
PRICKLE1	4.73153	1.4674	24.5664	0.765231	3.26413	9.60729	24.5664
PLAT	5.46096	2.23368	42.0466	2.70332	3.22728	9.36501	42.0466
EXOC6B	5.25317	2.16997	36.1383	2.50014	3.0832	8.47492	36.1383
RARB	4.11956	1.09483	15.3825	0.135879	3.02473	8.13831	15.3825
RET	7.54211	4.53694	184.381	21.2143	3.00517	8.02872	184.381
AC017048.3	6.68891	3.72529	101.172	11.2259	2.96362	7.80079	101.172
SNCG	5.25062	2.29653	36.071	2.91275	2.95409	7.74943	36.071
PTPRH	4.51147	1.58744	20.808	1.00516	2.92403	7.58963	20.808
CTSB	6.42746	3.51265	84.0713	9.41335	2.91481	7.54128	84.0713
RP11-324L17.1	4.36135	1.4649	18.554	0.760443	2.89645	7.44592	18.554
COL22A1	4.27303	1.41212	17.3335	0.661279	2.86091	7.26473	17.3335
RP11-838N2.5	4.28903	1.46482	17.5491	0.76029	2.82421	7.08226	17.5491
PTGIR	4.6556	1.84436	23.2043	1.59094	2.81124	7.01888	23.2043
RP11-107I14.2	3.99811	1.2038	13.9791	0.303456	2.79431	6.93699	13.9791
PRSS12	6.25219	3.48187	74.2249	9.17242	2.77032	6.82259	74.2249
RP11-124O11.2	4.1932	1.43057	16.2928	0.695532	2.76263	6.78632	16.2928
FLNB	6.19158	3.44275	71.0889	8.87354	2.74883	6.72172	71.0889
VTN	4.42283	1.69681	19.4489	1.24183	2.72602	6.61628	19.4489
CTC-490G23.2	4.18483	1.53536	16.1869	0.898607	2.64947	6.27437	16.1869
RP11-59D5__B.2	4.79921	2.21956	25.8424	2.65751	2.57965	5.97795	25.8424
NPPB	3.54353	1	9.66028	0	2.54353	5.83014	9.66028
RASSF8	4.86689	2.32599	27.1796	3.0141	2.5409	5.81952	27.1796
ENPP2	4.3895	1.93586	18.959	1.82606	2.45364	5.47797	18.959
NEFM	5.07478	2.63277	31.7024	4.20216	2.44201	5.43398	31.7024
GPR83	4.21113	1.77643	16.5215	1.42577	2.4347	5.40652	16.5215
S1PR1	3.4273	1.03586	8.75772	0.0503354	2.39144	5.24681	8.75772
AC004540.4	6.10475	3.71935	66.8197	11.1715	2.3854	5.22489	66.8197
KCNA3	3.66474	1.31995	10.6823	0.496575	2.34479	5.07986	10.6823
MIR137HG	4.04688	1.71292	14.5285	1.27824	2.33396	5.04187	14.5285
CCBE1	3.5936	1.29426	10.0721	0.452512	2.29934	4.92233	10.0721
RP11-124O11.1	3.61811	1.35817	10.2789	0.563598	2.25994	4.78972	10.2789
PTGER2	3.76391	1.52356	11.5847	0.874996	2.24035	4.72512	11.5847
CALCB	5.29445	3.0584	37.2453	6.33048	2.23605	4.71105	37.2453
RP11-136I14.5	3.4619	1.26967	9.01884	0.411064	2.19223	4.57011	9.01884
DPYSL3	5.70168	3.51384	50.0447	9.42276	2.18784	4.55623	50.0447
CHST7	3.79554	1.62311	11.8858	1.08038	2.17243	4.50782	11.8858
DCLK1	4.70583	2.54212	24.0973	3.82444	2.16371	4.48066	24.0973
RP11-317P15.5	3.70027	1.53926	10.9985	0.906454	2.16101	4.47228	10.9985
SOX9	3.595	1.44713	10.0838	0.726651	2.14787	4.43173	10.0838
KIAA1244	3.4012	1.26926	8.56485	0.410379	2.13194	4.38306	8.56485
OTUD1	3.651	1.52077	10.562	0.869442	2.13023	4.37787	10.562
HSPB8	4.18388	2.0577	16.175	2.16322	2.12618	4.3656	16.175
DUSP6	4.24971	2.14106	17.0235	2.41086	2.10865	4.31288	17.0235
XYLT1	3.72675	1.62036	11.2393	1.07452	2.10639	4.30612	11.2393
NGFR	3.92742	1.83359	13.215	1.56423	2.09383	4.2688	13.215
CTD-2124B20.3	3.50582	1.46645	9.35944	0.763411	2.03937	4.11066	9.35944
ARHGEF2	4.78666	2.74983	25.6012	4.72638	2.03683	4.10343	25.6012
TSPYL2	4.69754	2.66137	23.9478	4.32634	2.03617	4.10155	23.9478
FBLIM1	3.30763	1.27374	7.90138	0.417876	2.03389	4.09508	7.90138
PLEKHA6	5.74519	3.71345	51.6382	11.1178	2.03174	4.08898	51.6382
RP11-284N8.3	3.26012	1.23586	7.58063	0.355217	2.02426	4.06783	7.58063
ATP7A	7.1049	5.08239	135.654	31.8807	2.02251	4.0629	135.654
SCGN	6.03381	4.03033	63.5176	14.3399	2.00348	4.00966	63.5176
DLG2	3.08169	1.11644	6.46606	0.168113	1.96525	3.9048	6.46606
RBP1	7.26603	5.3543	151.919	38.9077	1.91173	3.7626	151.919
RP11-116D17.3	3.35133	1.44565	8.20589	0.723855	1.90568	3.74685	8.20589
DKK1	5.30935	3.42734	37.6528	8.75802	1.88201	3.68588	37.6528
HOXD8	5.29438	3.45492	37.2435	8.96565	1.83946	3.57876	37.2435
ABCB1	4.22131	2.40759	16.6527	3.30587	1.81372	3.51548	16.6527
PDE5A	3.13094	1.34631	6.76006	0.54261	1.78463	3.4453	6.76006
HEBP2	4.32101	2.55318	17.9873	3.86927	1.76783	3.40541	17.9873
ABTB2	3.22527	1.47353	7.35197	0.777006	1.75174	3.36764	7.35197
PI15	3.00437	1.27892	6.02427	0.426573	1.72545	3.30683	6.02427
LTBP1	3.05769	1.33569	6.32638	0.523962	1.722	3.29893	6.32638
TMSB4X	7.89478	6.17413	235.994	70.2102	1.72065	3.29585	235.994
LONRF2	5.19652	3.4767	34.6698	9.13246	1.71982	3.29395	34.6698
GPNMB	3.2647	1.56568	7.61109	0.96017	1.69902	3.2468	7.61109
TMEM176B	4.86009	3.17145	27.0424	7.00952	1.68864	3.22353	27.0424
CNN2	4.27911	2.63923	17.4151	4.22999	1.63988	3.1164	17.4151
DCX	3.52734	1.89483	9.53015	1.71878	1.63251	3.10052	9.53015
PPAPDC1A	5.49093	3.86698	42.9712	12.5907	1.62395	3.08218	42.9712
TNS3	4.01135	2.38971	14.1264	3.24052	1.62164	3.07725	14.1264
SLC18A1	4.64662	3.04364	23.0479	6.24569	1.60298	3.0377	23.0479
SLC44A5	3.68133	2.08583	10.8289	2.24519	1.5955	3.02199	10.8289
ALX3	2.71608	1.129	4.57085	0.187071	1.58708	3.00441	4.57085
RAMP1	5.98652	4.41415	61.4048	19.3202	1.57237	2.97393	61.4048
WDR86	2.75153	1.18798	4.73431	0.278335	1.56355	2.9558	4.73431
ADD3	5.91245	4.38324	58.2316	18.8683	1.52921	2.88628	58.2316
CHGB	5.91736	4.40519	58.437	19.1882	1.51217	2.85239	58.437
AHR	2.85311	1.34454	5.22556	0.539492	1.50857	2.84528	5.22556
INHBE	4.51267	3.01343	20.827	6.07482	1.49924	2.82694	20.827
NES	6.12272	4.63246	67.6823	22.8033	1.49026	2.8094	67.6823
BHLHE40	2.55095	1.06394	3.8602	0.0906333	1.48701	2.80307	3.8602
FABP3	2.58231	1.10477	3.98898	0.150646	1.47754	2.78473	3.98898
VAT1L	5.18993	3.73556	34.5027	11.3203	1.45437	2.74037	34.5027
SMIM3	3.05914	1.60592	6.33476	1.0439	1.45322	2.73819	6.33476
AC106869.2	3.00815	1.5706	6.04532	0.970282	1.43755	2.70861	6.04532
CPE	5.98923	4.5571	61.524	21.5409	1.43213	2.69845	61.524
BTG2	4.64317	3.21319	22.9881	7.27399	1.42998	2.69443	22.9881
RP11-45F15.2	3.81227	2.40654	12.0478	3.30201	1.40573	2.64952	12.0478
NCOA7	5.8489	4.45011	55.6361	19.8583	1.39879	2.6368	55.6361
ZBED5	4.28644	2.88769	17.514	5.40085	1.39875	2.63673	17.514
ACVRL1	5.43881	4.07209	41.3755	14.8198	1.36672	2.57884	41.3755
IL13RA2	2.73866	1.37524	4.6745	0.594111	1.36342	2.57294	4.6745
CORO2B	2.54628	1.21347	3.84126	0.318947	1.33281	2.51893	3.84126
TMC6	2.4835	1.15531	3.59253	0.227322	1.32819	2.51087	3.59253
HGF	2.42269	1.09493	3.3617	0.136027	1.32776	2.51013	3.3617
FAM78B	3.68679	2.37132	10.8776	3.17414	1.31547	2.48883	10.8776
CCL2	2.63613	1.32755	4.21662	0.509761	1.30858	2.47698	4.21662
HTR2B	2.48793	1.1969	3.60972	0.292465	1.29103	2.44703	3.60972
CLMN	3.93512	2.6507	13.2964	4.27972	1.28442	2.43584	13.2964
IGFBP6	2.37849	1.10505	3.19992	0.151063	1.27344	2.41737	3.19992
LRRN3	5.56974	4.29645	45.4962	17.6499	1.27329	2.41712	45.4962
C10orf85	3.34295	2.07255	8.14678	2.2063	1.2704	2.41228	8.14678
FOXC1	2.60725	1.33735	4.09341	0.526868	1.2699	2.41145	4.09341
NPTX2	5.45228	4.19351	41.7824	16.2967	1.25877	2.39292	41.7824
ASIC4	3.07418	1.82604	6.4221	1.54563	1.24814	2.37535	6.4221
AC017048.4	2.85632	1.60896	5.24166	1.05032	1.24736	2.37407	5.24166
SMOC1	2.40139	1.16272	3.28312	0.238791	1.23867	2.35981	3.28312
RAI14	5.04004	3.8124	30.9006	12.049	1.22764	2.34184	30.9006
RP11-55K22.5	3.88577	2.66827	12.782	4.35667	1.2175	2.32543	12.782
ADAMTS14	2.24175	1.02621	2.7297	0.0366668	1.21554	2.32228	2.7297
STARD4	5.39983	4.19445	40.2193	16.3086	1.20538	2.30598	40.2193
S100A4	6.0167	4.82148	62.7451	26.2755	1.19522	2.2898	62.7451
FAM63B	3.02339	1.83241	6.13076	1.56131	1.19098	2.28308	6.13076
LHFPL2	5.58745	4.40015	46.0828	19.1143	1.1873	2.27726	46.0828
SLC7A14	4.25987	3.07525	17.1579	6.42835	1.18462	2.27304	17.1579
VPS13D	3.44226	2.25793	8.86985	2.78305	1.18433	2.27258	8.86985
MGP	2.18752	1.01052	2.55522	0.0146371	1.177	2.26106	2.55522
PELO	5.75251	4.57579	51.9111	21.8479	1.17672	2.26062	51.9111
RGS5	6.23553	5.06775	73.3497	31.5386	1.16778	2.24666	73.3497
NEFL	6.10366	4.93989	66.7677	28.6941	1.16377	2.24042	66.7677
FLNC	4.69788	3.53938	23.9539	9.62678	1.1585	2.23225	23.9539
RP11-9L18.3	3.23405	2.0825	7.40906	2.23541	1.15155	2.22152	7.40906
GPR176	4.08172	2.94013	14.9325	5.6748	1.14159	2.20624	14.9325
PRSS23	2.46653	1.32626	3.52713	0.507518	1.14027	2.20422	3.52713
KIF5C	5.47565	4.33797	42.4974	18.2236	1.13768	2.20027	42.4974
TRIB2	6.21426	5.07902	72.247	31.8016	1.13524	2.19655	72.247
NEBL	2.47873	1.35154	3.57407	0.551844	1.12719	2.18433	3.57407
LBH	3.01835	1.90562	6.1024	1.7467	1.11273	2.16254	6.1024
GNG3	2.94502	1.83881	5.70086	1.57715	1.10621	2.15279	5.70086
RP11-24J23.2	2.15822	1.09878	2.46364	0.141735	1.05944	2.08412	2.46364
SST	6.62573	5.5723	96.7514	45.5805	1.05343	2.07546	96.7514
AGPAT9	2.42238	1.37325	3.36055	0.590535	1.04913	2.06928	3.36055
SDC4	3.55162	2.51766	9.72585	3.72652	1.03396	2.04764	9.72585
SNORA59B	2.76169	1.73245	4.7819	1.32292	1.02924	2.04095	4.7819
NRCAM	4.62789	3.60033	22.7249	10.1285	1.02756	2.03857	22.7249
RP11-567G11.1	2.02141	1	2.0598	0	1.02141	2.0299	2.0598
KCNQ2	2.81328	1.79196	5.02881	1.46285	1.02132	2.02978	5.02881
AQP11	2.18199	1.16473	2.53779	0.241912	1.01726	2.02407	2.53779
CLMP	3.3829	2.37355	8.43168	3.18215	1.00935	2.013	8.43168
SAMD9	2.05716	1.04801	2.16166	0.0676758	1.00915	2.01272	2.16166
NID1	2.45672	1.45313	3.48967	0.738014	1.00359	2.00498	3.48967
PRKAR2B	5.10536	4.1024	32.4244	15.1769	1.00296	2.00411	32.4244
SYP	5.74399	4.74161	51.5936	24.7527	1.00238	2.0033	51.5936
ANGPTL4	2.43085	1.44156	3.39211	0.716144	0.98929	1.98521	3.39211
FNDC5	4.50854	3.53626	20.7618	9.60166	0.97228	1.96194	20.7618
PIRT	2.38477	1.4165	3.22261	0.669371	0.96827	1.95649	3.22261
IGSF11	2.25637	1.2934	2.77788	0.45105	0.96297	1.94932	2.77788
PPP1R3B	3.08722	2.12483	6.49857	2.36152	0.96239	1.94854	6.49857
FAM129A	2.2764	1.3157	2.84468	0.489231	0.9607	1.94625	2.84468
TMEM176A	2.61424	1.66276	4.12301	1.16622	0.95148	1.93386	4.12301
PLK2	5.70061	4.74931	50.0061	24.8958	0.9513	1.93361	50.0061
IL6ST	4.887	3.94082	27.5892	13.357	0.94618	1.92676	27.5892
TNR	2.50088	1.56019	3.66031	0.948927	0.94069	1.91945	3.66031
FAM210B	3.49064	2.55269	9.24054	3.86727	0.93795	1.9158	9.24054
RDH10	3.11537	2.18782	6.66602	2.55616	0.92755	1.90204	6.66602
IER3	6.79554	5.87195	109.087	56.5643	0.92359	1.89683	109.087
DUSP16	4.99884	4.07612	29.9743	14.8669	0.92272	1.89569	29.9743
SCN9A	3.15401	2.2313	6.90126	2.69557	0.92271	1.89567	6.90126
AKAP12	6.3678	5.44775	80.5846	41.6452	0.92005	1.89218	80.5846
BASP1	6.48315	5.57444	87.4587	45.6512	0.90871	1.87737	87.4587
RAPGEF5	4.13678	3.22976	15.5912	7.38112	0.90702	1.87517	15.5912
NEAT1	3.58476	2.67942	9.99832	4.40598	0.90534	1.87299	9.99832
C1QTNF1-AS1	1.93196	1.02857	1.81573	0.0400013	0.90339	1.87046	1.81573
RRAD	2.06678	1.1691	2.18951	0.248714	0.89768	1.86307	2.18951
MLLT11	7.30464	6.40799	156.094	82.9175	0.89665	1.86174	156.094
RASGRF1	2.83318	1.93697	5.12643	1.82901	0.89621	1.86117	5.12643
STMN2	8.58957	7.69972	383.228	205.896	0.88985	1.85298	383.228
SYT11	6.5547	5.67475	92.0072	49.0822	0.87995	1.84031	92.0072
CD200	2.07567	1.19984	2.2154	0.297142	0.87583	1.83506	2.2154
ATP1A3	4.54843	3.67309	21.3999	10.7559	0.87534	1.83444	21.3999
XPR1	5.05284	4.18049	31.1938	16.1323	0.87235	1.83064	31.1938
SIPA1L2	4.18152	3.3161	16.1453	7.95968	0.86542	1.82187	16.1453
AC084082.3	5.01971	4.15812	30.4402	15.8533	0.86159	1.81704	30.4402
TAGLN3	6.14377	5.28623	68.7065	37.0224	0.85754	1.81195	68.7065
NCAM2	1.96624	1.1089	1.90748	0.156811	0.85734	1.8117	1.90748
MCHR1	3.57757	2.72105	9.93867	4.59353	0.85652	1.81067	9.93867
TMOD1	6.11341	5.25793	67.2341	36.2644	0.85548	1.80936	67.2341
HLA-C	3.75379	2.90736	11.4897	5.50244	0.84643	1.79805	11.4897
NACAD	3.06172	2.21671	6.34967	2.64832	0.84501	1.79628	6.34967
PRKACB	3.80957	2.96873	12.0215	5.82847	0.84084	1.79109	12.0215
TGM2	1.9035	1.06268	1.7412	0.0888082	0.84082	1.79107	1.7412
MYRIP	3.10402	2.26402	6.59811	2.80328	0.84	1.79005	6.59811
FAM163A	6.18827	5.35237	70.9214	38.853	0.8359	1.78497	70.9214
SNX10	3.09038	2.25658	6.5172	2.77857	0.8338	1.78237	6.5172
RFK	5.01174	4.17919	30.2615	16.116	0.83255	1.78083	30.2615
ARAP3	3.40354	2.57537	8.582	3.96024	0.82817	1.77543	8.582
KITLG	2.29727	1.47601	2.91527	0.781783	0.82126	1.76695	2.91527
RUNDC3A	4.30514	3.4866	17.7686	9.20911	0.81854	1.76362	17.7686
INSM1	3.60141	2.78555	10.1376	4.895	0.81586	1.76035	10.1376
TLX2	6.82706	6.01201	111.54	62.535	0.81505	1.75936	111.54
FAM174B	2.54433	1.73086	3.83337	1.31926	0.81347	1.75743	3.83337
CREG1	4.74318	3.93924	24.7818	13.3401	0.80394	1.74586	24.7818
LURAP1L	3.05757	2.26036	6.32569	2.79111	0.79721	1.73774	6.32569
PPEF1	5.06225	4.27641	31.411	17.3788	0.78584	1.7241	31.411
EPB41L5	3.78981	3.0044	11.8308	6.02444	0.78541	1.72358	11.8308
RASL10B	5.05641	4.27225	31.276	17.323	0.78416	1.72209	31.276
RAPGEF4	3.12705	2.34401	6.73647	3.07712	0.78304	1.72075	6.73647
NDRG4	5.11801	4.3389	32.7276	18.2367	0.77911	1.71607	32.7276
UBE2H	3.71533	2.94269	11.1349	5.68843	0.77264	1.70839	11.1349
XKR7	2.76874	2.00178	4.81512	2.00494	0.76696	1.70168	4.81512
MAGEB2	1.86642	1.10031	1.64627	0.144008	0.76611	1.70068	1.64627
LAMA4	4.42338	3.66248	19.4571	10.6624	0.7609	1.69455	19.4571
CTD-2651B20.6	6.09676	5.33591	66.4396	38.3895	0.76085	1.69449	66.4396
TSPAN13	4.18122	3.42249	16.1415	8.72191	0.75873	1.692	16.1415
PRNP	5.03873	4.2852	30.8707	17.4973	0.75353	1.68591	30.8707
RAP1A	4.81812	4.067	26.2097	14.7606	0.75112	1.6831	26.2097
AMOTL2	3.18792	2.4372	7.11296	3.4159	0.75072	1.68263	7.11296
GPR27	3.98134	3.23115	13.7944	7.39016	0.75019	1.68201	13.7944
SCG3	5.12717	4.37816	32.9488	18.7949	0.74901	1.68064	32.9488
SNX7	4.77217	4.02522	25.3254	14.2822	0.74695	1.67824	25.3254
LTBP3	2.33541	1.59663	3.04694	1.02436	0.73878	1.66876	3.04694
DDIT4	5.09342	4.35581	32.1407	18.4753	0.73761	1.66741	32.1407
SLC9A7	2.07518	1.34691	2.21397	0.543667	0.72827	1.65665	2.21397
FAM222A	6.34735	5.6256	79.4222	47.3713	0.72175	1.64918	79.4222
EBF1	2.68734	1.96592	4.44125	1.90662	0.72142	1.6488	4.44125
KCNAB1	4.81004	4.09365	26.0522	15.0731	0.71639	1.64307	26.0522
DPP6	3.38079	2.66927	8.41644	4.36107	0.71152	1.63753	8.41644
DNM3OS	2.45938	1.74871	3.4998	1.36058	0.71067	1.63656	3.4998
PCDHAC1	3.21332	2.50837	7.27482	3.68977	0.70495	1.63009	7.27482
FAM181B	3.03227	2.32827	6.18096	3.02203	0.704	1.62902	6.18096
MAGEA10	2.59547	1.89381	4.04386	1.71615	0.70166	1.62637	4.04386
PTP4A3	3.61247	2.91238	10.231	5.52859	0.70009	1.62461	10.231
ADAM22	3.0024	2.30342	6.01332	2.93627	0.69898	1.62336	6.01332
PDLIM5	2.88816	2.18965	5.40326	2.56195	0.69851	1.62283	5.40326
GS1-124K5.4	2.93171	2.23852	5.63014	2.71913	0.69319	1.61685	5.63014
NTNG2	2.09579	1.40694	2.2746	0.651741	0.68885	1.612	2.2746
ITGB5	4.0197	3.33332	14.22	8.07927	0.68638	1.60924	14.22
STK32B	2.07165	1.38786	2.20367	0.616902	0.68379	1.60635	2.20367
LRRC55	1.92919	1.24574	1.80841	0.371402	0.68345	1.60598	1.80841
KIF21A	6.17366	5.49184	70.1866	42.9996	0.68182	1.60416	70.1866
GCH1	4.00113	3.31944	14.0125	7.98277	0.68169	1.60402	14.0125
GXYLT2	2.21291	1.5339	2.63609	0.895676	0.67901	1.60104	2.63609
CLDN4	2.47157	1.79652	3.54647	1.47381	0.67505	1.59665	3.54647
MMP15	3.42033	2.75821	8.70587	4.76556	0.66212	1.58241	8.70587
KRT19	2.97699	2.3154	5.87342	2.97743	0.66159	1.58183	5.87342
SQSTM1	4.80485	4.14654	25.9514	15.7106	0.65831	1.57823	25.9514
HIBADH	3.45639	2.79844	8.97683	4.95688	0.65795	1.57784	8.97683
NNAT	2.04917	1.39346	2.13868	0.62708	0.65571	1.57539	2.13868
LINC00379	1.65274	1	1.1443	0	0.65274	1.57215	1.1443
C7	2.16033	1.50761	2.47017	0.843386	0.65272	1.57213	2.47017
PRUNE2	3.85902	3.21279	12.5104	7.27142	0.64623	1.56507	12.5104
FAM101B	4.26234	3.62032	17.1908	10.2977	0.64202	1.56051	17.1908
RP3-410C9.2	2.06325	1.42169	2.17927	0.678991	0.64156	1.56002	2.17927
RP11-14N7.2	3.75222	3.11737	11.4751	6.67804	0.63485	1.55278	11.4751
PLS3	6.32859	5.69408	78.3703	49.7713	0.63451	1.55241	78.3703
TMX4	4.86408	4.23338	27.1229	16.8094	0.6307	1.54832	27.1229
ZNF536	3.20989	2.58338	7.2528	3.99342	0.62651	1.54383	7.2528
TNRC6C-AS1	1.63544	1.01887	1.10682	0.0263312	0.61657	1.53323	1.10682
MB21D2	2.57762	1.96513	3.96954	1.90448	0.61249	1.5289	3.96954
IRF6	3.27351	2.66133	7.66996	4.32616	0.61218	1.52857	7.66996
PNMAL1	4.68352	4.0752	23.6969	14.8561	0.60832	1.52448	23.6969
TMEM119	4.42018	3.81438	19.4095	12.0683	0.6058	1.52182	19.4095
HIP1R	2.38904	1.78999	3.23809	1.45812	0.59905	1.51472	3.23809
DCBLD2	4.09927	3.50068	15.1397	9.31904	0.59859	1.51424	15.1397
RP11-612B6.2	3.13726	2.5408	6.79851	3.81912	0.59646	1.512	6.79851
MECOM	2.6284	2.03753	4.1834	2.10542	0.59087	1.50615	4.1834
KRT7	1.65204	1.06654	1.14278	0.0944044	0.5855	1.50056	1.14278
H19	2.61278	2.03163	4.11681	2.08867	0.58115	1.49604	4.11681
AC096559.1	1.58767	1.00717	1.00564	0.00996442	0.5805	1.49537	1.00564
CCDC64	2.87155	2.29345	5.31851	2.90227	0.5781	1.49288	5.31851
NBEA	4.46594	3.88865	20.0995	12.8115	0.57729	1.49204	20.0995
ZNF92	3.63693	3.06463	10.4401	6.36653	0.5723	1.48689	10.4401
CHRNB2	3.80376	3.23913	11.9652	7.44225	0.56463	1.47901	11.9652
TMEM156	1.9809	1.42153	1.94739	0.678694	0.55937	1.47363	1.94739
HSPA12A	2.71605	2.15707	4.57071	2.46008	0.55898	1.47323	4.57071
ABCD2	2.2112	1.6535	2.6306	1.14596	0.5577	1.47192	2.6306
FAIM2	4.42012	3.86469	19.4086	12.5676	0.55543	1.46961	19.4086
C6orf57	3.46476	2.91735	9.0407	5.55457	0.54741	1.46146	9.0407
CAMK2N2	3.56268	3.0229	9.81608	6.128	0.53978	1.45375	9.81608
IFFO2	1.60076	1.06172	1.03303	0.0874187	0.53904	1.45301	1.03303
S100A3	2.44054	1.90297	3.42845	1.73982	0.53757	1.45153	3.42845
MSRB3	2.17547	1.642	2.51733	1.12098	0.53347	1.44741	2.51733
INSIG1	4.72487	4.19151	24.444	16.2713	0.53336	1.4473	24.444
KRT81	1.53061	1	0.88908	0	0.53061	1.44454	0.88908
GNAZ	3.67244	3.14243	10.7501	6.8301	0.53001	1.44394	10.7501
PTPRR	4.90003	4.37131	27.8577	18.6964	0.52872	1.44265	27.8577
CYSTM1	2.96732	2.44199	5.82082	3.43391	0.52533	1.43926	5.82082
TNFRSF12A	1.82363	1.29866	1.53971	0.460003	0.52497	1.4389	1.53971
GDF10	1.69461	1.1709	1.23689	0.251521	0.52371	1.43765	1.23689
LIMK1	2.78226	2.26112	4.87929	2.79364	0.52114	1.43509	4.87929
MRAP2	3.66875	3.15247	10.7176	6.89177	0.51628	1.43026	10.7176
CTA-481E9.4	1.58534	1.07343	1.00079	0.104431	0.51191	1.42594	1.00079
TMEM200A	1.66741	1.15772	1.17644	0.231046	0.50969	1.42374	1.17644
NTS	1.61013	1.10373	1.05279	0.149096	0.5064	1.4205	1.05279
CYSLTR2	1.90455	1.39886	1.74392	0.636931	0.50569	1.4198	1.74392
COL3A1	1.8	1.29505	1.4822	0.453855	0.50495	1.41907	1.4822
DIRAS2	2.95441	2.45204	5.75115	3.47189	0.50237	1.41654	5.75115
CRH	1.71845	1.21797	1.29083	0.326192	0.50048	1.41468	1.29083
SPG20	4.34225	3.847	18.2837	12.3901	0.49525	1.40956	18.2837
SH3KBP1	3.20409	2.70912	7.21568	4.53923	0.49497	1.40929	7.21568
RP11-129M6.1	2.78078	2.28893	4.87224	2.88693	0.49185	1.40625	4.87224
RASD1	1.98633	1.49462	1.96228	0.817899	0.49171	1.40611	1.96228
PDLIM1	4.09389	3.6026	15.0759	10.1476	0.49129	1.4057	15.0759
MBNL2	3.61439	3.12775	10.2473	6.74071	0.48664	1.40118	10.2473
ITGB1	6.40996	5.924	83.0335	58.7158	0.48596	1.40052	83.0335
EPHX2	2.69965	2.21518	4.49644	2.64339	0.48447	1.39907	4.49644
ICAM2	1.78337	1.3014	1.44229	0.464679	0.48197	1.39665	1.44229
SERPINE2	2.00756	1.52937	2.02102	0.886598	0.47819	1.39299	2.02102
HIST1H2BA	2.04986	1.57175	2.14066	0.972651	0.47811	1.39292	2.14066
HBEGF	1.75232	1.2765	1.369	0.422506	0.47582	1.39071	1.369
RAB3C	3.72323	3.24753	11.207	7.49738	0.4757	1.39059	11.207
EEPD1	2.38313	1.91143	3.21667	1.76182	0.4717	1.38674	3.21667
ELAVL4	5.65951	5.18827	48.5455	34.4607	0.47124	1.3863	48.5455
CTNNA2	3.25446	2.78378	7.54311	4.88654	0.47068	1.38576	7.54311
H1F0	4.81205	4.34575	26.0913	18.333	0.4663	1.38156	26.0913
ACACA	4.58499	4.12162	22.0005	15.4073	0.46337	1.37876	22.0005
SMURF2	3.4962	3.03375	9.28395	6.18936	0.46245	1.37788	9.28395
KLHL13	6.51653	6.05745	89.5527	64.6	0.45908	1.37467	89.5527
PLXNA2	3.92332	3.46463	13.1718	9.03971	0.45869	1.37429	13.1718
GREB1L	1.85982	1.40432	1.62962	0.64693	0.4555	1.37126	1.62962
RAB7L1	3.0062	2.5514	6.03445	3.86203	0.4548	1.37059	6.03445
SNAP91	3.63595	3.18302	10.4317	7.08206	0.45293	1.36882	10.4317
CTD-2651B20.7	3.92612	3.47475	13.2013	9.11742	0.45137	1.36734	13.2013
RP11-811P12.3	1.81908	1.37256	1.52856	0.589296	0.44652	1.36275	1.52856
ABCA1	1.45873	1.01466	0.748663	0.0204267	0.44407	1.36044	0.748663
KRR1	3.93876	3.49967	13.335	9.31112	0.43909	1.35575	13.335
C16orf52	2.47485	2.0429	3.55909	2.12073	0.43195	1.34906	3.55909
KLHDC8A	1.95688	1.53388	1.88221	0.895635	0.423	1.34071	1.88221
FILIP1L	1.82147	1.39985	1.53441	0.638741	0.42162	1.33943	1.53441
COL5A2	2.03267	1.61275	2.09161	1.05834	0.41992	1.33785	2.09161
GALNT6	4.1198	3.70072	15.3853	11.0025	0.41908	1.33707	15.3853
NAMPT	3.40977	2.99606	8.62779	5.97818	0.41371	1.33211	8.62779
UNC5A	2.7948	2.38161	4.93935	3.21118	0.41319	1.33163	4.93935
CCDC71L	3.65019	3.239	10.555	7.4414	0.41119	1.32978	10.555
SMAD9	5.09572	4.68471	32.1951	23.7181	0.41101	1.32962	32.1951
THBS2	1.41697	1.01301	0.670241	0.0181173	0.40396	1.32313	0.670241
FSTL3	2.14324	1.73969	2.41753	1.33963	0.40355	1.32276	2.41753
RRAS	1.74161	1.34083	1.34408	0.53297	0.40078	1.32022	1.34408
RNF14	5.16584	4.76656	33.8982	25.2193	0.39928	1.31885	33.8982
EML5	5.6927	5.29356	49.7218	37.2212	0.39914	1.31872	49.7218
KCTD16	1.88495	1.4869	1.6934	0.802861	0.39805	1.31773	1.6934
GNG12	4.3499	3.95462	18.3916	13.5046	0.39528	1.3152	18.3916
PPIC	1.79398	1.40306	1.4677	0.644619	0.39092	1.31123	1.4677
BMPR1B	2.23033	1.83972	2.69241	1.57941	0.39061	1.31095	2.69241
LTBP2	1.55885	1.1693	0.946189	0.249025	0.38955	1.30998	0.946189
BHLHE41	1.39608	1.00704	0.631855	0.0097834	0.38904	1.30952	0.631855
TUBB2B	7.78777	7.39904	218.98	166.785	0.38873	1.30924	218.98
PXDN	2.94539	2.55805	5.70284	3.88911	0.38734	1.30798	5.70284
TMEM35	5.61465	5.22995	46.998	35.5294	0.3847	1.30559	46.998
ROR1	2.15953	1.77958	2.46769	1.43326	0.37995	1.3013	2.46769
ARPC1B	2.64193	2.26207	4.24166	2.79679	0.37986	1.30122	4.24166
SMAD3	1.97102	1.59342	1.92045	1.01764	0.3776	1.29918	1.92045
POPDC2	1.99738	1.62043	1.99274	1.07467	0.37695	1.29859	1.99274
MAFK	1.60014	1.2253	1.03173	0.338041	0.37484	1.2967	1.03173
NME3	2.90742	2.53535	5.50275	3.79718	0.37207	1.29421	5.50275
FILIP1	1.50159	1.13152	0.831546	0.190895	0.37007	1.29242	0.831546
CMKLR1	1.54495	1.17508	0.91794	0.258054	0.36987	1.29224	0.91794
SEMA6D	2.01947	1.64982	2.05435	1.13794	0.36965	1.29204	2.05435
FBLL1	4.4401	4.07517	19.7072	14.8558	0.36493	1.28782	19.7072
NTRK2	1.37858	1.01627	0.600123	0.0226827	0.36231	1.28548	0.600123
NCALD	2.79302	2.43138	4.93079	3.39409	0.36164	1.28489	4.93079
METRN	1.47025	1.10902	0.770699	0.156991	0.36123	1.28452	0.770699
BEX1	8.77173	8.41438	435.073	339.178	0.35735	1.28107	435.073
ETS1	1.92874	1.57516	1.80723	0.979685	0.35358	1.27773	1.80723
TLR4	1.383	1.03147	0.608101	0.0441059	0.35153	1.27591	0.608101
ATP6V0E2	4.08522	3.7341	14.9736	11.3069	0.35112	1.27555	14.9736
LPAR1	3.57943	3.22876	9.95407	7.37462	0.35067	1.27515	9.95407
F2R	3.80757	3.45814	12.0021	8.99016	0.34943	1.27406	12.0021
TRPV2	1.47367	1.12519	0.777275	0.181303	0.34848	1.27322	0.777275
HPCAL4	2.46984	2.12279	3.53982	2.35535	0.34705	1.27196	3.53982
FAM84B	1.6272	1.28037	1.08913	0.429013	0.34683	1.27176	1.08913
APOE	1.42009	1.07438	0.676022	0.105817	0.34571	1.27078	0.676022
SYNPO2	3.31318	2.96761	7.93955	5.82239	0.34557	1.27065	7.93955
SNORD116-20	5.30938	4.97064	37.6536	29.3554	0.33874	1.26465	37.6536
PEX6	3.56966	3.23425	9.87339	7.41036	0.33541	1.26174	9.87339
SERINC2	2.00882	1.674	2.02453	1.19098	0.33482	1.26122	2.02453
PTPLA	2.70003	2.36801	4.49815	3.16229	0.33202	1.25877	4.49815
ANGPT2	1.67065	1.33897	1.18358	0.529706	0.33168	1.25848	1.18358
COLEC11	2.51223	2.18212	3.70501	2.5382	0.33011	1.25711	3.70501
DRAM1	2.42206	2.0924	3.35936	2.26457	0.32966	1.25672	3.35936
SLC7A11	2.98926	2.66055	5.94067	4.32274	0.32871	1.25589	5.94067
RP11-1094M14.11	4.05522	3.72822	14.6243	11.2528	0.327	1.2544	14.6243
SHC4	1.39155	1.06736	0.623604	0.0955952	0.32419	1.25196	0.623604
RARRES3	1.36658	1.04291	0.578586	0.0603793	0.32367	1.25151	0.578586
C10orf54	1.32289	1	0.501667	0	0.32289	1.25083	0.501667
PLCXD3	1.41568	1.09452	0.667855	0.13542	0.32116	1.24933	0.667855
ICA1	3.32077	3.00007	7.99198	6.00039	0.3207	1.24894	7.99198
TRIL	1.49422	1.17443	0.817118	0.257037	0.31979	1.24815	0.817118
CASC5	3.58373	3.26529	9.98975	7.61502	0.31844	1.24698	9.98975
TWIST1	4.47176	4.1549	20.1888	15.8135	0.31686	1.24562	20.1888
RP11-10A14.5	1.67931	1.36406	1.20275	0.574086	0.31525	1.24423	1.20275
CHAC1	3.18105	2.86671	7.06967	5.294	0.31434	1.24344	7.06967
CHRNB4	3.6783	3.36474	10.802	8.3012	0.31356	1.24277	10.802
C7orf69	1.31174	1	0.482408	0	0.31174	1.2412	0.482408
PHLDB2	1.64757	1.33715	1.13305	0.526517	0.31042	1.24007	1.13305
MT2A	3.28416	2.97453	7.74161	5.86	0.30963	1.23939	7.74161
VMP1	4.19281	3.88371	16.2878	12.7609	0.3091	1.23893	16.2878
PAM	2.78101	2.47396	4.87333	3.55567	0.30705	1.23718	4.87333
CTSL	4.22152	3.91784	16.6554	13.1143	0.30368	1.23429	16.6554
MPPED2	1.59788	1.29425	1.02698	0.452495	0.30363	1.23425	1.02698
ADAMTS9	2.10926	1.80572	2.3147	1.49604	0.30354	1.23417	2.3147
IGSF8	2.49859	2.19505	3.65133	2.57906	0.30354	1.23417	3.65133
RP11-475N22.4	3.68848	3.39183	10.8927	8.49645	0.29665	1.22829	10.8927
CNTN1	3.34275	3.0477	8.14537	6.26893	0.29505	1.22693	8.14537
SLC6A2	5.36745	5.0735	39.2823	31.6725	0.29395	1.22599	39.2823
VGF	1.87094	1.57822	1.65771	0.986012	0.29272	1.22495	1.65771
DIRAS1	1.79293	1.5016	1.46518	0.831566	0.29133	1.22377	1.46518
CPVL	4.59881	4.30777	22.2315	17.8047	0.29104	1.22352	22.2315
ADM	1.85046	1.56194	1.60615	0.952506	0.28852	1.22139	1.60615
TXNRD1	6.29138	6.0056	76.3239	62.2489	0.28578	1.21907	76.3239
MAB21L2	5.98907	5.70607	61.517	50.2033	0.283	1.21672	61.517
FAR2	3.82956	3.54902	12.2171	9.70473	0.28054	1.21465	12.2171
GPR22	1.65785	1.37795	1.15546	0.598988	0.2799	1.21411	1.15546
FAM69B	3.17314	2.89341	7.02008	5.43025	0.27973	1.21397	7.02008
COLEC12	1.8849	1.60791	1.69327	1.0481	0.27699	1.21166	1.69327
LUM	1.39066	1.1157	0.621986	0.167001	0.27496	1.20996	0.621986
CLSTN2	2.0595	1.78469	2.16842	1.44544	0.27481	1.20983	2.16842
SALL4	3.92576	3.65205	13.1975	10.5712	0.27371	1.20891	13.1975
ARHGAP26	2.82998	2.55708	5.11064	3.88515	0.2729	1.20823	5.11064
ZNF503-AS1	1.29436	1.02533	0.452682	0.0354248	0.26903	1.205	0.452682
CSAG3	4.57205	4.30579	21.7862	17.7775	0.26626	1.20269	21.7862
BGN	1.4068	1.14064	0.651484	0.204788	0.26616	1.2026	0.651484
PRRT4	4.78015	4.51414	25.4769	20.8503	0.26601	1.20248	25.4769
PGAM2	1.58525	1.3196	1.0006	0.495969	0.26565	1.20218	1.0006
CMTM6	3.13623	2.87084	6.79224	5.31491	0.26539	1.20196	6.79224
AKR1C2	1.58453	1.31917	0.999101	0.495225	0.26536	1.20194	0.999101
SERPINE1	1.30832	1.04304	0.47653	0.0605651	0.26528	1.20187	0.47653
MMP16	2.96423	2.6991	5.80409	4.49397	0.26513	1.20174	5.80409
RIN2	1.34481	1.08046	0.539967	0.11471	0.26435	1.20109	0.539967
PRSS3	4.66517	4.40169	23.3721	19.1369	0.26348	1.20037	23.3721
SYT7	2.45505	2.19437	3.48332	2.5769	0.26068	1.19804	3.48332
LRRC1	2.54511	2.28457	3.83653	2.87219	0.26054	1.19793	3.83653
AF127936.7	1.71859	1.46079	1.29115	0.752591	0.2578	1.19565	1.29115
B4GALNT4	2.65082	2.3942	4.28024	3.25686	0.25662	1.19468	4.28024
CHAT	1.73462	1.47885	1.32792	0.787265	0.25577	1.19397	1.32792
CPED1	1.30489	1.0498	0.470649	0.0702429	0.25509	1.19341	0.470649
LPIN3	1.31423	1.0598	0.486696	0.0846426	0.25443	1.19286	0.486696
HHEX	1.59503	1.34166	1.02101	0.534428	0.25337	1.19199	1.02101
ANKRD28	2.21334	1.96036	2.63748	1.89159	0.25298	1.19167	2.63748
EVA1B	2.11018	1.8589	2.31745	1.62731	0.25128	1.19026	2.31745
RP11-98D18.9	2.99607	2.74573	5.97824	4.70729	0.25034	1.18949	5.97824
MET	1.85034	1.60028	1.60585	1.03202	0.25006	1.18926	1.60585
COL6A2	2.67154	2.42735	4.37109	3.37905	0.24419	1.18443	4.37109
VPS37D	1.72005	1.47727	1.29448	0.784214	0.24278	1.18327	1.29448
SERPINF1	1.79101	1.55174	1.46057	0.931705	0.23927	1.1804	1.46057
PLIN2	2.50554	2.26863	3.67862	2.81865	0.23691	1.17847	3.67862
GPR126	1.29327	1.05803	0.450829	0.0820865	0.23524	1.1771	0.450829
MRC2	1.72049	1.48535	1.29548	0.799851	0.23514	1.17702	1.29548
IGFBP7	1.43623	1.20164	0.706128	0.30001	0.23459	1.17657	0.706128
TNFSF4	1.38026	1.14773	0.603153	0.21565	0.23253	1.17489	0.603153
LGALS3BP	5.77326	5.54167	52.6921	44.581	0.23159	1.17413	52.6921
PHOX2A	6.39041	6.1591	81.889	69.4618	0.23131	1.1739	81.889
FN1	2.39434	2.16328	3.25737	2.47932	0.23106	1.1737	3.25737
WNT6	2.67683	2.44594	4.39449	3.44881	0.23089	1.17356	4.39449
TMEM237	4.47699	4.24634	20.2694	16.9791	0.23065	1.17336	20.2694
ELAVL3	3.87352	3.64317	12.657	10.4941	0.23035	1.17312	12.657
FSTL1	3.4178	3.18759	8.68711	7.11088	0.23021	1.17301	8.68711
VASN	1.74305	1.51287	1.34742	0.853772	0.23018	1.17298	1.34742
ACADS	1.74598	1.51649	1.35423	0.860941	0.22949	1.17242	1.35423
SHD	6.48129	6.25201	87.3434	74.2154	0.22928	1.17225	87.3434
ZNF560	1.8567	1.62761	1.62178	1.09001	0.22909	1.1721	1.62178
CIB2	1.81791	1.58896	1.5257	1.00832	0.22895	1.17198	1.5257
RP11-660L16.2	2.60164	2.37355	4.06976	3.18215	0.22809	1.17128	4.06976
CDK1	5.24514	5.02128	35.9267	30.4755	0.22386	1.16785	35.9267
DCHS1	3.44647	3.22314	8.90162	7.33817	0.22333	1.16743	8.90162
WASF3	1.70853	1.48767	1.26828	0.804357	0.22086	1.16543	1.26828
CYTH3	2.83117	2.61046	5.11651	4.10698	0.22071	1.16531	5.11651
CGA	1.21995	1	0.329386	0	0.21995	1.16469	0.329386
HMMR	4.04983	3.83036	14.5623	12.225	0.21947	1.16431	14.5623
PDLIM4	2.52633	2.30851	3.76104	2.95371	0.21782	1.16297	3.76104
C6orf141	1.3508	1.1336	0.550535	0.194055	0.2172	1.16248	0.550535
CDKN1A	5.26961	5.05242	36.5754	31.1841	0.21719	1.16247	36.5754
TP53TG1	2.64786	2.43281	4.26737	3.39944	0.21505	1.16074	4.26737
IRF1	1.63901	1.42424	1.11452	0.683731	0.21477	1.16052	1.11452
GRP	1.21451	1	0.320619	0	0.21451	1.16031	0.320619
MAPK8IP1	4.9658	4.75242	29.2503	24.9539	0.21338	1.1594	29.2503
SNHG6	5.40759	5.19669	40.447	34.6741	0.2109	1.15741	40.447
PCSK1	1.35926	1.14954	0.565535	0.218431	0.20972	1.15646	0.565535
PROS1	2.48613	2.27961	3.60273	2.85547	0.20652	1.1539	3.60273
IL27RA	1.46317	1.25684	0.757135	0.389717	0.20633	1.15375	0.757135
NPC2	1.59497	1.38873	1.02088	0.618481	0.20624	1.15368	1.02088
ADAMTS3	2.10321	1.89731	2.29664	1.72518	0.2059	1.15341	2.29664
NUF2	4.85634	4.653	26.967	23.159	0.20334	1.15136	26.967
PARD6A	2.37005	2.16766	3.16959	2.49294	0.20239	1.1506	3.16959
PNPLA4	1.46412	1.26559	0.758951	0.404255	0.19853	1.14753	0.758951
ARHGDIB	1.39532	1.19794	0.630469	0.294119	0.19738	1.14661	0.630469
TM7SF2	2.59391	2.39654	4.03733	3.26539	0.19737	1.14661	4.03733
RP11-332H18.4	5.09007	4.89311	32.0615	27.7148	0.19696	1.14628	32.0615
EPB41L2	2.00577	1.8108	2.01603	1.50837	0.19497	1.1447	2.01603
PTGES	1.39906	1.2052	0.637297	0.305692	0.19386	1.14382	0.637297
ITM2C	6.6784	6.48464	100.423	87.5512	0.19376	1.14374	100.423
NT5E	1.50351	1.31118	0.835317	0.481444	0.19233	1.14261	0.835317
DYNC1I1	2.1644	1.97255	2.4828	1.92461	0.19185	1.14223	2.4828
CHRM1	3.54875	3.3594	9.70254	8.26314	0.18935	1.14025	9.70254
TRNP1	1.71465	1.52605	1.28217	0.879962	0.1886	1.13966	1.28217
CPNE4	1.28109	1.09359	0.430225	0.134044	0.1875	1.13879	0.430225
LTK	1.48755	1.3016	0.804124	0.465021	0.18595	1.13757	0.804124
SLC35D2	2.28786	2.10223	2.88331	2.29373	0.18563	1.13731	2.88331
SELENBP1	1.38505	1.20022	0.61181	0.297747	0.18483	1.13668	0.61181
SLC4A7	2.92362	2.74041	5.58748	4.6826	0.18321	1.13541	5.58748
SYT4	4.31303	4.13012	17.877	15.5102	0.18291	1.13517	17.877
DPYSL4	4.1514	3.96927	15.7703	13.6628	0.18213	1.13456	15.7703
MYC	1.59222	1.41033	1.01513	0.65798	0.18189	1.13437	1.01513
DNER	3.21728	3.03668	7.30032	6.206	0.1806	1.13336	7.30032
FAM162B	4.71699	4.53662	24.3	21.2091	0.18037	1.13317	24.3
RGAG4	3.60416	3.42549	10.1607	8.74423	0.17867	1.13184	10.1607
KDELC1	3.88061	3.70437	12.7292	11.0355	0.17624	1.12994	12.7292
MVP	1.49866	1.32411	0.825801	0.503784	0.17455	1.12861	0.825801
IQGAP3	3.57681	3.40401	9.93238	8.58545	0.1728	1.12724	9.93238
NAMPTL	1.93716	1.76497	1.82951	1.39867	0.17219	1.12677	1.82951
RASGRF2	3.25991	3.08853	7.57923	6.50629	0.17138	1.12614	7.57923
CFI	1.17645	1.00742	0.260199	0.0103127	0.16903	1.1243	0.260199
PTX3	1.25202	1.08373	0.381747	0.119509	0.16829	1.12373	0.381747
GPR124	2.21199	2.04762	2.63314	2.13423	0.16437	1.12068	2.63314
EFNB2	1.81212	1.64833	1.51158	1.13471	0.16379	1.12023	1.51158
RP11-248N22.1	2.09856	1.93506	2.28282	1.82394	0.1635	1.12	2.28282
MAP1A	4.11386	3.95098	15.3139	13.4655	0.16288	1.11952	15.3139
ENPP1	2.29543	2.13268	2.909	2.38531	0.16275	1.11942	2.909
TMEM151B	4.28438	4.1218	17.4862	15.4095	0.16258	1.11929	17.4862
L1CAM	5.53157	5.37049	44.256	39.3693	0.16108	1.11812	44.256
GPR158	1.88563	1.7248	1.69514	1.30534	0.16083	1.11793	1.69514
RP11-80F22.14	1.21712	1.05693	0.324822	0.0804995	0.16019	1.11743	0.324822
PDZRN3	3.15667	2.99797	6.91769	5.98875	0.1587	1.11628	6.91769
ELFN1	1.1786	1.02159	0.26357	0.0301552	0.15701	1.11497	0.26357
PCDH7	1.2063	1.05067	0.307451	0.0714917	0.15563	1.11391	0.307451
EPHA2	1.20744	1.05264	0.309275	0.0743221	0.1548	1.11327	0.309275
RP11-395G23.3	4.20799	4.0551	16.4812	14.6229	0.15289	1.11179	16.4812
RIMBP2	4.3199	4.16795	17.9719	15.9754	0.15195	1.11107	17.9719
C5orf46	1.17191	1.02245	0.253098	0.0313657	0.14946	1.10915	0.253098
CALCA	1.17405	1.02596	0.256442	0.0363139	0.14809	1.1081	0.256442
NLGN3	1.33742	1.18939	0.52699	0.280563	0.14803	1.10806	0.52699
PYGL	1.48343	1.33541	0.796127	0.523472	0.14802	1.10805	0.796127
RRAS2	3.21975	3.07306	7.31625	6.41556	0.14669	1.10703	7.31625
PTGS1	1.19568	1.04967	0.290528	0.0700563	0.14601	1.10651	0.290528
ASPH	3.38311	3.23725	8.4332	7.42995	0.14586	1.10639	8.4332
AL450992.2	1.29994	1.15646	0.462186	0.229098	0.14348	1.10457	0.462186
DHCR7	4.16116	4.01895	15.891	14.2115	0.14221	1.10359	15.891
PKDCC	2.71111	2.56995	4.54825	3.93789	0.14116	1.10279	4.54825
H6PD	1.5624	1.42216	0.953448	0.679864	0.14024	1.10209	0.953448
ALDH2	4.4536	4.31498	19.9113	17.9039	0.13862	1.10085	19.9113
LINC00508	1.1381	1	0.20091	0	0.1381	1.10045	0.20091
HIST1H1T	3.51882	3.38141	9.46226	8.42091	0.13741	1.09993	9.46226
C1S	1.20097	1.064	0.298942	0.0907202	0.13697	1.09959	0.298942
QPCT	1.22029	1.08334	0.329935	0.118936	0.13695	1.09958	0.329935
TSPAN6	1.41672	1.28074	0.669778	0.429636	0.13598	1.09884	0.669778
LRRC17	2.01981	1.88389	2.0553	1.69069	0.13592	1.09879	2.0553
EHF	1.13456	1	0.195516	0	0.13456	1.09776	0.195516
CDH11	2.74403	2.61012	4.69939	4.10555	0.13391	1.09726	4.69939
ALDH1A1	1.13194	1	0.191532	0	0.13194	1.09577	0.191532
ABLIM1	3.22506	3.09533	7.35061	6.54648	0.12973	1.09409	7.35061
PTPRJ	1.34381	1.21421	0.538207	0.320137	0.1296	1.09399	0.538207
S100A16	1.28415	1.15521	0.435385	0.227167	0.12894	1.09349	0.435385
ABCC3	1.24424	1.1169	0.368937	0.168804	0.12734	1.09228	0.368937
ADRBK2	5.24182	5.11654	35.8395	32.6922	0.12528	1.09072	35.8395
TNFAIP2	1.30614	1.18201	0.47279	0.268927	0.12413	1.08985	0.47279
PTN	2.01717	1.89311	2.04789	1.71435	0.12406	1.0898	2.04789
AKAP13	2.5772	2.45329	3.9678	3.47664	0.12391	1.08968	3.9678
IL1RAPL1	1.13879	1.01512	0.201963	0.021071	0.12367	1.0895	0.201963
DUSP4	4.98382	4.86331	29.6431	27.1073	0.12051	1.08712	29.6431
SV2C	2.88637	2.76701	5.39408	4.80696	0.11936	1.08625	5.39408
SEMA3A	1.23229	1.11432	0.349396	0.164929	0.11797	1.08521	0.349396
GSTM1	1.52052	1.40384	0.868944	0.646049	0.11668	1.08424	0.868944
MAGEA4	1.31811	1.20226	0.493392	0.300998	0.11585	1.08361	0.493392
MYLK	1.41397	1.30185	0.664694	0.465448	0.11212	1.08082	0.664694
FSTL4	1.43012	1.3182	0.694691	0.493548	0.11192	1.08067	0.694691
DEPTOR	2.53005	2.41827	3.77592	3.3453	0.11178	1.08056	3.77592
MAGEA2	4.86386	4.75249	27.1184	24.9552	0.11137	1.08025	27.1184
CNTFR	5.23657	5.12522	35.702	32.9016	0.11135	1.08024	35.702
ADAM9	2.89659	2.78702	5.44664	4.90203	0.10957	1.07891	5.44664
MAGEA2B	4.16432	4.05521	15.9302	14.6242	0.10911	1.07856	15.9302
COL12A1	1.22492	1.11586	0.337425	0.167242	0.10906	1.07853	0.337425
LINC00973	1.1655	1.05682	0.243109	0.080341	0.10868	1.07824	0.243109
EMP1	1.21224	1.10356	0.316971	0.148843	0.10868	1.07824	0.316971
TMBIM1	1.17629	1.06938	0.259949	0.0985314	0.10691	1.07692	0.259949
RNF157	3.62077	3.5141	10.3016	9.42482	0.10667	1.07674	10.3016
DSCC1	4.20724	4.10067	16.4716	15.1563	0.10657	1.07667	16.4716
ANXA1	1.11261	1.0061	0.162365	0.00847438	0.10651	1.07662	0.162365
ATF3	3.383	3.27699	8.43241	7.69331	0.10601	1.07625	8.43241
NFE2L3	2.39664	2.29307	3.26575	2.90098	0.10357	1.07443	3.26575
S100A10	1.13887	1.03568	0.202085	0.0500798	0.10319	1.07415	0.202085
IGSF3	4.91796	4.8151	28.2311	26.1507	0.10286	1.0739	28.2311
CSAG2	4.21715	4.1151	16.599	15.3288	0.10205	1.0733	16.599
OLFML3	2.78033	2.67839	4.87009	4.40141	0.10194	1.07322	4.87009
RNF182	4.6524	4.55126	23.1485	21.4458	0.10114	1.07262	23.1485
HAND2-AS1	5.26364	5.16304	36.4161	33.8286	0.1006	1.07222	36.4161
FST	1.2514	1.15137	0.380723	0.221247	0.10003	1.0718	0.380723
PDGFC	1.14799	1.04899	0.216049	0.0690808	0.099	1.07103	0.216049
HLA-E	1.13522	1.037	0.196521	0.0519562	0.0982201	1.07045	0.196521
CGREF1	2.08115	1.98316	2.23144	1.95358	0.09799	1.07028	2.23144
AVPI1	1.96326	1.86563	1.89942	1.64427	0.09763	1.07001	1.89942
CETN2	4.45242	4.35604	19.8933	18.4785	0.0963802	1.06909	19.8933
JAKMIP1	2.75805	2.66318	4.76481	4.33428	0.0948699	1.06797	4.76481
CPA4	1.14265	1.04871	0.207862	0.0686793	0.09394	1.06728	0.207862
ATF4	7.35272	7.25978	161.452	151.254	0.0929399	1.06654	161.452
ITGA5	1.10724	1.01464	0.154331	0.0203986	0.0926	1.06629	0.154331
LAMB1	4.54605	4.45469	21.3613	19.9278	0.0913601	1.06537	21.3613
CRYL1	1.13698	1.04672	0.199202	0.0658278	0.09026	1.06456	0.199202
EPHB2	2.57609	2.48663	3.96321	3.60467	0.0894601	1.06397	3.96321
RP11-459O1.2	1.08936	1	0.127796	0	0.08936	1.0639	0.127796
CLDN11	1.11637	1.02746	0.168008	0.0384322	0.08891	1.06357	0.168008
LAMB3	1.20555	1.11681	0.306252	0.168669	0.08874	1.06344	0.306252
ITGB3	1.76397	1.67603	1.39631	1.19547	0.08794	1.06285	1.39631
CHRNA3	6.91998	6.83233	119.094	111.956	0.0876498	1.06264	119.094
IRX6	1.25001	1.16268	0.378431	0.238729	0.08733	1.0624	0.378431
ATP6V0E1	5.12424	5.037	32.8779	30.8313	0.0872397	1.06234	32.8779
MAGEB1	1.11577	1.02957	0.167106	0.0414157	0.0862	1.06157	0.167106
CYR61	1.67391	1.58848	1.19078	1.00732	0.08543	1.061	1.19078
MEST	3.45314	3.3678	8.95213	8.32307	0.08534	1.06094	8.95213
KRT18	1.08522	1	0.121699	0	0.08522	1.06085	0.121699
RNF150	2.41953	2.33547	3.34997	3.04715	0.08406	1.06	3.34997
CRLF1	1.20787	1.12383	0.309963	0.179247	0.08404	1.05998	0.309963
TAGLN	1.21933	1.13573	0.328386	0.197297	0.0835999	1.05966	0.328386
COL1A1	1.13651	1.05295	0.198485	0.074768	0.08356	1.05963	0.198485
BST2	1.71757	1.63459	1.28882	1.10499	0.0829799	1.0592	1.28882
SLC38A1	5.706	5.62318	50.2008	47.2885	0.0828199	1.05909	50.2008
PRAP1	1.11075	1.02825	0.159579	0.0395487	0.0825	1.05885	0.159579
DAND5	1.08246	1	0.117644	0	0.08246	1.05882	0.117644
ITGA2	1.30054	1.21865	0.463211	0.327288	0.08189	1.0584	0.463211
CRMP1	5.75839	5.67708	52.1313	49.1648	0.0813098	1.05798	52.1313
LYPD1	1.09037	1.01151	0.129286	0.0160201	0.07886	1.05618	0.129286
ITGA3	1.13673	1.05851	0.198821	0.0827793	0.07822	1.05571	0.198821
FUCA1	1.14369	1.06652	0.209454	0.0943753	0.07717	1.05495	0.209454
SYTL5	1.13871	1.06215	0.201841	0.0880409	0.07656	1.0545	0.201841
INHBA	1.07987	1.0037	0.113846	0.0051359	0.07617	1.05422	0.113846
PSMB8	1.20845	1.13266	0.310892	0.192626	0.0757899	1.05394	0.310892
PCDHGA11	1.61801	1.5425	1.06951	0.912989	0.07551	1.05373	1.06951
NTRK1	3.09744	3.02318	6.55899	6.12958	0.07426	1.05282	6.55899
RCAN2	1.10954	1.03712	0.157768	0.052127	0.07242	1.05148	0.157768
RP11-1L12.3	2.44526	2.37317	3.44624	3.18078	0.0720901	1.05124	3.44624
TMEM173	1.08508	1.01441	0.121493	0.0200766	0.07067	1.0502	0.121493
CYBRD1	1.17379	1.10387	0.256036	0.149305	0.0699199	1.04966	0.256036
QDPR	5.2155	5.14612	35.1554	33.4109	0.0693798	1.04927	35.1554
RP11-284G10.1	1.06931	1	0.0984294	0	0.0693099	1.04921	0.0984294
MT1A	1.06931	1	0.0984294	0	0.0693099	1.04921	0.0984294
CHL1	2.04697	1.97856	2.13237	1.941	0.0684099	1.04856	2.13237
TNFRSF10D	1.16503	1.09895	0.242379	0.141987	0.06608	1.04687	0.242379
SRPX	1.51378	1.4488	0.855572	0.729809	0.06498	1.04607	0.855572
TGFBR2	1.0926	1.02933	0.13258	0.0410762	0.06327	1.04483	0.13258
G0S2	1.09426	1.03183	0.135035	0.0446161	0.06243	1.04422	0.135035
C4orf48	4.53859	4.47644	21.2408	20.2609	0.06215	1.04402	21.2408
ECHDC3	1.42109	1.35946	0.677878	0.565891	0.06163	1.04364	0.677878
TAC3	7.49087	7.4302	177.877	170.47	0.0606699	1.04295	177.877
ARSJ	1.06564	1.00554	0.0930982	0.00769485	0.0601	1.04254	0.0930982
HBE1	1.05993	1	0.0848303	0	0.05993	1.04242	0.0848303
CLDN1	1.06748	1.00759	0.0957694	0.0105498	0.0598899	1.04239	0.0957694
EVA1A	1.07	1.01012	0.0994334	0.0140787	0.05988	1.04238	0.0994334
C1orf54	1.10048	1.04068	0.14426	0.0571971	0.0597999	1.04232	0.14426
HOXC10	1.05908	1	0.0836024	0	0.05908	1.0418	0.0836024
DLGAP5	4.5104	4.4525	20.7911	19.8946	0.0579	1.04095	20.7911
RP11-662M24.2	4.25337	4.19573	17.0718	16.3249	0.0576396	1.04076	17.0718
TNFRSF19	2.06522	2.00797	2.18498	2.02216	0.05725	1.04048	2.18498
ST6GAL1	1.07775	1.02117	0.110742	0.0295643	0.0565799	1.04	0.110742
CLCF1	1.05555	1	0.0785104	0	0.05555	1.03926	0.0785104
CYTL1	1.055	1	0.0777181	0	0.0549999	1.03886	0.0777181
IRAK2	1.5225	1.46753	0.872885	0.76548	0.05497	1.03884	0.872885
PLA2G7	1.05447	1	0.076955	0	0.0544699	1.03848	0.076955
LRAT	1.06897	1.01467	0.097935	0.0204407	0.0543	1.03836	0.097935
HIST1H2AA	1.1083	1.0547	0.155915	0.0772862	0.0536	1.03785	0.155915
RP11-865I6.2	1.05359	1	0.0756887	0	0.0535901	1.03784	0.0756887
GREM1	1.60758	1.55402	1.0474	0.936342	0.0535599	1.03782	1.0474
TIMP3	1.98099	1.92784	1.94764	1.80485	0.0531501	1.03753	1.94764
KIF26A	4.98277	4.93019	29.6201	28.4884	0.0525799	1.03712	29.6201
SSX2	1.10585	1.05344	0.152256	0.0754727	0.05241	1.037	0.152256
PCBP3	2.85414	2.8022	5.23072	4.97503	0.05194	1.03666	5.23072
PTHLH	1.06051	1.00873	0.0856687	0.0121391	0.05178	1.03654	0.0856687
PLOD2	3.10291	3.05169	6.5915	6.29183	0.0512199	1.03614	6.5915
RP11-161D15.3	2.39673	2.3456	3.26608	3.08272	0.0511301	1.03608	3.26608
GAGE12J	1.05106	1	0.0720516	0	0.05106	1.03603	0.0720516
EFEMP2	1.0612	1.01029	0.0866665	0.014316	0.05091	1.03592	0.0866665
MT1E	1.1278	1.07737	0.185253	0.110186	0.0504299	1.03557	0.185253
VCY1B	1.05024	1	0.0708744	0	0.05024	1.03544	0.0708744
PLAU	1.16377	1.11361	0.240421	0.163864	0.0501599	1.03538	0.240421
GTSF1	1.2168	1.16668	0.324306	0.244945	0.05012	1.03535	0.324306
RP11-152P17.2	1.04995	1	0.0704581	0	0.04995	1.03523	0.0704581
ALDH1A3	1.33727	1.28797	0.526727	0.441842	0.0493001	1.03476	0.526727
PXK	1.81347	1.76498	1.51487	1.39869	0.04849	1.03418	1.51487
KCNH2	3.42154	3.3734	8.71485	8.36322	0.04814	1.03393	8.71485
RHOB	5.92553	5.87857	58.7802	56.8337	0.0469599	1.03309	58.7802
PPAP2C	1.09439	1.04756	0.135228	0.0670309	0.0468301	1.03299	0.135228
CTHRC1	1.63104	1.58536	1.09736	1.00083	0.0456799	1.03217	1.09736
KIRREL	1.04916	1.00354	0.0693246	0.00491356	0.04562	1.03213	0.0693246
PIEZO1	1.07569	1.03049	0.10773	0.042718	0.0452	1.03183	0.10773
CSGALNACT1	1.11099	1.06623	0.159938	0.0939545	0.04476	1.03151	0.159938
SQRDL	1.06237	1.01794	0.0883593	0.0250255	0.0444299	1.03128	0.0883593
KRT8	1.04426	1	0.0623083	0	0.04426	1.03115	0.0623083
ABCC2	1.4198	1.37586	0.675484	0.595226	0.0439401	1.03093	0.675484
CELF3	4.90106	4.85722	27.879	26.9847	0.0438399	1.03085	27.879
ZCCHC24	1.66232	1.61871	1.16525	1.071	0.04361	1.03069	1.16525
CORIN	1.06006	1.01649	0.0850183	0.0229911	0.04357	1.03066	0.0850183
CEP55	4.18257	4.13985	16.1585	15.6287	0.0427198	1.03005	16.1585
KNTC1	4.44788	4.40686	19.8245	19.2128	0.0410199	1.02884	19.8245
SSX1	1.12444	1.08344	0.180169	0.119083	0.041	1.02883	0.180169
SLC16A3	1.04311	1.0031	0.060665	0.00430219	0.04001	1.02812	0.060665
DPYSL5	4.07986	4.03989	14.9107	14.4486	0.0399704	1.02809	14.9107
CT45A6	1.03987	1	0.0560424	0	0.03987	1.02802	0.0560424
HAS2	1.05271	1.01324	0.0744229	0.018439	0.0394701	1.02774	0.0744229
CYBA	1.51562	1.47649	0.859217	0.782709	0.03913	1.02749	0.859217
FYCO1	1.45965	1.42131	0.750416	0.678286	0.0383401	1.02693	0.750416
UNC13D	1.09814	1.05987	0.140785	0.0847437	0.03827	1.02688	0.140785
GALNT12	1.10556	1.06749	0.151824	0.0957839	0.03807	1.02674	0.151824
RP11-734I18.1	1.03781	1	0.0531086	0	0.03781	1.02655	0.0531086
MIR31HG	1.03726	1	0.0523262	0	0.0372601	1.02616	0.0523262
RNU12	8.06217	8.02511	265.273	258.495	0.0370598	1.02602	265.273
SRCRB4D	1.16921	1.13218	0.248885	0.191897	0.03703	1.026	0.248885
F2RL1	1.07411	1.03721	0.105423	0.052255	0.0369	1.02591	0.105423
MLPH	1.04784	1.01109	0.0674322	0.0154333	0.03675	1.0258	0.0674322
SLC20A1	4.39542	4.35944	19.0452	18.5268	0.0359802	1.02525	19.0452
NMU	1.95566	1.91969	1.87893	1.78342	0.03597	1.02525	1.87893
GS1-600G8.5	1.03567	1	0.0500656	0	0.03567	1.02503	0.0500656
HEPACAM2	1.03358	1	0.0470977	0	0.0335799	1.02355	0.0470977
COLEC10	1.03329	1	0.0466863	0	0.03329	1.02334	0.0466863
PRIM1	8.42367	8.39089	341.382	333.668	0.0327797	1.02298	341.382
CALB2	1.03271	1	0.0458636	0	0.03271	1.02293	0.0458636
KIF23	4.39294	4.36046	19.0091	18.5414	0.0324802	1.02277	19.0091
RMST	1.0429	1.01075	0.060365	0.0149584	0.0321499	1.02253	0.060365
AKR1B10	1.03189	1	0.0447012	0	0.03189	1.02235	0.0447012
SYK	1.05298	1.02124	0.074811	0.0296627	0.03174	1.02224	0.074811
CREB3L3	1.03116	1	0.0436668	0	0.03116	1.02183	0.0436668
VEGFC	1.27397	1.24293	0.418261	0.366787	0.03104	1.02175	0.418261
DNAH5	1.18401	1.15391	0.272074	0.225161	0.0301	1.02108	0.272074
DAZ1	1.04209	1.01205	0.0592087	0.0167748	0.03004	1.02104	0.0592087
WNT5A	1.02925	1	0.040963	0	0.02925	1.02048	0.040963
ENKUR	1.11613	1.08722	0.167647	0.124642	0.02891	1.02024	0.167647
RP11-558F24.4	1.11506	1.08641	0.16604	0.12345	0.0286499	1.02006	0.16604
CACNA2D2	2.21415	2.18585	2.64008	2.54995	0.0283	1.01981	2.64008
MFAP2	1.15531	1.12802	0.227322	0.185586	0.02729	1.0191	0.227322
GFRA3	1.06735	1.04044	0.0955806	0.0568548	0.0269101	1.01883	0.0955806
ARHGAP11A	4.16476	4.13793	15.9357	15.6052	0.0268302	1.01877	15.9357
XIST	1.02933	1.00279	0.0410762	0.00387147	0.02654	1.01857	0.0410762
RGCC	1.10506	1.07883	0.151078	0.112322	0.02623	1.01835	0.151078
SASH1	1.0419	1.01612	0.0589375	0.0224723	0.0257801	1.01803	0.0589375
SYTL2	1.06865	1.04413	0.0974698	0.0621224	0.02452	1.01714	0.0974698
LPPR3	1.67054	1.64624	1.18334	1.13017	0.0243	1.01699	1.18334
GLIPR1	1.03542	1.01327	0.0497102	0.018481	0.0221499	1.01547	0.0497102
PTRF	1.04341	1.02168	0.0610935	0.0302818	0.0217299	1.01518	0.0610935
SLC5A7	1.0216	1	0.0301693	0	0.0216	1.01508	0.0301693
LAMC2	1.02556	1.00425	0.0357495	0.00590051	0.02131	1.01488	0.0357495
METRNL	1.03177	1.01058	0.0445311	0.0147208	0.02119	1.0148	0.0445311
CYP24A1	1.02108	1	0.0294376	0	0.02108	1.01472	0.0294376
XAGE1C	1.06257	1.04166	0.0886489	0.0585949	0.02091	1.0146	0.0886489
TFPI2	1.07208	1.05141	0.102462	0.0725544	0.0206701	1.01443	0.102462
KIF26B	3.50015	3.4798	9.31488	9.1564	0.02035	1.01421	9.31488
RACGAP1	5.89668	5.87653	57.5768	56.7505	0.0201497	1.01406	57.5768
STC1	1.0401	1.02001	0.0563702	0.027933	0.02009	1.01402	0.0563702
HTATIP2	1.02985	1.00993	0.041812	0.0138134	0.01992	1.0139	0.041812
XAGE1B	1.03923	1.01958	0.0551305	0.0273287	0.01965	1.01371	0.0551305
TMEM207	1.01929	1	0.0269212	0	0.01929	1.01346	0.0269212
EPS8	1.64401	1.625	1.12533	1.08442	0.0190099	1.01326	1.12533
CASC9	1.03768	1.0188	0.0529237	0.0262329	0.01888	1.01317	0.0529237
TRIML2	1.01832	1	0.0255588	0	0.01832	1.01278	0.0255588
IL1B	1.01805	1	0.0251797	0	0.01805	1.01259	0.0251797
MGAT4C	1.04719	1.02942	0.0665008	0.0412035	0.0177699	1.01239	0.0665008
TNFAIP6	1.01772	1	0.0247166	0	0.01772	1.01236	0.0247166
DAZ4	1.02501	1.00831	0.0349735	0.0115533	0.0167	1.01164	0.0349735
ENTPD3	1.03304	1.01647	0.0463317	0.022963	0.0165701	1.01155	0.0463317
BRINP3	1.03265	1.01628	0.0457786	0.0226968	0.0163699	1.01141	0.0457786
ALS2CR11	1.04868	1.03235	0.0686362	0.0453531	0.01633	1.01138	0.0686362
PDE2A	1.88914	1.87282	1.70414	1.66248	0.01632	1.01138	1.70414
PRTFDC1	3.66801	3.65174	10.711	10.5685	0.0162699	1.01134	10.711
DAZ3	1.02388	1.00794	0.0333802	0.0110376	0.01594	1.01111	0.0333802
MOXD1	1.01585	1	0.0220938	0	0.0158499	1.01105	0.0220938
AGPAT2	1.01555	1	0.0216735	0	0.01555	1.01084	0.0216735
HCN1	1.01552	1	0.0216314	0	0.01552	1.01082	0.0216314
MAGEA9B	1.01542	1	0.0214913	0	0.01542	1.01075	0.0214913
C8orf4	1.01526	1	0.0212671	0	0.01526	1.01063	0.0212671
LOXL4	1.1532	1.13814	0.224067	0.200971	0.0150601	1.01049	0.224067
LINC00355	1.01489	1	0.0207488	0	0.01489	1.01037	0.0207488
TAC1	1.01482	1	0.0206507	0	0.01482	1.01033	0.0206507
MAGEA9	1.02879	1.01434	0.0403123	0.0199786	0.01445	1.01007	0.0403123
TGFBI	1.03204	1.01774	0.0449138	0.0247447	0.0143	1.00996	0.0449138
GADD45B	1.07682	1.06376	0.109381	0.0903725	0.01306	1.00909	0.109381
PERP	1.0324	1.01936	0.0454241	0.0270195	0.0130401	1.00908	0.0454241
PLAUR	1.0496	1.03704	0.0699559	0.0520132	0.01256	1.00874	0.0699559
PHKA2-AS1	5.62773	5.61569	47.4442	47.0333	0.0120397	1.00838	47.4442
CDC42EP1	1.02169	1.01079	0.0302959	0.0150142	0.0109	1.00758	0.0302959
AXL	1.01087	1	0.0151259	0	0.01087	1.00756	0.0151259
EMCN	1.01069	1	0.0148745	0	0.01069	1.00744	0.0148745
ADAD1	1.01038	1	0.0144417	0	0.01038	1.00722	0.0144417
XKR8	1.01021	1	0.0142043	0	0.01021	1.0071	0.0142043
NOTCH2	1.02159	1.01157	0.0301552	0.0161039	0.01002	1.00697	0.0301552
MAOB	1.11223	1.10234	0.161795	0.147026	0.00988996	1.00688	0.161795
SPATA22	1.0098	1	0.0136319	0	0.00979996	1.00682	0.0136319
NNMT	1.0096	1	0.0133529	0	0.00960004	1.00668	0.0133529
FXYD5	1.00936	1	0.0130178	0	0.00935996	1.00651	0.0130178
TRIM22	1.01856	1.00923	0.0258959	0.0128365	0.00933003	1.00649	0.0258959
MAEL	1.00921	1	0.0128086	0	0.00920999	1.0064	0.0128086
SERPINB1	1.0359	1.02678	0.0503923	0.0374717	0.00911999	1.00634	0.0503923
PSMB9	1.00912	1	0.012683	0	0.00911999	1.00634	0.012683
COL8A1	1.01487	1.00591	0.0207209	0.00820986	0.00896001	1.00623	0.0207209
GRB10	2.41674	2.40785	3.33963	3.30683	0.00888991	1.00618	3.33963
DCBLD1	1.12247	1.11392	0.177194	0.164329	0.00855005	1.00594	0.177194
FAP	1.00801	1	0.0111351	0	0.00801003	1.00557	0.0111351
TM4SF1	1.02282	1.01512	0.0318868	0.021071	0.00769997	1.00535	0.0318868
NAV3	1.02499	1.01739	0.0349452	0.0242536	0.00759995	1.00528	0.0349452
STRA6	4.40462	4.39705	19.1798	19.069	0.00757027	1.00526	19.1798
BIRC3	1.00749	1	0.0104104	0	0.00749004	1.00521	0.0104104
CRYM	1.00742	1	0.0103127	0	0.00741994	1.00516	0.0103127
DCN	1.00694	1	0.00964407	0	0.00694001	1.00482	0.00964407
C3	1.00674	1	0.00936545	0	0.00673997	1.00468	0.00936545
DKK2	1.01296	1.00644	0.0180473	0.00894775	0.00651991	1.00453	0.0180473
COL4A6	1.00608	1	0.0084465	0	0.00608003	1.00422	0.0084465
GFPT2	1.01754	1.01162	0.024464	0.0161739	0.00591993	1.00411	0.024464
ARMC4	1.00588	1	0.00816804	0	0.00588	1.00408	0.00816804
PAPPA	1.04308	1.03803	0.0606221	0.0534218	0.00504994	1.00351	0.0606221
EDIL3	1.01947	1.0145	0.0271741	0.0202027	0.00496995	1.00345	0.0271741
MBP	1.00603	1.0015	0.0083768	0.00208054	0.00452995	1.00314	0.0083768
ADAMTSL1	1.03584	1.0314	0.0503071	0.0440068	0.00444007	1.00308	0.0503071
MT-ND1	6.20235	6.1989	71.6366	71.4607	0.00344992	1.00239	71.6366
MME	1.00587	1.00291	0.0081541	0.00403821	0.00295997	1.00205	0.0081541
HLA-B	1.37589	1.37302	0.59528	0.590122	0.00286996	1.00199	0.59528
ERRFI1	1.24071	1.23879	0.363148	0.360005	0.00191999	1.00133	0.363148
AHNAK2	1.00449	1.00297	0.00623418	0.00412151	0.00152004	1.00105	0.00623418
SIX5	1.10665	1.10576	0.15345	0.152122	0.000890017	1.00062	0.15345
TSTD1	1.09008	1.08932	0.128858	0.127737	0.000760079	1.00053	0.128858
CYGB	1.06524	1.06469	0.092518	0.0917204	0.000550032	1.00038	0.092518
C14orf23	1.06347	1.06293	0.0899523	0.0891701	0.000540018	1.00037	0.0899523
MELK	4.56395	4.56348	21.653	21.6453	0.000470162	1.00033	21.653
CTD-2144E22.8	1.05006	1.04963	0.070616	0.069999	0.000429988	1.0003	0.070616
FOSL1	1.04402	1.04365	0.0619653	0.0614365	0.000370026	1.00026	0.0619653
RP11-818F20.5	1.03956	1.03922	0.0556006	0.0551162	0.000339985	1.00024	0.0556006
PAGE5	1.03735	1.03703	0.0524542	0.0519989	0.000320077	1.00022	0.0524542
RP11-946L20.2	1.03691	1.0366	0.0518284	0.0513874	0.000310063	1.00021	0.0518284
AP001065.15	1.03051	1.03024	0.0427462	0.0423641	0.00026989	1.00019	0.0427462
MT1M	1.02954	1.02929	0.0413732	0.0410195	0.000249982	1.00017	0.0413732
ZNF812	1.02543	1.02521	0.0355659	0.0352556	0.000219941	1.00015	0.0355659
IGF2BP2	1.01771	1.01755	0.0247025	0.024478	0.000159978	1.00011	0.0247025
CA9	1.01674	1.01659	0.0233417	0.0231314	0.000149965	1.0001	0.0233417
SSX2B	1.01814	1.01799	0.0253061	0.0250956	0.000149965	1.0001	0.0253061
NLRP4	1.01434	1.01421	0.0199786	0.0197966	0.000130057	1.00009	0.0199786
IL24	1.01414	1.01402	0.0196986	0.0195305	0.000120044	1.00008	0.0196986
TNFRSF9	1.01226	1.01215	0.0170683	0.0169147	0.000109911	1.00008	0.0170683
RARRES1	1.01252	1.01241	0.0174319	0.0172782	0.000109911	1.00008	0.0174319
LRRTM4	1.01036	1.01027	0.0144137	0.014288	9.00025e-05	1.00006	0.0144137
MALL	1.00885	1.00877	0.0123064	0.0121948	7.99894e-05	1.00006	0.0123064
TYRP1	1.0075	1.00743	0.0104244	0.0103267	7.00955e-05	1.00005	0.0104244
GABRA2	1.00712	1.00706	0.00989483	0.0098113	5.99622e-05	1.00004	0.00989483
DAZ2	1.00676	1.0067	0.00939334	0.00930983	5.99622e-05	1.00004	0.00939334
VCY	1	1	0	0	0	1	0
HLA-DRA	1	1	0	0	0	1	0
CD74	1	1	0	0	0	1	0
HLA-DRB1	1	1	0	0	0	1	0
VTRNA2-1	1	1	0	0	0	1	0
RPL10L	1	1	0	0	0	1	0
CAV1	1	1	0	0	0	1	0
RP11-34C15.2	1	1	0	0	0	1	0
CLEC2B	1	1	0	0	0	1	0
TNFRSF11B	1	1	0	0	0	1	0
RHOXF2	1	1	0	0	0	1	0
FENDRR	1	1	0	0	0	1	0
RP11-554I8.2	1	1	0	0	0	1	0
RHOXF2B	1	1	0	0	0	1	0
FOXG1	1	1	0	0	0	1	0
EREG	1	1	0	0	0	1	0
HMGA2	1	1	0	0	0	1	0
RP11-51M18.1	1	1	0	0	0	1	0
CD69	1	1	0	0	0	1	0
MGST1	1	1	0	0	0	1	0
RP11-382F24.2	1	1	0	0	0	1	0
CA3	1	1	0	0	0	1	0
PASD1	1	1	0	0	0	1	0
RP11-175E9.1	1	1	0	0	0	1	0
PNMA5	1	1	0	0	0	1	0
CBLN4	1	1	0	0	0	1	0
RP11-490M8.1	1	1	0	0	0	1	0
LINC00704	1	1	0	0	0	1	0
H2AFB1	1	1	0	0	0	1	0
NAA11	1	1	0	0	0	1	0
HENMT1	1	1	0	0	0	1	0
RNF128	1	1	0	0	0	1	0
NKX2-6	1	1	0	0	0	1	0
PYCARD	1	1	0	0	0	1	0
CARD16	1	1	0	0	0	1	0
EGFL7	1	1	0	0	0	1	0
MAGEA8	1	1	0	0	0	1	0
POU3F3	1	1	0	0	0	1	0
PAGE2	1	1	0	0	0	1	0
RP5-1030M6.3	1	1	0	0	0	1	0
MDFIC	1	1	0	0	0	1	0
F2RL2	1	1	0	0	0	1	0
ST8SIA6-AS1	1	1	0	0	0	1	0
ZFP57	1	1	0	0	0	1	0
RBMY1A1	1	1	0	0	0	1	0
HOXC13	1	1	0	0	0	1	0
SERPINB7	1	1	0	0	0	1	0
LINC00707	1	1	0	0	0	1	0
AREG	1	1	0	0	0	1	0
RP11-305B6.3	1	1	0	0	0	1	0
LMX1B	1	1	0	0	0	1	0
RP11-489N22.3	1	1	0	0	0	1	0
CT45A3	1	1	0	0	0	1	0
HLA-DRB5	1	1	0	0	0	1	0
RP11-324E6.9	1	1	0	0	0	1	0
SAGE1	1	1	0	0	0	1	0
LINC01082	1	1	0	0	0	1	0
ICAM1	1	1	0	0	0	1	0
AREGB	1	1	0	0	0	1	0
RP11-244B22.11	1	1	0	0	0	1	0
AC006481.1	1	1	0	0	0	1	0
HLA-DOA	1	1	0	0	0	1	0
RP11-180C1.1	1	1	0	0	0	1	0
CNBD1	1	1	0	0	0	1	0
CT45A2	1	1	0	0	0	1	0
APBB1IP	1	1	0	0	0	1	0
OSTN	1	1	0	0	0	1	0
RBMY1B	1	1	0	0	0	1	0
VCX3A	1	1	0	0	0	1	0
GJA1	1	1	0	0	0	1	0
CT45A5	1	1	0	0	0	1	0
CTD-2620I22.1	1	1	0	0	0	1	0
IL18	1	1	0	0	0	1	0
LATS2	1	1	0	0	0	1	0
AC016722.3	1	1	0	0	0	1	0
RP11-863P13.3	1	1	0	0	0	1	0
CT45A4	1	1	0	0	0	1	0
NEK6	1	1	0	0	0	1	0
CT45A1	1	1	0	0	0	1	0
CFB	1	1	0	0	0	1	0
YAP1	1	1	0	0	0	1	0
RP11-49I11.1	1	1	0	0	0	1	0
CDCP1	1	1	0	0	0	1	0
GPX8	1	1	0	0	0	1	0
CASP1	1	1	0	0	0	1	0
AGRP	1	1	0	0	0	1	0
VCAM1	1	1	0	0	0	1	0
OASL	1	1	0	0	0	1	0
CD70	1	1	0	0	0	1	0
RAC2	1	1	0	0	0	1	0
CASP4	1	1	0	0	0	1	0
RP1-90J20.8	1	1	0	0	0	1	0
GAGE2E	1	1	0	0	0	1	0
SPANXC	1	1	0	0	0	1	0
ESM1	1	1	0	0	0	1	0
CST1	1	1	0	0	0	1	0
IL8	1	1	0	0	0	1	0
SERPINB2	1	1	0	0	0	1	0
AIM2	1	1	0	0	0	1	0
GAGE2C	1	1	0	0	0	1	0
SPANXD	1	1	0	0	0	1	0
DEFB103B	1	1	0	0	0	1	0
PI3	1	1	0	0	0	1	0
DEFB103A	1	1	0	0	0	1	0
COMP	1	1	0	0	0	1	0
SERPINB4	1	1	0	0	0	1	0
GPHA2	1	1	0	0	0	1	0
CCL20	1	1	0	0	0	1	0
S100A9	1	1	0	0	0	1	0
SPANXA2	1	1	0	0	0	1	0
SPANXA1	1	1	0	0	0	1	0
SERPINB3	1	1	0	0	0	1	0
PTER	3.10414	3.10429	6.59883	6.59972	-0.000149966	0.999896	6.59883
PCDHB2	1.61081	1.61317	1.05423	1.05923	-0.00235999	0.998366	1.05423
ZNF32	5.12843	5.13218	32.9793	33.0704	-0.00375032	0.997404	32.9793
COTL1	1.01659	1.02052	0.0231314	0.02865	-0.00392997	0.99728	0.0231314
MYO1E	1.00424	1.00839	0.00588658	0.0116648	-0.00414991	0.997128	0.00588658
TBX3	6.60752	6.61189	95.5128	95.8086	-0.00436974	0.996976	95.5128
SLC14A1	1	1.00437	0	0.00606726	-0.00436997	0.996976	0
CD55	1.04507	1.05096	0.0634665	0.071908	-0.00588989	0.995926	0.0634665
PODXL	2.27018	2.2763	2.82383	2.84434	-0.00611997	0.995767	2.82383
PLXND1	2.54363	2.55014	3.83054	3.85691	-0.00651002	0.995498	3.83054
TMEM200B	1.26231	1.26902	0.398795	0.409978	-0.00670993	0.99536	0.398795
FGF14	1.36154	1.36851	0.569593	0.582038	-0.00697005	0.99518	0.569593
NRIP1	4.88723	4.8943	27.5939	27.7393	-0.00707006	0.995111	27.5939
CRIM1	1.01571	1.02329	0.0218977	0.0325489	-0.00758004	0.99476	0.0218977
CAV2	1	1.00837	0	0.0116371	-0.00837004	0.994215	0
SDPR	1	1.00861	0	0.0119717	-0.00861001	0.99405	0
SECTM1	1.00947	1.01871	0.0131714	0.0261065	-0.00924003	0.993616	0.0131714
WDR72	1.02922	1.0385	0.0409205	0.0540908	-0.00927997	0.993588	0.0409205
IL32	1	1.0095	0	0.0132133	-0.00950003	0.993437	0
GALM	1.01004	1.01984	0.013967	0.0276941	-0.00979996	0.99323	0.013967
PXDC1	1	1.01122	0	0.0156148	-0.01122	0.992253	0
RP11-81H3.2	1.03557	1.04684	0.0499234	0.0659996	-0.0112699	0.992219	0.0499234
MMP14	1.04343	1.05513	0.0611221	0.0779054	-0.0117	0.991923	0.0611221
CLEC14A	1	1.01224	0	0.0170405	-0.0122401	0.991552	0
MX2	1.00859	1.02121	0.0119438	0.0296204	-0.01262	0.991291	0.0119438
TES	1.01308	1.02582	0.0182152	0.0361164	-0.01274	0.991208	0.0182152
YBX3	1.00651	1.01928	0.0090452	0.0269071	-0.0127699	0.991188	0.0090452
PLSCR5	1	1.01297	0	0.0180613	-0.01297	0.99105	0
SPRY1	1.05574	1.06876	0.0787842	0.0976297	-0.01302	0.991016	0.0787842
PDGFA	1	1.01337	0	0.018621	-0.01337	0.990775	0
THBD	1	1.0135	0	0.0188028	-0.0135	0.990686	0
LAMA2	1.00838	1.02206	0.011651	0.0308167	-0.01368	0.990563	0.011651
MAGEC2	1	1.01393	0	0.0194046	-0.01393	0.990391	0
WISP1	1.0073	1.02159	0.0101456	0.0301552	-0.01429	0.990144	0.0101456
SLC30A8	1.05343	1.06776	0.0754583	0.0961762	-0.01433	0.990116	0.0754583
FZD2	3.01324	3.02813	6.07376	6.15752	-0.01489	0.989732	6.07376
TKTL1	1.01533	1.03023	0.0213651	0.0423499	-0.0149001	0.989725	0.0213651
LGR5	1.5015	1.5165	0.831369	0.860961	-0.015	0.989657	0.831369
SIX1	1.01545	1.03048	0.0215333	0.0427038	-0.01503	0.989636	0.0215333
MVD	3.52909	3.54427	9.54415	9.66626	-0.0151801	0.989533	9.54415
SH3RF3	1	1.01521	0	0.0211971	-0.01521	0.989513	0
PRRX2	2.01963	2.03551	2.0548	2.09968	-0.0158801	0.989053	2.0548
PRKCDBP	1.01672	1.03296	0.0233138	0.0462183	-0.01624	0.988806	0.0233138
TNFSF9	1	1.01672	0	0.0233138	-0.0167201	0.988477	0
EPHB4	1.00438	1.02157	0.00608118	0.030127	-0.01719	0.988156	0.00608118
SSX3	1	1.0172	0	0.023987	-0.0172	0.988149	0
FAM20C	1.00606	1.02389	0.00841862	0.0333943	-0.01783	0.987717	0.00841862
KYNU	1	1.01805	0	0.0251797	-0.01805	0.987567	0
PCP4	1.29757	1.31564	0.458145	0.489127	-0.01807	0.987553	0.458145
PEG10	1.2735	1.29209	0.417473	0.448826	-0.0185901	0.987197	0.417473
PRKAR1B	1.45755	1.47662	0.746416	0.78296	-0.0190699	0.986869	0.746416
MICA	1	1.01997	0	0.0278769	-0.0199701	0.986253	0
TRIM65	2.66695	2.68746	4.35085	4.44178	-0.02051	0.985884	4.35085
AMIGO2	1.00709	1.02791	0.00985298	0.0390682	-0.02082	0.985672	0.00985298
FGFBP2	1	1.02213	0	0.0309152	-0.02213	0.984778	0
DDX3Y	1.04819	1.07108	0.0679338	0.101006	-0.02289	0.984259	0.0679338
TRHDE-AS1	1.01909	1.04377	0.0266403	0.0616079	-0.0246799	0.983039	0.0266403
SCARA5	1.00633	1.03109	0.00879454	0.0435677	-0.02476	0.982984	0.00879454
XAGE1E	1.02602	1.05113	0.0363987	0.0721523	-0.02511	0.982746	0.0363987
EFEMP1	1.03275	1.05793	0.0459204	0.0819422	-0.02518	0.982698	0.0459204
MMP1	1.06965	1.09579	0.0989242	0.137301	-0.02614	0.982044	0.0989242
AP000688.8	1	1.02635	0	0.0368645	-0.02635	0.981901	0
NGF	1	1.02638	0	0.0369068	-0.0263799	0.981881	0
LIF	1.0211	1.04834	0.0294658	0.0681488	-0.0272399	0.981296	0.0294658
RP11-548L20.1	1	1.02791	0	0.0390682	-0.02791	0.98084	0
HMCN1	1.00905	1.03703	0.0125854	0.0519989	-0.02798	0.980793	0.0125854
TMEM229A	1.13661	1.16501	0.198638	0.242348	-0.0283999	0.980507	0.198638
RAP2B	1.06608	1.09511	0.0937366	0.136294	-0.0290301	0.980079	0.0937366
THBS1	1.279	1.30821	0.426707	0.476341	-0.02921	0.979957	0.426707
FDPS	5.60647	5.63583	46.7209	47.7226	-0.0293598	0.979855	46.7209
TAP1	1.00613	1.03608	0.00851604	0.0506482	-0.02995	0.979454	0.00851604
C1orf85	1.12522	1.15557	0.181348	0.227723	-0.0303501	0.979183	0.181348
MAB21L1	4.80798	4.8385	26.0121	26.611	-0.03052	0.979067	26.0121
COL23A1	1	1.03097	0	0.0433976	-0.03097	0.978762	0
ATP1B1	6.49601	6.52724	88.2597	90.2348	-0.03123	0.978586	88.2597
FANCI	4.4009	4.43503	19.1253	19.631	-0.0341301	0.97662	19.1253
CTGF	1.01197	1.0469	0.016663	0.0660856	-0.03493	0.976079	0.016663
CHODL	1.28099	1.31668	0.430057	0.490922	-0.03569	0.975565	0.430057
GAS6	1.55313	1.5898	0.934531	1.01008	-0.03667	0.974903	0.934531
HIST1H1D	3.87693	3.91447	12.6917	13.079	-0.03754	0.974315	12.6917
DSN1	4.20672	4.24467	16.465	16.9571	-0.03795	0.974038	16.465
NEFH	3.16433	3.2034	6.96516	7.21127	-0.0390699	0.973282	6.96516
RP11-147C23.1	1.36949	1.4092	0.583792	0.655898	-0.0397099	0.972851	0.583792
SEPT10	1	1.03993	0	0.0561279	-0.03993	0.972702	0
RP11-1E6.1	1	1.04036	0	0.0567408	-0.04036	0.972412	0
DNAJB1	5.282	5.32263	36.9081	38.0195	-0.0406299	0.97223	36.9081
FBXO8	3.50804	3.54945	9.37693	9.70822	-0.04141	0.971705	9.37693
FOXF1	1.02173	1.0637	0.0303521	0.0902854	-0.04197	0.971328	0.0303521
MICAL2	1.11122	1.15532	0.160283	0.227337	-0.0441	0.969895	0.160283
BMP4	1	1.04452	0	0.06268	-0.04452	0.969612	0
AC011625.1	1.15206	1.19777	0.22231	0.293848	-0.04571	0.968813	0.22231
RP11-94B19.7	1	1.04587	0	0.0646109	-0.0458699	0.968706	0
PPP1R17	1	1.04603	0	0.0648401	-0.04603	0.968598	0
PAPSS2	1.54115	1.58826	0.910264	1.00686	-0.0471101	0.967873	0.910264
VRK2	1.19262	1.24032	0.285675	0.362509	-0.0476999	0.967478	0.285675
RCN1	4.20589	4.25535	16.4544	17.098	-0.0494599	0.966298	16.4544
STEAP1	1	1.05056	0	0.0713337	-0.05056	0.965561	0
GAGE2A	1	1.05185	0	0.0731866	-0.05185	0.964699	0
GAGE12G	1	1.05194	0	0.0733159	-0.05194	0.964638	0
RAD51AP1	4.68339	4.73538	23.6945	24.6374	-0.05199	0.964605	23.6945
PHGDH	5.20912	5.26328	34.9914	36.4065	-0.0541601	0.963155	34.9914
CD14	1.07268	1.12723	0.103337	0.184389	-0.0545501	0.962895	0.103337
TDRKH	3.12194	3.17665	6.70558	7.04205	-0.0547101	0.962788	6.70558
STEAP3	1.86623	1.92118	1.64579	1.78733	-0.05495	0.962628	1.64579
PTPN14	1.3152	1.37021	0.488368	0.585082	-0.0550101	0.962588	0.488368
UNC5B	5.06571	5.12125	31.4912	32.8057	-0.0555401	0.962234	31.4912
RP11-402P6.9	1	1.05557	0	0.0785393	-0.05557	0.962214	0
CACNG4	3.66956	3.72534	10.7247	11.2263	-0.0557799	0.962074	10.7247
PDGFD	1.16193	1.2179	0.237566	0.326079	-0.0559701	0.961947	0.237566
PLCE1	1.94097	1.99818	1.83964	1.99496	-0.0572101	0.961121	1.83964
PHLDA2	1	1.05722	0	0.0809178	-0.05722	0.961114	0
NID2	1.3183	1.37635	0.493721	0.596107	-0.05805	0.960562	0.493721
RP11-395B7.4	1.13194	1.19208	0.191532	0.284819	-0.06014	0.959171	0.191532
IFITM2	1.0424	1.10287	0.0596511	0.147815	-0.06047	0.958952	0.0596511
ARL4D	4.33854	4.39948	18.2316	19.1045	-0.0609398	0.958639	18.2316
TRHDE	1.04854	1.10989	0.0684355	0.158292	-0.06135	0.958367	0.0684355
VWA5A	1.39676	1.45854	0.633096	0.748301	-0.06178	0.958081	0.633096
FOXD1	1.01069	1.07258	0.0148745	0.103191	-0.06189	0.958008	0.0148745
SNHG3	8.13499	8.19872	279.11	291.806	-0.0637302	0.956787	279.11
CDC25C	2.79084	2.85466	4.92033	5.23333	-0.0638201	0.956727	4.92033
UBE2QL1	2.30815	2.37226	2.95248	3.17752	-0.06411	0.956535	2.95248
SVIL	1.56227	1.62704	0.953182	1.08879	-0.06477	0.956098	0.953182
BLM	3.15507	3.21986	6.90781	7.31697	-0.06479	0.956084	6.90781
DOCK1	1.00694	1.07397	0.00964407	0.105218	-0.06703	0.954601	0.00964407
DPM3	4.41285	4.47989	19.301	20.3142	-0.06704	0.954595	19.301
HMX3	1.02377	1.09205	0.0332251	0.131767	-0.06828	0.953774	0.0332251
HMGCS1	6.53278	6.60172	90.5897	95.1216	-0.0689397	0.953338	90.5897
PIR	4.81325	4.88282	26.1146	27.5036	-0.0695701	0.952922	26.1146
ACTN4	4.33978	4.41071	18.249	19.2694	-0.07093	0.952024	18.249
XAGE1A	1.02602	1.10052	0.0363987	0.14432	-0.0745	0.949671	0.0363987
GNG11	1.21348	1.28847	0.318963	0.442689	-0.07499	0.949349	0.318963
NPTX1	1.02082	1.0965	0.0290719	0.138353	-0.07568	0.948895	0.0290719
ANO6	5.68783	5.7707	49.5475	52.5951	-0.08287	0.944177	49.5475
MYO10	1.13005	1.21353	0.188663	0.319044	-0.08348	0.943778	0.188663
NAPRT1	2.15981	2.24362	2.46856	2.73584	-0.0838099	0.943563	2.46856
TPTE	2.03576	2.12081	2.10039	2.34938	-0.0850501	0.942752	2.10039
TMEM158	1.04579	1.13213	0.0644965	0.191821	-0.0863401	0.941909	0.0644965
BAG3	2.80332	2.89056	4.98045	5.41558	-0.08724	0.941322	4.98045
MAGEA12	6.02002	6.10791	62.8943	66.9706	-0.0878901	0.940898	62.8943
TEAD2	1.16056	1.24855	0.235442	0.376025	-0.08799	0.940833	0.235442
NMT2	2.6487	2.73763	4.27102	4.66974	-0.0889299	0.94022	4.27102
LAMC1	4.62739	4.71691	22.7163	24.2985	-0.08952	0.939835	22.7163
LOXL2	1.30125	1.39117	0.464423	0.622913	-0.08992	0.939575	0.464423
PTGER3	1.19353	1.28397	0.287117	0.435081	-0.09044	0.939236	0.287117
SERPINH1	1.10481	1.19594	0.150706	0.290941	-0.09113	0.938787	0.150706
NEK2	4.32484	4.41803	18.0404	19.3776	-0.0931897	0.937448	18.0404
HIGD2A	5.46556	5.56001	42.1873	45.1769	-0.09445	0.936629	42.1873
EYA1	4.14937	4.24467	15.7454	16.9571	-0.0952997	0.936078	15.7454
TRPA1	1.02188	1.11747	0.0305633	0.169662	-0.09559	0.935889	0.0305633
LINC01050	1.10692	1.2048	0.153853	0.305053	-0.09788	0.934405	0.153853
ADAM12	1.50892	1.60708	0.845969	1.04635	-0.09816	0.934224	0.845969
MMAB	3.59724	3.69746	10.1026	10.9732	-0.10022	0.932891	10.1026
GAGE12H	1	1.10208	0	0.14664	-0.10208	0.931689	0
TOX	1.43705	1.53969	0.707666	0.90732	-0.10264	0.931327	0.707666
TMEM194A	7.654	7.75668	199.411	214.269	-0.10268	0.931301	199.411
GAGE12I	1	1.10341	0	0.148619	-0.10341	0.93083	0
H2AFB3	1	1.10399	0	0.149483	-0.10399	0.930456	0
MPZ	1.77802	1.88216	1.42955	1.68627	-0.10414	0.930359	1.42955
CTAG1A	1.0279	1.13329	0.039054	0.193584	-0.10539	0.929554	0.039054
RP11-108M9.4	1	1.10576	0	0.152122	-0.10576	0.929315	0
MEIS2	1.88313	1.98951	1.68874	1.97102	-0.10638	0.928916	1.68874
NR2F1	1.16429	1.27137	0.241229	0.413907	-0.10708	0.928465	0.241229
MYOF	1.07122	1.1792	0.10121	0.264512	-0.10798	0.927886	0.10121
RPS27L	3.91021	4.0183	13.0346	14.2042	-0.10809	0.927815	13.0346
KNSTRN	4.15883	4.26977	15.8621	17.2899	-0.11094	0.925985	15.8621
VIP	1.41381	1.52516	0.664399	0.878186	-0.11135	0.925721	0.664399
STEAP1B	1.17149	1.2832	0.252442	0.433782	-0.11171	0.92549	0.252442
EPAS1	1.57159	1.68384	0.972321	1.21282	-0.11225	0.925144	0.972321
FAM167A	4.25139	4.36366	17.0457	18.587	-0.11227	0.925131	17.0457
BUB1B	4.50403	4.61708	20.6907	22.5403	-0.11305	0.924631	20.6907
STAP2	1.31801	1.43215	0.49322	0.698486	-0.11414	0.923933	0.49322
ITGA4	1.34634	1.46108	0.542662	0.753144	-0.11474	0.923549	0.542662
CSAG1	5.02951	5.14437	30.6613	33.3679	-0.11486	0.923472	30.6613
SYNM	3.14329	3.25955	6.83537	7.57684	-0.11626	0.922576	6.83537
PDGFRA	1.12448	1.24201	0.180229	0.365278	-0.11753	0.921764	0.180229
CPXM1	4.87312	4.99098	27.3059	29.8006	-0.11786	0.921553	27.3059
MSMO1	4.72513	4.84477	24.4488	26.7357	-0.11964	0.920417	24.4488
NANOS1	2.52956	2.64979	3.77396	4.27576	-0.12023	0.920041	3.77396
NDN	1.45629	1.57697	0.744018	0.983426	-0.12068	0.919754	0.744018
WDR76	4.24895	4.36988	17.0135	18.6759	-0.12093	0.919595	17.0135
GAP43	5.58946	5.71244	46.1499	50.4343	-0.12298	0.918289	46.1499
PCDHB5	3.76804	3.89403	11.6236	12.8669	-0.12599	0.916375	11.6236
SEPT6	5.59933	5.72547	46.4804	50.9101	-0.12614	0.91628	46.4804
HIST1H4F	1	1.12814	0	0.185768	-0.12814	0.91501	0
PHLDA1	1.45623	1.58537	0.743904	1.00085	-0.12914	0.914376	0.743904
TBX2	5.02362	5.15288	30.5282	33.5772	-0.12926	0.9143	30.5282
SHOX2	1.19819	1.32967	0.294516	0.513452	-0.13148	0.912894	0.294516
HSPA1A	6.18767	6.31927	70.8911	77.8527	-0.1316	0.912819	70.8911
TMEM100	1.22362	1.35528	0.33532	0.558468	-0.13166	0.912781	0.33532
SPC25	3.76579	3.90006	11.6024	12.9291	-0.13427	0.911131	11.6024
SLC35F3	1.53136	1.6659	0.890582	1.17312	-0.13454	0.91096	0.890582
ISLR2	1.14875	1.28511	0.217217	0.437006	-0.13636	0.909812	0.217217
TNC	1.04151	1.17801	0.0583809	0.262645	-0.1365	0.909723	0.0583809
FANCD2	2.55813	2.69563	3.88944	4.47837	-0.1375	0.909093	3.88944
RP11-60L3.1	2.70278	2.84063	4.51055	5.16333	-0.13785	0.908873	4.51055
EMILIN1	3.27078	3.40892	7.65168	8.62153	-0.13814	0.90869	7.65168
ANXA5	5.48605	5.62837	42.8194	47.4662	-0.14232	0.906061	42.8194
ZNF704	4.27205	4.41537	17.3204	19.3383	-0.14332	0.905433	17.3204
TSPAN8	2.86325	3.00788	5.27653	6.04382	-0.14463	0.904611	5.27653
PCDH18	1.69162	1.83661	1.23019	1.5717	-0.14499	0.904386	1.23019
MAGEA6	5.89518	6.04363	57.5149	63.9651	-0.14845	0.902219	57.5149
CNTN2	1.08928	1.23912	0.127678	0.360545	-0.14984	0.90135	0.127678
PHYHIPL	4.15062	4.30228	15.7607	17.7295	-0.15166	0.900214	15.7607
LSS	3.6227	3.77576	10.318	11.6967	-0.15306	0.899341	10.318
RP11-760H22.2	1.80865	1.96391	1.50314	1.90118	-0.15526	0.897971	1.50314
CTAG2	1.02804	1.18421	0.039252	0.272389	-0.15617	0.897404	0.039252
KIF11	4.68422	4.84425	23.7093	26.7253	-0.16003	0.895006	23.7093
TOP2A	7.41824	7.58033	169.046	189.384	-0.16209	0.89373	169.046
PFKFB3	2.29418	2.45772	2.90475	3.49348	-0.16354	0.892832	2.90475
C11orf96	4.81896	4.9829	26.2261	29.623	-0.16394	0.892584	26.2261
BDNF	1.15159	1.31571	0.221586	0.489248	-0.16412	0.892473	0.221586
COL4A2	2.33911	2.50347	3.0599	3.67048	-0.16436	0.892324	3.0599
CEP44	3.33435	3.50391	8.08647	9.34441	-0.16956	0.889114	8.08647
TNFRSF10B	2.96275	3.13294	5.79609	6.77221	-0.17019	0.888726	5.79609
DAPK1	2.329	2.50138	3.02457	3.66227	-0.17238	0.887378	3.02457
TFAP2B	3.62661	3.79917	10.3515	11.9208	-0.17256	0.887267	10.3515
HSPA6	1.17961	1.35328	0.265155	0.554923	-0.17367	0.886585	0.265155
GLDC	1.29891	1.47514	0.460429	0.780106	-0.17623	0.885013	0.460429
TUB	4.78299	4.96009	25.5311	29.1269	-0.1771	0.884479	25.5311
SPHK1	1.05006	1.22728	0.070616	0.341252	-0.17722	0.884406	0.070616
CTAG1B	1	1.18334	0	0.271019	-0.18334	0.880662	0
HMOX1	2.12102	2.30457	2.35001	2.9402	-0.18355	0.880534	2.35001
FAM171A1	3.78214	3.96617	11.7574	13.6292	-0.18403	0.880241	11.7574
MAGEA3	5.70257	5.89034	50.0768	57.3156	-0.18777	0.877962	50.0768
NFIL3	3.01693	3.20597	6.09443	7.22769	-0.18904	0.877189	6.09443
GPRC5A	1.19012	1.38345	0.281717	0.608915	-0.19333	0.874585	0.281717
RFC3	4.83038	5.02382	26.4505	30.5327	-0.19344	0.874518	26.4505
CSF1	1.36487	1.56	0.575531	0.948538	-0.19513	0.873494	0.575531
HSD17B7	2.68967	2.8851	4.45166	5.38757	-0.19543	0.873313	4.45166
NCAPG	5.32149	5.51775	37.9879	43.8151	-0.19626	0.87281	37.9879
PTGFR	1.54489	1.7417	0.917818	1.34429	-0.19681	0.872478	0.917818
PODXL2	6.05824	6.25516	64.6365	74.382	-0.19692	0.872411	64.6365
PPAP2B	1.13691	1.3412	0.199095	0.53362	-0.20429	0.867966	0.199095
PREX1	2.94061	3.14503	5.67736	6.84603	-0.20442	0.867887	5.67736
IL13RA1	1.87817	2.08272	1.67608	2.23605	-0.20455	0.867809	1.67608
LOX	1.05548	1.26047	0.0784096	0.395738	-0.20499	0.867545	0.0784096
HSPG2	1.16524	1.37327	0.242705	0.590571	-0.20803	0.865719	0.242705
SDC1	3.23465	3.44414	7.41297	8.88402	-0.20949	0.864843	7.41297
LSMD1	4.35586	4.56661	18.476	21.6966	-0.21075	0.864088	18.476
RPS4Y1	1.20689	1.42191	0.308395	0.6794	-0.21502	0.861534	0.308395
OSMR	1.58483	1.80181	0.999725	1.48657	-0.21698	0.860365	0.999725
SLC6A15	2.49101	2.70802	3.62171	4.53424	-0.21701	0.860347	3.62171
SLC4A8	4.70737	4.9261	24.1252	28.4021	-0.21873	0.859322	24.1252
CAPN2	3.91588	4.13695	13.0938	15.5932	-0.22107	0.857929	13.0938
UTRN	1.0574	1.28048	0.0811775	0.429198	-0.22308	0.856734	0.0811775
BMP7	5.06189	5.28672	31.4026	37.0356	-0.22483	0.855696	31.4026
C1orf53	1.36409	1.59065	0.574139	1.01185	-0.22656	0.85467	0.574139
HSPA1B	6.31834	6.54492	77.8013	91.3721	-0.22658	0.854658	77.8013
RASA3	2.37833	2.6073	3.19935	4.09362	-0.22897	0.853244	3.19935
PTGFRN	4.06835	4.2976	14.7763	17.6656	-0.22925	0.853078	14.7763
OIP5	3.55778	3.78839	9.77602	11.8172	-0.23061	0.852275	9.77602
ADORA2B	2.74218	2.97489	4.69081	5.86197	-0.23271	0.851035	4.69081
RHOU	3.76353	3.99678	11.5811	13.9643	-0.23325	0.850716	11.5811
AKR1B1	5.18074	5.41471	34.2709	40.657	-0.23397	0.850292	34.2709
SSFA2	2.34926	2.58892	3.09563	4.01648	-0.23966	0.846945	3.09563
RGS2	2.33507	2.58077	3.04575	3.98259	-0.2457	0.843406	3.04575
CD99	3.47911	3.7252	9.15107	11.225	-0.24609	0.843179	9.15107
ROBO1	2.4323	2.67875	3.39753	4.40301	-0.24645	0.842968	3.39753
IFITM3	1	1.2465	0	0.372651	-0.2465	0.842939	0
ASF1B	4.10933	4.35626	15.2596	18.4816	-0.24693	0.842688	15.2596
H2AFB2	1	1.24714	0	0.373704	-0.24714	0.842565	0
NUSAP1	5.75905	6.01386	52.156	62.6178	-0.25481	0.838097	52.156
PTK7	4.1191	4.37479	15.3769	18.7464	-0.25569	0.837586	15.3769
ELL2	1.70907	1.9688	1.2695	1.91442	-0.25973	0.835244	1.2695
NT5C1A	3.14255	3.40419	6.83084	8.58677	-0.26164	0.834139	6.83084
DDC	5.95007	6.21338	59.8229	72.2017	-0.26331	0.833174	59.8229
TMPO	6.15255	6.41808	69.1381	83.5135	-0.26553	0.831893	69.1381
PRRX1	1.30884	1.57727	0.477423	0.984047	-0.26843	0.830223	0.477423
FAM163B	2.38409	2.65262	3.22015	4.28808	-0.26853	0.830165	3.22015
CACNA2D3	1.60111	1.87311	1.03377	1.66321	-0.272	0.828171	1.03377
PPP1R16B	5.00306	5.27525	30.0679	36.7265	-0.27219	0.828062	30.0679
ID3	6.67418	6.947	100.124	121.383	-0.27282	0.8277	100.124
AGAP2-AS1	6.92612	7.19896	119.61	144.927	-0.27284	0.827689	119.61
PHPT1	4.3142	4.58957	17.8932	22.0768	-0.27537	0.826238	17.8932
HMGCR	6.06823	6.34422	65.0995	79.2457	-0.27599	0.825883	65.0995
ZWINT	4.78675	5.06709	25.6029	31.5232	-0.28034	0.823397	25.6029
PCOLCE	4.23661	4.51769	16.8515	20.9066	-0.28108	0.822975	16.8515
DUSP23	2.74945	3.03254	4.72461	6.18249	-0.28309	0.821829	4.72461
TCF19	4.12845	4.41563	15.4899	19.3421	-0.28718	0.819502	15.4899
JUP	4.64014	4.92849	22.9357	28.4525	-0.28835	0.818838	22.9357
GATA2	6.9385	7.22925	120.658	148.045	-0.29075	0.817477	120.658
SQLE	5.90495	6.19651	57.9194	71.3391	-0.29156	0.817018	57.9194
GFRA1	2.29212	2.58431	2.89775	3.99729	-0.29219	0.816661	2.89775
SPSB4	4.08811	4.38448	15.0076	18.8862	-0.29637	0.814299	15.0076
EDA2R	2.94055	3.23837	5.67704	7.43727	-0.29782	0.813481	5.67704
GAL	7.28562	7.58378	154.024	189.843	-0.29816	0.813289	154.024
P2RX3	3.61401	3.91477	10.2441	13.0821	-0.30076	0.811825	10.2441
HTRA1	1.3092	1.61218	0.478041	1.05713	-0.30298	0.810576	0.478041
CPNE1	4.62567	4.92914	22.6868	28.4663	-0.30347	0.810301	22.6868
FZD8	1.29435	1.59974	0.452665	1.03089	-0.30539	0.809223	0.452665
CMTM7	1.46392	1.77032	0.758569	1.4113	-0.3064	0.808657	0.758569
RFC5	4.67608	4.98376	23.5647	29.6418	-0.30768	0.80794	23.5647
REST	2.4251	2.7337	3.37066	4.65159	-0.3086	0.807425	3.37066
MTUS1	2.84167	3.15072	5.16849	6.88099	-0.30905	0.807173	5.16849
COL4A1	2.06962	2.38125	2.19776	3.20988	-0.31163	0.805731	2.19776
SOX11	3.83158	4.14379	12.2371	15.6769	-0.31221	0.805407	12.2371
AK5	1.58107	1.89562	0.991917	1.72082	-0.31455	0.804102	0.991917
EFNA5	2.32478	2.6396	3.00989	4.23159	-0.31482	0.803951	3.00989
RP3-510D11.1	1.64433	1.95943	1.12603	1.88908	-0.3151	0.803795	1.12603
GAS1	1.41254	1.72798	0.662054	1.31264	-0.31544	0.803606	0.662054
RPL37A	6.71244	7.02966	102.869	128.659	-0.31722	0.802615	102.869
SSTR2	3.47517	3.79427	9.12066	11.8736	-0.3191	0.80157	9.12066
TMEM123	5.3553	5.67481	38.9361	49.0844	-0.31951	0.801342	38.9361
SCARF2	1.39376	1.7169	0.627626	1.28729	-0.32314	0.799328	0.627626
CRTAP	2.82546	3.14863	5.0884	6.86813	-0.32317	0.799312	5.0884
PDZD4	4.63683	4.96	22.8785	29.125	-0.32317	0.799312	22.8785
EDNRA	2.0819	2.40685	2.23364	3.30315	-0.32495	0.798326	2.23364
BAALC	4.55894	4.88424	21.571	27.5327	-0.3253	0.798132	21.571
LPAR3	2.05105	2.37846	2.14407	3.19981	-0.32741	0.796966	2.14407
PRC1	5.21458	5.54294	35.1317	44.622	-0.32836	0.796441	35.1317
CDKN2A	3.12958	3.45874	6.7518	8.99473	-0.32916	0.796	6.7518
TPBG	1.19952	1.55053	0.296632	0.929247	-0.35101	0.784035	0.296632
KIF4A	4.7184	5.07	24.3257	31.5909	-0.3516	0.783714	24.3257
TBC1D8	1.84144	2.19813	1.58368	2.58884	-0.35669	0.780954	1.58368
HS6ST3	1.86578	2.22605	1.64465	2.67851	-0.36027	0.779019	1.64465
NSG2	7.21852	7.58246	146.933	189.667	-0.36394	0.77704	146.933
HAND2	6.49655	6.86065	88.2935	114.215	-0.3641	0.776953	88.2935
GALNT13	1.88667	2.25148	1.69781	2.76171	-0.36481	0.776571	1.69781
NSDHL	4.41764	4.78823	19.3719	25.6313	-0.37059	0.773466	19.3719
RAD51	3.32072	3.6974	7.99163	10.9726	-0.37668	0.770208	7.99163
RP11-143K11.1	2.39259	2.77278	3.25099	4.83424	-0.38019	0.768336	3.25099
WASF1	3.69245	4.07583	10.9282	14.8635	-0.38338	0.766639	10.9282
GINS1	3.9426	4.32671	13.3759	18.0664	-0.38411	0.766251	13.3759
ENOX1	1.77415	2.15937	1.42036	2.4672	-0.38522	0.765662	1.42036
BUB3	5.62783	6.01344	47.4477	62.599	-0.38561	0.765455	47.4477
ITGA6	5.24214	5.63038	35.8479	47.5351	-0.38824	0.764061	35.8479
EYA4	4.30699	4.69897	17.794	23.9735	-0.39198	0.762083	17.794
RFTN1	2.15063	2.54671	2.44022	3.843	-0.39608	0.75992	2.44022
HMGB2	6.50014	6.8971	88.5185	117.188	-0.39696	0.759457	88.5185
PHF19	3.09156	3.48943	6.52417	9.23112	-0.39787	0.758978	6.52417
KPNA2	6.71638	7.11512	103.155	136.632	-0.39874	0.758521	103.155
LZTS1	3.5109	3.91488	9.39951	13.0833	-0.40398	0.75577	9.39951
TROAP	3.70714	4.12113	11.0605	15.4014	-0.41399	0.750545	11.0605
ALCAM	2.77693	3.20021	4.85392	7.19093	-0.42328	0.745727	4.85392
PCDH1	3.68351	4.1095	10.8483	15.2617	-0.42599	0.744328	10.8483
LRIG3	1.56837	1.99759	0.965694	1.99332	-0.42922	0.742663	0.965694
FHL2	2.18869	2.61835	2.55891	4.14047	-0.42966	0.742437	2.55891
GNB2L1	6.97602	7.40615	123.89	167.619	-0.43013	0.742195	123.89
GTSE1	4.00444	4.43738	14.0493	19.6663	-0.43294	0.740751	14.0493
ARVCF	4.59923	5.03579	22.2385	30.8038	-0.43656	0.738894	22.2385
POMZP3	3.0898	3.52736	6.51378	9.53031	-0.43756	0.738382	6.51378
NTRK3	1.1736	1.61299	0.255739	1.05885	-0.43939	0.737446	0.255739
CLU	6.43111	6.87444	84.2893	115.331	-0.44333	0.735435	84.2893
FEN1	4.58625	5.02999	22.0214	30.6722	-0.44374	0.735226	22.0214
ZNF521	1.62754	2.07186	1.08986	2.20428	-0.44432	0.734931	1.08986
SKA1	3.78512	4.23206	11.7859	16.7922	-0.44694	0.733597	11.7859
SLC35F2	1.65215	2.09998	1.14302	2.28703	-0.44783	0.733145	1.14302
SMO	2.5906	3.04393	4.02349	6.24735	-0.45333	0.730355	4.02349
COL18A1	1.57678	2.03353	0.983033	2.09405	-0.45675	0.728626	0.983033
CCNA2	5.92521	6.38575	58.7667	81.6185	-0.46054	0.726714	58.7667
ROR2	1.73691	2.20064	1.3332	2.59683	-0.46373	0.725109	1.3332
SPAG5	4.78301	5.24728	25.5315	35.983	-0.46427	0.724838	25.5315
PHLDA3	3.09605	3.56166	6.55074	9.80773	-0.46561	0.724165	6.55074
PHOX2B	6.41092	6.87662	83.0901	115.508	-0.4657	0.72412	83.0901
KIF18B	3.42853	3.89478	8.76689	12.8746	-0.46625	0.723844	8.76689
MCM10	3.83283	4.29996	12.2494	17.6978	-0.46713	0.723402	12.2494
PTTG1	5.38651	5.85606	39.8313	55.9228	-0.46955	0.72219	39.8313
CDC6	5.14802	5.61885	33.4575	47.1408	-0.47083	0.721549	33.4575
LMNB1	5.62568	6.09919	47.374	66.555	-0.47351	0.72021	47.374
RP11-561B11.6	1.3456	1.82104	0.541359	1.53336	-0.47544	0.719247	0.541359
NCAPH	3.86243	4.33967	12.5448	18.2475	-0.47724	0.718351	12.5448
ESPL1	3.14473	3.62328	6.84419	10.323	-0.47855	0.717699	6.84419
E2F2	3.53692	4.0183	9.60697	14.2042	-0.48138	0.716292	9.60697
HIST1H1E	9.41553	9.89722	680.9	951.586	-0.481689	0.716139	680.9
SFMBT2	1.64508	2.13072	1.12765	2.37936	-0.48564	0.71418	1.12765
SYT1	4.27264	4.76485	17.3283	25.1871	-0.49221	0.710935	17.3283
CDCA5	3.60514	4.09856	10.169	15.1313	-0.49342	0.710339	10.169
IGFBP2	3.33555	3.82939	8.09487	12.2155	-0.49384	0.710132	8.09487
BAMBI	3.22926	3.72844	7.37787	11.2548	-0.49918	0.707509	7.37787
HIST1H3E	7.6311	8.13235	196.239	278.596	-0.50125	0.706494	196.239
ID4	1.53504	2.04493	0.897965	2.12653	-0.50989	0.702276	0.897965
CDKN2C	4.72243	5.23314	24.3993	35.6125	-0.51071	0.701877	24.3993
EPHA7	1.57667	2.08894	0.982806	2.25435	-0.51227	0.701118	0.982806
HIST1H3I	7.91933	8.43276	240.078	343.552	-0.51343	0.700555	240.078
FOXM1	4.46598	4.98564	20.1001	29.6831	-0.51966	0.697536	20.1001
CITED2	2.70942	3.23127	4.54059	7.39094	-0.52185	0.696478	4.54059
GPC3	1.64212	2.16553	1.12124	2.48631	-0.52341	0.695725	1.12124
THY1	5.08057	5.60596	31.8379	46.7037	-0.52539	0.694771	31.8379
SESN3	3.51869	4.05317	9.46123	14.6007	-0.53448	0.690407	9.46123
RGS4	4.29774	4.83306	17.6675	26.5034	-0.53532	0.690006	17.6675
KIFC1	4.54015	5.07804	21.266	31.7787	-0.53789	0.688778	21.266
NELL2	4.95553	5.49754	29.0287	43.1777	-0.54201	0.686813	29.0287
SPARC	6.41879	6.96218	83.5556	122.688	-0.54339	0.686157	83.5556
LFNG	1.47221	2.01835	0.774466	2.0512	-0.54614	0.68485	0.774466
EPB41L3	3.50387	4.05163	9.3441	14.583	-0.54776	0.684081	9.3441
ACTA2	1.8621	2.4146	1.63536	3.33172	-0.5525	0.681838	1.63536
HMGA1	6.02158	6.57749	62.9645	93.504	-0.55591	0.680228	62.9645
FBN1	1.83321	2.39262	1.56329	3.2511	-0.55941	0.67858	1.56329
ID1	5.76001	6.32139	52.1921	77.9702	-0.56138	0.677653	52.1921
RIIAD1	2.82489	3.3891	5.0856	8.47661	-0.56421	0.676326	5.0856
GRK5	3.11306	3.68544	6.65216	10.8655	-0.57238	0.672506	6.65216
SYT9	2.93516	3.50793	5.64841	9.37607	-0.57277	0.672325	5.64841
ADRA2C	3.81431	4.39176	12.0677	18.9919	-0.57745	0.670147	12.0677
CDC45	4.37785	4.95549	18.7905	29.0278	-0.57764	0.670059	18.7905
LY6E	2.42392	3.00281	3.36627	6.0156	-0.57889	0.669479	3.36627
TPM2	3.33903	3.91828	8.11925	13.1189	-0.57925	0.669312	8.11925
RRM2	5.60621	6.18585	46.7122	70.7992	-0.57964	0.669131	46.7122
KIF2C	4.55189	5.13548	21.4561	33.1507	-0.58359	0.667301	21.4561
TNFRSF21	3.70099	4.28528	11.005	17.4984	-0.58429	0.666977	11.005
AURKA	5.13698	5.72772	33.1872	50.9926	-0.59074	0.664002	33.1872
E2F1	5.94002	6.53564	59.3938	90.7734	-0.59562	0.66176	59.3938
PTMA	7.9747	8.57158	249.55	378.454	-0.59688	0.661182	249.55
CDCA8	4.31944	4.91656	17.9655	28.2017	-0.59712	0.661072	17.9655
GPX1	4.65352	5.25242	23.168	36.1185	-0.5989	0.660257	23.168
AARS2	4.73012	5.33331	24.5404	38.3168	-0.60319	0.658297	24.5404
TRIP13	4.21286	4.81826	16.5437	26.2125	-0.6054	0.657289	16.5437
MCM2	5.71662	6.32304	50.5865	78.0617	-0.60642	0.656825	50.5865
TPX2	5.68978	6.29813	49.6172	76.6912	-0.60835	0.655947	49.6172
TMEM97	5.30091	5.91298	37.4215	58.2538	-0.61207	0.654257	37.4215
TUBA1C	7.09462	7.7074	134.676	207.006	-0.61278	0.653936	134.676
CCNB2	5.10074	5.71649	32.3143	50.5817	-0.61575	0.652591	32.3143
POLR2L	4.5379	5.15513	21.2297	33.6327	-0.61723	0.651921	21.2297
CEBPD	1.27	1.88876	0.411616	1.70317	-0.61876	0.65123	0.411616
ORC1	3.01778	3.63696	6.0992	10.4404	-0.61918	0.651041	6.0992
GINS2	4.17295	4.79495	16.0378	25.7603	-0.622	0.649769	16.0378
ZNF423	2.58017	3.20499	3.9801	7.22143	-0.62482	0.648501	3.9801
SYN2	2.3734	3.00307	3.18161	6.01704	-0.62967	0.646324	3.18161
UBE2C	6.64197	7.27388	97.8694	152.759	-0.63191	0.645322	97.8694
MSX1	1.12688	1.78999	0.18386	1.45812	-0.66311	0.631516	0.18386
NXPH2	1.62035	2.29328	1.0745	2.90169	-0.67293	0.627232	1.0745
FRMD3	1.56659	2.24107	0.962038	2.72748	-0.67448	0.626558	0.962038
HSD17B10	6.21922	6.89938	72.5027	117.377	-0.68016	0.624096	72.5027
SLIT3	3.95348	4.65994	13.4923	23.2803	-0.70646	0.612822	13.4923
LPHN2	3.67894	4.39206	10.8077	18.9963	-0.71312	0.61	10.8077
HIST1H4C	10.2617	10.9757	1225.66	2011.79	-0.714001	0.609627	1225.66
WLS	3.90647	4.62422	12.9956	22.662	-0.71775	0.608045	12.9956
PRPH	6.04403	6.76301	63.9834	106.61	-0.71898	0.607527	63.9834
LAMP5	1.20502	1.92511	0.305405	1.79766	-0.72009	0.60706	0.305405
SOCS3	2.39802	3.12526	3.27079	6.72564	-0.72724	0.604058	3.27079
GABRA5	1.09812	1.82543	0.140755	1.54413	-0.72731	0.604029	0.140755
TMTC1	2.13297	2.86345	2.3862	5.27754	-0.73048	0.602703	2.3862
CENPM	4.36081	5.09257	18.5463	32.1206	-0.73176	0.602169	18.5463
PVRL3	3.01928	3.75258	6.10763	11.4784	-0.7333	0.601526	6.10763
DHCR24	5.00945	5.74333	30.2103	51.5691	-0.73388	0.601285	30.2103
CCNB1	6.42405	7.1644	83.8681	141.45	-0.74035	0.598594	83.8681
BIRC5	5.65764	6.39823	48.48	82.345	-0.74059	0.598495	48.48
IMPDH2	4.49597	5.24342	20.5643	35.8815	-0.74745	0.595655	20.5643
FAM83D	4.91698	5.68175	28.2105	49.3307	-0.76477	0.588547	28.2105
RPS5	6.57915	7.35414	93.614	161.613	-0.77499	0.584393	93.614
PARVA	3.00616	3.78132	6.03423	11.7496	-0.77516	0.584324	6.03423
KIF20A	4.87178	5.65124	27.2787	48.2566	-0.77946	0.582585	27.2787
ENC1	4.49084	5.2804	20.4842	36.865	-0.78956	0.578521	20.4842
RP1-212P9.2	3.352	4.14419	8.21063	15.6818	-0.79219	0.577467	8.21063
LINC00682	4.80572	5.60525	25.9683	46.6798	-0.79953	0.574536	25.9683
HS3ST3A1	1.16176	1.97311	0.237302	1.92614	-0.81135	0.569848	0.237302
FAM64A	5.01378	5.83386	30.3071	55.0383	-0.82008	0.566411	30.3071
PROKR2	1.77289	2.59647	1.41738	4.04805	-0.82358	0.565038	1.41738
HIST1H3B	9.96111	10.785	994.765	1762.45	-0.82389	0.564917	994.765
PLK1	3.27637	4.10471	7.68915	15.2045	-0.82834	0.563177	7.68915
HIST2H3D	7.75457	8.58385	213.952	381.704	-0.82928	0.56281	213.952
FRMD6	2.22087	3.05439	2.66174	6.30736	-0.83352	0.561158	2.66174
HIST1H3F	8.78451	9.62189	438.962	785.912	-0.83738	0.559659	438.962
TP53	3.66992	4.5083	10.7279	20.758	-0.83838	0.559271	10.7279
HIST2H3C	6.73511	7.57409	104.53	188.558	-0.83898	0.559039	104.53
FEV	3.61958	4.46493	10.2914	20.084	-0.84535	0.556576	10.2914
HIST1H2BH	8.90719	9.75898	478.1	864.454	-0.851789	0.554097	478.1
HIST3H2A	5.96239	6.81736	60.3531	110.779	-0.85497	0.552877	60.3531
AURKB	4.8283	5.69451	26.4095	49.7867	-0.86621	0.548586	26.4095
ASTN2	2.90024	3.7691	5.46551	11.6336	-0.86886	0.547579	5.46551
CHRFAM7A	2.46526	3.3345	3.52226	8.08752	-0.86924	0.547435	3.52226
TK1	5.16754	6.04406	33.9405	63.9847	-0.87652	0.54468	33.9405
HIST2H2AC	8.49696	9.3745	359.277	661.752	-0.877541	0.544295	359.277
HIST2H3A	6.64026	7.52303	97.7511	181.932	-0.88277	0.542325	97.7511
SKP2	4.80869	5.69848	26.0259	49.9294	-0.88979	0.539693	26.0259
SAPCD2	2.84252	3.7357	5.17272	11.3216	-0.89318	0.538426	5.17272
LIFR	3.57674	4.47119	9.9318	20.18	-0.89445	0.537952	9.9318
HIST1H4A	7.25133	8.1477	150.359	281.597	-0.89637	0.537237	150.359
HIST1H4L	5.93585	6.83817	59.2166	112.418	-0.90232	0.535026	59.2166
PPFIBP1	1.15471	2.06248	0.226396	2.17704	-0.90777	0.533008	0.226396
STOM	2.92031	3.83995	5.57009	12.3199	-0.91964	0.528641	5.57009
HIST1H2BE	6.04088	6.96664	63.8394	123.074	-0.92576	0.526403	63.8394
TMEM108	1.85938	2.79102	1.62852	4.92119	-0.93164	0.524262	1.62852
HIST1H3C	8.83497	9.76797	454.658	869.871	-0.933	0.523768	454.658
PMP22	3.88635	4.8305	12.7879	26.4528	-0.94415	0.519736	12.7879
INSM2	1.23222	2.17838	0.349282	2.52645	-0.94616	0.519012	0.349282
HIST1H2BG	8.7918	9.73853	441.196	852.259	-0.946731	0.518807	441.196
HIST1H1B	9.26951	10.2178	615.164	1188.87	-0.94829	0.518246	615.164
PRKCA	1.97043	2.91993	1.91885	5.56809	-0.9495	0.517812	1.91885
CDC20	4.80988	5.76919	26.049	52.538	-0.95931	0.514303	26.049
PTPRU	2.25424	3.216	2.77083	7.29207	-0.96176	0.51343	2.77083
MYBL2	6.35042	7.31613	79.5956	157.358	-0.96571	0.512026	79.5956
FJX1	2.89041	3.86001	5.41481	12.5204	-0.9696	0.510648	5.41481
HIST1H3G	8.36384	9.3418	327.433	646.876	-0.97796	0.507697	327.433
MAP3K1	4.96105	5.94294	29.1476	59.5182	-0.98189	0.506316	29.1476
HIST2H4B	7.00546	7.98833	126.485	251.938	-0.98287	0.505972	126.485
HIST1H4I	5.93152	6.924	59.0331	119.432	-0.99248	0.502613	59.0331
RIMS4	4.73918	5.73453	24.7076	51.2434	-0.99535	0.501614	24.7076
MATN2	2.14745	3.14953	2.43044	6.87366	-1.00208	0.49928	2.43044
HIST2H4A	6.5304	7.53927	90.4371	184.014	-1.00887	0.496935	90.4371
ISL1	3.77694	4.78618	11.7079	25.592	-1.00924	0.496808	11.7079
HIST1H3J	6.63985	7.65915	97.7227	200.131	-1.0193	0.493356	97.7227
HDAC9	1.6967	2.72287	1.24159	4.60185	-1.02617	0.491012	1.24159
HIST1H4H	9.47543	10.5032	709.85	1449.37	-1.02777	0.490468	709.85
RP11-909M7.3	4.3145	5.34484	17.8973	38.6403	-1.03034	0.489595	17.8973
HIST1H3D	8.75897	9.81535	431.224	898.979	-1.05638	0.480837	431.224
HIST1H2AD	8.14809	9.21287	281.674	591.404	-1.06478	0.478046	281.674
HIST2H2BE	5.9287	6.99414	58.9139	125.481	-1.06544	0.477827	58.9139
SHISA2	1.50149	2.56842	0.83135	3.93159	-1.06693	0.477334	0.83135
HIST2H2AA3	7.20072	8.26822	145.107	306.306	-1.0675	0.477145	145.107
NSG1	3.69344	4.7612	10.9371	25.1184	-1.06776	0.477059	10.9371
HIST1H2AI	8.49771	9.56937	359.465	757.744	-1.07166	0.475771	359.465
CHRNA7	2.81618	3.89726	5.04295	12.9002	-1.08108	0.472675	5.04295
RP5-998N21.10	3.97762	5.06693	13.7537	31.5195	-1.08931	0.469986	13.7537
HIST1H2AG	6.67335	7.77274	100.065	216.689	-1.09939	0.466714	100.065
MYCN	7.19532	8.30097	144.557	313.385	-1.10565	0.464693	144.557
HIST2H2AA4	7.88184	8.98904	233.869	506.125	-1.1072	0.464194	233.869
HIST1H2BB	8.03991	9.15492	261.181	568.04	-1.11501	0.461688	261.181
KCNH1	1.22664	2.34583	0.340213	3.08353	-1.11919	0.460352	0.340213
PPP2R2B	1.93281	3.05338	1.81798	6.30155	-1.12057	0.459912	1.81798
CTSV	3.7723	4.89813	11.6639	27.8184	-1.12583	0.458238	11.6639
C1QL1	3.27429	4.403	7.67519	19.1561	-1.12871	0.457325	7.67519
HIST2H2BF	7.9946	9.12573	253.044	556.622	-1.13113	0.456558	253.044
HIST1H3H	7.97456	9.10904	249.525	550.197	-1.13448	0.455499	249.525
HIST2H2AB	7.01541	8.15083	127.375	282.213	-1.13542	0.455202	127.375
HIST1H2BJ	6.7275	7.8724	103.969	232.33	-1.1449	0.452221	103.969
HIST3H2BB	7.50552	8.65104	179.713	399.997	-1.14552	0.452027	179.713
HIST1H2AH	8.29538	9.4489	312.165	696.88	-1.15352	0.449527	312.165
METTL7A	4.91148	6.07249	28.0956	65.2979	-1.16101	0.447199	28.0956
HIST1H2AJ	8.58909	9.75243	383.1	860.529	-1.16334	0.446478	383.1
EGLN3	2.54468	3.71093	3.83479	11.0949	-1.16625	0.445578	3.83479
HIST1H2BI	7.86934	9.03589	231.834	522.897	-1.16655	0.445485	231.834
FAM19A5	3.18592	4.35657	7.10034	18.486	-1.17065	0.444221	7.10034
HIST1H2AL	7.21918	8.39899	147.001	335.558	-1.17981	0.44141	147.001
HIST1H2BK	9.05178	10.2358	528.71	1203.82	-1.18402	0.440123	528.71
HIST1H2BO	7.5427	8.73068	184.457	422.812	-1.18798	0.438917	184.457
TXNIP	4.12936	5.32043	15.5009	37.9585	-1.19107	0.437978	15.5009
NFKBIE	4.41628	5.61294	19.3517	46.9399	-1.19666	0.436284	19.3517
HIST1H2AB	7.31931	8.54871	157.71	372.471	-1.2294	0.426495	157.71
HIST1H2BC	7.96568	9.22111	247.982	594.803	-1.25543	0.418869	247.982
FIGF	1.55651	2.81255	0.941414	5.02525	-1.25604	0.418692	0.941414
HIST1H2BL	7.76114	9.02219	214.938	517.936	-1.26105	0.41724	214.938
ARHGEF28	2.8711	4.13549	5.31623	15.5755	-1.26439	0.416275	5.31623
SFRP1	4.49506	5.77071	20.5501	52.5955	-1.27565	0.413039	20.5501
FBP1	1.6904	3.00174	1.22746	6.00965	-1.31134	0.402946	1.22746
HIST1H2BM	7.75567	9.07177	214.117	536.115	-1.3161	0.401619	214.117
MARCH11	2.63942	3.96539	4.23081	13.6207	-1.32597	0.398881	4.23081
SPRY2	2.4459	3.78488	3.44865	11.7836	-1.33898	0.3953	3.44865
HIST1H2BF	6.2763	7.61811	75.5094	194.463	-1.34181	0.394525	75.5094
CD9	4.84217	6.19174	26.6839	71.097	-1.34957	0.392409	26.6839
FAT1	1.96248	3.32111	1.89731	7.99433	-1.35863	0.389952	1.89731
UNC5C	3.0166	4.38273	6.09258	18.8609	-1.36613	0.38793	6.09258
RIMS3	4.35417	5.74308	18.452	51.5599	-1.38891	0.381853	18.452
LIX1	4.42234	5.81904	19.4416	54.4554	-1.3967	0.379797	19.4416
HK2	1.83527	3.24016	1.56838	7.44899	-1.40489	0.377647	1.56838
IGFBPL1	5.66835	7.08844	48.8561	134.092	-1.42009	0.373689	48.8561
CNGB1	1.97685	3.41807	1.93633	8.68911	-1.44122	0.368256	1.93633
SMCO4	2.90951	4.38717	5.51363	18.9252	-1.47766	0.359071	5.51363
IGFBP4	5.27926	6.81077	36.8343	110.265	-1.53151	0.345915	36.8343
AF003625.3	4.6278	6.2633	22.7233	74.8141	-1.6355	0.321859	22.7233
IGFBP3	1.31035	2.94681	0.480017	5.71042	-1.63646	0.321645	0.480017
CXCR4	1.8738	3.51967	1.66497	9.46902	-1.64587	0.319554	1.66497
LAYN	2.50797	4.17671	3.68819	16.0849	-1.66874	0.314528	3.68819
HTR3B	1.08264	2.78506	0.117908	4.89266	-1.70242	0.30727	0.117908
SLC10A4	5.1396	6.84368	33.2512	112.856	-1.70408	0.306917	33.2512
SDC2	4.0036	5.72109	14.04	50.7497	-1.71749	0.304077	14.04
MAOA	4.2581	5.99048	17.1344	61.5791	-1.73238	0.300955	17.1344
KCNJ8	2.27973	4.0209	2.85587	14.2335	-1.74117	0.299127	2.85587
VIM	5.20569	6.99815	34.9036	125.836	-1.79246	0.288679	34.9036
ARHGAP36	2.2447	4.04047	2.73939	14.4552	-1.79577	0.288018	2.73939
ADCYAP1R1	2.42593	4.24921	3.37375	17.0169	-1.82328	0.282578	3.37375
ASS1	5.97546	7.83258	60.9206	225.951	-1.85712	0.276027	60.9206
GFRA2	3.1238	5.07458	6.71681	31.6977	-1.95078	0.258676	6.71681
OLFM1	4.05616	6.01125	14.6351	62.501	-1.95509	0.257905	14.6351
CHST15	1.41423	3.3835	0.665174	8.43602	-1.96927	0.255382	0.665174
HAND1	4.50177	6.50069	20.6552	88.553	-1.99892	0.250187	20.6552
ITGA11	1.45803	3.46909	0.74733	9.07389	-2.01106	0.248091	0.74733
GPR50	4.23434	6.25155	16.8219	74.1911	-2.01721	0.247035	16.8219
DOK4	6.06677	8.11605	65.0316	275.443	-2.04928	0.241605	65.0316
ADRA2A	1.72669	3.80886	1.30968	12.0146	-2.08217	0.236159	1.30968
CRABP1	7.13628	9.22688	138.681	597.194	-2.0906	0.234783	138.681
SAMD11	1.73362	3.9612	1.32561	13.5754	-2.22758	0.213517	1.32561
DBH	5.69982	7.9898	49.9777	252.196	-2.28998	0.204478	49.9777
TNNT2	1.2258	3.53175	0.338851	9.56545	-2.30595	0.202227	0.338851
KCTD12	3.09145	5.46771	6.52352	42.2532	-2.37626	0.192608	6.52352
DLK1	5.37168	7.79012	39.4035	219.34	-2.41844	0.187058	39.4035
ASCL1	4.69773	7.14857	23.9512	139.884	-2.45084	0.182904	23.9512
ADCYAP1	2.53362	5.11008	3.79023	32.5372	-2.57646	0.167652	3.79023
CHGA	6.71665	9.33932	103.175	645.762	-2.62267	0.162367	103.175
MFAP4	2.57692	5.53618	3.96665	44.4041	-2.95926	0.12858	3.96665
HTR3A	3.67797	6.67797	10.7991	100.393	-3	0.125	10.7991
NPY	3.13281	6.29355	6.77142	76.4418	-3.16074	0.111821	6.77142
SULF2	2.59177	5.92033	4.02838	58.5615	-3.32856	0.0995414	4.02838

## Sheet: CHLA90
Table S10. Gene expression in differentiated and undifferentiated CHLA90 cells.									D: differentiated cells with retinoic acid
									C: control (undifferentiated cells)
Gene	CHLA90D	CHLA90C	FPKM_CHLA90D	FPKM_CHLA90C	D-C	FOLD D/C	FPKM_CHLA90D
CYP26A1	6.58348	1.05919	93.9014	0.0837613	5.52429	46.0232	93.9014
CGA	6.72962	1.70946	104.125	1.27038	5.02016	32.4503	104.125
NPPB	5.61227	1.37843	46.9172	0.599853	4.23384	18.8154	46.9172
CRABP2	6.52919	2.66725	90.3596	4.35217	3.86194	14.5398	90.3596
FAM167A	4.53099	1.60118	21.1187	1.03391	2.92981	7.6201	21.1187
TGM2	5.29059	2.48097	37.1405	3.58273	2.80962	7.011	37.1405
LRAT	4.57786	1.7922	21.8821	1.46343	2.78566	6.89552	21.8821
CYP26B1	3.74372	1	11.3959	0	2.74372	6.69795	11.3959
ANGPTL4	4.28319	1.64715	17.4701	1.13214	2.63604	6.21623	17.4701
IGFBP6	6.95809	4.7611	122.335	25.1165	2.19699	4.58522	122.335
AQP11	3.92982	1.74889	13.2403	1.361	2.18093	4.53446	13.2403
COMP	3.18124	1.00805	7.07086	0.0111908	2.17319	4.5102	7.07086
CTSB	7.23358	5.36036	148.496	39.0799	1.87322	3.66349	148.496
C10orf54	3.32488	1.519	8.02048	0.865923	1.80588	3.49642	8.02048
NID2	5.2947	3.51908	37.2522	9.46433	1.77562	3.42385	37.2522
WDR86	3.09814	1.34155	6.56314	0.534234	1.75659	3.37899	6.56314
NPC2	7.79367	6.14108	219.885	68.5747	1.65259	3.14398	219.885
RAMP1	4.67309	3.02798	23.5118	6.15667	1.64511	3.12772	23.5118
VGF	3.19351	1.65749	7.14834	1.15467	1.53602	2.89993	7.14834
RP11-474O21.5	6.59754	5.06927	94.8406	31.5739	1.52827	2.8844	94.8406
LOXL2	6.32715	4.84774	78.2901	26.7949	1.47941	2.78835	78.2901
PTGER2	4.5712	3.12423	21.7721	6.71941	1.44697	2.72635	21.7721
KIF26A	4.80872	3.41309	26.0265	8.65228	1.39563	2.63103	26.0265
HIST3H2A	7.7461	6.4038	212.688	82.6712	1.3423	2.53555	212.688
FLNB	6.85203	5.52045	113.522	43.9009	1.33158	2.51678	113.522
NES	7.06534	5.7777	131.93	52.8607	1.28764	2.44128	131.93
RARB	5.49121	4.23096	42.9799	16.7778	1.26025	2.39537	42.9799
IFFO2	2.45362	1.23462	3.47789	0.353194	1.219	2.32785	3.47789
KRT18	8.06555	6.84845	265.9	113.236	1.2171	2.32479	265.9
BDNF	2.76203	1.54539	4.7835	0.91883	1.21664	2.32405	4.7835
TFPI2	3.61136	2.40841	10.2216	3.30889	1.20295	2.3021	10.2216
C4orf48	4.93119	3.76168	28.5096	11.5637	1.16951	2.24935	28.5096
RASL10B	5.02788	3.8601	30.6244	12.5213	1.16778	2.24666	30.6244
S100A16	2.78593	1.62336	4.89681	1.08092	1.16257	2.23856	4.89681
THBD	2.14877	1	2.4345	0	1.14877	2.21725	2.4345
LTBP3	4.07562	2.92833	14.861	5.61229	1.14729	2.21497	14.861
RP11-332H18.4	3.44048	2.30278	8.85645	2.93408	1.1377	2.2003	8.85645
PLAU	3.27071	2.1616	7.65121	2.47411	1.10911	2.15713	7.65121
CCDC71L	5.00862	3.90146	30.1918	12.9436	1.10716	2.15421	30.1918
KRT8	5.1377	4.05949	33.2048	14.6736	1.07821	2.11141	33.2048
NMT2	6.87943	5.82004	115.737	54.4946	1.05939	2.08405	115.737
CRLF1	2.04014	1.00827	2.11285	0.0114976	1.03187	2.04467	2.11285
COL4A1	4.44595	3.41956	19.7954	8.70016	1.02639	2.03692	19.7954
ABCA1	2.29599	1.27608	2.91091	0.4218	1.01991	2.02779	2.91091
DHRS3	7.08129	6.06157	133.419	64.7905	1.01972	2.02752	133.419
SOX9	3.60268	2.61076	10.1483	4.10825	0.99192	1.98883	10.1483
SERPINE1	6.63424	5.66571	97.3357	48.7632	0.96853	1.95685	97.3357
MYO1E	4.63971	3.67819	22.9283	10.801	0.96152	1.94736	22.9283
GDF15	2.15196	1.19067	2.44431	0.282587	0.96129	1.94705	2.44431
PDLIM5	4.20444	3.25245	16.4358	7.52983	0.95199	1.93454	16.4358
CEBPD	3.38596	2.43525	8.45383	3.40858	0.95071	1.93282	8.45383
TBX2	2.91193	1.98628	5.52624	1.96214	0.92565	1.89954	5.52624
CFI	4.97579	4.06983	29.4675	14.7935	0.90596	1.87379	29.4675
ITGA2	4.45927	3.55668	19.9975	9.76704	0.90259	1.86942	19.9975
ZBED5	3.70724	2.8197	11.0614	5.06016	0.88754	1.85002	11.0614
FOSL1	3.07029	2.2164	6.39942	2.64732	0.85389	1.80737	6.39942
NSG1	2.09098	1.25721	2.26037	0.39033	0.83377	1.78234	2.26037
ID1	7.41197	6.57989	168.304	93.663	0.83208	1.78025	168.304
PHLDA1	3.17762	2.36857	7.04813	3.16429	0.80905	1.75206	7.04813
LHFPL2	3.38037	2.57681	8.4134	3.96619	0.80356	1.7454	8.4134
HLA-C	3.08508	2.28636	6.48597	2.87824	0.79872	1.73956	6.48597
EMP1	3.34266	2.54549	8.14474	3.83806	0.79717	1.73769	8.14474
RGS2	3.48902	2.69457	9.22793	4.47361	0.79445	1.73442	9.22793
FAM84B	3.34015	2.55518	8.12711	3.87741	0.78497	1.72306	8.12711
AC017048.3	3.32866	2.55859	8.04677	3.89132	0.77007	1.70535	8.04677
RBP1	4.16112	3.39134	15.8905	8.49289	0.76978	1.70501	15.8905
STRA6	2.01134	1.24484	2.03156	0.369923	0.7665	1.70114	2.03156
VAT1L	4.62736	3.8641	22.7158	12.5616	0.76326	1.69732	22.7158
ITGA1	3.44822	2.68572	8.91485	4.43402	0.7625	1.69643	8.91485
CRYGC	1.86686	1.11467	1.64738	0.165455	0.75219	1.68435	1.64738
NT5E	2.38616	1.64331	3.22764	1.12382	0.74285	1.67348	3.22764
SPHK1	1.94151	1.2007	1.84107	0.298512	0.74081	1.67111	1.84107
ID3	6.90326	6.16683	117.698	69.8457	0.73643	1.66605	117.698
FAM101B	1.96499	1.22953	1.9041	0.344906	0.73546	1.66493	1.9041
PTGS1	3.71541	2.98027	11.1356	5.89134	0.73514	1.66456	11.1356
TES	2.75665	2.02392	4.75825	2.06687	0.73273	1.66178	4.75825
PPP1R3B	2.90674	2.17714	5.49922	2.52256	0.7296	1.65818	5.49922
KRT7	1.95578	1.23113	1.87926	0.347508	0.72465	1.6525	1.87926
COL4A2	4.27966	3.56423	17.4225	9.82878	0.71543	1.64197	17.4225
MAPK8IP1	3.44602	2.73148	8.89821	4.64137	0.71454	1.64096	8.89821
RP11-865I6.2	2.53404	1.82754	3.79191	1.54931	0.7065	1.63184	3.79191
PLK2	5.78754	5.09051	53.2361	32.0719	0.69703	1.62116	53.2361
DDIT4	4.09471	3.40787	15.0856	8.6138	0.68684	1.60975	15.0856
CDKN1A	1.95203	1.26709	1.86919	0.406756	0.68494	1.60764	1.86919
CDC20	7.28285	6.59992	153.724	95.0005	0.68293	1.6054	153.724
CD55	3.29635	2.61437	7.82427	4.12356	0.68198	1.60434	7.82427
DCLK1	4.21018	3.53511	16.5093	9.59242	0.67507	1.59667	16.5093
PRNP	4.56397	3.89234	21.6533	12.8495	0.67163	1.59287	21.6533
STC1	3.55809	2.89431	9.77855	5.43488	0.66378	1.58423	9.77855
LTBP2	2.47661	1.82331	3.56588	1.53892	0.6533	1.57276	3.56588
RASGRF2	4.4644	3.81305	20.0759	12.0554	0.65135	1.57064	20.0759
GPRC5A	2.69941	2.05871	4.49536	2.16614	0.6407	1.55909	4.49536
JUP	4.70532	4.06836	24.0881	14.7764	0.63696	1.55505	24.0881
C1QTNF1-AS1	2.03706	1.40404	2.10408	0.646416	0.63302	1.55081	2.10408
HMGA1	6.27793	5.66065	75.597	48.5854	0.61728	1.53398	75.597
AGPAT9	2.72427	2.11128	4.60826	2.32074	0.61299	1.52943	4.60826
EPHA2	4.51785	3.91367	20.9091	13.0707	0.60418	1.52011	20.9091
SQSTM1	6.14958	5.54783	68.9918	44.7803	0.60175	1.51756	68.9918
KITLG	2.89903	2.29941	5.45925	2.92256	0.59962	1.51532	5.45925
IRAK2	2.65589	2.06394	4.30235	2.18127	0.59195	1.50728	4.30235
F2R	5.2011	4.61766	34.7864	22.5502	0.58344	1.49842	34.7864
SMAD3	3.41165	2.82881	8.64165	5.10488	0.58284	1.49779	8.64165
APOE	4.76032	4.18317	25.1019	16.166	0.57715	1.4919	25.1019
TMEM200B	3.02617	2.45165	6.14644	3.47041	0.57452	1.48918	6.14644
PLIN2	4.01362	3.44009	14.1518	8.85351	0.57353	1.48816	14.1518
NOTCH2	4.31385	3.74133	17.8883	11.3737	0.57252	1.48712	17.8883
RP11-612B6.2	1.94623	1.38133	1.85366	0.605084	0.5649	1.47929	1.85366
NMU	5.60768	5.04399	46.7618	30.9908	0.56369	1.47804	46.7618
HSPB8	3.34845	2.78486	8.18554	4.8917	0.56359	1.47794	8.18554
VTN	1.94695	1.38661	1.85559	0.614636	0.56034	1.47462	1.85559
MGP	3.62583	3.06619	10.3448	6.37559	0.55964	1.4739	10.3448
INHBA	2.95941	2.40288	5.77806	3.28858	0.55653	1.47073	5.77806
COTL1	3.8333	3.27688	12.2541	7.69258	0.55642	1.47062	12.2541
PRKAR1B	3.55601	3.00175	9.76158	6.00971	0.55426	1.46842	9.76158
AXL	3.89929	3.34739	12.9212	8.17805	0.5519	1.46602	12.9212
SNORA59B	2.27579	1.7382	2.84263	1.33619	0.53759	1.45155	2.84263
CD200	3.21338	2.67975	7.27521	4.40745	0.53363	1.44757	7.27521
BTG2	3.28084	2.75355	7.71922	4.74375	0.52729	1.44122	7.71922
LIMK1	4.10754	3.58523	15.2382	10.0022	0.52231	1.43625	15.2382
ITGA3	2.78987	2.26819	4.91567	2.81718	0.52168	1.43563	4.91567
IFITM3	3.07813	2.55729	6.44519	3.88601	0.52084	1.43479	6.44519
TSPYL2	3.96906	3.44959	13.6605	8.92522	0.51947	1.43343	13.6605
HIST3H2BB	7.92204	7.40684	240.533	167.7	0.5152	1.42919	240.533
ITGA6	2.79011	2.27948	4.91683	2.85503	0.51063	1.42467	4.91683
ITGA4	3.05401	2.54426	6.30517	3.83309	0.50975	1.4238	6.30517
HLA-B	2.05546	1.54667	2.15676	0.92142	0.50879	1.42286	2.15676
TNFRSF12A	5.48986	4.98288	42.9379	29.6225	0.50698	1.42107	42.9379
RARRES3	1.67046	1.16602	1.18316	0.243918	0.50444	1.41857	1.18316
MB21D2	5.05636	4.56195	31.2748	21.6202	0.49441	1.40874	31.2748
RP11-14N7.2	5.20423	4.71315	34.8663	24.2301	0.49108	1.4055	34.8663
MALL	2.81685	2.33177	5.04622	3.03423	0.48508	1.39966	5.04622
CAMK2N2	1.77981	1.29776	1.43381	0.458469	0.48205	1.39673	1.43381
RHOB	7.10748	6.6303	135.9	97.0648	0.47718	1.39202	135.9
SCARF2	3.78603	3.31127	11.7946	7.9264	0.47476	1.38969	11.7946
CREG1	4.53526	4.06065	21.1873	14.687	0.47461	1.38954	21.1873
MT2A	5.07831	4.60444	31.785	22.3262	0.47387	1.38883	31.785
EXOC6B	2.86056	2.38935	5.26297	3.23921	0.47121	1.38627	5.26297
FAM171A1	5.05477	4.58595	31.2382	22.0164	0.46882	1.38398	31.2382
MYC	2.21663	1.75138	2.64806	1.3668	0.46525	1.38056	2.64806
MAFK	3.91874	3.45989	13.1237	9.00349	0.45885	1.37445	13.1237
MATN2	4.7227	4.26849	24.4043	17.2727	0.45421	1.37003	24.4043
GALNT12	1.74015	1.2882	1.3407	0.442232	0.45195	1.36789	1.3407
GLIPR1	3.28366	2.83544	7.73823	5.1376	0.44822	1.36436	7.73823
ABCC3	2.05362	1.60541	2.15146	1.04282	0.44821	1.36435	2.15146
EPS8	3.70525	3.25944	11.0434	7.57611	0.44581	1.36208	11.0434
IL27RA	2.22643	1.78718	2.67974	1.4514	0.43925	1.3559	2.67974
YBX3	3.56894	3.12978	9.86747	6.75302	0.43916	1.35581	9.86747
ADAMTS14	1.51335	1.07856	0.854721	0.111927	0.43479	1.35171	0.854721
LGALS3BP	5.49081	5.05634	42.9675	31.2744	0.43447	1.35141	42.9675
HIST1H2AH	6.47909	6.0492	87.2073	64.2202	0.42989	1.34713	87.2073
HIP1R	2.8894	2.4626	5.40962	3.51209	0.4268	1.34425	5.40962
TMEM158	1.49229	1.06741	0.813352	0.0956677	0.42488	1.34246	0.813352
HLA-E	2.3864	1.96374	3.22851	1.90072	0.42266	1.3404	3.22851
TRNP1	1.58902	1.16722	1.00845	0.245785	0.4218	1.3396	1.00845
DUSP23	3.40583	2.98714	8.59881	5.92901	0.41869	1.33671	8.59881
PLAT	4.67605	4.25781	23.5641	17.1306	0.41824	1.3363	23.5641
CYR61	6.67678	6.26691	100.308	75.0066	0.40987	1.32857	100.308
FBLL1	1.70459	1.29676	1.25936	0.456765	0.40783	1.32669	1.25936
IL13RA2	4.28905	3.88139	17.5494	12.7372	0.40766	1.32653	17.5494
MDFIC	3.47524	3.07049	9.1212	6.40059	0.40475	1.32386	9.1212
CTAG1A	4.12881	3.72549	15.4943	11.2277	0.40332	1.32255	15.4943
PAM	5.9297	5.52704	58.9562	44.111	0.40266	1.32194	58.9562
PERP	1.61309	1.21124	1.05906	0.315366	0.40185	1.3212	1.05906
AC017048.4	1.57011	1.16874	0.969273	0.248153	0.40137	1.32076	0.969273
VPS13D	3.27941	2.88094	7.70959	5.3663	0.39847	1.31811	7.70959
PAPSS2	3.34077	2.94422	8.13146	5.69659	0.39655	1.31636	8.13146
AVPI1	3.18341	2.78761	7.08452	4.90485	0.3958	1.31567	7.08452
HSPA1A	6.4524	6.0585	85.5722	64.6485	0.3939	1.31394	85.5722
FAP	2.23365	1.84006	2.70322	1.58025	0.39359	1.31366	2.70322
BAMBI	3.90555	3.51474	12.9861	9.42989	0.39081	1.31113	12.9861
FBLIM1	4.14304	3.75226	15.6677	11.4754	0.39078	1.3111	15.6677
SLC10A4	2.64445	2.25442	4.25257	2.77142	0.39003	1.31042	4.25257
FJX1	4.22714	3.83796	16.7282	12.3002	0.38918	1.30965	16.7282
SLC44A5	2.23122	1.84243	2.69531	1.58614	0.38879	1.30929	2.69531
HSPA1B	6.34765	5.96108	79.4391	60.2965	0.38657	1.30728	79.4391
THBS2	1.50959	1.12723	0.847291	0.184389	0.38236	1.30347	0.847291
GNG11	4.11507	3.73445	15.3284	11.3101	0.38062	1.3019	15.3284
NEFH	2.92887	2.54881	5.61514	3.85151	0.38006	1.3014	5.61514
HEBP2	2.37582	1.99632	3.19031	1.98981	0.3795	1.30089	3.19031
PDE5A	4.33883	3.96293	18.2357	13.5941	0.3759	1.29765	18.2357
ANXA1	5.88877	5.5133	57.2511	43.674	0.37547	1.29726	57.2511
RP11-818F20.5	1.77455	1.40237	1.42131	0.643355	0.37218	1.29431	1.42131
ACTN4	5.87052	5.4994	56.5063	43.236	0.37112	1.29336	56.5063
SPRY1	2.0301	1.66253	2.08433	1.16571	0.36757	1.29018	2.08433
CTGF	5.90279	5.53992	57.8297	44.5245	0.36287	1.28598	57.8297
GALM	3.66666	3.30498	10.6992	7.88321	0.36168	1.28492	10.6992
RGS5	6.98045	6.61982	124.277	96.3477	0.36063	1.28399	124.277
DCBLD2	3.5952	3.23508	10.0855	7.41578	0.36012	1.28353	10.0855
FAM174B	1.86178	1.503	1.63456	0.834315	0.35878	1.28234	1.63456
SOCS3	2.01076	1.65264	2.02994	1.14408	0.35812	1.28175	2.02994
GPX1	6.29806	5.94191	76.6874	59.4742	0.35615	1.28001	76.6874
DPYSL4	4.21248	3.86082	16.5389	12.5286	0.35166	1.27603	16.5389
RFTN1	2.14403	1.79379	2.41995	1.46725	0.35024	1.27477	2.41995
GAGE12H	4.08522	3.73578	14.9736	11.3224	0.34944	1.27407	14.9736
NFIL3	4.27186	3.92388	17.3178	13.1777	0.34798	1.27278	17.3178
RFK	3.26098	2.91433	7.58634	5.53877	0.34665	1.2716	7.58634
HMGA2	2.32528	1.98411	3.01163	1.95619	0.34117	1.26678	3.01163
PTPRU	1.99715	1.65653	1.99211	1.15257	0.34062	1.2663	1.99211
DRAM1	1.88283	1.54725	1.68798	0.922595	0.33558	1.26188	1.68798
PTRF	6.21519	5.88028	72.2948	56.9034	0.33491	1.2613	72.2948
CDKN2A	1.99753	1.66318	1.99316	1.16714	0.33435	1.26081	1.99316
DYNC1I1	1.63997	1.30656	1.11659	0.473511	0.33341	1.25999	1.11659
RP11-475N22.4	3.36589	3.0329	8.30941	6.18453	0.33299	1.25962	8.30941
RP11-558F24.4	2.7826	2.45228	4.88091	3.4728	0.33032	1.25729	4.88091
SNORD116-20	6.14323	5.81388	68.68	54.2539	0.32935	1.25645	68.68
RP11-60L3.1	1.39315	1.06412	0.626515	0.0908942	0.32903	1.25617	0.626515
SDC1	4.39879	4.0701	19.0944	14.7966	0.32869	1.25587	19.0944
CTAG2	6.56913	6.2405	92.9522	73.6097	0.32863	1.25582	92.9522
ARPC1B	5.38141	5.06008	39.6837	31.3608	0.32133	1.24948	39.6837
HIST1H4F	5.52273	5.2039	43.9735	34.8578	0.31883	1.24732	43.9735
FSTL3	4.86679	4.54881	27.1776	21.4061	0.31798	1.24658	27.1776
VMP1	4.69601	4.37853	23.9203	18.8003	0.31748	1.24615	23.9203
FLNC	4.32028	4.00301	17.9772	14.0334	0.31727	1.24597	17.9772
HS3ST3A1	2.10604	1.79297	2.30508	1.46528	0.31307	1.24235	2.30508
NAMPTL	2.69387	2.38273	4.47047	3.21523	0.31114	1.24069	4.47047
PTPRH	1.42165	1.11084	0.678917	0.159714	0.31081	1.2404	0.678917
TNFRSF11B	2.0108	1.70118	2.03006	1.25167	0.30962	1.23938	2.03006
PHLDA2	1.50316	1.19573	0.834629	0.290607	0.30743	1.2375	0.834629
ELL2	3.8018	3.49733	11.9462	9.29279	0.30447	1.23496	11.9462
TNFRSF21	3.11111	2.80707	6.64047	4.99862	0.30404	1.2346	6.64047
CYSTM1	4.96985	4.66632	29.3382	23.3923	0.30353	1.23416	29.3382
ITM2C	5.50834	5.20725	43.5172	34.9435	0.30109	1.23207	43.5172
EVA1A	2.87958	2.58377	5.35936	3.99504	0.29581	1.22757	5.35936
RCN1	4.89355	4.59993	27.7239	22.2503	0.29362	1.22571	27.7239
CETN2	4.15823	3.86744	15.8547	12.5954	0.29079	1.22331	15.8547
CNN2	4.65384	4.36393	23.1736	18.5908	0.28991	1.22256	23.1736
BEX1	4.03895	3.75311	14.4379	11.4834	0.28584	1.21912	14.4379
AP000688.8	2.03265	1.74726	2.09156	1.3572	0.28539	1.21874	2.09156
CPVL	1.64781	1.36248	1.13358	0.571268	0.28533	1.21869	1.13358
BHLHE40	2.32244	2.03795	3.00177	2.10662	0.28449	1.21798	3.00177
RAB7L1	3.48128	3.19926	9.16785	7.18487	0.28202	1.2159	9.16785
RP11-152P17.2	2.26044	1.9796	2.79138	1.94384	0.28084	1.2149	2.79138
PRSS3	2.42026	2.14198	3.35267	2.41367	0.27828	1.21275	3.35267
POPDC2	2.9458	2.6681	5.70503	4.35592	0.2777	1.21226	5.70503
GATA2	3.10219	2.82541	6.58721	5.08815	0.27678	1.21149	6.58721
NPTX2	1.44019	1.1645	0.713566	0.241555	0.27569	1.21057	0.713566
GPHA2	1.37992	1.10424	0.602539	0.149856	0.27568	1.21056	0.602539
FHL2	2.30487	2.03175	2.94123	2.08901	0.27312	1.20842	2.94123
KCTD16	1.79583	1.52535	1.47215	0.878565	0.27048	1.20621	1.47215
KRT81	1.28325	1.01292	0.433866	0.0179914	0.27033	1.20608	0.433866
MYOF	3.50711	3.23681	9.3696	7.42707	0.2703	1.20606	9.3696
RRAS2	3.66694	3.39686	10.7016	8.53311	0.27008	1.20587	10.7016
MCHR1	1.63398	1.36406	1.10368	0.574086	0.26992	1.20574	1.10368
PELO	3.9936	3.72589	13.9292	11.2314	0.26771	1.2039	13.9292
ABCB1	3.59692	3.33241	10.0999	8.07292	0.26451	1.20123	10.0999
ITGB5	5.65845	5.39405	48.5084	40.0505	0.2644	1.20114	48.5084
DNAJB1	5.06033	4.79658	31.3665	25.7917	0.26375	1.2006	31.3665
SDC4	4.05279	3.78965	14.5963	11.8292	0.26314	1.20009	14.5963
MICAL2	2.27244	2.01551	2.8314	2.04324	0.25693	1.19493	2.8314
PSMB8	4.59289	4.33702	22.1322	18.2103	0.25587	1.19406	22.1322
SST	1.25516	1	0.386936	0	0.25516	1.19347	0.386936
SEPT6	2.22464	1.97365	2.67394	1.92761	0.25099	1.19002	2.67394
PNMAL1	3.71458	3.46452	11.128	9.03887	0.25006	1.18926	11.128
MAGEA4	4.37097	4.12129	18.6915	15.4033	0.24968	1.18894	18.6915
GS1-600G8.5	1.3579	1.10833	0.563118	0.155959	0.24957	1.18885	0.563118
TPBG	2.35727	2.10861	3.124	2.31276	0.24866	1.1881	3.124
C1orf85	4.41003	4.16305	19.2594	15.9144	0.24698	1.18672	19.2594
GNG8	1.24429	1	0.369019	0	0.24429	1.18451	0.369019
IGFBP4	3.40171	3.15744	8.56858	6.92245	0.24427	1.18449	8.56858
PODXL2	4.49252	4.25127	20.5104	17.0441	0.24125	1.18202	20.5104
CIB2	3.12171	2.88107	6.70419	5.36696	0.24064	1.18152	6.70419
GCH1	2.44351	2.20323	3.43964	2.60509	0.24028	1.18122	3.43964
MOXD1	2.97416	2.73552	5.85799	4.65999	0.23864	1.17988	5.85799
MVP	2.91959	2.68157	5.56631	4.41554	0.23802	1.17937	5.56631
ATP6V0E1	6.38328	6.14535	81.4754	68.7839	0.23793	1.1793	81.4754
MPZ	1.59341	1.35822	1.01762	0.563687	0.23519	1.17706	1.01762
ADRA2C	1.52543	1.29054	0.878725	0.446196	0.23489	1.17682	0.878725
IER3	6.42476	6.19021	83.9103	71.0195	0.23455	1.17654	83.9103
CMTM7	1.87921	1.64539	1.67874	1.12832	0.23382	1.17594	1.67874
PTP4A3	2.74354	2.50991	4.69712	3.69585	0.23363	1.17579	4.69712
NFE2L3	2.73791	2.51059	4.67103	3.69853	0.22732	1.17066	4.67103
CLDN1	2.18458	1.95779	2.54594	1.88466	0.22679	1.17023	2.54594
SALL4	3.15047	2.92511	6.87945	5.59532	0.22536	1.16907	6.87945
MET	4.26691	4.04391	17.2516	14.4945	0.223	1.16716	17.2516
METRN	3.14994	2.92782	6.87619	5.6096	0.22212	1.16645	6.87619
CGREF1	1.94744	1.72545	1.8569	1.30683	0.22199	1.16634	1.8569
PFKFB3	2.99734	2.77728	5.98526	4.85559	0.22006	1.16478	5.98526
CDC6	5.22858	5.00983	35.4938	30.2188	0.21875	1.16372	35.4938
IL6ST	4.28725	4.07194	17.525	14.8181	0.21531	1.16095	17.525
TSPAN13	3.43517	3.22208	8.81656	7.33131	0.21309	1.15917	8.81656
HTR2B	1.28901	1.07596	0.443603	0.108124	0.21305	1.15914	0.443603
ARVCF	2.98426	2.77501	5.91319	4.84481	0.20925	1.15609	5.91319
F2RL1	1.25745	1.04989	0.390728	0.070372	0.20756	1.15473	0.390728
SLC9A7	1.44725	1.23974	0.726878	0.36156	0.20751	1.15469	0.726878
FAM222A	1.66805	1.46203	1.17785	0.754957	0.20602	1.1535	1.17785
C1QL1	1.45344	1.24795	0.738603	0.375037	0.20549	1.15308	0.738603
S100A10	1.94848	1.74372	1.85968	1.34898	0.20476	1.15249	1.85968
C8orf4	1.24466	1.04039	0.369627	0.0567836	0.20427	1.1521	0.369627
BAG3	3.73983	3.53578	11.3598	9.59781	0.20405	1.15193	11.3598
NAMPT	3.81114	3.60717	12.0368	10.1861	0.20397	1.15186	12.0368
RP11-395B7.4	1.19772	1	0.293769	0	0.19772	1.14688	0.293769
CASP4	1.78661	1.58919	1.45003	1.0088	0.19742	1.14665	1.45003
RNF182	2.91542	2.71814	5.54447	4.58024	0.19728	1.14653	5.54447
DUSP4	1.32811	1.13173	0.510735	0.191213	0.19638	1.14582	0.510735
SERPINH1	6.45279	6.25713	85.5958	74.4863	0.19566	1.14525	85.5958
NDRG4	3.15701	2.96555	6.91979	5.81123	0.19146	1.14192	6.91979
RP11-116D17.3	2.90208	2.71131	5.47503	4.54916	0.19077	1.14137	5.47503
GAGE2A	3.28903	3.09934	7.77455	6.57027	0.18969	1.14052	7.77455
MYBL2	6.17681	5.98737	70.3444	61.4422	0.18944	1.14032	70.3444
PTGES	1.7054	1.516	1.26119	0.85997	0.1894	1.14029	1.26119
C1orf53	2.14189	1.9537	2.4134	1.87367	0.18819	1.13933	2.4134
ALDH2	4.28347	4.09714	17.4739	15.1144	0.18633	1.13787	17.4739
ITGA5	1.22767	1.04551	0.341885	0.064096	0.18216	1.13458	0.341885
LZTS1	1.29102	1.10974	0.44701	0.158068	0.18128	1.13389	0.44701
SMIM3	2.75875	2.5782	4.7681	3.97194	0.18055	1.13332	4.7681
NCOA7	3.17301	2.99345	7.01927	5.96376	0.17956	1.13254	7.01927
PHGDH	4.23435	4.0563	16.822	14.6367	0.17805	1.13135	16.822
TK1	4.91854	4.7406	28.2432	24.7339	0.17794	1.13127	28.2432
IL1RAPL1	1.6108	1.433	1.05421	0.700076	0.1778	1.13116	1.05421
ASF1B	4.50716	4.33009	20.74	18.1135	0.17707	1.13059	20.74
PRSS12	1.68315	1.50705	1.21128	0.842283	0.1761	1.12983	1.21128
IL13RA1	3.90592	3.72982	12.9899	11.2675	0.1761	1.12983	12.9899
GAGE12J	2.07382	1.8997	2.21	1.73136	0.17412	1.12828	2.21
PROS1	3.77794	3.6069	11.7174	10.1839	0.17104	1.12587	11.7174
LAMB1	4.6206	4.4505	22.6002	19.8642	0.1701	1.12514	22.6002
GAGE12G	4.79245	4.6232	25.7122	22.6446	0.16925	1.12447	25.7122
RP11-9L18.3	1.16802	1	0.247031	0	0.16802	1.12352	0.247031
ARHGAP26	1.61495	1.44772	1.06301	0.727766	0.16723	1.1229	1.06301
SMURF2	3.28062	3.11406	7.71773	6.65816	0.16656	1.12238	7.71773
SAMD11	4.1339	3.96801	15.5561	13.6491	0.16589	1.12186	15.5561
FAM162B	1.4505	1.28486	0.733028	0.436584	0.16564	1.12166	0.733028
HMOX1	1.71921	1.55464	1.29256	0.937604	0.16457	1.12083	1.29256
PPAP2B	1.44562	1.28282	0.723798	0.433141	0.1628	1.11946	0.723798
CYTL1	3.24942	3.08787	7.50983	6.5024	0.16155	1.11849	7.50983
PEX6	4.71029	4.54875	24.1781	21.4051	0.16154	1.11848	24.1781
MSRB3	2.83332	2.67199	5.12712	4.37308	0.16133	1.11832	5.12712
GPR176	3.93248	3.77139	13.2684	11.6553	0.16109	1.11813	13.2684
PRKAR2B	4.0076	3.85087	14.0845	12.4287	0.15673	1.11476	14.0845
PARD6A	3.59342	3.43776	10.0706	8.836	0.15566	1.11393	10.0706
NR2F1	2.9889	2.83519	5.93868	5.13637	0.15371	1.11243	5.93868
BLM	3.349	3.19584	8.18942	7.16313	0.15316	1.112	8.18942
PDGFD	1.31371	1.16081	0.4858	0.235829	0.1529	1.1118	0.4858
MLPH	1.16606	1.01326	0.24398	0.018467	0.1528	1.11173	0.24398
STEAP1	1.91297	1.76028	1.76584	1.38764	0.15269	1.11164	1.76584
TUBA1C	6.57735	6.42516	93.4948	83.9342	0.15219	1.11126	93.4948
NDN	3.57162	3.41959	9.88953	8.70038	0.15203	1.11113	9.88953
ECHDC3	3.51475	3.36286	9.42997	8.28778	0.15189	1.11102	9.42997
TAP1	3.55354	3.403	9.74146	8.57804	0.15054	1.10998	9.74146
PLAUR	1.8625	1.71215	1.63637	1.27649	0.15035	1.10984	1.63637
OSMR	2.24451	2.09517	2.73876	2.27277	0.14934	1.10906	2.73876
NAPRT1	2.3813	2.23391	3.21006	2.70407	0.14739	1.10756	3.21006
RP11-108M9.4	3.33351	3.1862	8.0806	7.1021	0.14731	1.1075	8.0806
CTD-2620I22.1	3.30092	3.1539	7.85544	6.90058	0.14702	1.10728	7.85544
GPX8	4.13238	3.98539	15.5376	13.8388	0.14699	1.10726	15.5376
IGFBP2	1.21789	1.07168	0.326063	0.101879	0.14621	1.10666	0.326063
EEPD1	1.66338	1.51905	1.16758	0.866023	0.14433	1.10522	1.16758
AKR1B1	5.28503	5.14073	36.9899	33.2788	0.1443	1.10519	36.9899
FUCA1	2.90878	2.7647	5.50983	4.79607	0.14408	1.10503	5.50983
SERINC2	1.6017	1.46071	1.03501	0.752438	0.14099	1.10266	1.03501
PHLDA3	1.25873	1.11834	0.39285	0.17097	0.14039	1.1022	0.39285
LONRF2	3.91435	3.77766	13.0778	11.7148	0.13669	1.09938	13.0778
ADORA2B	1.43458	1.30005	0.703035	0.462374	0.13453	1.09774	0.703035
RP1-90J20.8	1.60545	1.47411	1.04291	0.778122	0.13134	1.09531	1.04291
SECTM1	1.80489	1.67583	1.49403	1.19503	0.12906	1.09358	1.49403
LY6E	1.19335	1.06487	0.286831	0.0919814	0.12848	1.09314	0.286831
HMMR	4.89195	4.76401	27.6909	25.1713	0.12794	1.09273	27.6909
FAM63B	2.42671	2.29892	3.37666	2.92089	0.12779	1.09262	3.37666
TLX2	3.43154	3.3039	8.78938	7.87582	0.12764	1.09251	8.78938
ZNF560	2.3521	2.22617	3.10567	2.6789	0.12593	1.09121	3.10567
BST2	1.16948	1.04405	0.249306	0.0620081	0.12543	1.09083	0.249306
SLC38A1	3.31621	3.19119	7.96044	7.13364	0.12502	1.09052	7.96044
SYT11	6.31678	6.19187	77.715	71.1036	0.12491	1.09044	77.715
SERPINE2	1.90446	1.78068	1.74369	1.43588	0.12378	1.08959	1.74369
MT1E	5.61957	5.49611	47.1653	43.133	0.12346	1.08934	47.1653
CPXM1	4.14036	4.01702	15.6349	14.1899	0.12334	1.08925	15.6349
HBE1	1.17645	1.05346	0.260199	0.0755015	0.12299	1.08899	0.260199
SERPINB1	3.54995	3.42719	9.71228	8.7569	0.12276	1.08882	9.71228
ADAM9	4.4315	4.3096	19.5782	17.8298	0.1219	1.08817	19.5782
CTSL	3.73181	3.61113	11.2858	10.2196	0.12068	1.08725	11.2858
HBEGF	5.20355	5.08312	34.8489	31.8978	0.12043	1.08706	34.8489
RP11-402P6.9	2.17348	2.05331	2.5111	2.15057	0.12017	1.08686	2.5111
DHCR7	4.37294	4.25326	18.7198	17.0704	0.11968	1.08649	18.7198
CHST7	1.72501	1.60679	1.30582	1.04573	0.11822	1.08539	1.30582
CDH11	5.6305	5.51267	47.5392	43.654	0.11783	1.0851	47.5392
HIST2H3D	8.74499	8.62786	427.047	393.589	0.11713	1.08458	427.047
DCBLD1	2.29417	2.1774	2.90472	2.52338	0.11677	1.0843	2.90472
GXYLT2	2.71711	2.60121	4.57554	4.06795	0.1159	1.08365	4.57554
PASD1	4.61447	4.49876	22.4959	20.608	0.11571	1.08351	22.4959
NRIP1	1.11813	1.00315	0.170654	0.00437158	0.11498	1.08296	0.170654
PTPRJ	1.52921	1.41445	0.886277	0.665581	0.11476	1.08279	0.886277
LOXL4	1.24546	1.13089	0.370941	0.189938	0.11457	1.08265	0.370941
NKX2-6	1.435	1.32064	0.703822	0.497769	0.11436	1.08249	0.703822
IRF1	2.45954	2.34682	3.50041	3.08702	0.11272	1.08126	3.50041
HTATIP2	3.53474	3.42214	9.58945	8.71931	0.1126	1.08118	9.58945
FEN1	6.4122	6.30093	83.1657	76.8441	0.11127	1.08018	83.1657
SLC35F3	1.32851	1.21769	0.511432	0.32574	0.11082	1.07984	0.511432
KLHL13	3.91001	3.79925	13.0325	11.9216	0.11076	1.0798	13.0325
HIST1H3E	5.0202	4.91089	30.4512	28.0833	0.10931	1.07871	30.4512
CDC42EP1	1.11795	1.00969	0.170383	0.0134785	0.10826	1.07793	0.170383
CHAC1	2.42267	2.31525	3.36162	2.97691	0.10742	1.0773	3.36162
ATP6V0E2	4.15481	4.0474	15.8124	14.5344	0.10741	1.07729	15.8124
ERRFI1	2.9038	2.79651	5.48395	4.94758	0.10729	1.0772	5.48395
CYBRD1	4.28949	4.18263	17.5553	16.1592	0.10686	1.07688	17.5553
PI15	1.19158	1.08488	0.284028	0.121199	0.1067	1.07676	0.284028
DSCC1	3.4638	3.3575	9.03336	8.24963	0.1063	1.07646	9.03336
ALX3	1.1187	1.0134	0.171512	0.0186628	0.1053	1.07572	0.171512
GPR126	2.81701	2.71213	5.047	4.55288	0.10488	1.0754	5.047
TEAD2	2.65067	2.54637	4.27959	3.84163	0.1043	1.07497	4.27959
RP11-10A14.5	1.2134	1.11009	0.318835	0.158591	0.10331	1.07424	0.318835
S100A3	1.2981	1.19573	0.459048	0.290607	0.10237	1.07354	0.459048
LINC00379	1.10182	1	0.146253	0	0.10182	1.07313	0.146253
FOXF1	1.10782	1.00971	0.155197	0.0135063	0.0981101	1.07037	0.155197
GAGE12I	4.14037	4.04237	15.635	14.4769	0.098	1.07029	15.635
RPS5	7.95079	7.85431	245.415	229.41	0.0964799	1.06916	245.415
MSX1	2.38775	2.29172	3.23341	2.89639	0.09603	1.06883	3.23341
SAPCD2	3.17657	3.08124	7.04155	6.46342	0.09533	1.06831	7.04155
BHLHE41	1.22226	1.12732	0.333119	0.184526	0.0949399	1.06802	0.333119
MAGEA9	4.33452	4.2401	18.1753	16.8972	0.09442	1.06764	18.1753
ID4	4.11289	4.01863	15.3023	14.208	0.0942597	1.06752	15.3023
CPED1	1.16888	1.07594	0.248371	0.108095	0.09294	1.06654	0.248371
PRIM1	4.66687	4.57598	23.402	21.851	0.0908899	1.06503	23.402
ATP7A	2.63774	2.54699	4.22356	3.84414	0.09075	1.06492	4.22356
CMTM6	4.90974	4.8213	28.0593	26.272	0.0884399	1.06322	28.0593
FAM78B	1.14358	1.05525	0.209286	0.0780784	0.0883299	1.06314	0.209286
SH3RF3	1.10148	1.01366	0.145747	0.0190267	0.0878201	1.06276	0.145747
IFITM2	1.10599	1.01902	0.152465	0.0265418	0.0869701	1.06214	0.152465
MAGEA10	4.75129	4.6654	24.9328	23.3761	0.0858898	1.06134	24.9328
LIF	1.25798	1.17215	0.391606	0.253473	0.08583	1.0613	0.391606
LATS2	1.85798	1.77422	1.625	1.42053	0.08376	1.05978	1.625
SLC16A3	1.11661	1.033	0.168369	0.0462749	0.0836101	1.05967	0.168369
PHKA2-AS1	1.33012	1.24673	0.514236	0.373029	0.08339	1.0595	0.514236
AMIGO2	1.60773	1.52453	1.04772	0.87693	0.0832	1.05937	1.04772
COL5A2	1.36068	1.27894	0.568062	0.426606	0.08174	1.05829	0.568062
COLEC11	1.55551	1.47377	0.939376	0.777467	0.08174	1.05829	0.939376
SSFA2	3.34961	3.26836	8.19373	7.6355	0.0812502	1.05793	8.19373
RGCC	1.08124	1	0.115854	0	0.0812401	1.05793	0.115854
PDLIM4	1.5904	1.50981	1.01133	0.847725	0.08059	1.05745	1.01133
DUSP6	1.85502	1.77526	1.61757	1.423	0.0797601	1.05684	1.61757
RAD51AP1	3.74633	3.66679	11.4202	10.7003	0.07954	1.05668	11.4202
SH3KBP1	3.22925	3.15027	7.3778	6.87822	0.07898	1.05627	7.3778
LAMB3	1.6664	1.58831	1.17422	1.00697	0.07809	1.05562	1.17422
RP11-1094M14.11	3.1847	3.10906	7.09264	6.6282	0.07564	1.05383	7.09264
RUNDC3A	1.13955	1.06484	0.203123	0.0919378	0.07471	1.05315	0.203123
PLS3	7.57926	7.50616	189.243	179.794	0.0731001	1.05197	189.243
SPG20	2.97667	2.90416	5.87167	5.48582	0.07251	1.05154	5.87167
E2F2	3.32886	3.25681	8.04816	7.55867	0.0720501	1.05121	8.04816
SHC4	1.22357	1.15261	0.335239	0.223157	0.07096	1.05042	0.335239
MT1A	1.07083	1	0.100642	0	0.07083	1.05032	0.100642
PCDHB5	2.1108	2.0407	2.31931	2.11445	0.0701001	1.04979	2.31931
ARHGEF2	4.56701	4.49736	21.7032	20.5861	0.0696497	1.04946	21.7032
BIRC5	5.25106	5.18154	36.0826	34.291	0.06952	1.04937	36.0826
LPIN3	2.32537	2.25742	3.01194	2.78136	0.06795	1.04823	3.01194
C1S	1.29227	1.22444	0.449131	0.336647	0.06783	1.04814	0.449131
IGSF8	4.35177	4.28399	18.418	17.4809	0.06778	1.0481	18.418
HS6ST3	1.0677	1	0.0960891	0	0.0677	1.04804	0.0960891
PSMB9	3.12864	3.06117	6.7461	6.34649	0.0674698	1.04788	6.7461
ACADS	2.06431	1.99687	2.18234	1.99133	0.06744	1.04786	2.18234
AKAP12	4.73407	4.66712	24.6132	23.4064	0.0669498	1.0475	24.6132
RP11-324E6.9	1.0655	1	0.0928951	0	0.0655	1.04645	0.0928951
TMEM229A	1.34868	1.28402	0.54679	0.435166	0.0646601	1.04584	0.54679
ETS1	2.25198	2.18778	2.76336	2.55604	0.0642002	1.04551	2.76336
HSPG2	2.00606	1.94332	2.01684	1.8459	0.0627398	1.04445	2.01684
CDCA5	4.20945	4.14689	16.5	15.7149	0.0625596	1.04432	16.5
LINC00973	1.08698	1.02578	0.124289	0.0360598	0.0612	1.04333	0.124289
RASD1	1.17044	1.11021	0.250803	0.158771	0.06023	1.04263	0.250803
G0S2	1.29878	1.23911	0.460207	0.360529	0.05967	1.04223	0.460207
ABTB2	1.08421	1.02494	0.120214	0.0348748	0.05927	1.04194	0.120214
GINS2	4.39978	4.34054	19.1089	18.2597	0.0592399	1.04192	19.1089
NANOS1	2.52059	2.46175	3.73817	3.50885	0.05884	1.04163	3.73817
CTAG1B	3.99791	3.93999	13.9768	13.3481	0.05792	1.04096	13.9768
GFRA3	1.08221	1.02434	0.117277	0.0340287	0.0578699	1.04093	0.117277
PRAP1	1.05768	1	0.0815815	0	0.05768	1.04079	0.0815815
RRAS	4.34427	4.28725	18.3121	17.525	0.0570202	1.04031	18.3121
RIN2	3.77658	3.71995	11.7045	11.177	0.0566301	1.04003	11.7045
C6orf141	1.08752	1.03108	0.125084	0.0435535	0.05644	1.0399	0.125084
CLDN4	1.07752	1.02117	0.110405	0.0295643	0.05635	1.03983	0.110405
AL450992.2	1.05573	1	0.0787698	0	0.05573	1.03938	0.0787698
GS1-124K5.4	2.81119	2.75574	5.01863	4.75399	0.05545	1.03918	5.01863
TNFRSF10B	3.52306	3.46809	9.496	9.06622	0.05497	1.03884	9.496
KIAA1244	1.08626	1.03161	0.123229	0.0443044	0.0546499	1.03861	0.123229
HOXD8	2.07494	2.02095	2.21327	2.05851	0.0539899	1.03813	2.21327
KIF5C	3.50357	3.44969	9.34174	8.92597	0.05388	1.03805	9.34174
PCDHB2	2.2708	2.21724	2.82591	2.65003	0.05356	1.03782	2.82591
WISP1	1.07291	1.0194	0.103672	0.0270757	0.05351	1.03779	0.103672
TP53	4.23334	4.17995	16.8089	16.1255	0.0533895	1.0377	16.8089
CREB3L3	1.0527	1	0.0744085	0	0.0527	1.0372	0.0744085
PRTFDC1	5.37841	5.32614	39.5971	38.1169	0.0522699	1.0369	39.5971
ICAM2	1.05223	1	0.0737328	0	0.05223	1.03687	0.0737328
CTD-2144E22.8	1.05116	1	0.0721953	0	0.05116	1.0361	0.0721953
SMO	3.90225	3.85128	12.9518	12.4328	0.0509701	1.03596	12.9518
PPAP2C	1.06103	1.01081	0.0864206	0.0150422	0.05022	1.03542	0.0864206
GAGE2C	3.17231	3.12269	7.01489	6.7101	0.0496202	1.03499	7.01489
PCDHAC1	1.28018	1.2308	0.428693	0.346971	0.0493799	1.03482	0.428693
GADD45B	1.23522	1.1864	0.354172	0.275841	0.0488199	1.03442	0.354172
GALNT13	1.51078	1.46234	0.849641	0.755549	0.04844	1.03415	0.849641
RNF157	1.12014	1.07195	0.173681	0.102273	0.04819	1.03397	0.173681
LSMD1	4.18456	4.13643	16.1835	15.5869	0.04813	1.03392	16.1835
NACAD	2.98493	2.93704	5.91687	5.65838	0.0478899	1.03375	5.91687
TMBIM1	2.04487	1.99777	2.12636	1.99382	0.0470999	1.03319	2.12636
MGST1	1.09404	1.04754	0.13471	0.0670022	0.0465001	1.03276	0.13471
RFC5	4.51947	4.47405	20.9349	20.2241	0.0454202	1.03198	20.9349
ITGB3	1.22193	1.17713	0.332586	0.261265	0.0448	1.03154	0.332586
PDGFRA	1.05222	1.00769	0.0737184	0.010689	0.04453	1.03135	0.0737184
TNFAIP2	1.0833	1.03927	0.118877	0.0551875	0.04403	1.03099	0.118877
PODXL	1.40564	1.36193	0.649353	0.570288	0.04371	1.03076	0.649353
ZFP57	1.06592	1.0233	0.0935045	0.032563	0.0426199	1.02998	0.0935045
TPM2	4.95014	4.90754	28.913	28.0135	0.0426002	1.02997	28.913
RP11-55K22.5	1.21603	1.17354	0.323066	0.255645	0.04249	1.02989	0.323066
AIM2	1.0423	1	0.0595084	0	0.0423	1.02975	0.0595084
C14orf23	1.11677	1.07501	0.168609	0.106737	0.0417601	1.02937	0.168609
ELAVL4	1.16823	1.12734	0.247358	0.184556	0.0408901	1.02875	0.247358
CFB	1.10176	1.06109	0.146164	0.0865073	0.04067	1.02859	0.146164
AF127936.7	1.0403	1	0.0566553	0	0.0403	1.02833	0.0566553
THY1	1.09395	1.05391	0.134577	0.076149	0.04004	1.02814	0.134577
EMCN	1.13595	1.0969	0.197632	0.138946	0.03905	1.02744	0.197632
KRR1	3.58107	3.5422	9.96767	9.64953	0.0388699	1.02731	9.96767
TMEM123	4.51459	4.47643	20.8574	20.2607	0.0381598	1.0268	20.8574
HSPA6	1.0844	1.04653	0.120493	0.0655558	0.03787	1.0266	0.120493
RP11-760H22.2	1.03773	1	0.0529948	0	0.03773	1.0265	0.0529948
SYN2	1.13911	1.10154	0.202451	0.145836	0.03757	1.02638	0.202451
SSX3	1.05257	1.01545	0.0742215	0.0215333	0.03712	1.02606	0.0742215
PHF19	3.70495	3.66851	11.0407	10.7154	0.0364401	1.02558	11.0407
FAM210B	3.85141	3.81501	12.4341	12.0745	0.0363998	1.02555	12.4341
HPCAL4	1.0466	1.01027	0.065656	0.014288	0.03633	1.0255	0.065656
CRMP1	1.6584	1.62215	1.15666	1.07833	0.0362501	1.02544	1.15666
CSAG3	1.03598	1	0.050506	0	0.03598	1.02525	0.050506
CYP24A1	1.03574	1	0.050165	0	0.03574	1.02508	0.050165
AHNAK2	1.05115	1.01591	0.0721809	0.022178	0.0352399	1.02473	0.0721809
AP001065.15	1.06171	1.02718	0.0874042	0.0380366	0.03453	1.02422	0.0874042
XKR8	1.06155	1.02711	0.0871728	0.0379377	0.03444	1.02416	0.0871728
LPPR3	1.05226	1.01841	0.073776	0.0256852	0.0338501	1.02374	0.073776
CALB2	1.03343	1	0.0468849	0	0.03343	1.02344	0.0468849
PIEZO1	1.04946	1.01605	0.0697551	0.0223742	0.0334101	1.02343	0.0697551
SRCRB4D	1.19968	1.16744	0.296887	0.246128	0.0322399	1.0226	0.296887
CLCF1	1.75043	1.71924	1.36459	1.29263	0.03119	1.02185	1.36459
TNRC6C-AS1	1.07011	1.03925	0.0995934	0.055159	0.0308599	1.02162	0.0995934
CT45A4	5.09367	5.06281	32.1466	31.4239	0.0308599	1.02162	32.1466
ADAM12	1.57246	1.54164	0.974114	0.911253	0.03082	1.02159	0.974114
DAND5	1.04274	1.01253	0.0601366	0.0174459	0.03021	1.02116	0.0601366
OASL	1.07201	1.04223	0.10236	0.0594085	0.02978	1.02086	0.10236
GAP43	1.71345	1.68412	1.27944	1.21344	0.0293299	1.02054	1.27944
SERPINF1	1.03699	1.00813	0.0519421	0.0113023	0.0288601	1.02021	0.0519421
SAGE1	3.17508	3.1467	7.03222	6.85627	0.0283802	1.01987	7.03222
PXK	2.62844	2.60041	4.18357	4.06459	0.0280299	1.01962	4.18357
FIGF	1.03951	1.01158	0.0555294	0.0161179	0.02793	1.01955	0.0555294
PREX1	1.05604	1.02814	0.0792166	0.0393932	0.0279001	1.01953	0.0792166
KIF11	4.47393	4.44639	20.2222	19.802	0.0275397	1.01927	20.2222
NFKBIE	2.49789	2.47051	3.64859	3.5424	0.02738	1.01916	3.64859
SVIL	1.05116	1.02497	0.0721953	0.0349171	0.0261899	1.01832	0.0721953
MAGEB3	1.03697	1.01083	0.0519136	0.0150701	0.02614	1.01828	0.0519136
CA3	1.03686	1.01079	0.0517572	0.0150142	0.02607	1.01823	0.0517572
H19	1.06985	1.04382	0.0992151	0.0616794	0.0260299	1.01821	0.0992151
SNCG	1.21388	1.18789	0.319606	0.278193	0.0259899	1.01818	0.319606
PCP4	1.02576	1	0.0360317	0	0.0257601	1.01802	0.0360317
MCM2	5.80381	5.77847	53.8626	52.8899	0.0253401	1.01772	53.8626
RP11-24J23.2	1.0942	1.06894	0.134947	0.0978915	0.02526	1.01766	0.134947
UBE2QL1	1.0651	1.04002	0.0923148	0.0562561	0.02508	1.01754	0.0923148
CCL2	1.02507	1	0.0350581	0	0.02507	1.01753	0.0350581
SNX10	1.02499	1	0.0349452	0	0.02499	1.01747	0.0349452
MCM10	4.91955	4.89459	28.2644	27.7453	0.02496	1.01745	28.2644
STAP2	1.33268	1.30836	0.518701	0.476598	0.02432	1.017	0.518701
NNMT	1.05791	1.03389	0.0819133	0.0475377	0.02402	1.01679	0.0819133
CLDN11	1.06066	1.03686	0.0858856	0.0517572	0.0238	1.01663	0.0858856
SLC20A1	4.53087	4.50708	21.1168	20.7387	0.0237899	1.01663	21.1168
MYO10	1.07961	1.0559	0.113465	0.0790147	0.02371	1.01657	0.113465
RAP2B	2.98729	2.96372	5.92983	5.80133	0.0235698	1.01647	5.92983
SPP1	1.09717	1.0746	0.139346	0.106138	0.02257	1.01577	0.139346
FST	1.04762	1.02507	0.067117	0.0350581	0.0225501	1.01575	0.067117
HAS2	1.08007	1.05852	0.114139	0.0827937	0.0215501	1.01505	0.114139
CT45A1	6.6013	6.58005	95.0933	93.6737	0.0212498	1.01484	95.0933
SIX5	2.79079	2.76962	4.92009	4.81928	0.0211701	1.01478	4.92009
TMEM151B	1.02091	1	0.0291985	0	0.02091	1.0146	0.0291985
FYCO1	3.06185	3.04108	6.35043	6.23107	0.0207701	1.0145	6.35043
IL32	1.0292	1.00853	0.0408922	0.0118601	0.0206699	1.01443	0.0408922
CT45A5	5.77546	5.75487	52.7755	51.9993	0.0205898	1.01437	52.7755
GTSF1	1.08836	1.06778	0.126322	0.0962053	0.0205799	1.01437	0.126322
F2RL2	1.04945	1.0289	0.0697407	0.0404679	0.02055	1.01435	0.0697407
RIIAD1	1.07434	1.0543	0.105758	0.0767103	0.02004	1.01399	0.105758
TNFRSF9	1.07361	1.05377	0.104693	0.0759475	0.01984	1.01385	0.104693
PPEF1	1.04035	1.02121	0.0567265	0.0296204	0.01914	1.01336	0.0567265
COLEC10	1.03403	1.01491	0.0477363	0.0207768	0.01912	1.01334	0.0477363
CHRNB2	1.04344	1.02537	0.0611364	0.0354813	0.01807	1.0126	0.0611364
HHEX	1.01796	1	0.0250534	0	0.01796	1.01253	0.0250534
ORC1	4.40262	4.3847	19.1505	18.8894	0.01792	1.0125	19.1505
CCDC64	1.01788	1	0.0249411	0	0.01788	1.01247	0.0249411
RIMS4	1.02192	1.0048	0.0306195	0.00666524	0.01712	1.01194	0.0306195
MBNL2	3.57168	3.55489	9.89003	9.75245	0.0167902	1.01171	9.89003
RAPGEF4	1.33854	1.32195	0.528953	0.500038	0.01659	1.01157	0.528953
NEFL	1.03478	1.01827	0.0488012	0.0254887	0.01651	1.01151	0.0488012
PLXNA2	1.02891	1.01266	0.0404821	0.0176278	0.01625	1.01133	0.0404821
CRYL1	1.01623	1	0.0226266	0	0.01623	1.01131	0.0226266
LFNG	1.57006	1.55395	0.969171	0.936199	0.0161101	1.01123	0.969171
AGPAT2	1.0159	1	0.022164	0	0.0159	1.01108	0.022164
ASPH	3.27755	3.26174	7.69708	7.59139	0.01581	1.01102	7.69708
COL8A1	1.01822	1.00266	0.0254184	0.00369099	0.0155599	1.01084	0.0254184
CT45A3	6.77701	6.76152	107.669	106.498	0.0154901	1.01079	107.669
MRAP2	1.02646	1.01158	0.0370199	0.0161179	0.0148801	1.01037	0.0370199
PTHLH	1.05316	1.03876	0.0750699	0.054461	0.0144	1.01003	0.0750699
C16orf52	2.93558	2.92143	5.65064	5.57597	0.0141499	1.00986	5.65064
NTRK1	1.01967	1.00573	0.0274552	0.00795931	0.01394	1.00971	0.0274552
VPS37D	1.97685	1.96304	1.93633	1.89883	0.01381	1.00962	1.93633
NGFR	1.01379	1	0.0192087	0	0.01379	1.0096	0.0192087
PDGFA	1.01378	1	0.0191947	0	0.01378	1.0096	0.0191947
CDCP1	1.01757	1.00384	0.0245061	0.00533042	0.01373	1.00956	0.0245061
NEFM	1.10755	1.09406	0.154794	0.134739	0.0134901	1.00939	0.154794
SAMD9	2.29005	2.2766	2.89073	2.84535	0.0134501	1.00937	2.89073
SFMBT2	1.14547	1.13203	0.212182	0.191669	0.01344	1.00936	0.212182
PLSCR5	1.01337	1	0.018621	0	0.01337	1.00931	0.018621
ATP1A3	1.02808	1.01473	0.0393084	0.0205247	0.01335	1.0093	0.0393084
CTSV	1.65895	1.64562	1.15787	1.12882	0.01333	1.00928	1.15787
LAMC2	1.01312	1	0.0182712	0	0.0131201	1.00914	0.0182712
CCBE1	1.01306	1	0.0181872	0	0.01306	1.00909	0.0181872
IGFBPL1	1.10155	1.08879	0.145851	0.126956	0.0127599	1.00888	0.145851
ENTPD3	1.0421	1.02944	0.0592228	0.0412318	0.0126599	1.00881	0.0592228
IL8	1.01259	1	0.0175299	0	0.0125901	1.00876	0.0175299
IGF2BP2	3.94798	3.93593	13.4334	13.305	0.0120499	1.00839	13.4334
AC096559.1	1.04383	1.03193	0.0616937	0.0447578	0.0119001	1.00828	0.0616937
MYLK	4.04036	4.02874	14.4539	14.3219	0.01162	1.00809	14.4539
PLCE1	2.21418	2.20257	2.64018	2.60299	0.01161	1.00808	2.64018
HEPACAM2	1.01153	1	0.0160481	0	0.01153	1.00802	0.0160481
MX2	1.01534	1.00383	0.0213792	0.0053165	0.01151	1.00801	0.0213792
RP11-490M8.1	4.01398	4.00253	14.1558	14.0281	0.0114498	1.00797	14.1558
FBP1	1.08954	1.07825	0.128062	0.111473	0.01129	1.00786	0.128062
SHISA2	1.01997	1.00872	0.0278769	0.0121251	0.01125	1.00783	0.0278769
ANXA5	6.52962	6.5185	90.3871	89.6778	0.0111203	1.00774	90.3871
FAM163A	1.01963	1.00858	0.0273989	0.0119298	0.01105	1.00769	0.0273989
METRNL	1.01091	1	0.0151819	0	0.01091	1.00759	0.0151819
CYGB	1.01937	1.00846	0.0270335	0.0117626	0.0109099	1.00759	0.0270335
ACACA	4.64411	4.63324	23.0044	22.8167	0.01087	1.00756	23.0044
COL18A1	1.01343	1.00293	0.0187049	0.00406603	0.0105	1.0073	0.0187049
MYRIP	1.01461	1.00425	0.0203567	0.00590051	0.01036	1.00721	0.0203567
FAM129A	2.57777	2.5676	3.97016	3.92822	0.01017	1.00707	3.97016
XIST	1.02998	1.01995	0.0419959	0.0278487	0.0100299	1.00698	0.0419959
IGSF3	2.00824	1.99842	2.02291	1.99562	0.00981998	1.00683	2.02291
CYBA	1.01703	1.00744	0.0237485	0.0103406	0.00959003	1.00667	0.0237485
FXYD5	1.00957	1	0.0133109	0	0.00957	1.00666	0.0133109
IRX6	1.01682	1.00734	0.0234539	0.0102013	0.00948	1.00659	0.0234539
MAEL	1.00942	1	0.0131017	0	0.00942004	1.00655	0.0131017
WASF3	1.03445	1.02507	0.0483327	0.0350581	0.0093801	1.00652	0.0483327
IL1B	1.00926	1	0.0128785	0	0.00926006	1.00644	0.0128785
CALCB	1.1654	1.15646	0.242954	0.229098	0.00893998	1.00622	0.242954
KLHDC8A	1.01578	1.00689	0.0219958	0.00957449	0.00888991	1.00618	0.0219958
SCG3	1.00866	1	0.0120414	0	0.00865996	1.00602	0.0120414
BRINP3	1.00842	1	0.0117067	0	0.00841999	1.00585	0.0117067
VRK2	1.0084	1	0.0116788	0	0.00839996	1.00584	0.0116788
PTGFR	1.02419	1.01584	0.0338171	0.02208	0.0083499	1.0058	0.0338171
ADRA2A	1.01479	1.00645	0.0206088	0.0089617	0.00834	1.0058	0.0206088
GFPT2	1.02386	1.01562	0.033352	0.0217716	0.00823998	1.00573	0.033352
PTGIR	1.00808	1	0.0112327	0	0.00808001	1.00562	0.0112327
CHGA	1.06346	1.05539	0.0899378	0.0782799	0.00806999	1.00561	0.0899378
CEP55	4.71671	4.70869	24.2949	24.1491	0.00801992	1.00557	24.2949
TM4SF1	1.00782	1	0.0108703	0	0.00782001	1.00544	0.0108703
PLCXD3	1.00744	1	0.0103406	0	0.00743997	1.00517	0.0103406
FZD2	1.05686	1.04962	0.0803986	0.0699846	0.00723994	1.00503	0.0803986
DNAH5	1.0087	1.00152	0.0120972	0.00210833	0.00717998	1.00499	0.0120972
CRH	1.05494	1.04794	0.0776318	0.0675755	0.00699997	1.00486	0.0776318
EHF	1.00654	1	0.00908686	0	0.00653994	1.00454	0.00908686
SNHG3	8.66464	8.65816	403.804	401.986	0.00648022	1.0045	403.804
MAOA	2.92603	2.9196	5.60016	5.56636	0.00642991	1.00447	5.60016
COL4A6	2.90197	2.89564	5.47446	5.44174	0.00633001	1.0044	5.47446
TIMP3	1.00623	1	0.00865528	0	0.00623	1.00433	0.00865528
COLEC12	1.00608	1	0.0084465	0	0.00608003	1.00422	0.0084465
MICA	1.70717	1.7011	1.2652	1.25149	0.00607002	1.00422	1.2652
CHRNA7	1.34825	1.34225	0.546031	0.535464	0.00600004	1.00417	0.546031
FAIM2	1.01417	1.00824	0.0197406	0.0114557	0.00593007	1.00412	0.0197406
PCDH1	1.00509	1	0.0070687	0	0.00509	1.00353	0.0070687
PPP1R16B	1.00896	1.00391	0.0124599	0.00542769	0.00505006	1.00351	0.0124599
ROR2	1.00493	1	0.00684615	0	0.00493002	1.00342	0.00684615
L1CAM	1.01157	1.00673	0.0161039	0.0093515	0.00484002	1.00336	0.0161039
MAGEA9B	4.69874	4.6941	23.9694	23.886	0.0046401	1.00322	23.9694
ARAP3	1.00464	1	0.00644274	0	0.00463998	1.00322	0.00644274
CPNE4	1.00453	1	0.00628972	0	0.00452995	1.00314	0.00628972
MPPED2	1.01048	1.00609	0.0145813	0.00846044	0.00439	1.00305	0.0145813
PYCARD	1.03421	1.02982	0.0479918	0.0417694	0.00439	1.00305	0.0479918
CSGALNACT1	1.00436	1	0.00605333	0	0.00435996	1.00303	0.00605333
ZNF812	2.50403	2.49975	3.67268	3.65587	0.00428009	1.00297	3.67268
ARHGDIB	1.11812	1.11439	0.170639	0.165035	0.00372994	1.00259	0.170639
CORIN	1.00852	1.00495	0.0118462	0.00687401	0.00356996	1.00248	0.0118462
FNDC5	1.02722	1.02372	0.0380932	0.0331547	0.00349998	1.00243	0.0380932
KCNJ8	3.08983	3.08646	6.51396	6.49409	0.00336981	1.00234	6.51396
HIST1H2BE	8.08446	8.08111	269.434	268.805	0.00335026	1.00232	269.434
TMEM108	1.47536	1.47203	0.78053	0.77412	0.00332999	1.00231	0.78053
RASGRF1	1.00331	1	0.00459385	0	0.00330997	1.0023	0.00459385
FAM69B	1.09265	1.0897	0.132654	0.128298	0.00295007	1.00205	0.132654
MMP14	1.01919	1.01672	0.0267806	0.0233138	0.0024699	1.00171	0.0267806
CHL1	1.00242	1	0.00335758	0	0.00241995	1.00168	0.00335758
TRPV2	1.07395	1.07158	0.105189	0.101734	0.00237	1.00164	0.105189
NTRK3	1.01838	1.01601	0.0256432	0.0223182	0.00237	1.00164	0.0256432
CA9	1.01711	1.01491	0.0238607	0.0207768	0.00220001	1.00153	0.0238607
LTK	1.01638	1.01427	0.0228368	0.0198805	0.00211	1.00146	0.0228368
CASP1	1.01547	1.01347	0.0215614	0.0187609	0.00199997	1.00139	0.0215614
DLG2	1.03879	1.03685	0.0545038	0.0517429	0.00194001	1.00135	0.0545038
DEPTOR	1.08515	1.08344	0.121596	0.119083	0.00171006	1.00119	0.121596
FENDRR	1.01266	1.01102	0.0176278	0.0153354	0.00164008	1.00114	0.0176278
EFEMP2	3.94788	3.94626	13.4323	13.415	0.00162005	1.00112	13.4323
FRMD3	1.04011	1.03881	0.0563844	0.0545323	0.00129998	1.0009	0.0563844
EPHB4	1.00894	1.00778	0.0124319	0.0108144	0.00116003	1.0008	0.0124319
ARHGAP36	1.00903	1.00787	0.0125575	0.0109399	0.00116003	1.0008	0.0125575
JAKMIP1	1.00781	1.0068	0.0108563	0.00944913	0.00100994	1.0007	0.0108563
CRYM	1.00759	1.00661	0.0105498	0.00918448	0.00098002	1.00068	0.0105498
MT1M	1.19922	1.19825	0.296155	0.294612	0.000969887	1.00067	0.296155
PDZD4	1.00661	1.00575	0.00918448	0.00798702	0.000860095	1.0006	0.00918448
CHGB	1.00632	1.00551	0.0087806	0.00765305	0.000810027	1.00056	0.0087806
CACNA2D2	1.00454	1.00395	0.00630364	0.00548337	0.000589967	1.00041	0.00630364
TSPAN6	4.2901	4.28954	17.5636	17.556	0.000560284	1.00039	17.5636
NPTX1	1.00428	1.00373	0.00594211	0.00517765	0.000549912	1.00038	0.00594211
XYLT1	1.02075	1.02032	0.0289735	0.0283689	0.000429988	1.0003	0.0289735
ZNF536	1.00333	1.0029	0.00462168	0.0040243	0.000429988	1.0003	0.00462168
NTRK2	1.00187	1.00163	0.0025941	0.00226087	0.000240088	1.00017	0.0025941
TNFSF4	1.18458	1.18448	0.272972	0.272815	0.000100017	1.00007	0.272972
RP3-422G23.4	1	1	0	0	0	1	0
C4orf6	1	1	0	0	0	1	0
TMEM215	1	1	0	0	0	1	0
COL22A1	1	1	0	0	0	1	0
RP11-838N2.5	1	1	0	0	0	1	0
RP11-124O11.2	1	1	0	0	0	1	0
CTC-490G23.2	1	1	0	0	0	1	0
RP11-59D5__B.2	1	1	0	0	0	1	0
KCNA3	1	1	0	0	0	1	0
RP11-136I14.5	1	1	0	0	0	1	0
RP11-317P15.5	1	1	0	0	0	1	0
CTD-2124B20.3	1	1	0	0	0	1	0
RP11-284N8.3	1	1	0	0	0	1	0
SCGN	1	1	0	0	0	1	0
DCX	1	1	0	0	0	1	0
SLC18A1	1	1	0	0	0	1	0
AC106869.2	1	1	0	0	0	1	0
CORO2B	1	1	0	0	0	1	0
SMOC1	1	1	0	0	0	1	0
SLC7A14	1	1	0	0	0	1	0
RP11-567G11.1	1	1	0	0	0	1	0
PIRT	1	1	0	0	0	1	0
INSM1	1	1	0	0	0	1	0
XKR7	1	1	0	0	0	1	0
MAGEB2	1	1	0	0	0	1	0
DPP6	1	1	0	0	0	1	0
LRRC55	1	1	0	0	0	1	0
NNAT	1	1	0	0	0	1	0
GDF10	1	1	0	0	0	1	0
CTA-481E9.4	1	1	0	0	0	1	0
RP11-129M6.1	1	1	0	0	0	1	0
HIST1H2BA	1	1	0	0	0	1	0
RP11-811P12.3	1	1	0	0	0	1	0
UNC5A	1	1	0	0	0	1	0
CMKLR1	1	1	0	0	0	1	0
ANGPT2	1	1	0	0	0	1	0
CHRNB4	1	1	0	0	0	1	0
DIRAS1	1	1	0	0	0	1	0
ZNF503-AS1	1	1	0	0	0	1	0
B4GALNT4	1	1	0	0	0	1	0
WNT6	1	1	0	0	0	1	0
GRP	1	1	0	0	0	1	0
CHRM1	1	1	0	0	0	1	0
RP11-80F22.14	1	1	0	0	0	1	0
ELFN1	1	1	0	0	0	1	0
RIMBP2	1	1	0	0	0	1	0
LINC00508	1	1	0	0	0	1	0
SV2C	1	1	0	0	0	1	0
MAGEA2	1	1	0	0	0	1	0
CNTFR	1	1	0	0	0	1	0
MAGEA2B	1	1	0	0	0	1	0
CSAG2	1	1	0	0	0	1	0
EPHB2	1	1	0	0	0	1	0
RP11-459O1.2	1	1	0	0	0	1	0
RP11-1L12.3	1	1	0	0	0	1	0
RP11-284G10.1	1	1	0	0	0	1	0
TNFRSF10D	1	1	0	0	0	1	0
TAC3	1	1	0	0	0	1	0
HOXC10	1	1	0	0	0	1	0
RP11-662M24.2	1	1	0	0	0	1	0
HIST1H2AA	1	1	0	0	0	1	0
VCY1B	1	1	0	0	0	1	0
ALDH1A3	1	1	0	0	0	1	0
RP11-734I18.1	1	1	0	0	0	1	0
MIR31HG	1	1	0	0	0	1	0
RMST	1	1	0	0	0	1	0
AKR1B10	1	1	0	0	0	1	0
SYK	1	1	0	0	0	1	0
DAZ1	1	1	0	0	0	1	0
TMEM207	1	1	0	0	0	1	0
TRIML2	1	1	0	0	0	1	0
TNFAIP6	1	1	0	0	0	1	0
DAZ4	1	1	0	0	0	1	0
DAZ3	1	1	0	0	0	1	0
HCN1	1	1	0	0	0	1	0
LINC00355	1	1	0	0	0	1	0
TAC1	1	1	0	0	0	1	0
SPATA22	1	1	0	0	0	1	0
C3	1	1	0	0	0	1	0
MBP	1	1	0	0	0	1	0
RP11-946L20.2	1	1	0	0	0	1	0
RARRES1	1	1	0	0	0	1	0
DAZ2	1	1	0	0	0	1	0
VCY	1	1	0	0	0	1	0
HLA-DRA	1	1	0	0	0	1	0
HLA-DRB1	1	1	0	0	0	1	0
VTRNA2-1	1	1	0	0	0	1	0
RPL10L	1	1	0	0	0	1	0
RP11-34C15.2	1	1	0	0	0	1	0
RHOXF2	1	1	0	0	0	1	0
RP11-554I8.2	1	1	0	0	0	1	0
RHOXF2B	1	1	0	0	0	1	0
FOXG1	1	1	0	0	0	1	0
EREG	1	1	0	0	0	1	0
RP11-51M18.1	1	1	0	0	0	1	0
CD69	1	1	0	0	0	1	0
PNMA5	1	1	0	0	0	1	0
CBLN4	1	1	0	0	0	1	0
LINC00704	1	1	0	0	0	1	0
H2AFB1	1	1	0	0	0	1	0
NAA11	1	1	0	0	0	1	0
CARD16	1	1	0	0	0	1	0
MAGEA8	1	1	0	0	0	1	0
POU3F3	1	1	0	0	0	1	0
PAGE2	1	1	0	0	0	1	0
RP5-1030M6.3	1	1	0	0	0	1	0
ST8SIA6-AS1	1	1	0	0	0	1	0
RBMY1A1	1	1	0	0	0	1	0
HOXC13	1	1	0	0	0	1	0
LINC00707	1	1	0	0	0	1	0
LMX1B	1	1	0	0	0	1	0
RP11-489N22.3	1	1	0	0	0	1	0
HLA-DRB5	1	1	0	0	0	1	0
LINC01082	1	1	0	0	0	1	0
AREGB	1	1	0	0	0	1	0
AC006481.1	1	1	0	0	0	1	0
HLA-DOA	1	1	0	0	0	1	0
RP11-180C1.1	1	1	0	0	0	1	0
CNBD1	1	1	0	0	0	1	0
APBB1IP	1	1	0	0	0	1	0
OSTN	1	1	0	0	0	1	0
RBMY1B	1	1	0	0	0	1	0
VCX3A	1	1	0	0	0	1	0
IL18	1	1	0	0	0	1	0
AC016722.3	1	1	0	0	0	1	0
RP11-863P13.3	1	1	0	0	0	1	0
VCAM1	1	1	0	0	0	1	0
CD70	1	1	0	0	0	1	0
RAC2	1	1	0	0	0	1	0
SPANXC	1	1	0	0	0	1	0
ESM1	1	1	0	0	0	1	0
CST1	1	1	0	0	0	1	0
SERPINB2	1	1	0	0	0	1	0
SPANXD	1	1	0	0	0	1	0
DEFB103B	1	1	0	0	0	1	0
PI3	1	1	0	0	0	1	0
DEFB103A	1	1	0	0	0	1	0
SERPINB4	1	1	0	0	0	1	0
CCL20	1	1	0	0	0	1	0
S100A9	1	1	0	0	0	1	0
SPANXA2	1	1	0	0	0	1	0
SPANXA1	1	1	0	0	0	1	0
SERPINB3	1	1	0	0	0	1	0
PTER	1	1	0	0	0	1	0
SLC14A1	1	1	0	0	0	1	0
WDR72	1	1	0	0	0	1	0
RP11-81H3.2	1	1	0	0	0	1	0
CLEC14A	1	1	0	0	0	1	0
TNFSF9	1	1	0	0	0	1	0
FAM20C	1	1	0	0	0	1	0
KYNU	1	1	0	0	0	1	0
FGFBP2	1	1	0	0	0	1	0
DDX3Y	1	1	0	0	0	1	0
SCARA5	1	1	0	0	0	1	0
MMP1	1	1	0	0	0	1	0
NGF	1	1	0	0	0	1	0
RP11-548L20.1	1	1	0	0	0	1	0
RP11-147C23.1	1	1	0	0	0	1	0
RP11-1E6.1	1	1	0	0	0	1	0
BMP4	1	1	0	0	0	1	0
AC011625.1	1	1	0	0	0	1	0
RP11-94B19.7	1	1	0	0	0	1	0
PPP1R17	1	1	0	0	0	1	0
FOXD1	1	1	0	0	0	1	0
HMX3	1	1	0	0	0	1	0
MAGEA12	1	1	0	0	0	1	0
H2AFB3	1	1	0	0	0	1	0
VIP	1	1	0	0	0	1	0
CSAG1	1	1	0	0	0	1	0
MAGEA6	1	1	0	0	0	1	0
CNTN2	1	1	0	0	0	1	0
PHYHIPL	1	1	0	0	0	1	0
MAGEA3	1	1	0	0	0	1	0
RPS4Y1	1	1	0	0	0	1	0
RASA3	1	1	0	0	0	1	0
CD99	1	1	0	0	0	1	0
NT5C1A	1	1	0	0	0	1	0
FAM163B	1	1	0	0	0	1	0
EDA2R	1	1	0	0	0	1	0
P2RX3	1	1	0	0	0	1	0
RP3-510D11.1	1	1	0	0	0	1	0
PHOX2B	1	1	0	0	0	1	0
EPB41L3	1	1	0	0	0	1	0
GABRA5	1	1	0	0	0	1	0
PROKR2	1	1	0	0	0	1	0
FEV	1	1	0	0	0	1	0
RP11-909M7.3	1	1	0	0	0	1	0
FAM19A5	1	1	0	0	0	1	0
LIX1	1	1	0	0	0	1	0
CNGB1	1	1	0	0	0	1	0
AF003625.3	1	1	0	0	0	1	0
IGFBP3	1	1	0	0	0	1	0
HTR3B	1	1	0	0	0	1	0
ADCYAP1R1	1	1	0	0	0	1	0
OLFM1	1	1	0	0	0	1	0
CHST15	1	1	0	0	0	1	0
GPR50	1	1	0	0	0	1	0
TNNT2	1	1	0	0	0	1	0
HTR3A	1	1	0	0	0	1	0
NPY	1	1	0	0	0	1	0
CLSTN2	1.00981	1.01025	0.0136458	0.0142601	-0.000440001	0.999695	0.0136458
ASTN2	1.4341	1.43471	0.702136	0.703278	-0.000609994	0.999577	0.702136
C10orf85	1.18358	1.18433	0.271397	0.272578	-0.000749946	0.99948	0.271397
TNR	1	1.00193	0	0.00267734	-0.00193	0.998663	0
GREB1L	1	1.00237	0	0.00328822	-0.00237	0.998359	0
KCNQ2	1.02836	1.03083	0.0397043	0.0431994	-0.00247002	0.998289	0.0397043
TMTC1	1.42117	1.42365	0.678026	0.682634	-0.00248003	0.998282	0.678026
RET	1.00861	1.01123	0.0119717	0.0156288	-0.00261998	0.998186	0.0119717
AARS2	3.96888	3.9717	13.6586	13.6892	-0.00282001	0.998047	13.6586
VWA5A	1.37021	1.37326	0.585082	0.590553	-0.00304997	0.997888	0.585082
TRPA1	1.03562	1.03872	0.0499944	0.0544041	-0.00310004	0.997854	0.0499944
SNAP91	1	1.00376	0	0.00521924	-0.00375998	0.997397	0
KCNAB1	1	1.0039	0	0.00541393	-0.00390005	0.9973	0
FILIP1L	4.11454	4.11861	15.3221	15.371	-0.00406981	0.997183	15.3221
ISLR2	1	1.0041	0	0.00569184	-0.00409997	0.997162	0
GAS6	1	1.00416	0	0.00577537	-0.00416005	0.997121	0
LAMA4	1	1.00432	0	0.0059978	-0.00432003	0.99701	0
CHRNA3	1.00602	1.01046	0.00836286	0.0145534	-0.00444007	0.996927	0.00836286
LGR5	1.03782	1.04227	0.0531229	0.0594655	-0.00444996	0.99692	0.0531229
FAT1	5.51868	5.5232	43.8446	43.9885	-0.00451994	0.996872	43.8446
SIX1	1	1.0046	0	0.0063872	-0.00460005	0.996817	0
PCSK1	1	1.00471	0	0.00654006	-0.00470996	0.996741	0
FGF14	1.00645	1.01121	0.0089617	0.0156008	-0.00475991	0.996706	0.0089617
C7	1	1.00478	0	0.00663755	-0.00478005	0.996692	0
SLC6A2	1	1.00488	0	0.0067765	-0.00487995	0.996623	0
MGAT4C	1	1.00533	0	0.00740257	-0.00532997	0.996312	0
PPAPDC1A	2.56034	2.56579	3.89847	3.92079	-0.00545001	0.996229	3.89847
GPR22	1.0078	1.01355	0.0108424	0.0188728	-0.00575006	0.996022	0.0108424
GPR83	1	1.00583	0	0.00809852	-0.00583005	0.995967	0
ENPP2	1.00852	1.0148	0.0118462	0.0206227	-0.00627995	0.995657	0.0118462
NLRP4	1	1.0064	0	0.00889198	-0.00639999	0.995574	0
ARHGEF28	1.18949	1.19598	0.280721	0.291004	-0.00648999	0.995512	0.280721
CYSLTR2	2.22486	2.23136	2.67466	2.69576	-0.00650001	0.995505	2.67466
ADCYAP1	1	1.00656	0	0.00911475	-0.00655997	0.995463	0
SERPINB7	1.02198	1.02863	0.0307041	0.0400861	-0.00664997	0.995401	0.0307041
IL24	1.04293	1.04971	0.0604079	0.0701137	-0.00678003	0.995311	0.0604079
COL23A1	1	1.00701	0	0.00974155	-0.00700998	0.995153	0
CHAT	1.00957	1.01662	0.0133109	0.0231735	-0.00705004	0.995125	0.0133109
FSTL4	1	1.00741	0	0.0102989	-0.00741005	0.994877	0
ARMC4	1.13228	1.1398	0.192049	0.203505	-0.00751996	0.994801	0.192049
HSPA12A	1.02532	1.03297	0.0354109	0.0462323	-0.0076499	0.994712	0.0354109
CD74	1	1.00784	0	0.0108982	-0.00784004	0.99458	0
DDC	1	1.008	0	0.0111212	-0.00800002	0.99447	0
ZNF423	1	1.00832	0	0.0115673	-0.00831997	0.99425	0
NR0B1	2.00291	2.01128	2.00808	2.0314	-0.00837016	0.994215	2.00808
COL6A2	1.00533	1.01387	0.00740257	0.0193206	-0.00854003	0.994098	0.00740257
PCDHGA11	1.24154	1.25035	0.364508	0.378991	-0.00881004	0.993912	0.364508
BUB3	5.94778	5.95678	59.7249	60.1111	-0.00899982	0.993781	59.7249
TMX4	3.47861	3.48764	9.1472	9.21719	-0.00902987	0.993761	9.1472
DBH	1	1.00903	0	0.0125575	-0.00902998	0.99376	0
RAB3C	1.00891	1.01804	0.01239	0.0251657	-0.00913	0.993692	0.01239
ADAD1	1	1.00924	0	0.0128505	-0.00924003	0.993616	0
TMEM156	1	1.00974	0	0.0135482	-0.00974	0.993271	0
EGFL7	1	1.00976	0	0.0135761	-0.00976002	0.993258	0
ACVRL1	1	1.0099	0	0.0137715	-0.00989997	0.993161	0
DAPK1	2.77168	2.78186	4.82903	4.87739	-0.01018	0.992969	4.82903
TRIM65	1.01465	1.0254	0.0204127	0.0355237	-0.0107501	0.992576	0.0204127
LINC00682	1	1.01092	0	0.0151958	-0.01092	0.992459	0
RFC3	4.91042	4.9216	28.0735	28.3074	-0.0111799	0.992281	28.0735
ICAM1	1.01543	1.02676	0.0215053	0.0374434	-0.01133	0.992177	0.0215053
RP11-143K11.1	1.07305	1.08445	0.103877	0.120567	-0.0114	0.992129	0.103877
RASSF8	2.71105	2.72273	4.54798	4.60121	-0.0116799	0.991937	4.54798
PLK1	4.2915	4.30352	17.5826	17.7464	-0.0120201	0.991703	17.5826
XAGE1B	4.64381	4.65588	22.9992	23.2092	-0.0120702	0.991668	22.9992
LRRTM4	1.07759	1.08967	0.110508	0.128253	-0.01208	0.991662	0.110508
PLA2G7	1	1.0123	0	0.0171243	-0.0123	0.991511	0
UNC13D	1.0037	1.01605	0.0051359	0.0223742	-0.01235	0.991476	0.0051359
KRT19	1.06026	1.0731	0.0853074	0.103949	-0.0128399	0.99114	0.0853074
GFRA2	1	1.01307	0	0.0182012	-0.01307	0.990981	0
MAGEB1	1	1.01335	0	0.0185929	-0.01335	0.990789	0
BMP7	1	1.01379	0	0.0192087	-0.01379	0.990487	0
TPX2	5.93911	5.95329	59.355	59.9611	-0.0141802	0.990219	59.355
ASIC4	1	1.01423	0	0.0198246	-0.01423	0.990185	0
RNF128	1	1.01451	0	0.0202167	-0.01451	0.989993	0
RP11-124O11.1	1	1.01453	0	0.0202446	-0.0145299	0.989979	0
DSN1	3.76055	3.77509	11.5531	11.6904	-0.01454	0.989972	11.5531
PRKCDBP	1	1.01489	0	0.0207488	-0.01489	0.989732	0
AREG	1	1.0151	0	0.021043	-0.0151	0.989588	0
STEAP3	1.04208	1.05726	0.0591944	0.0809756	-0.01518	0.989533	0.0591944
ELAVL3	1	1.01568	0	0.0218556	-0.01568	0.98919	0
RAI14	4.64319	4.65903	22.9885	23.2643	-0.0158401	0.989081	22.9885
MAP1A	2.567	2.58295	3.92576	3.99164	-0.0159502	0.989005	3.92576
CASC9	1	1.01689	0	0.0235522	-0.01689	0.988361	0
CENPM	2.90529	2.92224	5.49168	5.58022	-0.0169501	0.98832	5.49168
KCNH1	1.09536	1.11251	0.136664	0.162215	-0.0171499	0.988183	0.136664
RRAD	1.1741	1.19168	0.256521	0.284186	-0.0175799	0.987888	0.256521
LBH	3.72874	3.74641	11.2575	11.4209	-0.0176699	0.987827	11.2575
TRIP13	4.95864	4.9776	29.0956	29.507	-0.01896	0.986944	29.0956
CLEC2B	1.06395	1.08294	0.0906477	0.118349	-0.01899	0.986923	0.0906477
XAGE1E	4.95364	4.97321	28.988	29.4113	-0.0195699	0.986527	28.988
TMSB4X	8.92619	8.94647	484.464	491.351	-0.0202799	0.986041	484.464
SLC6A15	2.82887	2.84922	5.10517	5.20611	-0.02035	0.985993	5.10517
RP11-324L17.1	1.06904	1.08951	0.0980367	0.128017	-0.02047	0.985911	0.0980367
CXCR4	1.01287	1.03337	0.0179214	0.0467998	-0.0205001	0.985891	0.0179214
OIP5	3.57667	3.59744	9.93122	10.1042	-0.0207701	0.985706	9.93122
SYT7	1	1.02087	0	0.0291422	-0.02087	0.985638	0
AKR1C2	1.6505	1.67158	1.13942	1.18563	-0.0210799	0.985495	1.13942
TRHDE-AS1	1.04829	1.06954	0.0680772	0.0987641	-0.02125	0.985379	0.0680772
DLK1	1	1.02169	0	0.0302959	-0.02169	0.985078	0
PLEKHA6	1.04345	1.06568	0.0611507	0.0931563	-0.02223	0.984709	0.0611507
DOCK1	3.51063	3.53301	9.39738	9.57556	-0.0223801	0.984607	9.39738
MAGEC2	5.55269	5.57548	44.9382	45.6855	-0.02279	0.984327	44.9382
SPRY2	4.04372	4.06662	14.4923	14.7562	-0.0229001	0.984252	14.4923
ZNF92	2.78286	2.80584	4.88215	4.99265	-0.02298	0.984198	4.88215
CALCA	1	1.02333	0	0.0326051	-0.02333	0.983959	0
BAALC	1.00717	1.03097	0.00996442	0.0433976	-0.0238	0.983638	0.00996442
TMC6	1.2958	1.31974	0.455131	0.496211	-0.0239401	0.983543	0.455131
FOXM1	4.53822	4.56218	21.2349	21.624	-0.0239601	0.983529	21.2349
SQRDL	1	1.02411	0	0.0337043	-0.02411	0.983427	0
TLR4	1.33958	1.36414	0.530776	0.574228	-0.02456	0.98312	0.530776
HK2	3.0352	3.05982	6.19759	6.33869	-0.0246198	0.98308	6.19759
EDNRA	1.2834	1.30828	0.43412	0.476461	-0.0248799	0.982902	0.43412
TKTL1	1.01567	1.04056	0.0218416	0.057026	-0.0248901	0.982895	0.0218416
CRABP1	1	1.02498	0	0.0349311	-0.0249799	0.982834	0
STK32B	1.07881	1.10425	0.112293	0.149871	-0.02544	0.982521	0.112293
ABCC2	1.16954	1.19501	0.2494	0.289464	-0.0254699	0.982501	0.2494
ADRBK2	1.50386	1.52952	0.836005	0.886898	-0.02566	0.982371	0.836005
TRIM22	1.10141	1.12724	0.145643	0.184404	-0.0258299	0.982255	0.145643
RP1-212P9.2	1.01636	1.04235	0.0228089	0.0595798	-0.02599	0.982146	0.0228089
ASCL1	1.02307	1.04975	0.0322389	0.070171	-0.02668	0.981677	0.0322389
PRUNE2	3.65096	3.67789	10.5617	10.7984	-0.0269301	0.981507	10.5617
STOM	4.37078	4.39789	18.6888	19.0813	-0.0271101	0.981384	18.6888
PKDCC	1.63542	1.66297	1.10678	1.16668	-0.02755	0.981085	1.10678
TCF19	3.44612	3.47367	8.89897	9.1091	-0.02755	0.981085	8.89897
AC004540.4	1	1.0281	0	0.0393367	-0.0281	0.980711	0
GLDC	3.21612	3.24499	7.29284	7.48068	-0.0288701	0.980188	7.29284
ALS2CR11	1.02509	1.05405	0.0350863	0.0763505	-0.02896	0.980127	0.0350863
BIRC3	1.02664	1.05575	0.037274	0.0787986	-0.02911	0.980025	0.037274
PHLDB2	3.86649	3.8962	12.5858	12.8893	-0.0297101	0.979617	12.5858
DPYSL5	4.26298	4.29299	17.1993	17.6028	-0.0300102	0.979413	17.1993
CELF3	1.09401	1.12416	0.134665	0.179746	-0.0301501	0.979318	0.134665
AGAP2-AS1	1.01904	1.0492	0.02657	0.0693821	-0.0301601	0.979312	0.02657
CTNNA2	1.12572	1.15604	0.182104	0.228449	-0.0303199	0.979203	0.182104
PTGER3	1.76763	1.79845	1.40494	1.47846	-0.03082	0.978864	1.40494
KDELC1	3.74766	3.77873	11.4325	11.725	-0.03107	0.978694	11.4325
NSG2	1	1.03137	0	0.0439644	-0.03137	0.978491	0
SSTR2	1.14479	1.17656	0.21114	0.260372	-0.03177	0.978219	0.21114
EVA1B	1.29909	1.33093	0.460736	0.515648	-0.03184	0.978172	0.460736
PTPRR	1.1025	1.13465	0.147265	0.195653	-0.03215	0.977962	0.147265
AGRP	1	1.03239	0	0.0454099	-0.03239	0.977799	0
LINC01050	1	1.03256	0	0.0456509	-0.03256	0.977684	0
ZNF521	3.55268	3.58575	9.73446	10.0066	-0.0330701	0.977338	9.73446
ATP1B1	5.71416	5.7474	50.4969	51.7205	-0.0332398	0.977223	50.4969
RP11-244B22.11	1.72417	1.75776	1.3039	1.38173	-0.0335901	0.976986	1.3039
TSPAN8	1.03384	1.06792	0.0474666	0.0964087	-0.03408	0.976654	0.0474666
CD14	1.03017	1.06486	0.0422648	0.0919668	-0.03469	0.976241	0.0422648
PDE2A	1.01988	1.0547	0.0277504	0.0772862	-0.03482	0.976154	0.0277504
FABP3	6.3247	6.35992	78.1538	80.1347	-0.0352201	0.975883	78.1538
MIR137HG	1.00605	1.04158	0.00840468	0.0584808	-0.03553	0.975673	0.00840468
GPR158	1.98745	2.02343	1.96535	2.06549	-0.0359801	0.975369	1.96535
STARD4	3.75028	3.78635	11.457	11.7976	-0.0360701	0.975308	11.457
CLMN	1.58866	1.6252	1.0077	1.08485	-0.03654	0.97499	1.0077
GRB10	1.39684	1.43361	0.633242	0.701218	-0.03677	0.974835	0.633242
ABCD2	1.11511	1.15215	0.166115	0.222449	-0.03704	0.974653	0.166115
GJA1	3.34702	3.38425	8.17544	8.44145	-0.03723	0.974524	8.17544
KIF18B	3.47149	3.50876	9.09233	9.38261	-0.0372701	0.974497	9.09233
IGFBP7	2.28923	2.32672	2.88795	3.01664	-0.0374899	0.974349	2.88795
FANCI	4.66456	4.70224	23.3614	24.0325	-0.0376801	0.97422	23.3614
MRC2	4.94858	4.9864	28.8795	29.6998	-0.0378203	0.974126	28.8795
H6PD	2.93351	2.97146	5.63967	5.8433	-0.03795	0.974038	5.63967
GAL	1	1.03799	0	0.0533648	-0.03799	0.974011	0
DOK4	4.30711	4.34526	17.7956	18.3261	-0.0381503	0.973903	17.7956
TOP2A	6.18301	6.22152	70.656	72.6215	-0.0385098	0.97366	70.656
PLXND1	1.79632	1.83491	1.47333	1.56749	-0.0385901	0.973606	1.47333
SOX11	3.89995	3.93908	12.928	13.3384	-0.03913	0.973242	12.928
ANO6	4.26266	4.30332	17.195	17.7437	-0.0406599	0.97221	17.195
TMEM100	1.00986	1.05076	0.0137157	0.0716209	-0.0409	0.972048	0.0137157
AMOTL2	4.91482	4.95761	28.1653	29.0734	-0.0427899	0.970776	28.1653
PRRT4	1.01761	1.06041	0.0245622	0.0855242	-0.0428001	0.970769	0.0245622
CHRFAM7A	1.4268	1.47103	0.688497	0.772197	-0.04423	0.969807	0.688497
GPC3	1.46165	1.50607	0.754232	0.840353	-0.04442	0.96968	0.754232
NTS	1.01837	1.06298	0.0256291	0.0892426	-0.04461	0.969552	0.0256291
HSD17B10	6.23202	6.27692	73.1666	75.5427	-0.0448999	0.969357	73.1666
QDPR	3.19007	3.23524	7.12655	7.41682	-0.0451701	0.969176	7.12655
CYTH3	3.86431	3.90957	12.5638	13.0279	-0.04526	0.969115	12.5638
RP11-382F24.2	4.27694	4.32231	17.386	18.0053	-0.0453701	0.969041	17.386
GPR27	1.09105	1.13651	0.13029	0.198485	-0.04546	0.968981	0.13029
MECOM	2.56521	2.61075	3.91841	4.10821	-0.0455399	0.968927	3.91841
SASH1	2.43728	2.4831	3.4162	3.59098	-0.04582	0.968739	3.4162
SLC5A7	1.01108	1.05697	0.0154193	0.0805573	-0.04589	0.968692	0.0154193
CD9	4.35861	4.40524	18.515	19.1889	-0.0466299	0.968195	18.515
CACNA2D3	1.30831	1.35506	0.476513	0.558078	-0.0467499	0.968115	0.476513
CCNA2	5.72433	5.77118	50.8683	52.6133	-0.0468502	0.968048	50.8683
H2AFB2	1	1.04761	0	0.0671027	-0.04761	0.967538	0
EMILIN1	4.85293	4.90158	26.8986	27.8898	-0.0486498	0.966841	26.8986
C7orf69	1.06946	1.11885	0.0986478	0.171738	-0.04939	0.966345	0.0986478
TBX3	5.34939	5.3994	38.7687	40.2067	-0.0500102	0.965929	38.7687
COL12A1	2.44541	2.49708	3.4468	3.64542	-0.0516701	0.964819	3.4468
RNU12	5.68698	5.73903	49.5171	51.4097	-0.0520501	0.964565	49.5171
CAPN2	4.23571	4.28807	16.8398	17.5361	-0.0523601	0.964357	16.8398
LAMP5	1.04163	1.09485	0.0585522	0.135909	-0.0532199	0.963783	0.0585522
CPA4	1.15228	1.20685	0.222649	0.308331	-0.0545701	0.962881	0.222649
TMEM194A	3.88462	3.93926	12.7702	13.3404	-0.0546401	0.962835	12.7702
ST6GAL1	2.6934	2.74841	4.46836	4.71976	-0.0550101	0.962588	4.46836
NEK2	3.49765	3.55354	9.29529	9.74146	-0.0558901	0.962001	9.29529
FAM83D	4.56525	4.62276	21.6743	22.6371	-0.0575099	0.960921	21.6743
DCN	1.03513	1.09582	0.0492983	0.137345	-0.0606899	0.958805	0.0492983
NXPH2	1.50256	1.5638	0.833451	0.956315	-0.06124	0.95844	0.833451
MMP15	1.39578	1.45722	0.631308	0.745787	-0.06144	0.958307	0.631308
MMAB	3.2999	3.36175	7.84847	8.27987	-0.0618498	0.958035	7.84847
PEG10	5.00406	5.06627	30.0902	31.5042	-0.0622101	0.957796	30.0902
RNF14	3.8911	3.95343	12.8367	13.4918	-0.06233	0.957716	12.8367
ITGA11	1.0835	1.14638	0.119171	0.213578	-0.0628799	0.957351	0.119171
SYTL2	1.85437	1.91777	1.61594	1.77839	-0.0634	0.957006	1.61594
SLC35F2	3.15635	3.21989	6.91571	7.31716	-0.0635402	0.956913	6.91571
NUSAP1	5.37336	5.43842	39.4517	41.3638	-0.0650597	0.955906	39.4517
ZWINT	4.87206	4.93789	27.2844	28.6516	-0.0658302	0.955395	27.2844
NEBL	1.13651	1.20311	0.198485	0.302354	-0.0666	0.954886	0.198485
NCAM2	1.67536	1.74233	1.19399	1.34575	-0.06697	0.954641	1.19399
SLC30A8	1	1.0676	0	0.0959438	-0.0676	0.954224	0
ENKUR	1.1328	1.20064	0.192839	0.298416	-0.06784	0.954065	0.192839
SSX1	5.91939	5.98742	58.5221	61.4444	-0.0680299	0.95394	58.5221
MAOB	1.22086	1.28924	0.330856	0.443993	-0.06838	0.953708	0.330856
HIGD2A	6.16119	6.23015	69.5654	73.0693	-0.0689602	0.953325	69.5654
PTGFRN	4.04217	4.11113	14.4746	15.2812	-0.0689602	0.953325	14.4746
DCHS1	3.12138	3.19056	6.7022	7.12965	-0.06918	0.95318	6.7022
MEIS2	2.62161	2.69172	4.15436	4.46083	-0.0701101	0.952565	4.15436
NCAPG	4.61842	4.68888	22.5631	23.7925	-0.0704598	0.952334	22.5631
SYP	1.15195	1.22242	0.22214	0.333378	-0.07047	0.952328	0.22214
MYCN	3.47621	3.54754	9.12868	9.69273	-0.0713298	0.95176	9.12868
ESPL1	3.01896	3.09031	6.10583	6.51679	-0.0713501	0.951747	6.10583
CNTN1	1.62307	1.69458	1.0803	1.23683	-0.07151	0.951641	1.0803
SHOX2	2.63114	2.70274	4.19515	4.51037	-0.0716	0.951582	4.19515
AURKA	4.69874	4.7706	23.9694	25.2957	-0.0718598	0.951411	23.9694
RP11-107I14.2	1.27341	1.3476	0.417323	0.544884	-0.07419	0.949875	0.417323
NAV3	1.14459	1.22015	0.210833	0.329709	-0.07556	0.948974	0.210833
RP11-49I11.1	3.49732	3.57431	9.29271	9.91172	-0.0769901	0.948033	9.29271
RRM2	5.68761	5.765	49.5396	52.3798	-0.0773897	0.947771	49.5396
NRCAM	1.06423	1.14207	0.0910535	0.206975	-0.0778401	0.947475	0.0910535
HGF	1.49145	1.56961	0.811714	0.968245	-0.07816	0.947265	0.811714
E2F1	4.5435	4.62253	21.3201	22.6332	-0.07903	0.946694	21.3201
REST	3.66889	3.74803	10.7188	11.436	-0.0791399	0.946622	10.7188
DHCR24	6.07202	6.15121	65.276	69.072	-0.0791898	0.946589	65.276
NCALD	1.72096	1.80096	1.29656	1.48452	-0.0799999	0.946058	1.29656
PNPLA4	2.46492	2.54625	3.52096	3.84114	-0.0813301	0.945186	3.52096
AKAP13	2.58538	2.66674	4.00174	4.34993	-0.0813599	0.945166	4.00174
FN1	3.79579	3.87916	11.8882	12.7144	-0.08337	0.94385	11.8882
SHD	1.26973	1.35352	0.411164	0.555348	-0.0837901	0.943576	0.411164
ICA1	3.2629	3.34689	7.59911	8.17453	-0.0839899	0.943445	7.59911
GNB2L1	8.39788	8.48213	335.298	355.582	-0.0842505	0.943274	335.298
SDPR	1.41494	1.4994	0.666486	0.827251	-0.08446	0.943137	0.666486
CACNG4	3.53139	3.61632	9.56257	10.2637	-0.0849299	0.94283	9.56257
IGSF11	1.01756	1.1038	0.0244921	0.1492	-0.0862401	0.941975	0.0244921
INHBE	1.09233	1.17928	0.132181	0.264637	-0.0869501	0.941511	0.132181
AK5	1.09257	1.18005	0.132536	0.265846	-0.0874801	0.941165	0.132536
FBXO8	3.94113	4.02865	13.3603	14.3209	-0.0875199	0.941139	13.3603
UNC5B	3.93217	4.02054	13.2652	14.2294	-0.0883703	0.940585	13.2652
POMZP3	3.06725	3.15637	6.38174	6.91583	-0.0891199	0.940096	6.38174
PXDC1	4.62254	4.7124	22.6333	24.2164	-0.08986	0.939614	22.6333
XAGE1A	4.98788	5.07792	29.7323	31.7758	-0.0900397	0.939497	29.7323
FANCD2	3.87738	3.96942	12.6963	13.6644	-0.0920401	0.938195	12.6963
CPNE1	4.90962	5.00169	28.0568	30.0375	-0.0920701	0.938176	28.0568
CCNB1	7.03842	7.13101	129.455	138.168	-0.0925899	0.937838	129.455
XPR1	3.21671	3.31002	7.29664	7.9178	-0.0933099	0.93737	7.29664
WDR76	3.97643	4.06983	13.7407	14.7935	-0.0934	0.937311	13.7407
SESN3	2.0034	2.09713	2.00944	2.27857	-0.09373	0.937097	2.00944
RAP1A	2.63684	2.73145	4.21968	4.64123	-0.09461	0.936525	4.21968
AC084082.3	4.75919	4.85385	25.0806	26.9171	-0.0946598	0.936493	25.0806
FRMD6	3.47579	3.57106	9.12544	9.88492	-0.0952699	0.936097	9.12544
DUSP16	4.16078	4.25621	15.8863	17.1094	-0.0954299	0.935993	15.8863
TRHDE	1.01673	1.11264	0.0233276	0.16241	-0.0959101	0.935682	0.0233276
HIST2H2AA3	8.51038	8.60685	362.653	387.87	-0.0964699	0.935319	362.653
DPM3	5.6638	5.76033	48.696	52.2041	-0.0965304	0.93528	48.696
BGN	1.40593	1.50304	0.649886	0.834393	-0.0971099	0.934904	0.649886
KIF23	4.22095	4.31809	16.648	17.9469	-0.0971398	0.934885	16.648
SDC2	4.01687	4.11461	14.1882	15.3229	-0.0977402	0.934496	14.1882
CT45A2	5.16338	5.26161	33.8371	36.3621	-0.0982299	0.934178	33.8371
MELK	5.38483	5.48318	39.7826	42.7303	-0.09835	0.934101	39.7826
CRTAP	5.13549	5.23417	33.1509	35.6394	-0.09868	0.933887	33.1509
RAD51	3.60594	3.70606	10.1758	11.0507	-0.10012	0.932955	10.1758
CTD-2651B20.7	3.94204	4.04246	13.3699	14.4779	-0.10042	0.932761	13.3699
SNX7	4.30716	4.40828	17.7963	19.2336	-0.10112	0.932309	17.7963
TROAP	3.77951	3.8816	11.7324	12.7393	-0.10209	0.931682	11.7324
HIST2H3A	7.8863	7.9884	234.599	251.95	-0.1021	0.931676	234.599
RPL37A	7.55954	7.66332	186.646	200.717	-0.10378	0.930591	186.646
PRKACB	2.7399	2.84415	4.68024	5.18083	-0.10425	0.930288	4.68024
FAR2	2.77999	2.88468	4.86848	5.38542	-0.10469	0.930005	4.86848
POLR2L	6.31115	6.41593	77.4046	83.3861	-0.10478	0.929947	77.4046
GPNMB	2.05472	2.16015	2.15463	2.46961	-0.10543	0.929528	2.15463
RP3-410C9.2	3.73685	3.84379	11.3323	12.3581	-0.10694	0.928555	11.3323
DKK2	1.1455	1.25432	0.212228	0.385547	-0.10882	0.927346	0.212228
AURKB	3.95682	4.06649	13.5282	14.7547	-0.10967	0.9268	13.5282
FAM181B	1.09016	1.20125	0.128976	0.299388	-0.11109	0.925888	0.128976
ADAMTSL1	1.13333	1.24571	0.193645	0.371352	-0.11238	0.925061	0.193645
KNSTRN	4.87068	4.98326	27.2564	29.6308	-0.11258	0.924932	27.2564
HIST2H3C	7.94398	8.05833	244.25	264.562	-0.114349	0.923799	244.25
MTUS1	1.71574	1.83084	1.28465	1.55744	-0.1151	0.923318	1.28465
GNG12	5.54602	5.66127	44.7217	48.6072	-0.11525	0.923222	44.7217
MMP16	2.81619	2.93215	5.043	5.63247	-0.11596	0.922768	5.043
HIST1H2AJ	8.28611	8.40208	310.153	336.281	-0.11597	0.922762	310.153
CDC45	4.04261	4.15952	14.4796	15.8706	-0.11691	0.922161	14.4796
GFRA1	1.74917	1.8664	1.36165	1.64622	-0.11723	0.921956	1.36165
CHODL	1.23047	1.34774	0.346434	0.545131	-0.11727	0.92193	0.346434
ARL4D	2.81123	2.9292	5.01883	5.61688	-0.11797	0.921483	5.01883
HIST1H2BI	8.55009	8.66836	372.829	404.852	-0.11827	0.921292	372.829
RCAN2	1.19557	1.31427	0.290353	0.486765	-0.1187	0.921017	0.290353
SMAD9	2.97261	3.09166	5.84955	6.52476	-0.11905	0.920794	5.84955
BMPR1B	1.60193	1.72119	1.03549	1.29708	-0.11926	0.92066	1.03549
ROBO1	3.37235	3.49203	8.35568	9.25138	-0.11968	0.920392	8.35568
FOXC1	2.7429	2.86267	4.69415	5.2736	-0.11977	0.920334	4.69415
HIST1H3F	8.73942	8.86007	425.393	462.672	-0.12065	0.919773	425.393
PHPT1	3.82666	3.94756	12.1886	13.4289	-0.1209	0.919614	12.1886
TUB	2.64545	2.76654	4.25691	4.80474	-0.12109	0.919493	4.25691
NEK6	2.8086	2.93064	5.00604	5.62449	-0.12204	0.918887	5.00604
MARCH11	1.08983	1.21219	0.12849	0.316891	-0.12236	0.918684	0.12849
SLC7A11	1.46483	1.58838	0.76031	1.00711	-0.12355	0.917926	0.76031
LMNB1	5.78164	5.90566	53.0107	57.9488	-0.12402	0.917627	53.0107
TMEM173	1.19525	1.31938	0.289845	0.495588	-0.12413	0.917557	0.289845
LYPD1	2.35229	2.47688	3.10634	3.56692	-0.12459	0.917265	3.10634
PXDN	4.11282	4.24033	15.3014	16.9002	-0.12751	0.91541	15.3014
ATF4	6.54217	6.67144	91.1943	99.9304	-0.12927	0.914294	91.1943
YAP1	3.49243	3.62232	9.2545	10.3148	-0.12989	0.913901	9.2545
TMOD1	1.11185	1.24176	0.161226	0.364869	-0.12991	0.913888	0.161226
SYTL5	3.16728	3.29855	6.98351	7.83926	-0.13127	0.913027	6.98351
SPAG5	4.64215	4.77349	22.9704	25.3504	-0.13134	0.912983	22.9704
SLIT2	1.95671	2.08853	1.88176	2.25314	-0.13182	0.912679	1.88176
HIST1H1T	1	1.13185	0	0.191396	-0.13185	0.91266	0
UBE2H	4.27254	4.40463	17.3269	19.18	-0.13209	0.912509	17.3269
PTPLA	3.87397	4.0104	12.6616	14.1158	-0.13643	0.909768	12.6616
CCNB2	5.71993	5.85846	50.7073	56.0193	-0.13853	0.908444	50.7073
PTTG1	6.39006	6.52881	81.8687	90.3353	-0.13875	0.908306	81.8687
ADAMTS3	2.20051	2.33937	2.59642	3.06082	-0.13886	0.908237	2.59642
KPNA2	6.80594	6.94522	109.89	121.231	-0.13928	0.907972	109.89
CASC5	3.41294	3.55302	8.65117	9.73723	-0.14008	0.907469	8.65117
TMEM237	4.10144	4.24452	15.1655	16.9552	-0.14308	0.905584	15.1655
HIST2H2BF	8.5781	8.72254	380.178	420.422	-0.14444	0.904731	380.178
CRIM1	4.94548	5.09025	28.8133	32.0658	-0.14477	0.904523	28.8133
ZNF32	5.39302	5.53914	40.0205	44.4994	-0.14612	0.903678	40.0205
SPC25	3.23984	3.38692	7.44689	8.46079	-0.14708	0.903076	7.44689
MAP3K1	4.72612	4.87414	24.4669	27.3266	-0.14802	0.902488	24.4669
CT45A6	5.48651	5.63473	42.8336	47.6847	-0.14822	0.902363	42.8336
SSX2B	5.16806	5.31632	33.9535	37.8448	-0.14826	0.902338	33.9535
TP53TG1	3.64151	3.79025	10.4797	11.835	-0.14874	0.902038	10.4797
PPFIBP1	3.1734	3.32233	7.0217	8.00279	-0.14893	0.901919	7.0217
HIST1H2BL	7.62754	7.777	195.751	217.336	-0.14946	0.901588	195.751
SLC4A7	3.28305	3.43293	7.73412	8.79978	-0.14988	0.901325	7.73412
C11orf96	1.94377	2.09419	1.8471	2.26986	-0.15042	0.900988	1.8471
TPTE	3.41756	3.568	8.68533	9.85974	-0.15044	0.900976	8.68533
HIST2H2AA4	9.23376	9.38443	600.059	666.336	-0.15067	0.900832	600.059
RGAG4	1.82226	1.97456	1.53635	1.93008	-0.1523	0.899815	1.53635
GAS1	4.96572	5.12003	29.2486	32.7762	-0.15431	0.898562	29.2486
HIST1H2AL	7.31901	7.47376	157.677	175.757	-0.15475	0.898288	157.677
WLS	4.81263	4.96755	26.1026	29.2883	-0.15492	0.898182	26.1026
GINS1	4.41874	4.57375	19.3881	21.8142	-0.15501	0.898126	19.3881
TXNRD1	5.69561	5.85166	49.8262	55.7464	-0.15605	0.897479	49.8262
ARHGAP11A	3.61893	3.77501	10.2859	11.6896	-0.15608	0.89746	10.2859
STEAP1B	3.25875	3.41587	7.57153	8.67282	-0.15712	0.896814	7.57153
CSF1	2.21435	2.37536	2.64072	3.18865	-0.16101	0.894399	2.64072
RDH10	3.82793	3.98917	12.2011	13.8803	-0.16124	0.894256	12.2011
LPAR1	1.21731	1.3787	0.325128	0.60034	-0.16139	0.894163	0.325128
KIF4A	4.45145	4.6129	19.8786	22.4693	-0.16145	0.894126	19.8786
GTSE1	2.92054	3.08216	5.5713	6.46881	-0.16162	0.894021	5.5713
EPAS1	3.63041	3.79221	10.384	11.8538	-0.1618	0.893909	10.384
CAV2	1.30694	1.46885	0.474162	0.768012	-0.16191	0.893841	0.474162
HIST2H2AB	8.71676	8.87919	418.733	468.872	-0.162431	0.893518	418.733
TMPO	5.13477	5.29924	33.1334	37.3759	-0.16447	0.892256	33.1334
SSX2	5.95754	6.12285	60.1439	67.6886	-0.16531	0.891737	60.1439
NUF2	5.00547	5.17116	30.1216	34.0308	-0.16569	0.891502	30.1216
HIST1H1D	6.83576	7.00296	112.227	126.263	-0.1672	0.890569	112.227
CDC25C	3.38728	3.55465	8.4634	9.7505	-0.16737	0.890464	8.4634
DNER	1.1458	1.31318	0.212688	0.484887	-0.16738	0.890458	0.212688
KIF21A	2.70568	2.87588	4.52365	5.34051	-0.1702	0.888719	4.52365
SEPT10	4.43321	4.60365	19.6038	22.3129	-0.17044	0.888572	19.6038
RACGAP1	5.06706	5.2393	31.5226	35.7734	-0.17224	0.887464	31.5226
HIST1H2BM	7.52094	7.69319	181.666	204.957	-0.17225	0.887457	181.666
SKA1	3.57321	3.74743	9.90264	11.4304	-0.17422	0.886246	9.90264
VEGFC	1.53017	1.70484	0.888199	1.25993	-0.17467	0.88597	0.888199
PTX3	1.8324	2.00744	1.56129	2.02068	-0.17504	0.885743	1.56129
FAM64A	3.24524	3.42291	7.48232	8.72503	-0.17767	0.88413	7.48232
MEST	5.48797	5.66621	42.879	48.7808	-0.17824	0.88378	42.879
PMP22	1.48814	1.66729	0.805271	1.17617	-0.17915	0.883223	0.805271
NLGN3	2.41489	2.59429	3.33279	4.03892	-0.1794	0.88307	3.33279
PRRX1	4.44218	4.62158	19.7385	22.617	-0.1794	0.88307	19.7385
TGFBI	7.30277	7.48307	155.889	176.907	-0.1803	0.88252	155.889
SKP2	4.76213	4.94256	25.1359	28.751	-0.18043	0.88244	25.1359
DLGAP5	4.56241	4.74392	21.6277	24.7955	-0.18151	0.88178	21.6277
VIM	8.08803	8.26996	270.107	306.678	-0.181931	0.881523	270.107
BASP1	4.73982	4.92354	24.7195	28.3482	-0.18372	0.88043	24.7195
TM7SF2	4.15466	4.33851	15.8106	18.2312	-0.18385	0.880351	15.8106
KIRREL	5.17363	5.35806	34.0926	39.0144	-0.18443	0.879997	34.0926
OTUD1	2.05387	2.23905	2.15218	2.72086	-0.18518	0.879539	2.15218
CLMP	2.68856	2.87421	4.4467	5.33202	-0.18565	0.879253	4.4467
HENMT1	2.43749	2.62322	3.41698	4.16124	-0.18573	0.879204	3.41698
HIST1H3J	6.31687	6.50377	77.72	88.7465	-0.1869	0.878492	77.72
ANKRD28	2.81776	3.00485	5.05067	6.02694	-0.18709	0.878376	5.05067
HIST1H2AD	8.40507	8.59273	336.983	384.073	-0.187659	0.878029	336.983
KIFC1	4.75852	4.94633	25.0681	28.8314	-0.18781	0.877937	25.0681
PDGFC	2.51411	2.7025	3.71245	4.50929	-0.18839	0.877585	3.71245
TBC1D8	2.52954	2.71797	3.77388	4.57946	-0.18843	0.87756	3.77388
CDK1	4.47693	4.66589	20.2685	23.3848	-0.18896	0.877238	20.2685
TGFBR2	2.22566	2.41506	2.67725	3.33342	-0.1894	0.87697	2.67725
IQGAP3	5.46426	5.65384	42.1475	48.3472	-0.18958	0.876861	42.1475
GRK5	2.25833	2.44908	2.78437	3.46068	-0.19075	0.87615	2.78437
DNM3OS	6.39392	6.5849	82.0934	93.9958	-0.19098	0.87601	82.0934
NTNG2	1.85085	2.04215	1.60713	2.11859	-0.1913	0.875816	1.60713
ADAM22	2.36896	2.56042	3.16569	3.89879	-0.19146	0.875719	3.16569
NCAPH	4.06798	4.26045	14.772	17.1656	-0.19247	0.875106	14.772
PCOLCE	6.0248	6.21852	63.1097	72.4665	-0.19372	0.874348	63.1097
TUBB2B	7.69051	7.88486	204.573	234.363	-0.19435	0.873966	204.573
QPCT	2.07318	2.26796	2.20813	2.81642	-0.19478	0.873706	2.20813
MVD	3.42669	3.62188	8.75317	10.311	-0.19519	0.873458	8.75317
TAGLN3	1.50873	1.70444	0.845594	1.25902	-0.19571	0.873143	0.845594
HIST1H4L	8.06463	8.26109	265.729	304.786	-0.196461	0.872689	265.729
PRKCA	3.40333	3.60071	8.58046	10.1317	-0.19738	0.872133	8.58046
HIST2H4A	7.54233	7.73987	184.409	211.763	-0.19754	0.872036	184.409
LRIG3	2.40423	2.60537	3.29353	4.08548	-0.20114	0.869863	3.29353
HIST2H4B	7.99076	8.1924	252.366	290.522	-0.20164	0.869561	252.366
FDPS	6.53495	6.73742	90.7291	104.7	-0.20247	0.869061	90.7291
GNAZ	2.53655	2.73989	3.802	4.68019	-0.20334	0.868537	3.802
HIBADH	5.48724	5.69125	42.8563	49.6698	-0.20401	0.868134	42.8563
HSD17B7	3.02099	3.22529	6.11724	7.3521	-0.2043	0.86796	6.11724
HIST1H3H	8.32681	8.5318	319.085	368.107	-0.20499	0.867544	319.085
RP11-660L16.2	3.0884	3.29359	6.50552	7.80549	-0.20519	0.867424	6.50552
PTPN14	2.83292	3.0382	5.12515	6.21465	-0.20528	0.86737	5.12515
PYGL	4.68452	4.89201	23.7147	27.6922	-0.20749	0.866042	23.7147
PPIC	5.76732	5.97536	52.4674	60.9162	-0.20804	0.865713	52.4674
EFNB2	3.36576	3.57472	8.30848	9.91511	-0.20896	0.865161	8.30848
LURAP1L	2.64663	2.85588	4.26203	5.23945	-0.20925	0.864987	4.26203
AHR	4.21284	4.42236	16.5435	19.4419	-0.20952	0.864825	16.5435
ITGB1	6.99962	7.21105	125.966	146.164	-0.21143	0.863681	125.966
KIF2C	5.10704	5.31892	32.4645	37.9167	-0.21188	0.863411	32.4645
HIST1H2AI	8.59853	8.8112	385.628	447.196	-0.21267	0.862939	385.628
HIST1H4I	2.80435	3.01723	4.98543	6.09612	-0.21288	0.862813	4.98543
HIST2H2BE	7.47311	7.68691	175.677	204.059	-0.2138	0.862263	175.677
NSDHL	3.46793	3.68317	9.06499	10.8453	-0.21524	0.861403	9.06499
KNTC1	3.91965	4.13583	13.1333	15.5796	-0.21618	0.860842	13.1333
GABRA2	1.19109	1.40847	0.283252	0.654555	-0.21738	0.860126	0.283252
LAMA2	2.35685	2.57602	3.12251	3.96292	-0.21917	0.859059	3.12251
ASS1	1.20197	1.42355	0.300536	0.682448	-0.22158	0.857626	0.300536
CDCA8	4.67984	4.90162	23.6314	27.8906	-0.22178	0.857507	23.6314
MT-ND1	6.5184	6.74023	89.6714	104.908	-0.22183	0.857477	89.6714
NME3	2.98226	3.20575	5.90223	7.22629	-0.22349	0.856491	5.90223
MFAP2	4.41773	4.64136	19.3732	22.9568	-0.22363	0.856408	19.3732
PLOD2	3.28629	3.50994	7.756	9.39193	-0.22365	0.856396	7.756
TMEM176B	6.69485	6.91897	101.598	119.009	-0.22412	0.856117	101.598
TSTD1	2.23292	2.45885	2.70084	3.49778	-0.22593	0.855044	2.70084
SLC35D2	3.77049	4.00029	11.6468	14.0032	-0.2298	0.852753	11.6468
TDRKH	3.02018	3.25014	6.11269	7.51458	-0.22996	0.852659	6.11269
RP11-305B6.3	4.35429	4.58512	18.4537	22.0026	-0.23083	0.852144	18.4537
HIST1H2BK	7.41288	7.64611	168.412	198.313	-0.23323	0.850728	168.412
SEMA6D	1.40203	1.63542	0.642732	1.10678	-0.23339	0.850634	0.642732
RPS27L	3.6534	3.88708	10.583	12.7954	-0.23368	0.850463	10.583
TOX	1.15179	1.38573	0.221894	0.613041	-0.23394	0.85031	0.221894
MLLT11	6.17323	6.41352	70.1651	83.2436	-0.24029	0.846575	70.1651
XAGE1C	4.62064	4.86115	22.6009	27.0638	-0.24051	0.846446	22.6009
IMPDH2	7.29834	7.53937	155.405	184.027	-0.24103	0.846141	155.405
RIMS3	2.12354	2.36464	2.35762	3.15024	-0.2411	0.8461	2.35762
EFEMP1	1.60964	1.85212	1.05176	1.6103	-0.24248	0.845291	1.05176
HIST1H2BO	8.0199	8.26251	257.556	305.088	-0.24261	0.845215	257.556
UBE2C	6.31863	6.56595	77.8173	92.7432	-0.24732	0.84246	77.8173
LUM	3.95675	4.20433	13.5275	16.4344	-0.24758	0.842308	13.5275
UTRN	3.80583	4.05365	11.9852	14.6062	-0.24782	0.842168	11.9852
ADD3	3.21902	3.46779	7.31154	9.06391	-0.24877	0.841614	7.31154
TWIST1	4.34687	4.59695	18.3488	22.2003	-0.25008	0.84085	18.3488
HIST1H2AB	6.98384	7.2365	124.574	148.801	-0.25266	0.839348	124.574
EPB41L5	4.20997	4.46343	16.5066	20.0611	-0.25346	0.838882	16.5066
HIST1H3D	7.91999	8.17442	240.189	286.899	-0.25443	0.838318	240.189
RP11-98D18.9	1.68819	1.9466	1.22252	1.85465	-0.25841	0.836009	1.22252
PRSS23	1.56819	1.82797	0.965324	1.55037	-0.25978	0.835215	0.965324
SYNPO2	1.83152	2.09391	1.55912	2.26903	-0.26239	0.833706	1.55912
BUB1B	4.57215	4.83519	21.7878	26.5455	-0.26304	0.83333	21.7878
LSS	3.1907	3.45454	7.13054	8.96277	-0.26384	0.832868	7.13054
HIST1H2AG	4.56344	4.8287	21.6446	26.4173	-0.26526	0.832049	21.6446
ABLIM1	3.63847	3.90553	10.4534	12.9859	-0.26706	0.831011	10.4534
CTD-2651B20.6	6.02271	6.29007	63.0154	76.2528	-0.26736	0.830838	63.0154
PVRL3	2.89267	3.16107	5.42644	6.94493	-0.2684	0.83024	5.42644
PRICKLE1	2.99722	3.26662	5.9846	7.62389	-0.2694	0.829665	5.9846
TMEM119	1.66095	1.93232	1.16225	1.81668	-0.27137	0.828532	1.16225
ZCCHC24	2.83204	3.10439	5.1208	6.60032	-0.27235	0.82797	5.1208
SCN9A	1.36343	1.63752	0.572962	1.11131	-0.27409	0.826972	0.572962
PRRX2	3.98496	4.26023	13.8341	17.1627	-0.27527	0.826296	13.8341
PTN	4.16486	4.44129	15.9369	19.7251	-0.27643	0.825631	15.9369
SMCO4	2.19357	2.47137	2.57436	3.5457	-0.2778	0.824848	2.57436
HIST1H3I	7.97719	8.25534	249.984	303.566	-0.27815	0.824648	249.984
HIST1H2BH	8.88406	9.165	470.464	572.037	-0.28094	0.823055	470.464
EPHX2	2.15388	2.43629	2.45023	3.41248	-0.28241	0.822216	2.45023
HIST1H3C	8.34082	8.62576	322.218	393.014	-0.28494	0.820776	322.218
HIST1H4A	7.06943	7.35496	132.311	161.706	-0.28553	0.82044	132.311
KIF20A	6.00014	6.28669	62.0062	76.0697	-0.28655	0.81986	62.0062
ALCAM	2.92837	3.22122	5.6125	7.32575	-0.29285	0.816288	5.6125
PTMA	8.18227	8.47764	288.475	354.471	-0.29537	0.814863	288.475
ZNF704	1.91198	2.209	1.76325	2.62355	-0.29702	0.813932	1.76325
RP5-998N21.10	4.48796	4.78515	20.4394	25.5723	-0.29719	0.813836	20.4394
C6orf57	3.25635	3.55839	7.55562	9.781	-0.30204	0.811105	7.55562
CITED2	4.78666	5.09016	25.6012	32.0636	-0.3035	0.810284	25.6012
HIST1H4H	9.12683	9.43039	557.049	687.97	-0.30356	0.81025	557.049
TMEM176A	5.27696	5.58253	36.7724	45.9191	-0.30557	0.809122	36.7724
PRC1	5.28847	5.59635	37.083	46.3804	-0.30788	0.807828	37.083
PTK7	5.1396	5.44878	33.2512	41.6763	-0.30918	0.8071	33.2512
PRPH	2.56389	2.87666	3.913	5.34448	-0.31277	0.805094	3.913
HIST1H3G	8.5031	8.81763	360.818	449.202	-0.314529	0.804113	360.818
HIST2H2AC	9.26838	9.58687	614.681	767.016	-0.31849	0.801909	614.681
HIST1H4C	9.55168	9.87099	748.485	934.406	-0.31931	0.801453	748.485
ENC1	3.37088	3.69086	8.34513	10.914	-0.31998	0.801081	8.34513
HIST1H2BB	6.67314	7.00144	100.051	126.128	-0.3283	0.796474	100.051
SYT1	2.81652	3.15065	5.04461	6.88056	-0.33413	0.793262	5.04461
LTBP1	4.16988	4.50508	15.9994	20.7072	-0.3352	0.792674	15.9994
INSM2	1.02834	1.36496	0.039676	0.575692	-0.33662	0.791894	0.039676
NBEA	2.83583	3.18027	5.13953	7.06477	-0.34444	0.787614	5.13953
LPHN2	4.97903	5.32409	29.5382	38.06	-0.34506	0.787275	29.5382
SYT4	1.14182	1.48816	0.206592	0.80531	-0.34634	0.786577	0.206592
NEAT1	4.18982	4.53898	16.2499	21.2471	-0.34916	0.785041	16.2499
EDIL3	5.37382	5.72338	39.4649	50.8335	-0.34956	0.784823	39.4649
ENPP1	1.23902	1.59482	0.360381	1.02057	-0.3558	0.781436	0.360381
TMEM35	2.01656	2.37418	2.04618	3.18441	-0.35762	0.780451	2.04618
PIR	2.86142	3.22024	5.2673	7.31942	-0.35882	0.779802	5.2673
ALDH1A1	1.75313	2.11294	1.37089	2.32572	-0.35981	0.779267	1.37089
TMEM97	4.43984	4.80091	19.7033	25.8752	-0.36107	0.778587	19.7033
PHOX2A	4.77729	5.13884	25.4225	33.2326	-0.36155	0.778328	25.4225
SYNM	4.13992	4.50209	15.6295	20.6602	-0.36217	0.777994	15.6295
SULF2	1.48349	1.84585	0.796243	1.59465	-0.36236	0.777891	0.796243
HIST1H1B	8.95269	9.3156	493.482	635.199	-0.36291	0.777594	493.482
SLIT3	1.37144	1.73936	0.587287	1.33887	-0.36792	0.774899	0.587287
EFNA5	2.18013	2.5494	2.53194	3.85391	-0.36927	0.774174	2.53194
WNT5A	2.901	3.27081	5.46944	7.65188	-0.36981	0.773884	5.46944
EYA4	2.86031	3.23327	5.26171	7.40397	-0.37296	0.772197	5.26171
ATF3	3.03608	3.41029	6.20259	8.63162	-0.37421	0.771528	6.20259
TRIL	1.15896	1.5336	0.232964	0.895073	-0.37464	0.771298	0.232964
NELL2	3.2654	3.64233	7.61575	10.4868	-0.37693	0.770075	7.61575
SNHG6	6.42181	6.8034	83.7349	109.693	-0.38159	0.767591	83.7349
GAGE2E	2.15923	2.5422	2.46676	3.82477	-0.38297	0.766857	2.46676
PDZRN3	3.59924	3.98295	10.1193	13.812	-0.38371	0.766464	10.1193
SELENBP1	1.46574	1.84955	0.762051	1.60388	-0.38381	0.766411	0.762051
LRRC1	2.63403	3.01909	4.20758	6.10656	-0.38506	0.765747	4.20758
ROR1	2.14283	2.52789	2.41627	3.76728	-0.38506	0.765747	2.41627
RGS4	7.64955	8.04184	198.791	261.533	-0.39229	0.761919	198.791
EGLN3	1.70569	2.09816	1.26185	2.28163	-0.39247	0.761824	1.26185
VASN	4.07644	4.47579	14.8706	20.2509	-0.39935	0.7582	14.8706
MSMO1	5.21065	5.61784	35.0307	47.1064	-0.40719	0.754091	35.0307
DKK1	3.50796	3.91644	9.3763	13.0996	-0.40848	0.753417	9.3763
PARVA	2.87076	3.2861	5.3145	7.75472	-0.41534	0.749843	5.3145
HIST1H2BJ	4.89994	5.31584	27.8558	37.8316	-0.4159	0.749552	27.8558
SEMA3A	2.353	2.77211	3.10885	4.83106	-0.41911	0.747886	3.10885
IRF6	1.24085	1.66095	0.363377	1.16225	-0.4201	0.747373	0.363377
H1F0	3.98583	4.40599	13.8436	19.2	-0.42016	0.747342	13.8436
HMGCR	5.28114	5.70452	36.8849	50.1473	-0.42338	0.745675	36.8849
HMGB2	6.21802	6.64256	72.4407	97.9102	-0.42454	0.745076	72.4407
SQLE	4.61556	5.04018	22.5144	30.9038	-0.42462	0.745035	22.5144
FBN1	4.35535	4.78172	18.4687	25.5069	-0.42637	0.744132	18.4687
C1orf54	2.96558	3.39224	5.81139	8.49944	-0.42666	0.743982	5.81139
RP11-561B11.6	1	1.4267	0	0.688311	-0.4267	0.743962	0
SRPX	4.68944	5.12086	23.8025	32.7963	-0.43142	0.741531	23.8025
GNG3	1.62502	2.05772	1.08446	2.16328	-0.4327	0.740874	1.08446
RP11-395G23.3	3.33868	3.77204	8.11679	11.6615	-0.43336	0.740535	8.11679
EBF1	1.92536	2.36232	1.79832	3.14197	-0.43696	0.73869	1.79832
HIST1H2BF	6.55378	6.99203	91.9473	125.295	-0.43825	0.738029	91.9473
GALNT6	3.42623	3.86488	8.74974	12.5695	-0.43865	0.737825	8.74974
ISL1	3.24376	3.68268	7.4726	10.8409	-0.43892	0.737687	7.4726
EPB41L2	2.91277	3.35188	5.53063	8.20978	-0.43911	0.737589	5.53063
INSIG1	3.97699	4.41687	13.7468	19.3604	-0.43988	0.737196	13.7468
TXNIP	2.67231	3.11577	4.37449	6.66843	-0.44346	0.735369	4.37449
TRIB2	3.27095	3.72062	7.65282	11.1831	-0.44967	0.73221	7.65282
KIF26B	1.9484	2.40068	1.85946	3.28052	-0.45228	0.730887	1.85946
PCBP3	2.53461	2.99594	3.7942	5.97752	-0.46133	0.726316	3.7942
HIST1H1E	8.85403	9.32652	460.731	640.04	-0.47249	0.720719	460.731
HIST1H2BC	7.66662	8.13946	201.181	279.982	-0.47284	0.720545	201.181
HIST1H2BG	9.11967	9.59825	554.281	773.106	-0.47858	0.717683	554.281
WASF1	3.74744	4.22961	11.4305	16.7603	-0.48217	0.7159	11.4305
LOX	2.65874	3.14496	4.31481	6.8456	-0.48622	0.713893	4.31481
COL1A1	1.47472	1.96768	0.779297	1.91139	-0.49296	0.710566	0.779297
MME	4.33107	4.82529	18.1271	26.3503	-0.49422	0.709945	18.1271
RNF150	3.02261	3.5215	6.12636	9.48358	-0.49889	0.707651	6.12636
GPR124	1.96216	2.46151	1.89645	3.50793	-0.49935	0.707425	1.89645
RHOU	2.80829	3.30904	5.00454	7.91106	-0.50075	0.706739	5.00454
FSTL1	5.68992	6.1961	49.6222	71.3182	-0.50618	0.704084	49.6222
PDLIM1	4.24378	4.75445	16.9455	24.9918	-0.51067	0.701897	16.9455
TNFRSF19	3.19337	3.70664	7.14745	11.056	-0.51327	0.700633	7.14745
RP11-161D15.3	1.36732	1.8898	0.579909	1.70584	-0.52248	0.696174	0.579909
LAMC1	5.47986	6.00277	42.6275	62.123	-0.52291	0.695967	42.6275
S1PR1	3.5413	4.0644	9.64227	14.7304	-0.5231	0.695875	9.64227
HIST1H3B	9.04657	9.56969	526.797	757.913	-0.52312	0.695865	526.797
NID1	4.89083	5.41522	27.6679	40.6721	-0.52439	0.695253	27.6679
PPP2R2B	3.81583	4.34097	12.0825	18.2657	-0.52514	0.694892	12.0825
ADM	3.62325	4.15183	10.3227	15.7756	-0.52858	0.693237	10.3227
SPARC	7.66634	8.19508	201.141	291.066	-0.52874	0.69316	201.141
CEP44	5.46895	6.00088	42.2912	62.039	-0.53193	0.691629	42.2912
CPE	4.35652	4.8953	18.4853	27.7599	-0.53878	0.688353	18.4853
PAGE5	4.99444	5.53323	29.8769	44.3093	-0.53879	0.688348	29.8769
HAND2	5.99475	6.53946	61.7675	91.0194	-0.54471	0.685529	61.7675
PCDH7	1.39649	1.94534	0.632603	1.85129	-0.54885	0.683565	0.632603
ENOX1	1.62873	2.18252	1.09241	2.53946	-0.55379	0.681228	1.09241
TFAP2B	1.85613	2.41377	1.62035	3.32865	-0.55764	0.679413	1.62035
PGAM2	1.06558	1.62898	0.0930112	1.09294	-0.5634	0.676705	0.0930112
ADAMTS9	2.04159	2.60592	2.11699	4.0878	-0.56433	0.676269	2.11699
EPHA7	1.74056	2.31145	1.34165	2.96382	-0.57089	0.673201	1.34165
PAPPA	3.39029	3.96597	8.48526	13.627	-0.57568	0.67097	8.48526
HDAC9	2.4032	2.98569	3.28975	5.92104	-0.58249	0.66781	3.28975
DIRAS2	1.51316	2.10242	0.854346	2.29429	-0.58926	0.664684	0.854346
TAGLN	2.64689	3.24142	4.26316	7.45725	-0.59453	0.66226	4.26316
CDKN2C	4.88939	5.48994	27.6383	42.9404	-0.60055	0.659502	27.6383
SLC4A8	3.3042	3.91102	7.87787	13.043	-0.60682	0.656642	7.87787
RP11-175E9.1	1.30711	1.92205	0.474454	1.78961	-0.61494	0.652957	0.474454
TMEM200A	2.85427	3.4696	5.23137	9.0778	-0.61533	0.652781	5.23137
EYA1	3.14225	3.77473	6.829	11.687	-0.63248	0.645067	6.829
FZD8	1.26321	1.90388	0.400292	1.74218	-0.64067	0.641415	0.400292
RP11-45F15.2	1.48392	2.13647	0.797077	2.39685	-0.65255	0.636155	0.797077
DPYSL3	5.10617	5.76232	32.4437	52.2789	-0.65615	0.63457	32.4437
TNS3	1.69159	2.34981	1.23012	3.09757	-0.65822	0.63366	1.23012
METTL7A	2.98646	3.65004	5.92527	10.5537	-0.66358	0.63131	5.92527
CTHRC1	2.67262	3.34275	4.37586	8.14537	-0.67013	0.62845	4.37586
UNC5C	2.43945	3.12294	3.42435	6.71161	-0.68349	0.622657	3.42435
KCNH2	2.94162	3.63922	5.68274	10.4599	-0.6976	0.616597	5.68274
ACTA2	3.35828	4.06607	8.25517	14.7498	-0.70779	0.612257	8.25517
HMGCS1	4.70675	5.41755	24.114	40.741	-0.7108	0.610981	24.114
RAPGEF5	2.32731	3.04395	3.01869	6.24746	-0.71664	0.608513	3.01869
HTRA1	4.4447	5.16351	19.7765	33.8403	-0.71881	0.607598	19.7765
OLFML3	3.86076	4.59195	12.528	22.1165	-0.73119	0.602407	12.528
CLU	4.2497	4.98351	17.0234	29.6363	-0.73381	0.601314	17.0234
CAV1	1.69229	2.42937	1.23169	3.38658	-0.73708	0.599952	1.23169
HAND2-AS1	3.26525	4.00235	7.61475	14.0261	-0.7371	0.599944	7.61475
MAB21L2	3.82191	4.56237	12.142	21.6271	-0.74046	0.598549	12.142
GSTM1	3.13071	3.87148	6.75866	12.6363	-0.74077	0.59842	6.75866
HMCN1	1.89545	2.63992	1.72038	4.23297	-0.74447	0.596887	1.72038
C5orf46	4.61558	5.36445	22.5148	39.1965	-0.74887	0.59507	22.5148
GREM1	1.33133	2.09218	0.516345	2.26392	-0.76085	0.590148	0.516345
PCDH18	2.29449	3.05718	2.90581	6.32344	-0.76269	0.589396	2.90581
SYT9	2.21379	2.98996	2.63892	5.94452	-0.77617	0.583915	2.63892
LIFR	2.67213	3.45447	4.3737	8.96223	-0.78234	0.581423	4.3737
EML5	2.92073	3.70466	5.57229	11.0381	-0.78393	0.580783	5.57229
LAYN	4.13525	4.92476	15.5725	28.3739	-0.78951	0.578541	15.5725
SIPA1L2	2.58132	3.38092	3.98487	8.41738	-0.7996	0.574508	3.98487
SPSB4	2.92697	3.79227	5.60511	11.8544	-0.8653	0.548932	5.60511
RP11-248N22.1	1.62291	2.50316	1.07996	3.66926	-0.88025	0.543273	1.07996
MAB21L1	3.61204	4.51551	10.2274	20.872	-0.90347	0.534599	10.2274
LPAR3	2.65014	3.58344	4.27728	9.98734	-0.9333	0.523659	4.27728
ARSJ	2.3995	3.35291	3.2762	8.21707	-0.95341	0.51641	3.2762
KCTD12	3.19395	4.17574	7.15113	16.0727	-0.98179	0.506351	7.15113
TNC	1.38948	2.37555	0.619842	3.18934	-0.98607	0.504851	0.619842
TYRP1	2.25394	3.24401	2.76984	7.47424	-0.99007	0.503453	2.76984
FILIP1	3.25809	4.28002	7.56716	17.4274	-1.02193	0.492457	7.56716
SFRP1	5.88906	6.91339	57.263	118.542	-1.02433	0.491639	57.263
THBS1	3.2115	4.26342	7.26313	17.2051	-1.05192	0.482326	7.26313
LRRC17	4.04455	5.11766	14.5018	32.7192	-1.07311	0.475293	14.5018
COL3A1	6.84537	8.07654	112.99	267.948	-1.23117	0.425972	112.99
HAND1	2.68898	3.92541	4.44857	13.1938	-1.23643	0.424422	4.44857
S100A4	4.24727	5.7188	16.9913	50.666	-1.47153	0.3606	16.9913
LRRN3	2.63856	4.17765	4.2271	16.0966	-1.53909	0.344102	4.2271
MFAP4	2.56257	4.10582	3.90759	15.2177	-1.54325	0.343112	3.90759
STMN2	4.76865	6.37529	25.2588	81.0144	-1.60664	0.328362	25.2588

## Sheet: SKNAS
Table S10. Gene expression in differentiated and undifferentiated SKNAS cells.									D: differentiated cells with retinoic acid
									C: control (undifferentiated cells)
Gene	SKNASD	SKNASC	FPKM_SKNASD	FPKM_SKNASC	D-C	FOLD D/C	FPKM_SKNASD
DHRS3	7.11681	2.14281	136.795	2.41621	4.974	31.4285	136.795
RP11-474O21.5	6.39443	1.8501	82.1231	1.60525	4.54433	23.3335	82.1231
CYP26A1	4.79672	1.07822	25.7944	0.111429	3.7185	13.1638	25.7944
CYP26B1	4.67173	1.08694	23.4877	0.12423	3.58479	11.9986	23.4877
RARRES1	4.43896	1.14843	19.69	0.216725	3.29053	9.78472	19.69
TGM2	7.72977	4.67841	210.272	23.606	3.05136	8.28993	210.272
LRAT	4.03871	1.01315	14.4351	0.0183131	3.02556	8.143	14.4351
G0S2	5.29452	2.30968	37.2473	2.95773	2.98484	7.91637	37.2473
CRABP2	10.8736	8.00813	1874.2	255.447	2.86547	7.28773	1874.2
IL1B	4.858	2.04802	27.0004	2.13538	2.80998	7.01275	27.0004
FAM163A	5.52352	2.81417	43.9987	5.03314	2.70935	6.54027	43.9987
PLAT	6.19452	3.56216	71.238	9.81182	2.63236	6.20039	71.238
ITGA1	6.68755	4.15595	101.075	15.8265	2.5316	5.78213	101.075
ICAM1	5.28207	2.89086	36.91	5.41713	2.39121	5.24597	36.91
CREB3L3	4.29142	1.9247	17.5815	1.79658	2.36672	5.15767	17.5815
CRYM	4.36006	2.03475	18.5357	2.09752	2.32531	5.01174	18.5357
C3	4.56058	2.28328	21.5978	2.86783	2.2773	4.8477	21.5978
DCLK1	4.39047	2.12283	18.9731	2.35547	2.26764	4.81535	18.9731
IGFBP6	5.46404	3.19718	42.1408	7.17164	2.26686	4.81274	42.1408
TMEM215	4.71514	2.55958	24.2663	3.89536	2.15556	4.45541	24.2663
ZBED5	5.28138	3.21293	36.8914	7.27232	2.06845	4.19436	36.8914
GPHA2	3.1916	1.15334	7.13624	0.224282	2.03826	4.1075	7.13624
CCDC71L	6.15247	4.13056	69.1341	15.5155	2.02191	4.06121	69.1341
RARB	4.13254	2.16385	15.5396	2.48109	1.96869	3.91413	15.5396
CCL2	8.92973	6.96741	485.66	123.141	1.96232	3.89688	485.66
VCAM1	3.82516	1.88955	12.1739	1.7052	1.93561	3.8254	12.1739
RBP1	5.57178	3.73159	45.5634	11.2837	1.84019	3.58057	45.5634
RAI14	3.85824	2.02709	12.5026	2.07582	1.83115	3.55821	12.5026
NRIP1	3.85431	2.02528	12.4632	2.07071	1.82903	3.55298	12.4632
KRT8	4.44984	2.62532	19.8542	4.17021	1.82452	3.54189	19.8542
FLNB	5.95235	4.12995	59.9207	15.5081	1.8224	3.53669	59.9207
LOXL4	3.38013	1.57336	8.41167	0.97597	1.80677	3.49858	8.41167
PLK2	5.78893	4.04161	53.2894	14.4682	1.74732	3.35734	53.2894
CFI	7.05928	5.32046	131.369	37.9593	1.73882	3.33762	131.369
TNS3	4.25981	2.53117	17.1571	3.7804	1.72864	3.31415	17.1571
CTSB	7.04797	5.33117	130.328	38.2571	1.7168	3.28706	130.328
NPC2	6.68953	5.00136	101.217	30.0302	1.68817	3.22248	101.217
IL8	3.37221	1.70636	8.35467	1.26336	1.66585	3.17301	8.35467
PDE5A	4.25508	2.58971	17.0944	4.01978	1.66537	3.17195	17.0944
APOE	6.28931	4.68796	76.2116	23.7761	1.60135	3.03427	76.2116
SMAD3	5.13089	3.54007	33.039	9.63235	1.59082	3.0122	33.039
ABCA1	3.71933	2.13051	11.1713	2.37872	1.58882	3.00803	11.1713
BIRC3	3.38909	1.87926	8.47654	1.67886	1.50983	2.84777	8.47654
AQP11	2.77115	1.26574	4.82652	0.404505	1.50541	2.83905	4.82652
MAGEB3	2.52309	1.02152	3.74812	0.0300567	1.50157	2.83151	3.74812
ANGPTL4	4.18118	2.68275	16.141	4.42079	1.49843	2.82535	16.141
FAM84B	5.58592	4.08971	46.0319	15.0265	1.49621	2.82101	46.0319
SERPINB1	5.23628	3.75375	35.6944	11.4894	1.48253	2.79438	35.6944
CEBPD	5.00423	3.5575	30.094	9.77373	1.44673	2.7259	30.094
TNFRSF9	3.47896	2.0538	9.14991	2.15198	1.42516	2.68544	9.14991
SQSTM1	6.89392	5.49453	116.926	43.0836	1.39939	2.6379	116.926
HLA-B	4.86135	3.47119	27.0678	9.09002	1.39016	2.62108	27.0678
C1S	3.98081	2.5988	13.7886	4.05783	1.38201	2.60631	13.7886
RGS4	7.66191	6.28959	200.519	76.2267	1.37232	2.58887	200.519
KRT18	7.1323	5.77442	138.293	52.7361	1.35788	2.56308	138.293
ADORA2B	4.35565	2.99951	18.473	5.99728	1.35614	2.55999	18.473
EFNB2	3.89423	2.59885	12.8689	4.05804	1.29538	2.45442	12.8689
KCNQ2	2.86539	1.62182	5.28733	1.07763	1.24357	2.36784	5.28733
TNFAIP2	5.96241	4.72581	60.354	24.4613	1.2366	2.35643	60.354
BTG2	4.23672	3.02044	16.853	6.11415	1.21628	2.32347	16.853
NR0B1	3.82448	2.61641	12.1672	4.13222	1.20807	2.31028	12.1672
PTGES	3.74571	2.56237	11.4144	3.90677	1.18334	2.27102	11.4144
C4orf6	2.25326	1.08335	2.76759	0.118951	1.16991	2.24998	2.76759
FN1	4.77978	3.6113	25.4699	10.2211	1.16848	2.24775	25.4699
NPPB	2.18872	1.03554	2.55901	0.0498808	1.15318	2.22404	2.55901
EPAS1	3.80861	2.66361	12.0122	4.33617	1.145	2.21146	12.0122
CALB2	2.43977	1.31537	3.42555	0.488661	1.1244	2.18011	3.42555
BST2	4.18318	3.06025	16.1661	6.34117	1.12293	2.17789	16.1661
CFB	2.58172	1.4996	3.98653	0.827643	1.08212	2.11714	3.98653
TMX4	5.49935	4.44333	43.2345	19.7558	1.05602	2.07919	43.2345
LAMB3	2.99079	1.93948	5.94909	1.83567	1.05131	2.07241	5.94909
PKDCC	3.60713	2.55803	10.1858	3.88903	1.0491	2.06924	10.1858
ST6GAL1	2.70837	1.66737	4.53583	1.17635	1.041	2.05765	4.53583
TRNP1	4.07381	3.0358	14.8399	6.201	1.03801	2.05339	14.8399
SERPINE1	5.9857	4.9584	61.3688	29.0905	1.0273	2.03821	61.3688
COL3A1	9.2638	8.25501	612.726	303.496	1.00879	2.01222	612.726
NR2F1	4.89452	3.89352	27.7439	12.8616	1.001	2.00139	27.7439
COLEC12	2.53566	1.54442	3.79842	0.916868	0.99124	1.98789	3.79842
SNORA59B	2.84493	1.85975	5.18471	1.62945	0.98518	1.97956	5.18471
FAP	4.40457	3.42872	19.1791	8.76831	0.97585	1.9668	19.1791
LIF	3.75584	2.78502	11.5089	4.89247	0.97082	1.95995	11.5089
LTBP3	3.71075	2.74031	11.0932	4.68214	0.97044	1.95944	11.0932
IL6ST	6.573	5.62213	93.2073	47.2527	0.95087	1.93304	93.2073
BAMBI	5.2011	4.26655	34.7864	17.2468	0.93455	1.91129	34.7864
RP11-116D17.3	2.88344	1.95736	5.37908	1.88351	0.92608	1.90011	5.37908
AC017048.3	6.28541	5.35963	76.0004	39.0591	0.92578	1.89971	76.0004
PELO	4.76777	3.85039	25.2422	12.4239	0.91738	1.88868	25.2422
NID2	4.13862	3.22529	15.6136	7.3521	0.91333	1.88339	15.6136
TM7SF2	3.72355	2.81925	11.2099	5.05795	0.9043	1.87164	11.2099
FSTL3	2.94755	2.04433	5.71438	2.12482	0.90322	1.87024	5.71438
HTR2B	5.02349	4.12194	30.5253	15.4112	0.90155	1.86807	30.5253
AC017048.4	3.19368	2.29912	7.14942	2.92157	0.89456	1.85904	7.14942
RP11-324L17.1	3.10502	2.21401	6.60407	2.63963	0.89101	1.85447	6.60407
CREG1	5.10582	4.22508	32.4354	16.7015	0.88074	1.84132	32.4354
GFPT2	3.22276	2.34824	7.33571	3.09203	0.87452	1.8334	7.33571
ABCC3	3.01259	2.13915	6.07012	2.40502	0.87344	1.83203	6.07012
ADM	2.9587	2.09316	5.77423	2.26682	0.86554	1.82202	5.77423
RARRES3	2.64597	1.80211	4.25916	1.4873	0.84386	1.79485	4.25916
GDF15	2.42337	1.58261	3.36423	0.995112	0.84076	1.79099	3.36423
MBNL2	5.10985	4.27526	32.5317	17.3634	0.83459	1.78335	32.5317
ALDH2	5.12924	4.29878	32.999	17.6817	0.83046	1.77825	32.999
VPS13D	3.46407	2.63454	9.03542	4.20977	0.82953	1.77711	9.03542
GALNT12	2.82866	2.00805	5.10414	2.02238	0.82061	1.76615	5.10414
RET	7.32895	6.51181	158.781	89.2536	0.81714	1.76191	158.781
PLS3	6.49204	5.68259	88.0117	49.3606	0.80945	1.75254	88.0117
SPARC	8.9561	8.14768	494.655	281.593	0.80842	1.75129	494.655
RNU12	6.00451	5.20657	62.2004	34.9261	0.79794	1.73862	62.2004
TSPYL2	3.42371	2.62674	8.73098	4.17629	0.79697	1.73745	8.73098
SMIM3	6.29512	5.50274	76.5272	43.3409	0.79238	1.73193	76.5272
PLIN2	4.82492	4.03449	26.343	14.3871	0.79043	1.72959	26.343
VTN	2.73243	1.94637	4.64574	1.85404	0.78606	1.72436	4.64574
EXOC6B	3.24081	2.4631	7.45325	3.514	0.77771	1.71441	7.45325
RP11-612B6.2	3.78304	3.0067	11.766	6.03724	0.77634	1.71278	11.766
AKAP12	4.37111	3.59541	18.6936	10.0872	0.7757	1.71202	18.6936
NAMPT	4.9847	4.21225	29.6624	16.5359	0.77245	1.70817	29.6624
RDH10	3.20575	2.43873	7.22629	3.42164	0.76702	1.70175	7.22629
GAS1	7.17456	6.41095	142.463	83.0919	0.76361	1.69773	142.463
SFRP1	7.62581	6.86428	195.514	114.508	0.76153	1.69529	195.514
ID3	6.97063	6.21246	123.421	72.1544	0.75817	1.69134	123.421
SOCS3	6.17074	5.41321	70.0407	40.6127	0.75753	1.69059	70.0407
IL32	2.53595	1.7792	3.79959	1.43236	0.75675	1.68968	3.79959
NEAT1	5.15448	4.39802	33.6166	19.0832	0.75646	1.68934	33.6166
RP1-90J20.8	2.53175	1.77541	3.78273	1.42335	0.75634	1.6892	3.78273
PTPRH	2.50333	1.74955	3.66993	1.36254	0.75378	1.68621	3.66993
TES	3.84896	3.10012	12.4096	6.5749	0.74884	1.68044	12.4096
SDC4	5.00993	4.26259	30.221	17.1941	0.74734	1.6787	30.221
RRAS	4.18021	3.4333	16.1288	8.80255	0.74691	1.67819	16.1288
DAPK1	2.87544	2.12926	5.33827	2.37493	0.74618	1.67735	5.33827
THBS2	5.3962	4.65174	40.1132	23.137	0.74446	1.67535	40.1132
DDIT4	5.35519	4.61097	38.9329	22.4366	0.74422	1.67507	38.9329
HSPB8	2.28134	1.54019	2.86129	0.908328	0.74115	1.67151	2.86129
FSTL1	4.91563	4.1772	28.1823	16.091	0.73843	1.66836	28.1823
HEBP2	2.7186	1.98256	4.58234	1.95194	0.73604	1.6656	4.58234
LHFPL2	4.74752	4.01152	24.8625	14.1283	0.736	1.66555	24.8625
PTX3	7.66739	6.9348	201.289	120.344	0.73259	1.66162	201.289
ITGB3	2.79031	2.06003	4.91778	2.16995	0.73028	1.65896	4.91778
HLA-C	4.69603	3.97108	23.9207	13.6825	0.72495	1.65284	23.9207
ITGB5	6.21605	5.49133	72.3391	42.9837	0.72472	1.65258	72.3391
TBX3	5.21641	4.49337	35.1788	20.5237	0.72304	1.65066	35.1788
ADAMTS14	2.25545	1.53278	2.77483	0.893429	0.72267	1.65023	2.77483
ALDH1A1	1.73712	1.01742	1.33369	0.0242957	0.7197	1.64684	1.33369
NFKBIE	3.45096	2.73225	8.9356	4.64491	0.71871	1.64571	8.9356
HPCAL4	1.76335	1.04555	1.39486	0.0641531	0.7178	1.64467	1.39486
NCOA7	4.64084	3.92632	22.9478	13.2034	0.71452	1.64094	22.9478
MOXD1	3.54254	2.83725	9.65228	5.14656	0.70529	1.63047	9.65228
C10orf54	1.89668	1.20398	1.72355	0.303743	0.6927	1.61631	1.72355
NFE2L3	3.65589	2.9635	10.6047	5.80014	0.69239	1.61596	10.6047
MAGEB2	2.12435	1.43801	2.36007	0.709469	0.68634	1.6092	2.36007
TFPI2	6.1984	5.51245	71.4352	43.6471	0.68595	1.60876	71.4352
PRICKLE1	2.72546	2.05529	4.61371	2.15627	0.67017	1.59126	4.61371
HLA-E	3.91963	3.25389	13.133	7.53934	0.66574	1.58638	13.133
WNT5A	3.02491	2.36589	6.13933	3.15471	0.65902	1.57901	6.13933
PTPRJ	3.1631	2.50786	6.95752	3.68776	0.65524	1.57488	6.95752
IRF1	2.83314	2.17944	5.12623	2.52978	0.6537	1.5732	5.12623
PHLDB2	3.23705	2.58404	7.42864	3.99616	0.65301	1.57245	7.42864
SRPX	6.34691	5.70493	79.3974	50.1621	0.64198	1.56047	79.3974
SNCG	2.54645	1.9064	3.84195	1.74872	0.64005	1.55838	3.84195
IL13RA1	4.47168	3.83266	20.1876	12.2477	0.63902	1.55727	20.1876
WDR86	1.75912	1.12469	1.38492	0.180547	0.63443	1.55232	1.38492
RCN1	5.36188	4.72871	39.1232	24.5145	0.63317	1.55097	39.1232
ABTB2	1.89819	1.26525	1.72745	0.403689	0.63294	1.55072	1.72745
NNMT	3.30466	2.67524	7.88102	4.38745	0.62942	1.54694	7.88102
ANXA1	5.32113	4.69644	37.9779	23.928	0.62469	1.54188	37.9779
CLDN11	2.51376	1.88919	3.71107	1.70427	0.62457	1.54175	3.71107
ID1	7.57353	6.95521	188.485	122.087	0.61832	1.53509	188.485
CPA4	2.34282	1.72668	3.07293	1.30965	0.61614	1.53277	3.07293
C1QTNF1-AS1	4.1519	3.53641	15.7765	9.60287	0.61549	1.53208	15.7765
EDIL3	2.94093	2.33005	5.67906	3.02823	0.61088	1.52719	5.67906
MYOF	3.43599	2.82829	8.82271	5.10232	0.6077	1.52383	8.82271
ZNF704	2.87986	2.27405	5.36079	2.83679	0.60581	1.52183	5.36079
FUCA1	3.23648	2.63469	7.42492	4.21042	0.60179	1.5176	7.42492
PAPSS2	2.29087	1.68941	2.89351	1.22525	0.60146	1.51725	2.89351
CCL20	1.70859	1.10807	1.26841	0.155571	0.60052	1.51626	1.26841
GXYLT2	3.09487	2.4966	6.54375	3.64354	0.59827	1.5139	6.54375
ASPH	5.18479	4.59324	34.3729	22.1381	0.59155	1.50687	34.3729
COTL1	3.09362	2.52302	6.53635	3.74784	0.5706	1.48514	6.53635
STARD4	4.54253	3.97731	21.3044	13.7503	0.56522	1.47961	21.3044
VMP1	5.7279	5.16441	50.9992	33.8626	0.56349	1.47784	50.9992
KCTD16	1.81669	1.26858	1.52272	0.409243	0.54811	1.46217	1.52272
PTHLH	2.18731	1.65127	2.55455	1.1411	0.53604	1.44999	2.55455
AMIGO2	3.19565	2.66643	7.16192	4.34856	0.52922	1.44315	7.16192
CNTN1	3.93252	3.40681	13.2689	8.60601	0.52571	1.43964	13.2689
RP11-124O11.1	2.87762	2.35331	5.34937	3.10995	0.52431	1.43825	5.34937
DRAM1	2.9723	2.44903	5.84786	3.46049	0.52327	1.43721	5.84786
LAMC1	6.38602	5.86963	81.6341	56.4702	0.51639	1.43037	81.6341
ADD3	5.29336	4.77975	37.2157	25.4693	0.51361	1.42762	37.2157
DUSP16	4.15368	3.64165	15.7985	10.4809	0.51203	1.42606	15.7985
STRA6	3.16011	2.64882	6.93898	4.27154	0.51129	1.42532	6.93898
GNG12	6.40381	5.89916	82.6718	57.6793	0.50465	1.41878	82.6718
METRN	3.28575	2.78139	7.75235	4.87514	0.50436	1.41849	7.75235
CCDC64	1.73423	1.2306	1.32702	0.346646	0.50363	1.41778	1.32702
CTGF	1.80043	1.29793	1.48324	0.458758	0.5025	1.41667	1.48324
TXNRD1	5.97091	5.46911	60.7225	42.2962	0.5018	1.41598	60.7225
SPG20	4.84751	4.34734	26.7903	18.3554	0.50017	1.41438	26.7903
CRH	3.05353	2.56337	6.30241	3.91087	0.49016	1.4046	6.30241
PYCARD	2.6443	2.15672	4.25192	2.459	0.48758	1.40209	4.25192
PPIC	4.20613	3.72452	16.4574	11.2188	0.48161	1.3963	16.4574
MB21D2	2.5636	2.08421	3.91181	2.24043	0.47939	1.39415	3.91181
NAMPTL	3.48118	3.00549	9.16708	6.0305	0.47569	1.39058	9.16708
PTGER3	1.83198	1.36076	1.56025	0.568204	0.47122	1.38628	1.56025
AF127936.7	1.5235	1.05229	0.874876	0.073819	0.47121	1.38627	0.874876
SLC7A11	2.78544	2.3168	4.89447	2.98226	0.46864	1.3838	4.89447
GPNMB	2.02377	1.55654	2.06645	0.941476	0.46723	1.38245	2.06645
EFEMP2	4.49243	4.02584	20.509	14.2892	0.46659	1.38184	20.509
SAMD9	3.46642	3.00023	9.05341	6.00128	0.46619	1.38146	9.05341
HMOX1	3.02339	2.55727	6.13076	3.88593	0.46612	1.38139	6.13076
PAGE5	2.72546	2.26158	4.61371	2.79516	0.46388	1.37925	4.61371
NCAM2	2.43204	1.96975	3.39656	1.917	0.46229	1.37773	3.39656
HMGA2	2.49564	2.03447	3.63978	2.09672	0.46117	1.37666	3.63978
GPR176	2.85164	2.39571	5.2182	3.26236	0.45593	1.37167	5.2182
AKR1B1	5.67394	5.22527	49.0536	35.4079	0.44867	1.36478	49.0536
CDKN2A	2.19595	1.749	2.58191	1.36125	0.44695	1.36316	2.58191
TLR4	3.20499	2.76011	7.22143	4.77448	0.44488	1.3612	7.22143
GPR83	1.5678	1.12824	0.964523	0.185919	0.43956	1.35619	0.964523
GRK5	2.85021	2.41158	5.21105	3.32057	0.43863	1.35532	5.21105
PLCE1	2.75548	2.31984	4.75277	2.99277	0.43564	1.35251	4.75277
IRAK2	2.89584	2.46154	5.44277	3.50804	0.4343	1.35125	5.44277
COL18A1	2.9224	2.48893	5.58106	3.61361	0.43347	1.35048	5.58106
FAM63B	2.62779	2.19917	4.18078	2.59215	0.42862	1.34595	4.18078
SLC44A5	1.95672	1.53117	1.88178	0.890201	0.42555	1.34308	1.88178
CYSTM1	3.88281	3.45816	12.7517	8.99031	0.42465	1.34225	12.7517
FRMD6	4.34275	3.91906	18.2907	13.1271	0.42369	1.34135	18.2907
MEIS2	4.3801	3.95896	18.8229	13.5513	0.42114	1.33898	18.8229
RRAS2	4.90328	4.48302	27.925	20.3627	0.42026	1.33817	27.925
SNX10	1.8111	1.39359	1.5091	0.627316	0.41751	1.33562	1.5091
ZNF92	3.08917	2.67323	6.51006	4.37856	0.41594	1.33417	6.51006
HIBADH	4.89152	4.4757	27.6821	20.2495	0.41582	1.33406	27.6821
NDN	5.71601	5.30292	50.5643	37.4764	0.41309	1.33153	50.5643
INHBA	1.66106	1.25183	1.16249	0.381433	0.40923	1.32798	1.16249
C1orf85	4.01053	3.60365	14.1172	10.1565	0.40688	1.32582	14.1172
CRYGC	1.4792	1.07728	0.787941	0.110054	0.40192	1.32127	0.787941
PDLIM4	3.42756	3.02652	8.75966	6.14842	0.40104	1.32046	8.75966
RAC2	3.43406	3.03434	8.80824	6.19271	0.39972	1.31925	8.80824
PI3	1.44137	1.04264	0.715786	0.0599938	0.39873	1.31835	0.715786
FZD2	4.06034	3.66675	14.6834	10.6999	0.39359	1.31366	14.6834
GPRC5A	1.66205	1.2691	1.16466	0.410112	0.39295	1.31308	1.16466
ROBO1	4.44311	4.05198	19.7525	14.587	0.39113	1.31142	19.7525
PHLDA3	1.87544	1.48635	1.66914	0.801792	0.38909	1.30957	1.66914
CLCF1	1.8733	1.48631	1.6637	0.801715	0.38699	1.30766	1.6637
TMEM123	5.21946	4.83336	35.2575	26.5093	0.3861	1.30686	35.2575
PRKAR2B	3.37158	2.98767	8.35015	5.93192	0.38391	1.30487	8.35015
CPE	4.77083	4.38853	25.3	18.9449	0.3823	1.30342	25.3
C7orf69	1.44128	1.06052	0.715617	0.0856832	0.38076	1.30203	0.715617
NANOS1	2.29307	1.91283	2.90098	1.76547	0.38024	1.30156	2.90098
CALCB	1.48402	1.10397	0.797271	0.149454	0.38005	1.30139	0.797271
DHCR7	4.4964	4.11767	20.571	15.3597	0.37873	1.3002	20.571
EEPD1	1.83161	1.45559	1.55934	0.742687	0.37602	1.29776	1.55934
FILIP1L	1.70792	1.3329	1.26689	0.519085	0.37502	1.29686	1.26689
CALCA	1.43226	1.0575	0.698691	0.0813217	0.37476	1.29662	0.698691
MEST	6.2798	5.90703	75.6977	58.0058	0.37277	1.29484	75.6977
OSMR	4.59517	4.22673	22.1704	16.7229	0.36844	1.29096	22.1704
ITGA4	2.92471	2.55725	5.59321	3.88585	0.36746	1.29008	5.59321
IL27RA	2.11938	1.75299	2.34507	1.37056	0.36639	1.28912	2.34507
MSRB3	3.4882	3.12404	9.22155	6.71826	0.36416	1.28713	9.22155
RASL10B	3.75727	3.39505	11.5223	8.51991	0.36222	1.2854	11.5223
PRRX1	3.50093	3.14507	9.321	6.84627	0.35586	1.27975	9.321
THBD	1.46671	1.11107	0.763909	0.160058	0.35564	1.27955	0.763909
GPX8	1.52919	1.17601	0.886237	0.25951	0.35318	1.27737	0.886237
KRR1	4.54822	4.19659	21.3965	16.3358	0.35163	1.276	21.3965
ATP6V0E1	5.98245	5.63107	61.2262	47.5588	0.35138	1.27578	61.2262
SLC9A7	1.59565	1.24474	1.02231	0.369758	0.35091	1.27536	1.02231
BHLHE40	2.13408	1.78381	2.38957	1.44334	0.35027	1.2748	2.38957
TMEM156	1.92809	1.57834	1.80551	0.986261	0.34975	1.27434	1.80551
CYR61	4.45409	4.10897	19.9187	15.2553	0.34512	1.27026	19.9187
RP11-108M9.4	1.61208	1.26833	1.05692	0.408826	0.34375	1.26905	1.05692
TNRC6C-AS1	2.30079	1.95871	2.92728	1.88714	0.34208	1.26758	2.92728
GLIPR1	1.92752	1.587	1.80401	1.00424	0.34052	1.26621	1.80401
INSIG1	4.70607	4.36565	24.1017	18.6154	0.34042	1.26612	24.1017
PRKACB	3.5114	3.17149	9.40346	7.00977	0.33991	1.26568	9.40346
AMOTL2	3.66809	3.32938	10.7117	8.05179	0.33871	1.26463	10.7117
SOX9	3.01945	2.68161	6.10858	4.41572	0.33784	1.26386	6.10858
HOXD8	4.38644	4.05092	18.9146	14.5748	0.33552	1.26183	18.9146
IL1RAPL1	1.58611	1.2552	1.00239	0.387002	0.33091	1.25781	1.00239
C1orf54	3.11	2.77987	6.63383	4.8679	0.33013	1.25713	6.63383
RP11-49I11.1	1.68738	1.36085	1.22071	0.568365	0.32653	1.25399	1.22071
S1PR1	3.56286	3.23862	9.81756	7.43891	0.32424	1.252	9.81756
VPS37D	2.25358	1.92958	2.76865	1.80944	0.324	1.2518	2.76865
CRYL1	2.14263	1.82095	2.41566	1.53314	0.32168	1.24979	2.41566
MMP1	3.18034	2.85868	7.06521	5.25351	0.32166	1.24977	7.06521
PHGDH	1.69012	1.3701	1.22684	0.584885	0.32002	1.24835	1.22684
GPR124	4.05002	3.73593	14.5645	11.3238	0.31409	1.24323	14.5645
IFFO2	1.74052	1.42654	1.34156	0.688013	0.31398	1.24313	1.34156
H6PD	2.72038	2.40836	4.59046	3.30871	0.31202	1.24144	4.59046
DNM3OS	5.84681	5.53492	55.5526	44.3636	0.31189	1.24133	55.5526
MAFK	2.78872	2.47809	4.91016	3.57159	0.31063	1.24025	4.91016
LOXL2	5.09793	4.78758	32.2476	25.6188	0.31035	1.24001	32.2476
COL4A2	3.60612	3.2961	10.1773	7.82257	0.31002	1.23973	10.1773
TUBB2B	4.58871	4.27926	22.0624	17.4172	0.30945	1.23923	22.0624
LRRC55	1.35462	1.04543	0.557297	0.0639814	0.30919	1.23901	0.557297
TNFRSF11B	1.58883	1.28009	1.00805	0.428541	0.30874	1.23863	1.00805
PROS1	3.72657	3.41826	11.2376	8.69052	0.30831	1.23826	11.2376
NME3	4.0782	3.76994	14.8912	11.6416	0.30826	1.23821	14.8912
COL5A2	2.10529	1.79713	2.30284	1.47528	0.30816	1.23813	2.30284
CLDN4	2.28883	1.9835	2.8866	1.95451	0.30533	1.2357	2.8866
OTUD1	2.5517	2.24737	3.86325	2.74816	0.30433	1.23485	3.86325
PRNP	5.73401	5.42991	51.2242	41.1088	0.3041	1.23465	51.2242
AIM2	1.68389	1.38019	1.21293	0.603027	0.3037	1.23431	1.21293
FAM167A	4.61235	4.31032	22.46	17.8397	0.30203	1.23288	22.46
ROR1	2.29755	1.99836	2.91622	1.99546	0.29919	1.23045	2.91622
EPB41L3	3.81595	3.52031	12.0837	9.47411	0.29564	1.22743	12.0837
ITGB1	7.54991	7.25599	185.391	150.852	0.29392	1.22597	185.391
GPR158	2.03781	1.74545	2.10622	1.35299	0.29236	1.22464	2.10622
CETN2	4.91502	4.62391	28.1695	22.6567	0.29111	1.22358	28.1695
EHF	1.30499	1.01698	0.47082	0.0236784	0.28801	1.22095	0.47082
CNN2	3.95621	3.6685	13.5216	10.7154	0.28771	1.2207	13.5216
NTS	1.53757	1.25	0.903051	0.378414	0.28757	1.22058	0.903051
GPR27	1.68492	1.39864	1.21523	0.636529	0.28628	1.21949	1.21523
AGPAT9	2.11179	1.82661	2.32227	1.54703	0.28518	1.21856	2.32227
RP3-422G23.4	1.33991	1.05725	0.531355	0.0809611	0.28266	1.21644	0.531355
PDGFRA	5.3394	5.05924	38.4874	31.3413	0.28016	1.21433	38.4874
SLC4A8	3.56023	3.28028	9.79603	7.71545	0.27995	1.21415	9.79603
NPTX2	1.62378	1.34449	1.08181	0.539404	0.27929	1.2136	1.08181
RAMP1	5.42289	5.14483	40.8995	33.3792	0.27806	1.21256	40.8995
CPED1	3.32974	3.05245	8.0543	6.2962	0.27729	1.21192	8.0543
SEMA6D	1.71963	1.44362	1.29352	0.720025	0.27601	1.21084	1.29352
SLC35F2	3.67057	3.39515	10.7336	8.52064	0.27542	1.21035	10.7336
CPVL	2.05367	1.77827	2.15161	1.43015	0.2754	1.21033	2.15161
CASP1	1.45266	1.17765	0.737122	0.26208	0.27501	1.21	0.737122
NEK6	4.64327	4.36844	22.9898	18.6553	0.27483	1.20985	22.9898
KLHL13	4.95649	4.68193	29.0493	23.6686	0.27456	1.20963	29.0493
CCBE1	1.35207	1.07762	0.552781	0.110551	0.27445	1.20953	0.552781
PSMB8	4.82231	4.55139	26.2918	21.448	0.27092	1.20658	26.2918
MAGEB1	1.64561	1.37495	1.1288	0.593589	0.27066	1.20636	1.1288
CLMN	1.5961	1.32599	1.02325	0.507049	0.27011	1.2059	1.02325
CD55	1.38142	1.11172	0.605247	0.161031	0.2697	1.20556	0.605247
RP11-818F20.5	1.37249	1.10308	0.589171	0.148128	0.26941	1.20531	0.589171
RP11-395B7.4	1.32618	1.06008	0.507379	0.0850472	0.2661	1.20255	0.507379
CYBRD1	3.86468	3.59906	12.5675	10.1178	0.26562	1.20215	12.5675
CMTM6	4.40948	4.14654	19.2513	15.7106	0.26294	1.19992	19.2513
NGFR	1.69778	1.43773	1.24401	0.708943	0.26005	1.19752	1.24401
RAB7L1	4.3968	4.14	19.0654	15.6305	0.2568	1.19483	19.0654
C16orf52	2.92205	2.67013	5.57922	4.36487	0.25192	1.19079	5.57922
RP11-10A14.5	1.62556	1.37483	1.08562	0.593374	0.25073	1.18981	1.08562
HBEGF	2.42398	2.17367	3.36649	2.5117	0.25031	1.18946	3.36649
STAP2	1.81069	1.56123	1.5081	0.951053	0.24946	1.18876	1.5081
RAP2B	1.89853	1.6497	1.72833	1.13768	0.24883	1.18824	1.72833
TMC6	3.0159	2.76708	6.08866	4.80729	0.24882	1.18823	6.08866
LIMK1	3.83098	3.58253	12.2311	9.97978	0.24845	1.18793	12.2311
REST	3.96921	3.72384	13.6621	11.2126	0.24537	1.1854	13.6621
RGS5	9.41623	9.17345	681.231	575.409	0.24278	1.18327	681.231
AHR	4.27371	4.03144	17.3426	14.3525	0.24227	1.18285	17.3426
RAPGEF4	3.2803	3.03987	7.71558	6.22417	0.24043	1.18134	7.71558
HMGA1	6.90488	6.66508	117.833	99.482	0.2398	1.18083	117.833
MICA	1.44104	1.20144	0.715165	0.299691	0.2396	1.18067	0.715165
LONRF2	2.60801	2.36945	4.09662	3.16744	0.23856	1.17981	4.09662
SLIT2	2.11688	1.87859	2.33755	1.67716	0.23829	1.17959	2.33755
KRT7	1.52501	1.28673	0.877887	0.439744	0.23828	1.17959	0.877887
GPR126	5.03569	4.79859	30.8015	25.8304	0.2371	1.17862	30.8015
NEBL	1.37791	1.14431	0.598916	0.210404	0.2336	1.17577	0.598916
EPHB2	3.44107	3.20761	8.86089	7.23819	0.23346	1.17565	8.86089
ERRFI1	2.85187	2.62275	5.21936	4.15923	0.22912	1.17212	5.21936
PIEZO1	1.50246	1.27555	0.833254	0.420911	0.22691	1.17033	0.833254
MVP	3.94245	3.71601	13.3743	11.1411	0.22644	1.16994	13.3743
CTSL	5.09767	4.87132	32.2414	27.2694	0.22635	1.16987	32.2414
TUB	4.1365	3.91054	15.5878	13.038	0.22596	1.16956	15.5878
CRLF1	1.40228	1.17874	0.64319	0.26379	0.22354	1.1676	0.64319
RHOU	3.71978	3.49655	11.1754	9.28669	0.22323	1.16734	11.1754
NMT2	3.01138	2.78914	6.06335	4.91218	0.22224	1.16654	6.06335
PDGFC	1.99241	1.77021	1.97901	1.41104	0.2222	1.16651	1.97901
MAGEA2	2.64666	2.42513	4.26216	3.37077	0.22153	1.16597	4.26216
LY6E	5.52772	5.30753	44.1328	37.6028	0.22019	1.16489	44.1328
TXNIP	3.9771	3.75824	13.748	11.5314	0.21886	1.16381	13.748
CSAG1	2.9111	2.69361	5.52191	4.4693	0.21749	1.16271	5.52191
AC084082.3	3.20746	2.99601	7.23723	5.97791	0.21145	1.15785	7.23723
CSF1	2.83395	2.62269	5.13024	4.15897	0.21126	1.1577	5.13024
RNF182	1.85024	1.64021	1.6056	1.11711	0.21003	1.15671	1.6056
PTGFRN	3.68974	3.48099	10.9039	9.16561	0.20875	1.15569	10.9039
NLGN3	1.55631	1.34822	0.941007	0.545978	0.20809	1.15516	0.941007
IGSF8	3.90934	3.70315	13.0255	11.0244	0.20619	1.15364	13.0255
PPP1R3B	3.91234	3.70668	13.0568	11.0564	0.20566	1.15321	13.0568
NEFL	2.67354	2.46861	4.37993	3.5351	0.20493	1.15263	4.37993
PHLDA1	5.80405	5.60285	53.8719	46.5988	0.2012	1.14965	53.8719
LRRTM4	1.68087	1.482	1.20621	0.793357	0.19887	1.1478	1.20621
SERPINH1	6.07516	5.8764	65.4226	56.7452	0.19876	1.14771	65.4226
AKR1C2	1.72079	1.52399	1.29617	0.875853	0.1968	1.14615	1.29617
MAP1A	4.04994	3.85815	14.5636	12.5017	0.19179	1.14218	14.5636
MVD	2.93333	2.74179	5.63872	4.689	0.19154	1.14198	5.63872
TAP1	3.16716	2.97585	6.98277	5.8672	0.19131	1.1418	6.98277
BMP4	1.6626	1.47245	1.16587	0.774927	0.19015	1.14088	1.16587
FAM210B	4.33606	4.15083	18.1969	15.7633	0.18523	1.137	18.1969
FAM78B	1.63583	1.45078	1.10766	0.733558	0.18505	1.13686	1.10766
XIST	2.47402	2.29029	3.5559	2.89154	0.18373	1.13582	3.5559
COL22A1	1.81305	1.63055	1.51384	1.09631	0.1825	1.13485	1.51384
SLC7A14	1.37425	1.19195	0.592331	0.284613	0.1823	1.13469	0.592331
CYSLTR2	1.44859	1.26756	0.729412	0.40754	0.18103	1.13369	0.729412
LATS2	1.34059	1.16042	0.532549	0.235225	0.18017	1.13302	0.532549
TAGLN	1.61586	1.43666	1.06494	0.706935	0.1792	1.13226	1.06494
NRCAM	1.94902	1.76993	1.86112	1.41037	0.17909	1.13217	1.86112
DLG2	1.32817	1.1502	0.51084	0.219447	0.17797	1.13129	0.51084
PRAP1	1.27664	1.09877	0.422741	0.14172	0.17787	1.13121	0.422741
NPTX1	1.33203	1.15524	0.517567	0.227214	0.17679	1.13037	0.517567
WNT6	1.55867	1.38391	0.945822	0.609747	0.17476	1.12878	0.945822
ATP1B1	3.65822	3.4835	10.6251	9.18505	0.17472	1.12875	10.6251
PNMAL1	3.1347	2.96119	6.78292	5.78766	0.17351	1.1278	6.78292
ADRA2C	2.09646	1.92473	2.27659	1.79666	0.17173	1.12641	2.27659
ITGA5	4.25791	4.08647	17.1319	14.9883	0.17144	1.12618	17.1319
PTGIR	3.62967	3.46069	10.3777	9.0096	0.16898	1.12426	10.3777
DEPTOR	2.70852	2.53981	4.53651	3.81512	0.16871	1.12405	4.53651
RIN2	2.81621	2.64949	5.0431	4.27446	0.16672	1.1225	5.0431
SPRY1	6.46137	6.29483	86.1183	76.5114	0.16654	1.12236	86.1183
ACACA	3.94589	3.7795	13.411	11.7323	0.16639	1.12225	13.411
COLEC11	6.05574	5.8902	64.5211	57.3099	0.16554	1.12159	64.5211
ADAM9	4.62205	4.457	22.625	19.9629	0.16505	1.1212	22.625
UBE2H	4.83964	4.67527	26.6337	23.5503	0.16437	1.12068	26.6337
MSMO1	5.86356	5.70191	56.2247	50.053	0.16165	1.11857	56.2247
ARPC1B	4.51431	4.35469	20.853	18.4594	0.15962	1.11699	20.853
TIMP3	2.31583	2.15914	2.97891	2.46649	0.15669	1.11473	2.97891
RMST	1.68491	1.52829	1.2152	0.884438	0.15662	1.11467	1.2152
JUP	3.81174	3.6566	12.0426	10.6109	0.15514	1.11353	12.0426
FYCO1	2.41041	2.25561	3.31625	2.77536	0.1548	1.11327	3.31625
RP11-475N22.4	3.463	3.31171	9.02724	7.92942	0.15129	1.11056	9.02724
MAGEA12	3.69441	3.54506	10.9458	9.67265	0.14935	1.10907	10.9458
LGALS3BP	7.41236	7.26338	168.35	151.637	0.14898	1.10879	168.35
FAM163B	2.67347	2.52502	4.37962	3.75581	0.14845	1.10838	4.37962
SPP1	1.2613	1.11531	0.397116	0.166415	0.14599	1.10649	0.397116
LPHN2	6.71486	6.57225	103.045	93.1578	0.14261	1.1039	103.045
RP11-143K11.1	1.34383	1.20209	0.538243	0.300727	0.14174	1.10323	0.538243
FOSL1	3.3329	3.19148	8.07634	7.13548	0.14142	1.10299	8.07634
NOTCH2	1.28687	1.14547	0.439981	0.212182	0.1414	1.10297	0.439981
PPAP2C	1.4606	1.31923	0.752228	0.495329	0.14137	1.10295	0.752228
SLC35D2	3.67451	3.53331	10.7684	9.57797	0.1412	1.10282	10.7684
FBLIM1	5.04448	4.90338	31.002	27.9271	0.1411	1.10275	31.002
LAYN	3.13352	2.99514	6.77573	5.9731	0.13838	1.10067	6.77573
LTBP1	2.03915	1.90118	2.11003	1.73519	0.13797	1.10036	2.11003
XAGE1C	1.22924	1.09167	0.344434	0.131206	0.13757	1.10005	0.344434
EML5	2.46417	2.32701	3.51809	3.01764	0.13716	1.09974	3.51809
LSMD1	3.92198	3.78588	13.1577	11.7931	0.1361	1.09893	13.1577
HSPA1B	5.87667	5.74057	56.7562	51.4668	0.1361	1.09893	56.7562
EVA1A	1.83404	1.69991	1.56534	1.24881	0.13413	1.09743	1.56534
TPTE	1.66981	1.53585	1.18173	0.899592	0.13396	1.0973	1.18173
S100A3	4.37337	4.23954	18.726	16.8899	0.13383	1.0972	18.726
CDH11	5.03456	4.9009	30.7758	27.8757	0.13366	1.09707	30.7758
SMAD9	3.34998	3.2174	8.19634	7.30109	0.13258	1.09625	8.19634
RP11-9L18.3	1.27897	1.14701	0.426657	0.214544	0.13196	1.09578	0.426657
SEPT10	4.24461	4.11479	16.9564	15.3251	0.12982	1.09416	16.9564
KDELC1	4.5142	4.38497	20.8512	18.8933	0.12923	1.09371	20.8512
ABCB1	1.77121	1.64256	1.4134	1.12219	0.12865	1.09327	1.4134
FZD8	1.68641	1.55836	1.21855	0.945189	0.12805	1.09282	1.21855
RASSF8	3.48802	3.3601	9.22015	8.26812	0.12792	1.09272	9.22015
CD200	1.32026	1.19491	0.497111	0.289306	0.12535	1.09077	0.497111
MPZ	1.30996	1.18471	0.479347	0.273177	0.12525	1.0907	0.479347
TNFRSF12A	5.27998	5.15616	36.8537	33.6581	0.12382	1.08962	36.8537
PSMB9	2.81315	2.68944	5.02817	4.45063	0.12371	1.08953	5.02817
PAPPA	1.72671	1.60304	1.30972	1.03783	0.12367	1.0895	1.30972
RP11-760H22.2	1.77735	1.65568	1.42796	1.15072	0.12167	1.08799	1.42796
C6orf57	3.30976	3.19204	7.91601	7.13902	0.11772	1.08502	7.91601
VRK2	2.75929	2.64194	4.77063	4.2417	0.11735	1.08474	4.77063
MAOA	3.55991	3.4427	9.79342	8.87316	0.11721	1.08464	9.79342
SMURF2	4.36461	4.248	18.6005	17.001	0.11661	1.08418	18.6005
GAGE12I	1.16239	1.04723	0.238279	0.0665582	0.11516	1.0831	0.238279
F2R	5.302	5.18758	37.4513	34.4433	0.11442	1.08254	37.4513
LIFR	4.99533	4.88124	29.8966	27.4713	0.11409	1.08229	29.8966
SSFA2	5.48823	5.37482	42.8871	39.4937	0.11341	1.08178	42.8871
CRTAP	4.37529	4.26192	18.7536	17.1852	0.11337	1.08175	18.7536
HSPA1A	6.06203	5.94874	64.8117	59.766	0.11329	1.08169	64.8117
CSAG3	2.08776	1.97463	2.25088	1.93027	0.11313	1.08157	2.25088
NAPRT1	3.76727	3.65418	11.6164	10.5898	0.11309	1.08154	11.6164
NTRK2	1.12824	1.0162	0.185919	0.0225845	0.11204	1.08076	0.185919
HIP1R	2.47181	2.3614	3.54739	3.13869	0.11041	1.07954	3.54739
PXK	1.75236	1.64202	1.36909	1.12103	0.11034	1.07948	1.36909
XKR8	2.03313	1.92291	2.09292	1.79187	0.11022	1.07939	2.09292
TNFSF4	1.29924	1.18965	0.460992	0.280974	0.10959	1.07892	0.460992
GAGE2A	1.10865	1	0.156438	0	0.10865	1.07822	0.156438
NFIL3	3.67087	3.56412	10.7363	9.82788	0.10675	1.0768	10.7363
YBX3	1.12577	1.02015	0.18218	0.0281297	0.10562	1.07596	0.18218
SCARF2	3.21606	3.11106	7.29246	6.64017	0.105	1.07549	7.29246
LTK	1.4446	1.34231	0.721873	0.53557	0.10229	1.07348	0.721873
YAP1	3.86805	3.76671	12.6016	11.6111	0.10134	1.07277	12.6016
FAM174B	1.48449	1.38376	0.798182	0.609476	0.10073	1.07232	0.798182
TSTD1	3.32499	3.22524	8.02125	7.35177	0.09975	1.07159	8.02125
CASP4	2.68573	2.58666	4.43406	4.00706	0.0990701	1.07108	4.43406
LBH	1.85642	1.75766	1.62108	1.38149	0.09876	1.07085	1.62108
SMO	3.81664	3.71814	12.0904	11.1605	0.0985	1.07066	12.0904
CRIM1	3.99572	3.89852	13.9526	12.9132	0.0971999	1.0697	13.9526
RP11-14N7.2	4.53709	4.44096	21.2167	19.7201	0.0961299	1.0689	21.2167
MLPH	1.2202	1.1241	0.32979	0.179655	0.0961	1.06888	0.32979
DNER	1.37755	1.28156	0.598268	0.431017	0.0959901	1.0688	0.598268
CGREF1	1.64428	1.54915	1.12592	0.926447	0.09513	1.06816	1.12592
KRT81	1.11855	1.02566	0.171286	0.0358906	0.0928899	1.0665	0.171286
HHEX	1.90956	1.81689	1.75694	1.52321	0.09267	1.06634	1.75694
XAGE1A	1.18266	1.09036	0.269949	0.129272	0.0922999	1.06607	0.269949
RP3-410C9.2	1.09217	1	0.131945	0	0.09217	1.06597	0.131945
ICAM2	1.30522	1.21425	0.471214	0.320201	0.09097	1.06509	0.471214
PPAP2B	1.91296	1.82326	1.76581	1.5388	0.0897001	1.06415	1.76581
LFNG	1.71636	1.62671	1.28606	1.08808	0.0896499	1.06411	1.28606
PPP2R2B	1.60302	1.51519	1.03779	0.858365	0.0878299	1.06277	1.03779
MTUS1	2.51133	2.42421	3.70145	3.36735	0.0871198	1.06225	3.70145
P2RX3	1.24086	1.15387	0.363394	0.2251	0.08699	1.06215	0.363394
RP11-98D18.9	1.34651	1.25964	0.542962	0.39436	0.0868701	1.06206	0.542962
PTPN14	3.28067	3.19395	7.71807	7.15113	0.08672	1.06195	7.71807
ATP6V0E2	3.73518	3.64893	11.3168	10.544	0.0862498	1.06161	11.3168
SYT11	4.48023	4.39534	20.3195	19.044	0.0848899	1.06061	20.3195
FNDC5	2.31046	2.22636	2.96041	2.67952	0.0841	1.06003	2.96041
RP11-244B22.11	1.08236	1	0.117497	0	0.08236	1.05875	0.117497
DNAJB1	4.99581	4.91394	29.9072	28.1469	0.0818701	1.05839	29.9072
PEG10	5.03026	4.94861	30.6783	28.8802	0.0816503	1.05823	30.6783
IGSF11	1.1115	1.03036	0.160702	0.0425338	0.08114	1.05785	0.160702
MAGEA3	3.35584	3.27574	8.23784	7.68492	0.0801001	1.05709	8.23784
TNFRSF10B	4.52725	4.44735	21.0589	19.8165	0.0798998	1.05694	21.0589
SECTM1	2.76812	2.69015	4.8122	4.4538	0.07797	1.05553	4.8122
NCALD	2.64338	2.56655	4.24794	3.92391	0.0768299	1.0547	4.24794
HTATIP2	3.44874	3.37201	8.91878	8.35324	0.07673	1.05462	8.91878
SPANXC	1.075	1	0.106722	0	0.075	1.05336	0.106722
SIX5	3.09798	3.02366	6.56219	6.13228	0.0743201	1.05286	6.56219
DOCK1	4.44689	4.37344	19.8096	18.727	0.0734501	1.05223	19.8096
MT1A	1.07334	1	0.1043	0	0.0733401	1.05215	0.1043
PEX6	4.96898	4.89658	29.3193	27.7864	0.0723996	1.05146	29.3193
C4orf48	3.44552	3.37318	8.89444	8.36164	0.07234	1.05142	8.89444
RP11-1094M14.11	2.54846	2.47854	3.85009	3.57333	0.0699201	1.04966	3.85009
WISP1	1.08283	1.01293	0.118187	0.0180054	0.0698999	1.04964	0.118187
UNC13D	1.23693	1.16709	0.356964	0.245583	0.06984	1.0496	0.356964
MYO1E	1.83875	1.76996	1.577	1.41045	0.06879	1.04884	1.577
COL4A1	3.60223	3.53412	10.1445	9.58447	0.06811	1.04834	10.1445
PASD1	1.20063	1.13447	0.2984	0.195379	0.06616	1.04693	0.2984
LRRC1	1.98736	1.92154	1.96511	1.78827	0.06582	1.04668	1.96511
CTD-2144E22.8	1.15346	1.08774	0.224468	0.125408	0.0657201	1.04661	0.224468
RPS27L	3.01564	2.94999	6.0872	5.72744	0.06565	1.04656	6.0872
ZCCHC24	4.63209	4.56657	22.7969	21.696	0.0655203	1.04646	22.7969
C8orf4	1.07906	1.01356	0.112659	0.0188869	0.0654999	1.04645	0.112659
RP11-124O11.2	1.1145	1.04909	0.1652	0.0692243	0.06541	1.04638	0.1652
KCTD12	5.94545	5.88006	59.6253	56.8945	0.0653896	1.04637	59.6253
ETS1	2.67996	2.61496	4.40838	4.12606	0.0650001	1.04608	4.40838
EPHA2	5.07162	5.00761	31.6287	30.1692	0.0640101	1.04537	31.6287
ALX3	1.16632	1.10363	0.244385	0.148947	0.06269	1.04441	0.244385
MAGEA6	3.49966	3.4388	9.31104	8.84381	0.0608599	1.04309	9.31104
KIRREL	4.53614	4.47534	21.2014	20.2439	0.0608001	1.04304	21.2014
GAGE12J	1.10614	1.04543	0.152689	0.0639814	0.0607101	1.04298	0.152689
KYNU	1.0848	1.0242	0.121081	0.0338312	0.0606	1.0429	0.121081
MATN2	1.1866	1.12631	0.276157	0.182997	0.06029	1.04268	0.276157
KCNJ8	2.92977	2.86969	5.61989	5.30908	0.0600801	1.04252	5.61989
COL23A1	1.07338	1.01395	0.104358	0.0194326	0.05943	1.04205	0.104358
HIGD2A	6.09077	6.03173	66.156	63.4232	0.0590396	1.04177	66.156
ADCYAP1	1.44744	1.38879	0.727237	0.61859	0.05865	1.04149	0.727237
FEV	1.79553	1.73748	1.47143	1.33452	0.0580499	1.04106	1.47143
MDFIC	1.07192	1.01419	0.102229	0.0197685	0.0577301	1.04083	0.102229
CLU	2.51301	2.45532	3.7081	3.48435	0.0576901	1.0408	3.7081
RP11-332H18.4	3.71103	3.65428	11.0958	10.5906	0.0567501	1.04012	11.0958
UTRN	1.1342	1.07761	0.194968	0.110537	0.05659	1.04	0.194968
EBF1	1.59084	1.53551	1.01225	0.898909	0.05533	1.0391	1.01225
SSTR2	1.6295	1.57436	1.09406	0.978034	0.05514	1.03896	1.09406
AARS2	3.6286	3.57357	10.3685	9.90561	0.0550299	1.03888	10.3685
PXDC1	1.17019	1.11629	0.250413	0.167888	0.0539	1.03807	0.250413
ADAM12	3.42462	3.37078	8.73775	8.34441	0.0538399	1.03802	8.73775
TBX2	5.07483	5.02121	31.7036	30.4739	0.0536199	1.03787	31.7036
SNHG6	5.41297	5.35947	40.6056	39.0545	0.0535002	1.03778	40.6056
MMP14	4.00401	3.95054	14.0445	13.4608	0.0534701	1.03776	14.0445
GPC3	2.87702	2.82442	5.34631	5.08329	0.0525999	1.03713	5.34631
GFRA1	1.0913	1.03896	0.130659	0.0547459	0.05234	1.03695	0.130659
EPB41L2	1.11185	1.05967	0.161226	0.0844546	0.0521801	1.03683	0.161226
ANKRD28	2.78061	2.7288	4.87143	4.62904	0.05181	1.03656	4.87143
CSAG2	1.83608	1.78564	1.57039	1.44771	0.05044	1.03558	1.57039
HEPACAM2	1.07025	1.01997	0.0997973	0.0278769	0.05028	1.03547	0.0997973
EMCN	1.3865	1.33808	0.614436	0.528146	0.04842	1.03413	0.614436
C5orf46	1.04757	1	0.0670453	0	0.04757	1.03352	0.0670453
RCAN2	1.04745	1	0.0668733	0	0.0474499	1.03344	0.0668733
F2RL2	1.31836	1.27135	0.493825	0.413873	0.0470099	1.03312	0.493825
EPHX2	1.94707	1.90048	1.85591	1.73337	0.04659	1.03282	1.85591
PRKCDBP	1.40176	1.35555	0.642237	0.558947	0.0462099	1.03255	0.642237
RFTN1	2.17519	2.12999	2.51645	2.37714	0.0451999	1.03183	2.51645
AC016722.3	1.04499	1	0.063352	0	0.0449899	1.03168	0.063352
OASL	1.23487	1.19	0.353601	0.281528	0.0448699	1.03159	0.353601
CTD-2651B20.6	5.16155	5.11699	33.7916	32.703	0.04456	1.03137	33.7916
XAGE1B	1.17816	1.13477	0.26288	0.195836	0.0433899	1.03053	0.26288
HMGCS1	4.85629	4.81344	26.966	26.1183	0.04285	1.03015	26.966
CT45A5	1.04221	1	0.0593799	0	0.04221	1.02969	0.0593799
CPXM1	3.74236	3.70068	11.3833	11.0022	0.0416801	1.02931	11.3833
C1orf53	1.88358	1.84246	1.6899	1.58621	0.0411199	1.02891	1.6899
SQLE	5.74712	5.7063	51.71	50.2116	0.0408201	1.0287	51.71
MX2	1.06256	1.02278	0.0886344	0.0318303	0.03978	1.02796	0.0886344
EPB41L5	3.66804	3.62854	10.7113	10.368	0.0395	1.02776	10.7113
SESN3	2.82747	2.78897	5.09828	4.91136	0.0385001	1.02705	5.09828
SSX2B	1.03818	1	0.0536353	0	0.03818	1.02682	0.0536353
VEGFC	1.04836	1.01027	0.0681775	0.014288	0.03809	1.02675	0.0681775
SHC4	1.21846	1.18162	0.326982	0.268313	0.03684	1.02586	0.326982
IL13RA2	7.49515	7.45876	178.412	173.918	0.0363903	1.02554	178.412
GRB10	1.17738	1.14102	0.261657	0.205369	0.0363599	1.02552	0.261657
EREG	1.03603	1	0.0505772	0	0.0360301	1.02529	0.0505772
SNHG3	8.65303	8.61783	400.552	390.849	0.0352001	1.0247	400.552
RP11-24J23.2	1.64097	1.60646	1.11875	1.04504	0.03451	1.02421	1.11875
PERP	1.03431	1	0.0481338	0	0.03431	1.02407	0.0481338
CST1	1.03377	1	0.0473673	0	0.03377	1.02368	0.0473673
RNF14	4.12564	4.09241	15.4559	15.0584	0.0332298	1.0233	15.4559
AP001065.15	1.0323	1	0.0452823	0	0.0323	1.02264	0.0452823
RP11-554I8.2	1.03213	1	0.0450413	0	0.03213	1.02252	0.0450413
LPIN3	1.06383	1.03245	0.0904739	0.0454949	0.0313801	1.02199	0.0904739
HLA-DRB1	1.07095	1.04007	0.100816	0.0563275	0.03088	1.02164	0.100816
TRIM22	1.03906	1.00827	0.0548883	0.0114976	0.03079	1.02157	0.0548883
SQRDL	1.09339	1.06328	0.133748	0.089677	0.03011	1.02109	0.133748
FAM129A	2.03791	2.00782	2.1065	2.02174	0.0300901	1.02108	2.1065
ANO6	4.99077	4.96132	29.7959	29.1534	0.0294499	1.02062	29.7959
IGF2BP2	2.89585	2.86786	5.44282	5.29982	0.0279899	1.01959	5.44282
CAV1	1.05731	1.0303	0.0810476	0.042449	0.02701	1.0189	0.0810476
PAGE2	1.16988	1.14369	0.24993	0.209454	0.02619	1.01832	0.24993
CTAG1B	3.087	3.06125	6.49727	6.34695	0.0257499	1.01801	6.49727
ENKUR	1.07794	1.05272	0.11102	0.0744372	0.02522	1.01763	0.11102
HMX3	1.02518	1	0.0352133	0	0.02518	1.01761	0.0352133
LPPR3	1.04346	1.01837	0.061165	0.0256291	0.02509	1.01754	0.061165
GS1-600G8.5	1.05629	1.03172	0.0795769	0.0444603	0.02457	1.01718	0.0795769
CHAC1	1.60745	1.5829	1.04713	0.995714	0.02455	1.01716	1.04713
HLA-DRB5	1.02345	1	0.0327743	0	0.02345	1.01639	0.0327743
ITGA3	4.28094	4.25778	17.4398	17.1302	0.02316	1.01618	17.4398
TNFSF9	1.05296	1.02983	0.0747824	0.0417836	0.0231301	1.01616	0.0747824
SPATA22	1.09083	1.0682	0.129965	0.0968156	0.02263	1.01581	0.129965
CLEC2B	1.02241	1	0.0313094	0	0.02241	1.01565	0.0313094
PNPLA4	1.05103	1.02874	0.0720087	0.0402417	0.02229	1.01557	0.0720087
LOX	1.08464	1.06255	0.120846	0.0886199	0.0220901	1.01543	0.120846
ESM1	1.02194	1	0.0306477	0	0.02194	1.01532	0.0306477
FABP3	1.13834	1.11682	0.201276	0.168684	0.02152	1.01503	0.201276
CT45A6	1.02126	1	0.0296909	0	0.02126	1.01485	0.0296909
CT45A4	1.02126	1	0.0296909	0	0.02126	1.01485	0.0296909
CORO2B	1.50425	1.48363	0.836772	0.796515	0.0206201	1.0144	0.836772
RP11-838N2.5	1.13173	1.1112	0.191213	0.160253	0.02053	1.01433	0.191213
CA9	1.03525	1.01487	0.0494687	0.0207209	0.0203799	1.01423	0.0494687
RP11-558F24.4	1.54778	1.52842	0.923669	0.884697	0.0193601	1.01351	0.923669
CD70	1.01932	1	0.0269634	0	0.01932	1.01348	0.0269634
GS1-124K5.4	2.8785	2.8592	5.35385	5.25613	0.0193	1.01347	5.35385
AGPAT2	1.03276	1.01382	0.0459346	0.0192507	0.01894	1.01321	0.0459346
RAP1A	2.84827	2.8294	5.20136	5.10779	0.0188699	1.01317	5.20136
NTNG2	1.11647	1.09823	0.168158	0.140919	0.01824	1.01272	0.168158
PODXL	3.72634	3.7085	11.2355	11.0728	0.0178401	1.01244	11.2355
COL12A1	1.02368	1.00599	0.0330983	0.00832121	0.0176899	1.01234	0.0330983
TRHDE	1.04294	1.02535	0.0604222	0.0354531	0.01759	1.01227	0.0604222
RP11-865I6.2	1.11129	1.09385	0.160387	0.134429	0.01744	1.01216	0.160387
MT1E	1.70324	1.68589	1.25631	1.21739	0.0173501	1.0121	1.25631
INHBE	1.0581	1.04082	0.0821875	0.0573967	0.01728	1.01205	0.0821875
MAGEA4	1.57462	1.55763	0.97857	0.943699	0.0169901	1.01185	0.97857
EPHB4	1.05916	1.0422	0.0837179	0.0593656	0.01696	1.01183	0.0837179
CLDN1	1.01618	1	0.0225565	0	0.01618	1.01128	0.0225565
HGF	7.59382	7.57886	191.182	189.19	0.0149603	1.01042	191.182
SLC5A7	1.02288	1.00963	0.0319712	0.0133946	0.01325	1.00923	0.0319712
GSTM1	1.19909	1.18624	0.295948	0.275589	0.01285	1.00895	0.295948
CAMK2N2	2.09568	2.08284	2.27428	2.2364	0.01284	1.00894	2.27428
HTR3B	1.01282	1	0.0178515	0	0.01282	1.00893	0.0178515
TPM2	2.74517	2.73395	4.70469	4.65275	0.0112202	1.00781	4.70469
LINC00707	1.01928	1.00811	0.0269071	0.0112746	0.0111699	1.00777	0.0269071
ADAD1	1.011	1	0.0153076	0	0.011	1.00765	0.0153076
ABCD2	2.46007	2.44955	3.50243	3.46246	0.01052	1.00732	3.50243
SRCRB4D	1.26917	1.25877	0.410229	0.392916	0.0104001	1.00723	0.410229
ADRA2A	1.02292	1.01285	0.0320276	0.0178935	0.01007	1.007	0.0320276
MT1M	1.06191	1.05206	0.0876937	0.0734884	0.00985003	1.00685	0.0876937
COMP	1.00958	1	0.0133249	0	0.00958002	1.00666	0.0133249
GAGE2E	1.0565	1.0475	0.0798795	0.066945	0.00899994	1.00626	0.0798795
MME	1.02164	1.01299	0.0302255	0.0180893	0.00864995	1.00601	0.0302255
PHPT1	4.11661	4.10814	15.3469	15.2454	0.00847006	1.00589	15.3469
DNAH5	1.03219	1.02405	0.0451263	0.0336198	0.00813997	1.00566	0.0451263
CYP24A1	1.00748	1	0.0103964	0	0.00748003	1.0052	0.0103964
HLA-DOA	1.00741	1	0.0102989	0	0.00741005	1.00515	0.0102989
PCSK1	1.01674	1.00938	0.0233417	0.0130458	0.00735998	1.00511	0.0233417
PLOD2	1.04602	1.03866	0.0648257	0.0543188	0.00735998	1.00511	0.0648257
MGAT4C	1.01265	1.00532	0.0176137	0.00738864	0.00733006	1.00509	0.0176137
EGFL7	1.0459	1.03857	0.0646539	0.0541906	0.00732994	1.00509	0.0646539
MET	1.04582	1.0385	0.0645395	0.0540908	0.00732005	1.00509	0.0645395
SSX1	1.04519	1.03797	0.0636381	0.0533363	0.00722003	1.00502	0.0636381
AKR1B10	1.13057	1.12342	0.189452	0.178628	0.00715005	1.00497	0.189452
SPANXD	1.04304	1.03615	0.0605651	0.0507477	0.00689006	1.00479	0.0605651
RFK	3.35539	3.34864	8.23465	8.18688	0.00675011	1.00469	8.23465
SCARA5	1.0067	1	0.00930983	0	0.00670004	1.00465	0.00930983
SSX2	1.03828	1.03215	0.0537777	0.0450697	0.00612998	1.00426	0.0537777
PI15	4.06775	4.06174	14.7693	14.6996	0.00601006	1.00417	14.7693
HBE1	1.03206	1.02692	0.0449421	0.0376693	0.00514007	1.00357	0.0449421
CYTL1	2.52285	2.5178	3.74716	3.72708	0.00504994	1.00351	3.74716
COL8A1	1.04674	1.04185	0.0658565	0.0588661	0.00489008	1.0034	0.0658565
MCHR1	1.07833	1.07396	0.11159	0.105204	0.00437009	1.00303	0.11159
DPM3	4.74954	4.7452	24.9001	24.8193	0.00433969	1.00301	24.9001
FXYD5	2.96012	2.95592	5.78189	5.75926	0.00419998	1.00292	5.78189
KIAA1244	1.0258	1.02166	0.0360881	0.0302536	0.00414002	1.00287	0.0360881
CT45A3	1.02152	1.01806	0.0300567	0.0251938	0.00346005	1.0024	0.0300567
RP11-129M6.1	2.36319	2.35983	3.14507	3.1331	0.00336003	1.00233	3.14507
ATP7A	2.99792	2.99523	5.98847	5.97359	0.00269008	1.00187	5.98847
WDR72	1.03434	1.03169	0.0481765	0.0444177	0.00265002	1.00184	0.0481765
GABRA2	1.00252	1	0.00349647	0	0.00251997	1.00175	0.00349647
MBP	1.00639	1.00402	0.00887803	0.00558064	0.00237	1.00164	0.00887803
CSGALNACT1	1.01352	1.01134	0.0188308	0.0157826	0.00217998	1.00151	0.0188308
SERPINB7	1.01143	1.00959	0.0159083	0.0133389	0.00184	1.00128	0.0159083
C14orf23	1.06716	1.0657	0.0953046	0.0931853	0.00145996	1.00101	0.0953046
KCNA3	1.00888	1.00744	0.0123483	0.0103406	0.00144005	1.001	0.0123483
DIRAS1	1.00852	1.00715	0.0118462	0.00993668	0.00136995	1.00095	0.0118462
SASH1	1.00691	1.0058	0.00960222	0.0080567	0.00110996	1.00077	0.00960222
PNMA5	1.09482	1.09394	0.135864	0.134562	0.000880003	1.00061	0.135864
HMCN1	1.03798	1.03715	0.0533506	0.0521697	0.000829935	1.00058	0.0533506
MAGEA9B	3.53422	3.53341	9.58527	9.57877	0.000809908	1.00056	9.58527
RP11-107I14.2	1	1	0	0	0	1	0
LINC00379	1	1	0	0	0	1	0
MECOM	1	1	0	0	0	1	0
CTA-481E9.4	1	1	0	0	0	1	0
ENPP1	1	1	0	0	0	1	0
LINC00508	1	1	0	0	0	1	0
RP11-459O1.2	1	1	0	0	0	1	0
RP11-1L12.3	1	1	0	0	0	1	0
RP11-284G10.1	1	1	0	0	0	1	0
CHL1	1	1	0	0	0	1	0
PLA2G7	1	1	0	0	0	1	0
HIST1H2AA	1	1	0	0	0	1	0
VCY1B	1	1	0	0	0	1	0
RP11-734I18.1	1	1	0	0	0	1	0
MIR31HG	1	1	0	0	0	1	0
TMEM207	1	1	0	0	0	1	0
TRIML2	1	1	0	0	0	1	0
RP11-946L20.2	1	1	0	0	0	1	0
NLRP4	1	1	0	0	0	1	0
VCY	1	1	0	0	0	1	0
VTRNA2-1	1	1	0	0	0	1	0
RPL10L	1	1	0	0	0	1	0
RP11-34C15.2	1	1	0	0	0	1	0
RHOXF2	1	1	0	0	0	1	0
RHOXF2B	1	1	0	0	0	1	0
RP11-51M18.1	1	1	0	0	0	1	0
CD69	1	1	0	0	0	1	0
MGST1	1	1	0	0	0	1	0
RP11-382F24.2	1	1	0	0	0	1	0
NAA11	1	1	0	0	0	1	0
RNF128	1	1	0	0	0	1	0
RP5-1030M6.3	1	1	0	0	0	1	0
ST8SIA6-AS1	1	1	0	0	0	1	0
ZFP57	1	1	0	0	0	1	0
RBMY1A1	1	1	0	0	0	1	0
HOXC13	1	1	0	0	0	1	0
AREG	1	1	0	0	0	1	0
LMX1B	1	1	0	0	0	1	0
RP11-489N22.3	1	1	0	0	0	1	0
RP11-324E6.9	1	1	0	0	0	1	0
LINC01082	1	1	0	0	0	1	0
AREGB	1	1	0	0	0	1	0
AC006481.1	1	1	0	0	0	1	0
RP11-180C1.1	1	1	0	0	0	1	0
CNBD1	1	1	0	0	0	1	0
CT45A2	1	1	0	0	0	1	0
APBB1IP	1	1	0	0	0	1	0
OSTN	1	1	0	0	0	1	0
RBMY1B	1	1	0	0	0	1	0
VCX3A	1	1	0	0	0	1	0
CTD-2620I22.1	1	1	0	0	0	1	0
IL18	1	1	0	0	0	1	0
RP11-863P13.3	1	1	0	0	0	1	0
CT45A1	1	1	0	0	0	1	0
DEFB103B	1	1	0	0	0	1	0
DEFB103A	1	1	0	0	0	1	0
SERPINB4	1	1	0	0	0	1	0
S100A9	1	1	0	0	0	1	0
SPANXA2	1	1	0	0	0	1	0
SPANXA1	1	1	0	0	0	1	0
SERPINB3	1	1	0	0	0	1	0
CLEC14A	1	1	0	0	0	1	0
PLSCR5	1	1	0	0	0	1	0
SIX1	1	1	0	0	0	1	0
SSX3	1	1	0	0	0	1	0
FAM20C	1	1	0	0	0	1	0
PCP4	1	1	0	0	0	1	0
AP000688.8	1	1	0	0	0	1	0
RP11-548L20.1	1	1	0	0	0	1	0
RP11-1E6.1	1	1	0	0	0	1	0
RP11-94B19.7	1	1	0	0	0	1	0
RP11-402P6.9	1	1	0	0	0	1	0
HIST1H4F	1	1	0	0	0	1	0
NTRK3	1.01904	1.01915	0.02657	0.0267245	-0.00011003	0.999924	0.02657
ACTN4	4.53305	4.53362	21.1518	21.1609	-0.00056982	0.999605	21.1518
KLHDC8A	1.03251	1.03404	0.0455801	0.0477505	-0.00152993	0.99894	0.0455801
TNR	1.0023	1.00385	0.00319105	0.00534434	-0.00154996	0.998926	0.00319105
TMBIM1	3.33069	3.3324	8.06092	8.07285	-0.00171018	0.998815	8.06092
TRHDE-AS1	1.00339	1.00568	0.004705	0.00788962	-0.00229001	0.998414	0.004705
RASGRF1	1.03391	1.03691	0.0475661	0.0518284	-0.00300002	0.997923	0.0475661
MPPED2	1	1.00304	0	0.00421872	-0.00303996	0.997895	0
FSTL4	1.02631	1.02937	0.036808	0.0411327	-0.00305998	0.997881	0.036808
TKTL1	1.01623	1.02038	0.0226266	0.0284532	-0.00415003	0.997128	0.0226266
GREB1L	1.00282	1.00707	0.00391319	0.00982508	-0.00424993	0.997059	0.00391319
POU3F3	1	1.00502	0	0.00697135	-0.00502002	0.996526	0
ELFN1	1.08281	1.08816	0.118158	0.126027	-0.00534999	0.996299	0.118158
DAZ1	1	1.00541	0	0.00751387	-0.00540996	0.996257	0
CD14	1.12114	1.12666	0.175188	0.183526	-0.00551999	0.996181	0.175188
SMOC1	1	1.0057	0	0.0079175	-0.00569999	0.996057	0
GABRA5	1	1.006	0	0.00833515	-0.00600004	0.99585	0
ZNF503-AS1	1.00908	1.01518	0.0126273	0.021155	-0.00609994	0.995781	0.0126273
CD74	1.05508	1.06141	0.0778335	0.0869701	-0.00632989	0.995622	0.0778335
CBLN4	1.00982	1.01642	0.0136598	0.022893	-0.00660002	0.995436	0.0136598
CPNE1	4.64633	4.65299	23.0429	23.1588	-0.00665998	0.995394	23.0429
TNFRSF10D	1	1.00704	0	0.0097834	-0.00704002	0.995132	0
PARD6A	1.61105	1.61826	1.05474	1.07005	-0.00721002	0.995015	1.05474
PDGFA	1.02843	1.03565	0.0398032	0.0500371	-0.00722003	0.995008	0.0398032
IRX6	1	1.00733	0	0.0101873	-0.00732994	0.994932	0
LAMA2	1.01477	1.02223	0.0205808	0.031056	-0.00746	0.994842	0.0205808
GAS6	1.00495	1.01242	0.00687401	0.0172922	-0.00747001	0.994836	0.00687401
PRKAR1B	3.48615	3.49367	9.20562	9.26418	-0.00751996	0.994801	9.20562
PARVA	1.00717	1.01497	0.00996442	0.0208608	-0.00779998	0.994608	0.00996442
CPNE4	1	1.00785	0	0.0109121	-0.00785005	0.994574	0
GNG8	6.10691	6.11486	66.9228	67.3037	-0.00794983	0.994505	66.9228
LAMA4	1.06542	1.07359	0.0927791	0.104664	-0.00817001	0.994353	0.0927791
MAEL	1	1.00818	0	0.0113721	-0.00818002	0.994346	0
TMEM200A	1.0744	1.08289	0.105846	0.118275	-0.00849009	0.994132	0.105846
SAGE1	1	1.00865	0	0.0120274	-0.00864995	0.994022	0
DIRAS2	1.01353	1.0226	0.0188448	0.031577	-0.00907004	0.993733	0.0188448
NGF	1.08294	1.09237	0.118349	0.13224	-0.00943005	0.993485	0.118349
FOXG1	1	1.00963	0	0.0133946	-0.00962996	0.993347	0
EDA2R	1.02545	1.03543	0.0355942	0.0497244	-0.00997996	0.993106	0.0355942
HENMT1	1	1.01025	0	0.0142601	-0.01025	0.99292	0
PPP1R17	1	1.01044	0	0.0145254	-0.01044	0.99279	0
MAGEA8	1	1.01053	0	0.0146511	-0.01053	0.992728	0
HOXC10	1	1.01067	0	0.0148465	-0.0106699	0.992631	0
CA3	1	1.01077	0	0.0149862	-0.01077	0.992563	0
IFITM3	6.02154	6.03344	62.9627	63.5008	-0.0118999	0.991786	62.9627
ABLIM1	2.32624	2.3382	3.01497	3.05671	-0.01196	0.991744	3.01497
SYK	1.03948	1.05178	0.0554866	0.073086	-0.0123	0.991511	0.0554866
PTER	1	1.01245	0	0.017334	-0.01245	0.991407	0
RRAD	1.50885	1.52151	0.845831	0.870914	-0.01266	0.991263	0.845831
RHOB	4.17469	4.18778	16.0595	16.2242	-0.0130901	0.990968	16.0595
QPCT	1.03399	1.04725	0.0476796	0.0665869	-0.01326	0.990851	0.0476796
IMPDH2	5.91219	5.92551	58.2208	58.7794	-0.01332	0.99081	58.2208
SLC30A8	1	1.01374	0	0.0191386	-0.0137399	0.990521	0
DAZ3	1	1.01418	0	0.0197545	-0.0141799	0.990219	0
CHST15	1.0851	1.09935	0.121523	0.142581	-0.0142499	0.990171	0.121523
RP11-284N8.3	1	1.01428	0	0.0198945	-0.01428	0.990151	0
SV2C	1.00365	1.01826	0.00506631	0.0254746	-0.0146101	0.989924	0.00506631
STEAP1B	1.03808	1.05292	0.0534929	0.0747248	-0.01484	0.989766	0.0534929
DAZ4	1	1.01486	0	0.0207068	-0.01486	0.989753	0
CAV2	1.02226	1.03712	0.0310981	0.052127	-0.01486	0.989753	0.0310981
HAND2-AS1	4.65529	4.6702	23.1989	23.4607	-0.0149097	0.989719	23.1989
ANGPT2	1.03899	1.05418	0.0547887	0.0765376	-0.01519	0.989526	0.0547887
CNGB1	1.00493	1.02053	0.00684615	0.0286641	-0.0156	0.989245	0.00684615
SLC38A1	5.33279	5.34877	38.3023	38.7512	-0.0159802	0.988984	38.3023
MAGEA2B	2.06662	2.08267	2.18904	2.2359	-0.0160499	0.988937	2.18904
ATF4	6.27151	6.28857	75.2525	76.1715	-0.0170598	0.988245	75.2525
AKAP13	2.86208	2.87982	5.27063	5.36058	-0.01774	0.987779	5.27063
TMEM35	1.16412	1.18222	0.240965	0.269257	-0.0181	0.987532	0.240965
MAGEA9	3.12193	3.14059	6.70552	6.81885	-0.0186601	0.987149	6.70552
PCDH1	1.29079	1.30953	0.44662	0.478608	-0.0187401	0.987094	0.44662
ARAP3	1.00481	1.02402	0.00667917	0.0335775	-0.01921	0.986773	0.00667917
ACADS	2.39928	2.41854	3.2754	3.3463	-0.0192599	0.986739	3.2754
PIRT	1	1.01953	0	0.0272585	-0.0195301	0.986554	0
LAMC2	1.0181	1.03766	0.02525	0.0528952	-0.01956	0.986534	0.02525
HSPG2	1.71215	1.73229	1.27649	1.32255	-0.0201401	0.986137	1.27649
UNC5A	1.10548	1.12615	0.151704	0.182755	-0.0206701	0.985775	0.151704
XAGE1E	1.25437	1.27509	0.385629	0.420139	-0.02072	0.985741	0.385629
TMEM173	1.22853	1.24951	0.343281	0.377607	-0.02098	0.985563	0.343281
AC106869.2	1.08543	1.10661	0.122008	0.15339	-0.0211799	0.985426	0.122008
AC096559.1	1.02288	1.0444	0.0319712	0.0625084	-0.02152	0.985194	0.0319712
CIB2	2.88533	2.90691	5.38875	5.5001	-0.02158	0.985153	5.38875
CLSTN2	1.00204	1.02375	0.00283008	0.0331969	-0.0217099	0.985064	0.00283008
FAM69B	1.35042	1.37231	0.549863	0.588848	-0.02189	0.984942	0.549863
TMEM151B	1.12537	1.14769	0.181575	0.215589	-0.02232	0.984648	0.181575
DPP6	1.01311	1.03633	0.0182572	0.0510035	-0.0232199	0.984034	0.0182572
CYBA	1.03507	1.05831	0.049213	0.0824907	-0.0232401	0.98402	0.049213
CEP44	5.53174	5.5553	44.2615	45.0232	-0.02356	0.983802	44.2615
CDC42EP1	2.1295	2.15327	2.37566	2.44835	-0.0237701	0.983659	2.37566
CHAT	1	1.0248	0	0.0346772	-0.0247999	0.982957	0
MT-ND1	6.92784	6.9527	119.755	121.871	-0.0248599	0.982916	119.755
TP53TG1	3.00279	3.02822	6.01549	6.15803	-0.02543	0.982528	6.01549
ZNF536	1.01716	1.04275	0.0239309	0.0601509	-0.0255899	0.982419	0.0239309
LINC00704	1	1.02578	0	0.0360598	-0.02578	0.982289	0
ZNF812	1.04021	1.06677	0.056527	0.0947382	-0.0265599	0.981758	0.056527
DAND5	1.05873	1.08534	0.083097	0.121876	-0.02661	0.981724	0.083097
GNB2L1	8.02327	8.05185	258.163	263.368	-0.0285807	0.980384	258.163
GRP	1	1.02905	0	0.04068	-0.02905	0.980065	0
NMU	1.35088	1.38046	0.550677	0.603514	-0.02958	0.979705	0.550677
BRINP3	4.84792	4.87765	26.7985	27.3981	-0.0297298	0.979604	26.7985
NT5C1A	1.07856	1.10858	0.111927	0.156333	-0.03002	0.979407	0.111927
XKR7	1.09196	1.12202	0.131634	0.176515	-0.0300601	0.97938	0.131634
ID4	1.22329	1.25335	0.334785	0.383943	-0.0300601	0.97938	0.334785
PCDHB2	1.20283	1.23526	0.301908	0.354238	-0.0324301	0.977772	0.301908
LUM	7.34607	7.37913	160.7	164.471	-0.0330601	0.977345	160.7
SDPR	1.89295	1.92633	1.71394	1.80087	-0.0333799	0.977128	1.71394
CASC9	1	1.03351	0	0.0469984	-0.03351	0.97704	0
EDNRA	1.41416	1.44863	0.665045	0.729487	-0.03447	0.97639	0.665045
MT2A	4.45308	4.48785	19.9034	20.4377	-0.03477	0.976187	19.9034
IER3	6.69329	6.72853	101.486	104.045	-0.0352397	0.97587	101.486
HTR3A	1	1.03559	0	0.0499519	-0.0355901	0.975633	0
DAZ2	1	1.03565	0	0.0500371	-0.03565	0.975592	0
BAG3	3.79156	3.82754	11.8476	12.1973	-0.03598	0.975369	11.8476
SHOX2	2.07982	2.11631	2.22754	2.33583	-0.03649	0.975024	2.22754
SLC14A1	1.00932	1.04624	0.0129621	0.0651406	-0.03692	0.974734	0.0129621
GAGE2C	1.0565	1.09349	0.0798795	0.133896	-0.03699	0.974686	0.0798795
H2AFB2	1.0565	1.09349	0.0798795	0.133896	-0.03699	0.974686	0.0798795
SLC6A15	2.92956	2.9667	5.61878	5.81746	-0.0371401	0.974585	5.61878
UBE2QL1	1.28693	1.32489	0.440083	0.505138	-0.0379601	0.974031	0.440083
HLA-DRA	1	1.03849	0	0.0540767	-0.0384901	0.973673	0
CNTN2	1.00295	1.04153	0.00409369	0.0584095	-0.0385801	0.973613	0.00409369
MYO10	1.34312	1.38279	0.536994	0.607722	-0.03967	0.972877	0.536994
DUSP6	5.78578	5.82547	53.1688	54.7076	-0.03969	0.972864	53.1688
CTNNA2	1.08172	1.12219	0.116558	0.176772	-0.04047	0.972338	0.116558
CTD-2124B20.3	1.17061	1.2114	0.251069	0.315622	-0.0407901	0.972122	0.251069
ADAMTSL1	1.03795	1.07929	0.053308	0.112996	-0.04134	0.971752	0.053308
NES	6.28821	6.3298	76.1519	78.4377	-0.0415902	0.971583	76.1519
RP11-81H3.2	1	1.04203	0	0.0591229	-0.04203	0.971287	0
RP11-60L3.1	1.35563	1.39771	0.559089	0.63483	-0.0420799	0.971254	0.559089
LINC00973	1.4935	1.53581	0.815712	0.899512	-0.04231	0.971099	0.815712
LINC01050	1.11305	1.15557	0.163024	0.227723	-0.04252	0.970957	0.163024
DYNC1I1	1.61736	1.66011	1.06813	1.16041	-0.04275	0.970803	1.06813
NAV3	1.56877	1.61273	0.966517	1.0583	-0.04396	0.969989	0.966517
MAGEA10	1.08042	1.12443	0.114652	0.180154	-0.0440099	0.969955	0.114652
RASGRF2	1.69889	1.7436	1.24651	1.3487	-0.04471	0.969485	1.24651
HS6ST3	1.0701	1.11564	0.0995788	0.166911	-0.0455401	0.968927	0.0995788
BDNF	1.075	1.12062	0.106722	0.174404	-0.04562	0.968873	0.106722
CYTH3	3.38771	3.43388	8.46652	8.80689	-0.04617	0.968504	8.46652
HSD17B7	2.49451	2.54074	3.63537	3.81887	-0.0462301	0.968464	3.63537
SERPINB2	2.08896	2.13528	2.25441	2.39322	-0.04632	0.968403	2.25441
GALNT6	3.99977	4.04614	13.9974	14.52	-0.0463703	0.96837	13.9974
VWA5A	1.47198	1.5185	0.774023	0.86493	-0.04652	0.968269	0.774023
GAGE12G	1	1.04662	0	0.0656846	-0.04662	0.968202	0
GAGE12H	1	1.04662	0	0.0656846	-0.04662	0.968202	0
AC011625.1	1	1.0467	0	0.0657992	-0.0467	0.968148	0
H2AFB1	1	1.0475	0	0.066945	-0.0475	0.967612	0
RGCC	1	1.04759	0	0.067074	-0.04759	0.967551	0
CHODL	1.41295	1.46059	0.662811	0.752209	-0.04764	0.967518	0.662811
RP11-45F15.2	1.20187	1.24951	0.300376	0.377607	-0.0476401	0.967518	0.300376
DUSP23	1.20187	1.24951	0.300376	0.377607	-0.0476401	0.967518	0.300376
BASP1	4.05979	4.1075	14.677	15.2378	-0.0477099	0.967471	14.677
CELF3	1.31256	1.36133	0.483819	0.569219	-0.0487701	0.96676	0.483819
LSS	3.98162	4.03091	13.7975	14.3465	-0.0492899	0.966412	13.7975
CACNA2D3	2.63063	2.6802	4.19296	4.40945	-0.0495701	0.966224	4.19296
CHST7	1.12461	1.17445	0.180426	0.257068	-0.0498401	0.966043	0.180426
PGAM2	1.03435	1.08486	0.0481907	0.12117	-0.0505099	0.965595	0.0481907
AC004540.4	1.15972	1.21036	0.234141	0.313954	-0.0506401	0.965508	0.234141
RP11-80F22.14	1	1.0511	0	0.0721092	-0.0511	0.9652	0
COLEC10	1.03525	1.08703	0.0494687	0.124363	-0.0517801	0.964745	0.0494687
EPS8	2.43225	2.48422	3.39735	3.59532	-0.05197	0.964618	3.39735
EFNA5	2.65993	2.71282	4.32002	4.55602	-0.0528901	0.964003	4.32002
ENTPD3	1.02632	1.0794	0.0368221	0.113157	-0.05308	0.963876	0.0368221
RP11-305B6.3	2.66426	2.71791	4.33902	4.57919	-0.0536501	0.963496	4.33902
SCG3	1.74312	1.79679	1.34758	1.47446	-0.05367	0.963482	1.34758
TSPAN6	1.01994	1.07379	0.0278346	0.104956	-0.0538499	0.963362	0.0278346
RP11-317P15.5	1.05869	1.11263	0.0830391	0.162395	-0.0539401	0.963302	0.0830391
RP3-510D11.1	1	1.05445	0	0.0769263	-0.05445	0.962961	0
SAMD11	3.51512	3.57069	9.4329	9.88187	-0.0555699	0.962214	9.4329
SYTL2	1.12238	1.17808	0.177058	0.262754	-0.0556999	0.962128	0.177058
NDRG4	3.16921	3.22525	6.99554	7.35184	-0.05604	0.961901	6.99554
RASA3	1.70984	1.76724	1.27125	1.40402	-0.0574	0.960994	1.27125
NELL2	2.3006	2.358	2.92663	3.12659	-0.0574	0.960994	2.92663
WASF1	3.55678	3.61549	9.76786	10.2566	-0.0587099	0.960122	9.76786
NSDHL	4.1545	4.2142	15.8086	16.561	-0.0597	0.959464	15.8086
SNAP91	1.16889	1.22865	0.248386	0.343476	-0.05976	0.959424	0.248386
B4GALNT4	1.35617	1.41783	0.560047	0.671833	-0.0616599	0.958161	0.560047
PPFIBP1	4.42647	4.48841	19.5031	20.4464	-0.0619402	0.957975	19.5031
NKX2-6	1.32276	1.38475	0.501442	0.611267	-0.06199	0.957942	0.501442
MLLT11	5.371	5.43328	39.384	41.2096	-0.0622802	0.957749	39.384
EYA1	3.98274	4.04547	13.8097	14.5123	-0.0627303	0.95745	13.8097
EYA4	1.56233	1.62507	0.953304	1.08457	-0.06274	0.957444	0.953304
IRF6	1.01883	1.08232	0.0262749	0.117438	-0.06349	0.956946	0.0262749
AGRP	1.14811	1.21234	0.216234	0.317132	-0.06423	0.956456	0.216234
DCX	1.0377	1.10219	0.0529522	0.146803	-0.06449	0.956283	0.0529522
RP11-136I14.5	1	1.06492	0	0.0920538	-0.0649199	0.955998	0
RP11-59D5__B.2	2.55166	2.61875	3.86309	4.14218	-0.06709	0.954561	3.86309
SCGN	1.80083	1.86811	1.48421	1.65054	-0.0672799	0.954436	1.48421
SYTL5	1.12974	1.19783	0.188193	0.293944	-0.06809	0.9539	0.188193
KIF26B	2.89469	2.96283	5.43684	5.79652	-0.06814	0.953867	5.43684
MAGEC2	4.09255	4.16107	15.06	15.8899	-0.0685201	0.953616	15.06
BMP7	1.0164	1.08501	0.0228649	0.12139	-0.0686101	0.953556	0.0228649
PDLIM1	3.5847	3.65416	9.99782	10.5896	-0.0694599	0.952995	9.99782
DSN1	3.40119	3.47069	8.56477	9.08618	-0.0695	0.952968	8.56477
TAC3	1.03737	1.10698	0.0524826	0.153943	-0.06961	0.952896	0.0524826
RIIAD1	1.12609	1.19589	0.182664	0.290861	-0.0697999	0.95277	0.182664
MRC2	4.83393	4.90439	26.5206	27.948	-0.0704598	0.952334	26.5206
DDX3Y	1	1.07214	0	0.10255	-0.07214	0.951226	0
KCNH1	1.00926	1.08317	0.0128785	0.118686	-0.07391	0.95006	0.0128785
PTRF	5.04711	5.12122	31.0622	32.8049	-0.07411	0.949928	31.0622
STOM	1.95002	2.02552	1.8638	2.07139	-0.0755001	0.949013	1.8638
HAND2	6.73669	6.81392	104.646	110.511	-0.07723	0.947876	104.646
SST	1	1.07862	0	0.112015	-0.07862	0.946963	0
FAM19A5	1.09096	1.1705	0.130157	0.250897	-0.07954	0.946359	0.130157
DPYSL4	3.69192	3.77203	10.9235	11.6614	-0.0801101	0.945985	10.9235
NEFM	1.66451	1.74514	1.17006	1.35227	-0.0806299	0.945645	1.17006
ZNF560	1.06169	1.1424	0.0873752	0.207479	-0.0807101	0.945592	0.0873752
FENDRR	1.24939	1.3307	0.377409	0.515247	-0.08131	0.945199	0.377409
SERINC2	1.8206	1.90249	1.53228	1.73858	-0.08189	0.944819	1.53228
ARHGAP26	1.85163	1.93377	1.60908	1.82052	-0.08214	0.944655	1.60908
PAM	6.24344	6.32566	73.764	78.2072	-0.0822201	0.944603	73.764
MSX1	3.69256	3.77507	10.9292	11.6902	-0.08251	0.944413	10.9292
GPR50	1.0744	1.15746	0.105846	0.230644	-0.08306	0.944053	0.105846
AL450992.2	1.05771	1.14092	0.0816248	0.205216	-0.08321	0.943955	0.0816248
GFRA3	1	1.08327	0	0.118833	-0.08327	0.943916	0
ITGA2	5.29536	5.37873	37.2701	39.6063	-0.0833697	0.94385	37.2701
C6orf141	1.28733	1.3711	0.440759	0.586677	-0.0837699	0.943589	0.440759
RASD1	1.17626	1.26065	0.259902	0.396037	-0.08439	0.943183	0.259902
SELENBP1	3.11429	3.19873	6.65954	7.1815	-0.08444	0.943151	6.65954
FGFBP2	1.0469	1.13346	0.0660856	0.193843	-0.08656	0.941766	0.0660856
FAM181B	1.07819	1.16524	0.111385	0.242705	-0.0870501	0.941446	0.111385
PIR	4.01694	4.10421	14.189	15.1985	-0.0872698	0.941302	14.189
LYPD1	1.14109	1.22923	0.205476	0.344418	-0.08814	0.940735	0.205476
HIST1H3E	4.29359	4.38405	17.611	18.88	-0.0904598	0.939223	17.611
CDKN2C	4.73586	4.8264	24.6462	26.3721	-0.0905399	0.939171	24.6462
KITLG	2.11395	2.20533	2.32875	2.6118	-0.0913799	0.938625	2.32875
GADD45B	1.53999	1.63268	0.907925	1.10089	-0.0926901	0.937773	0.907925
CHRFAM7A	1.1855	1.27827	0.274422	0.42548	-0.09277	0.937721	0.274422
LRRN3	3.725	3.81798	11.2232	12.1035	-0.0929801	0.937584	11.2232
HMGCR	4.91249	5.0056	28.1167	30.1245	-0.0931101	0.9375	28.1167
SLC4A7	2.54039	2.63353	3.81746	4.20542	-0.0931399	0.93748	3.81746
NNAT	1	1.09339	0	0.133748	-0.09339	0.937318	0
H2AFB3	1	1.09349	0	0.133896	-0.09349	0.937253	0
LINC00355	1.29973	1.39323	0.461828	0.626661	-0.0935	0.937246	0.461828
PHOX2A	3.48126	3.57699	9.1677	9.93387	-0.0957298	0.935799	9.1677
ECHDC3	2.39263	2.48847	3.25114	3.61183	-0.09584	0.935727	3.25114
ALS2CR11	1.33757	1.43344	0.527253	0.7009	-0.09587	0.935708	0.527253
FAM162B	2.69554	2.79195	4.47796	4.92565	-0.09641	0.935358	4.47796
CTAG2	7.23665	7.3339	148.816	159.333	-0.09725	0.934813	148.816
XYLT1	2.08558	2.1832	2.24446	2.5416	-0.0976198	0.934574	2.24446
RP11-567G11.1	1	1.09809	0	0.140711	-0.0980901	0.934269	0
PREX1	1.87849	1.97676	1.6769	1.93608	-0.0982701	0.934152	1.6769
CARD16	1.06892	1.1674	0.0978623	0.246065	-0.09848	0.934017	0.0978623
TMSB4X	8.70263	8.80177	414.632	444.269	-0.0991402	0.933589	414.632
TMEM200B	1.53989	1.63917	0.907723	1.11487	-0.09928	0.933499	0.907723
FBLL1	2.6037	2.70306	4.07843	4.51182	-0.09936	0.933447	4.07843
SERPINE2	1.48011	1.57959	0.7897	0.988849	-0.0994799	0.933369	0.7897
EMILIN1	6.56569	6.6653	92.7261	99.4975	-0.0996099	0.933285	92.7261
GDF10	1.03591	1.13563	0.0504066	0.197145	-0.09972	0.933214	0.0504066
ITGA11	4.90719	5.00732	28.0062	30.1628	-0.10013	0.932949	28.0062
LRIG3	2.622	2.72226	4.15603	4.59906	-0.10026	0.932865	4.15603
HSD17B10	6.42643	6.52786	84.0099	90.2745	-0.10143	0.932109	84.0099
PLXNA2	4.55036	4.65336	21.4312	23.1652	-0.103	0.931095	21.4312
TNFAIP6	1.64439	1.74882	1.12616	1.36084	-0.10443	0.930172	1.12616
POLR2L	6.07672	6.18171	65.4955	70.5905	-0.10499	0.929812	65.4955
FDPS	6.04342	6.14867	63.9554	68.947	-0.10525	0.929644	63.9554
H1F0	4.40876	4.5142	19.2407	20.8512	-0.10544	0.929521	19.2407
STEAP1	1.47918	1.5855	0.787902	1.00112	-0.10632	0.928955	0.787902
LPAR1	2.47067	2.57785	3.54301	3.97049	-0.10718	0.928401	3.54301
POMZP3	2.79681	2.90435	4.94902	5.4868	-0.10754	0.928169	4.94902
TDRKH	1.91076	2.01895	1.76007	2.05289	-0.10819	0.927751	1.76007
BEX1	5.82613	5.93573	54.7335	59.2115	-0.1096	0.926845	54.7335
HIST1H2BA	1	1.10997	0	0.158412	-0.10997	0.926607	0
CHRNB2	1.56432	1.67434	0.957381	1.19173	-0.11002	0.926575	0.957381
TRPV2	1.20338	1.31454	0.302785	0.48723	-0.11116	0.925843	0.302785
RP11-395G23.3	2.60284	2.71402	4.07481	4.56147	-0.11118	0.92583	4.07481
SLC16A3	1.96381	2.07604	1.90091	2.21648	-0.11223	0.925157	1.90091
KRT19	1.03776	1.15203	0.0530376	0.222264	-0.11427	0.92385	0.0530376
C7	7.83422	7.94882	226.21	245.078	-0.1146	0.923638	226.21
WLS	5.3143	5.43156	37.7891	41.1581	-0.11726	0.921937	37.7891
ASIC4	1.54229	1.6601	0.912564	1.16038	-0.11781	0.921586	0.912564
MMP16	2.77849	2.89638	4.86134	5.44556	-0.11789	0.921535	4.86134
AXL	3.09946	3.21829	6.57098	7.30683	-0.11883	0.920934	6.57098
NBEA	4.11548	4.23504	15.3334	16.831	-0.11956	0.920468	15.3334
ICA1	2.39932	2.5191	3.27554	3.73224	-0.11978	0.920328	3.27554
ARMC4	1.10239	1.22255	0.147101	0.333588	-0.12016	0.920086	0.147101
NSG1	4.2852	4.40561	17.4973	19.1944	-0.12041	0.919926	17.4973
WASF3	3.04473	3.16582	6.25192	6.97443	-0.12109	0.919493	6.25192
GNG3	1.15972	1.28196	0.234141	0.431691	-0.12224	0.91876	0.234141
GPR22	1.65338	1.77857	1.1457	1.43086	-0.12519	0.916883	1.1457
ITM2C	6.57959	6.70573	93.6432	102.382	-0.12614	0.91628	93.6432
ENPP2	1.32736	1.45456	0.509431	0.74073	-0.1272	0.915607	0.509431
FAM171A1	3.905	4.03302	12.9804	14.3704	-0.12802	0.915086	12.9804
PTGFR	1.58438	1.71265	0.998789	1.27762	-0.12827	0.914928	0.998789
CHRNA7	1.28507	1.41486	0.436939	0.666339	-0.12979	0.913964	0.436939
SH3RF3	2.1454	2.27552	2.42415	2.84172	-0.13012	0.913755	2.42415
BHLHE41	1.93367	2.06456	1.82026	2.18306	-0.13089	0.913268	1.82026
COL4A6	1.47431	1.60522	0.778507	1.04242	-0.13091	0.913255	0.778507
ELAVL3	1.11425	1.24536	0.164824	0.370777	-0.13111	0.913129	0.164824
STK32B	1.14875	1.28042	0.217217	0.429097	-0.13167	0.912774	0.217217
RP11-147C23.1	1.04395	1.17582	0.0618651	0.259213	-0.13187	0.912648	0.0618651
MYRIP	1.48998	1.62233	0.808851	1.07872	-0.13235	0.912344	0.808851
NACAD	2.60061	2.73403	4.06543	4.65312	-0.13342	0.911668	4.06543
SYN2	1.34218	1.47619	0.535341	0.78213	-0.13401	0.911295	0.535341
RP11-662M24.2	1.48564	1.61978	0.800414	1.07328	-0.13414	0.911213	0.800414
CGA	1	1.13422	0	0.194999	-0.13422	0.911162	0
CDCP1	1.06272	1.19696	0.088866	0.292561	-0.13424	0.91115	0.088866
RPS5	8.04489	8.17914	262.091	287.845	-0.13425	0.911144	262.091
AF003625.3	1.06204	1.19823	0.0878817	0.29458	-0.13619	0.909919	0.0878817
ZNF32	4.85688	4.9939	26.9779	29.865	-0.13702	0.909396	26.9779
RP11-152P17.2	1.23548	1.37538	0.354597	0.594362	-0.1399	0.907582	0.354597
GALM	2.24446	2.3856	2.7386	3.22561	-0.14114	0.906802	2.7386
EVA1B	3.88981	4.03108	12.8235	14.3484	-0.14127	0.906721	12.8235
MAB21L2	7.16567	7.30884	141.576	156.555	-0.14317	0.905527	141.576
CACNG4	1.35732	1.50054	0.562088	0.829486	-0.14322	0.905496	0.562088
TNNT2	1.06038	1.20519	0.0854807	0.305676	-0.14481	0.904499	0.0854807
PCDHAC1	1.76016	1.90963	1.38736	1.75713	-0.14947	0.901582	1.38736
GNG11	5.1732	5.3236	34.0818	38.0464	-0.1504	0.901001	34.0818
PLAUR	2.24012	2.39128	2.72436	3.24623	-0.15116	0.900526	2.72436
GPX1	6.07748	6.231	65.5311	73.1135	-0.15352	0.899054	65.5311
CORIN	1.06356	1.21785	0.0900827	0.325998	-0.15429	0.898575	0.0900827
CAPN2	5.65464	5.80927	48.3751	54.0744	-0.15463	0.898363	48.3751
PTP4A3	4.07173	4.22848	14.8156	16.7456	-0.15675	0.897044	14.8156
MIR137HG	1.26844	1.42522	0.409009	0.685555	-0.15678	0.897025	0.409009
PDGFD	1.62042	1.77738	1.07465	1.42803	-0.15696	0.896913	1.07465
DPYSL5	1.2183	1.37658	0.326724	0.596521	-0.15828	0.896093	0.326724
TAGLN3	1.04906	1.20741	0.0691812	0.309227	-0.15835	0.896049	0.0691812
AVPI1	2.32329	2.48214	3.00472	3.58726	-0.15885	0.895739	3.00472
PDE2A	1.21539	1.37451	0.322035	0.592798	-0.15912	0.895571	0.322035
HDAC9	1.10908	1.26864	0.15708	0.409343	-0.15956	0.895298	0.15708
LAMB1	5.66532	5.8252	48.7494	54.697	-0.15988	0.895099	48.7494
DCBLD2	4.81596	4.97623	26.1675	29.4771	-0.16027	0.894857	26.1675
GJA1	3.06662	3.22691	6.37808	7.36261	-0.16029	0.894845	6.37808
ANXA5	6.93214	7.09307	120.119	134.53	-0.16093	0.894448	120.119
PCDHB5	3.24718	3.41	7.49508	8.62949	-0.16282	0.893277	7.49508
ADCYAP1R1	1.04722	1.21058	0.0665439	0.314307	-0.16336	0.892943	0.0665439
TMEM194A	3.24953	3.41324	7.51056	8.65338	-0.16371	0.892726	7.51056
ARHGEF2	3.51415	3.67878	9.42522	10.8063	-0.16463	0.892157	9.42522
IFITM2	3.68952	3.85535	10.902	12.4736	-0.16583	0.891415	10.902
PTPRU	1.6998	1.86682	1.24856	1.64728	-0.16702	0.890681	1.24856
STEAP3	2.62762	2.79702	4.18006	4.95003	-0.1694	0.889212	4.18006
DCBLD1	2.06156	2.23124	2.17437	2.69537	-0.16968	0.88904	2.17437
PHLDA2	2.32978	2.50098	3.02729	3.6607	-0.1712	0.888104	3.02729
KIF5C	2.71427	2.8878	4.56261	5.40141	-0.17353	0.886671	4.56261
HMMR	3.70482	3.87974	11.0395	12.7203	-0.17492	0.885817	11.0395
RPL37A	7.58068	7.75637	189.431	214.222	-0.17569	0.885344	189.431
RUNDC3A	2.36433	2.54045	3.14913	3.8177	-0.17612	0.88508	3.14913
FOXD1	1	1.17895	0	0.264119	-0.17895	0.883346	0
HAS2	4.61434	4.79481	22.4937	25.7576	-0.18047	0.882415	22.4937
CEP55	3.96101	4.14251	13.5734	15.6612	-0.1815	0.881786	13.5734
RIMS4	1.23209	1.41407	0.34907	0.664879	-0.18198	0.881492	0.34907
PTK7	4.16261	4.34478	15.909	18.3193	-0.18217	0.881376	15.909
TSPAN13	3.90147	4.08378	12.9437	14.9567	-0.18231	0.881291	12.9437
MICAL2	3.11525	3.29952	6.6653	7.84588	-0.18427	0.880094	6.6653
TEAD2	4.88859	5.0736	27.6219	31.6749	-0.18501	0.879643	27.6219
RIMBP2	1.30107	1.48658	0.464116	0.802239	-0.18551	0.879338	0.464116
NEFH	1.46688	1.65247	0.764234	1.14371	-0.18559	0.879289	0.764234
OLFM1	1.79513	1.98402	1.47047	1.95594	-0.18889	0.87728	1.47047
MGP	5.26136	5.4503	36.3555	41.7224	-0.18894	0.87725	36.3555
METTL7A	4.23887	4.42895	16.8811	19.5401	-0.19008	0.876557	16.8811
GTSF1	4.02259	4.21354	14.2525	16.5525	-0.19095	0.876029	14.2525
NXPH2	1.53753	1.72949	0.902971	1.31611	-0.19196	0.875416	0.902971
FLNC	5.31416	5.50738	37.7852	43.4869	-0.19322	0.874651	37.7852
DHCR24	5.15792	5.35365	33.7017	38.8893	-0.19573	0.873131	33.7017
ACTA2	3.80525	4.00276	11.9796	14.0306	-0.19751	0.872054	11.9796
TP53	2.28804	2.49196	2.88392	3.62542	-0.20392	0.868188	2.88392
LURAP1L	2.32269	2.52771	3.00264	3.76656	-0.20502	0.867527	3.00264
PXDN	2.8955	3.101	5.44102	6.58013	-0.2055	0.867238	5.44102
SNORD116-20	3.63135	3.83733	10.3921	12.2939	-0.20598	0.86695	10.3921
ACVRL1	1.0636	1.27027	0.0901405	0.412067	-0.20667	0.866535	0.0901405
ZNF423	2.50715	2.71398	3.68496	4.56129	-0.20683	0.866439	3.68496
RP11-175E9.1	1.21896	1.42588	0.327789	0.686783	-0.20692	0.866385	0.327789
PCBP3	2.5876	2.79502	4.01098	4.94041	-0.20742	0.866085	4.01098
TWIST1	4.76936	4.97832	25.2722	29.5227	-0.20896	0.865161	25.2722
IL24	1.04447	1.25386	0.0626084	0.384786	-0.20939	0.864903	0.0626084
PTPLA	3.48667	3.69831	9.20966	10.9808	-0.21164	0.863555	9.20966
THBS1	5.35496	5.56803	38.9264	45.4399	-0.21307	0.8627	38.9264
MAB21L1	5.4115	5.62613	40.5622	47.3894	-0.21463	0.861767	40.5622
SNX7	4.41965	4.63466	19.4016	22.8411	-0.21501	0.86154	19.4016
POPDC2	3.62107	3.83817	10.3041	12.3022	-0.2171	0.860293	10.3041
EMP1	2.80238	3.02117	4.9759	6.11826	-0.21879	0.859286	4.9759
CDKN1A	2.54414	2.76321	3.8326	4.78905	-0.21907	0.859119	3.8326
PDLIM5	3.74919	3.96835	11.4468	13.6528	-0.21916	0.859066	11.4468
RP11-490M8.1	2.33537	2.55519	3.0468	3.87745	-0.21982	0.858673	3.0468
CTHRC1	1.27417	1.49496	0.418596	0.818563	-0.22079	0.858095	0.418596
BMPR1B	3.43567	3.6585	8.82031	10.6275	-0.22283	0.856883	8.82031
AHNAK2	1.75402	1.97747	1.37297	1.93802	-0.22345	0.856515	1.37297
BUB3	5.74044	5.96392	51.4619	60.4193	-0.22348	0.856497	51.4619
HIST1H1D	1.03784	1.26359	0.0531514	0.400924	-0.22575	0.85515	0.0531514
CTAG1A	2.97755	3.20383	5.87647	7.21402	-0.22628	0.854836	5.87647
SH3KBP1	3.56465	3.79132	9.83223	11.8453	-0.22667	0.854605	9.83223
HSPA6	1.3035	1.53084	0.46827	0.88954	-0.22734	0.854208	0.46827
CASC5	3.12716	3.35705	6.73713	8.24643	-0.22989	0.8527	6.73713
KCNAB1	1.27414	1.50409	0.418546	0.836457	-0.22995	0.852664	0.418546
HTRA1	4.29934	4.52948	17.6893	21.0945	-0.23014	0.852552	17.6893
PCDHGA11	2.43009	2.66145	3.38927	4.32669	-0.23136	0.851832	3.38927
CACNA2D2	1.10017	1.33364	0.1438	0.520378	-0.23347	0.850587	0.1438
TNFRSF21	4.1702	4.40393	16.0034	19.1697	-0.23373	0.850433	16.0034
SPSB4	1.23473	1.46893	0.353373	0.768165	-0.2342	0.850156	0.353373
CLMP	3.60555	3.84144	10.1725	12.3347	-0.23589	0.849161	10.1725
DCN	5.0473	5.28329	31.0665	36.9429	-0.23599	0.849102	31.0665
CRMP1	1.62536	1.86183	1.08519	1.63468	-0.23647	0.84882	1.08519
S100A16	6.59607	6.83315	94.742	112.021	-0.23708	0.848461	94.742
SEPT6	4.13053	4.36812	15.5151	18.6507	-0.23759	0.848161	15.5151
INSM1	1.08197	1.32318	0.116925	0.50217	-0.24121	0.846035	0.116925
JAKMIP1	1.23868	1.48109	0.359825	0.791596	-0.24241	0.845332	0.359825
FST	1.21409	1.4574	0.319944	0.74613	-0.24331	0.844805	0.319944
RNF157	1.99078	2.23458	1.97452	2.70626	-0.2438	0.844518	1.97452
TBC1D8	2.32587	2.57132	3.01368	3.94353	-0.24545	0.843553	3.01368
TMEM100	1.34487	1.59093	0.540073	1.01243	-0.24606	0.843196	0.540073
KIF21A	4.51725	4.76382	20.8996	25.1677	-0.24657	0.842898	20.8996
MAPK8IP1	3.39571	3.64372	8.52472	10.4988	-0.24801	0.842057	8.52472
TCF19	2.98522	3.23358	5.91846	7.40599	-0.24836	0.841853	5.91846
KIF11	4.34671	4.59533	18.3465	22.1731	-0.24862	0.841701	18.3465
RPS4Y1	1	1.25118	0	0.38036	-0.25118	0.840209	0
RNF150	3.9476	4.20159	13.4293	16.3994	-0.25399	0.838574	13.4293
PTGS1	1.9375	2.19534	1.83041	2.57998	-0.25784	0.836339	1.83041
HCN1	3.14387	3.40345	6.83892	8.58134	-0.25958	0.835331	6.83892
RAD51AP1	3.4543	3.71401	8.96094	11.1229	-0.25971	0.835256	8.96094
TYRP1	5.97745	6.23737	61.0074	73.4459	-0.25992	0.835134	61.0074
MYLK	1.55993	1.82044	0.948395	1.53189	-0.26051	0.834793	0.948395
CDC25C	2.22066	2.48429	2.66107	3.59559	-0.26363	0.832989	2.66107
NUF2	3.46967	3.73607	9.07834	11.3251	-0.2664	0.831392	9.07834
SEMA3A	3.24745	3.51475	7.49686	9.42997	-0.2673	0.830873	7.49686
METRNL	3.16722	3.43538	6.98314	8.81814	-0.26816	0.830378	6.98314
ADAMTS9	5.04388	5.3123	30.9882	37.7339	-0.26842	0.830228	30.9882
TGFBR2	2.68766	2.95634	4.44268	5.76152	-0.26868	0.830079	4.44268
PRSS12	6.26025	6.52925	74.6519	90.3634	-0.269	0.829895	74.6519
ATP1A3	1.44634	1.71534	0.725158	1.28374	-0.269	0.829895	0.725158
PLEKHA6	3.72959	3.99963	11.2653	13.9959	-0.27004	0.829297	11.2653
UNC5B	4.36336	4.63486	18.5827	22.8446	-0.2715	0.828458	18.5827
SKP2	5.35595	5.63027	38.9545	47.5313	-0.27432	0.82684	38.9545
RAB3C	1.40636	1.68214	0.650675	1.20904	-0.27578	0.826004	0.650675
SPHK1	3.11732	3.394	6.67774	8.51225	-0.27668	0.825488	6.67774
PROKR2	1.05069	1.32738	0.0715204	0.509465	-0.27669	0.825483	0.0715204
NID1	4.23142	4.51066	16.7838	20.7952	-0.27924	0.824025	16.7838
DUSP4	3.5958	3.87603	10.0905	12.6825	-0.28023	0.82346	10.0905
CMKLR1	1.26256	1.54526	0.399211	0.918567	-0.2827	0.822051	0.399211
C10orf85	1.1622	1.4464	0.237984	0.725272	-0.2842	0.821197	0.237984
PVRL3	3.07466	3.35918	6.4249	8.26157	-0.28452	0.821015	6.4249
TRIM65	3.89416	4.17875	12.8682	16.1104	-0.28459	0.820975	12.8682
GATA2	5.22178	5.50637	35.3175	43.4551	-0.28459	0.820975	35.3175
EGLN3	2.5205	2.80539	3.73781	4.99047	-0.28489	0.820804	3.73781
ADAM22	1.93412	2.21991	1.82145	2.65864	-0.28579	0.820292	1.82145
MAOB	1.23705	1.52307	0.357161	0.87402	-0.28602	0.820162	0.357161
CD9	1.63402	1.92049	1.10377	1.78552	-0.28647	0.819906	1.10377
GLDC	1.24104	1.5284	0.363689	0.884657	-0.28736	0.8194	0.363689
SHISA2	1.40591	1.69353	0.649849	1.23447	-0.28762	0.819252	0.649849
SALL4	1.4872	1.77543	0.803444	1.4234	-0.28823	0.818906	0.803444
ARHGAP11A	3.79027	4.08306	11.8352	14.9482	-0.29279	0.816322	11.8352
CD99	5.10315	5.397	32.3717	40.1365	-0.29385	0.815722	32.3717
LRRC17	4.84479	5.1392	26.7361	33.2414	-0.29441	0.815406	26.7361
FBXO8	5.86815	6.16405	56.4103	69.7074	-0.2959	0.814564	56.4103
UNC5C	4.96675	5.26286	29.2709	36.3954	-0.29611	0.814446	29.2709
CHRM1	1.30463	1.60078	0.470204	1.03307	-0.29615	0.814423	0.470204
MMP15	1.23582	1.53644	0.355152	0.900778	-0.30062	0.811903	0.355152
NUSAP1	4.66357	4.96494	23.344	29.2317	-0.30137	0.811481	23.344
ARL4D	3.89104	4.19358	12.8361	16.2976	-0.30254	0.810824	12.8361
SULF2	1.46629	1.76938	0.763104	1.40907	-0.30309	0.810515	0.763104
MFAP2	3.1901	3.4949	7.12674	9.27378	-0.3048	0.809554	7.12674
PDZRN3	4.23527	4.54125	16.834	21.2837	-0.30598	0.808892	16.834
AGAP2-AS1	3.14665	3.4533	6.85597	8.95335	-0.30665	0.808517	6.85597
PPEF1	1.65095	1.96043	1.1404	1.89178	-0.30948	0.806933	1.1404
CMTM7	2.20462	2.51571	2.60953	3.71879	-0.31109	0.806032	2.60953
SYP	1.55028	1.86257	0.92874	1.63655	-0.31229	0.805362	0.92874
KNTC1	3.97516	4.2902	13.7269	17.565	-0.31504	0.803829	13.7269
PODXL2	4.35732	4.6732	18.4967	23.5137	-0.31588	0.803361	18.4967
MYCN	1.04509	1.3629	0.063495	0.572017	-0.31781	0.802287	0.063495
ENOX1	1.47809	1.79634	0.785797	1.47338	-0.31825	0.802042	0.785797
SYT7	1.07793	1.39713	0.111005	0.633771	-0.3192	0.801514	0.111005
FILIP1	2.00455	2.32428	2.01264	3.00816	-0.31973	0.80122	2.01264
FAIM2	1.05312	1.37536	0.0750125	0.594326	-0.32224	0.799827	0.0750125
MMAB	3.67063	3.99306	10.7341	13.9232	-0.32243	0.799722	10.7341
PRKCA	4.75875	5.08245	25.0724	31.8821	-0.3237	0.799018	25.0724
TMEM176A	2.74951	3.07335	4.72489	6.41726	-0.32384	0.798941	4.72489
ATF3	1.49846	1.8234	0.82541	1.53914	-0.32494	0.798332	0.82541
ARHGDIB	3.56127	3.88702	9.80454	12.7948	-0.32575	0.797883	9.80454
PFKFB3	4.2014	4.53557	16.397	21.1922	-0.33417	0.79324	16.397
PTGER2	3.21436	3.55011	7.28151	9.71358	-0.33575	0.792372	7.28151
DLGAP5	3.98876	4.32604	13.8758	18.0571	-0.33728	0.791532	13.8758
NEK2	3.66332	4.00173	10.6698	14.0192	-0.33841	0.790913	10.6698
DSCC1	3.27019	3.60871	7.64773	10.1992	-0.33852	0.790852	7.64773
TK1	4.57668	4.91744	21.8626	28.2202	-0.34076	0.789625	21.8626
IGSF3	2.73117	3.07197	4.63994	6.40921	-0.3408	0.789603	4.63994
VASN	4.33785	4.68003	18.2219	23.6348	-0.34218	0.788849	18.2219
FOXC1	1.95202	2.29633	1.86916	2.91207	-0.34431	0.787685	1.86916
KIF23	3.71766	4.06346	11.1561	14.7195	-0.3458	0.786872	11.1561
FAT1	2.9528	3.29863	5.7425	7.83981	-0.34583	0.786855	5.7425
BLM	2.52332	2.87015	3.74904	5.31141	-0.34683	0.78631	3.74904
HIST3H2A	5.25632	5.60544	36.2217	46.6862	-0.34912	0.785063	36.2217
SMCO4	1.45573	1.80736	0.742953	1.50001	-0.35163	0.783698	0.742953
CENPM	2.54418	2.89742	3.83276	5.45093	-0.35324	0.782824	3.83276
CDK1	4.38118	4.73472	18.8385	24.6252	-0.35354	0.782661	18.8385
ASF1B	3.57011	3.92508	9.8771	13.1903	-0.35497	0.781886	9.8771
FANCD2	2.40946	2.76832	3.31275	4.81314	-0.35886	0.779781	3.31275
GTSE1	2.55459	2.91465	3.875	5.54045	-0.36006	0.779132	3.875
CTC-490G23.2	1.1855	1.54595	0.274422	0.919963	-0.36045	0.778922	0.274422
RGAG4	3.00438	3.36583	6.02432	8.30898	-0.36145	0.778382	6.02432
ADAMTS3	2.12375	2.48559	2.35825	3.60063	-0.36184	0.778171	2.35825
HSPA12A	1.52021	1.88209	0.868328	1.68609	-0.36188	0.77815	0.868328
SLC20A1	4.75139	5.11358	24.9346	32.6211	-0.36219	0.777983	24.9346
FAM101B	3.20298	3.56631	7.20859	9.84585	-0.36333	0.777368	7.20859
KNSTRN	4.27089	4.63892	17.3048	22.9146	-0.36803	0.77484	17.3048
GNAZ	2.1496	2.51953	2.43705	3.73395	-0.36993	0.77382	2.43705
WDR76	3.27755	3.64771	7.69708	10.5334	-0.37016	0.773697	7.69708
RP11-660L16.2	1.60052	1.9761	1.03253	1.93428	-0.37558	0.770795	1.03253
MALL	1.09113	1.46731	0.130408	0.765058	-0.37618	0.770475	0.130408
NCAPG	3.97088	4.34854	13.6803	18.3723	-0.37766	0.769685	13.6803
OIP5	3.0383	3.41702	6.21522	8.68134	-0.37872	0.76912	6.21522
FHL2	2.14964	2.53029	2.43717	3.77688	-0.38065	0.768092	2.43717
GCH1	3.09655	3.47748	6.55371	9.13848	-0.38093	0.767942	6.55371
CITED2	2.27831	2.66239	2.85109	4.33081	-0.38408	0.766268	2.85109
SYT1	4.19079	4.57579	16.2622	21.8479	-0.385	0.765779	16.2622
DPYSL3	4.99434	5.38084	29.8747	39.6672	-0.3865	0.764983	29.8747
E2F2	2.17158	2.55938	2.50517	3.89454	-0.3878	0.764294	2.50517
TUBA1C	6.08465	6.47326	65.8676	86.8475	-0.38861	0.763865	65.8676
RGS2	6.3643	6.75463	80.3844	105.981	-0.39033	0.762955	80.3844
NSG2	1.79299	2.1839	1.46532	2.5438	-0.39091	0.762648	1.46532
DKK1	5.37777	5.77235	39.5786	52.6576	-0.39458	0.760711	39.5786
TOP2A	5.63586	6.03283	47.7236	63.4731	-0.39697	0.759451	47.7236
GINS2	2.37888	2.77756	3.20133	4.85692	-0.39868	0.758552	3.20133
HMGB2	6.00611	6.40553	62.2716	82.7728	-0.39942	0.758163	62.2716
ARHGEF28	1.10128	1.50252	0.14545	0.833372	-0.40124	0.757207	0.14545
CTD-2651B20.7	2.89454	3.29776	5.43607	7.83388	-0.40322	0.756169	5.43607
DLK1	1.05112	1.45451	0.0721379	0.740635	-0.40339	0.75608	0.0721379
FJX1	3.04085	3.44901	6.22976	8.92083	-0.40816	0.753584	6.22976
TMEM97	3.38933	3.80091	8.47828	11.9376	-0.41158	0.7518	8.47828
OLFML3	3.86429	4.27843	12.5635	17.406	-0.41414	0.750467	12.5635
SKA1	3.57098	3.98599	9.88426	13.8454	-0.41501	0.750014	9.88426
STC1	1.79215	2.20776	1.46331	2.61957	-0.41561	0.749702	1.46331
TMEM176B	4.07546	4.49289	14.8592	20.5162	-0.41743	0.748757	14.8592
PRUNE2	2.30839	2.72621	2.9533	4.61715	-0.41782	0.748555	2.9533
AK5	1.94309	2.36122	1.84528	3.13805	-0.41813	0.748394	1.84528
PRIM1	3.47039	3.8914	9.08387	12.8398	-0.42101	0.746902	9.08387
IGFBP7	2.28231	2.70372	2.86456	4.5148	-0.42141	0.746694	2.86456
TMPO	4.8398	5.26189	26.6368	36.3695	-0.42209	0.746343	26.6368
PRRX2	2.28708	2.711	2.88067	4.54775	-0.42392	0.745397	2.88067
RAD51	2.53456	2.95958	3.794	5.77897	-0.42502	0.744828	3.794
DCHS1	2.73603	3.16391	4.66235	6.96255	-0.42788	0.743353	4.66235
KIF4A	3.65493	4.0846	10.5963	14.9663	-0.42967	0.742432	10.5963
LIX1	1.08442	1.51531	0.120523	0.858603	-0.43089	0.741804	0.120523
FIGF	1.24152	1.67341	0.364475	1.18968	-0.43189	0.74129	0.364475
SPC25	2.89317	3.32599	5.42901	8.02819	-0.43282	0.740812	5.42901
ISLR2	1.12617	1.55947	0.182785	0.947456	-0.4333	0.740566	0.182785
LTBP2	1.69694	2.13197	1.24213	2.38316	-0.43503	0.739678	1.24213
ARHGAP36	1.06427	1.50032	0.0911115	0.829054	-0.43605	0.739156	0.0911115
PLXND1	2.56326	3.00191	3.91042	6.0106	-0.43865	0.737825	3.91042
HAND1	1.45242	1.89249	0.736667	1.71275	-0.44007	0.737099	0.736667
PLAU	1.90129	2.34171	1.73547	3.06903	-0.44042	0.73692	1.73547
FANCI	3.72491	4.16949	11.2224	15.9946	-0.44458	0.734798	11.2224
SYNPO2	5.19714	5.64471	34.6856	48.0296	-0.44757	0.733277	34.6856
TMEM237	4.05571	4.50399	14.6299	20.6901	-0.44828	0.732916	14.6299
NTRK1	2.80472	3.25652	4.98723	7.55675	-0.4518	0.73113	4.98723
PRSS23	1.52814	1.98019	0.884138	1.94545	-0.45205	0.731003	0.884138
COL1A1	3.49341	3.94642	9.26215	13.4167	-0.45301	0.730517	9.26215
RAPGEF5	1.27216	1.72574	0.415229	1.3075	-0.45358	0.730229	0.415229
ESPL1	2.57713	3.0333	3.96751	6.1868	-0.45617	0.728919	3.96751
SVIL	3.20663	3.66366	7.23192	10.6728	-0.45703	0.728484	7.23192
PRTFDC1	3.5063	3.96335	9.36322	13.5987	-0.45705	0.728474	9.36322
PLCXD3	2.07705	2.5363	2.21944	3.80099	-0.45925	0.727364	2.21944
TPX2	4.89694	5.35625	27.7938	38.963	-0.45931	0.727334	27.7938
RFC3	4.39585	4.85535	19.0515	26.9472	-0.4595	0.727238	19.0515
SDC2	3.71557	4.17539	11.1371	16.0683	-0.45982	0.727077	11.1371
TGFBI	2.6246	3.08473	4.16713	6.48391	-0.46013	0.726921	4.16713
LZTS1	1.57393	2.03736	0.977146	2.10494	-0.46343	0.72526	0.977146
RFC5	4.00693	4.4718	14.077	20.1894	-0.46487	0.724536	14.077
PTMA	8.17464	8.6402	286.943	396.987	-0.46556	0.72419	286.943
TPBG	2.63209	3.09836	4.19923	6.56445	-0.46627	0.723834	4.19923
SPAG5	2.76974	3.24448	4.81985	7.47732	-0.47474	0.719597	4.81985
GINS1	3.44677	3.92329	8.90388	13.1715	-0.47652	0.718709	8.90388
TRIP13	4.30549	4.78254	17.7734	25.5225	-0.47705	0.718445	17.7734
PYGL	4.23485	4.71208	16.8285	24.2106	-0.47723	0.718356	16.8285
ELL2	2.24191	2.71936	2.73023	4.58581	-0.47745	0.718246	2.73023
LMNB1	4.91922	5.39862	28.2575	40.1839	-0.4794	0.717276	28.2575
FEN1	5.16795	5.64814	33.9508	48.1487	-0.48019	0.716883	33.9508
VAT1L	2.07256	2.55635	2.20632	3.88218	-0.48379	0.715097	2.20632
TMEM119	3.54688	4.03113	9.68738	14.349	-0.48425	0.714869	9.68738
PHF19	3.31199	3.80251	7.93135	11.9531	-0.49052	0.711769	7.93135
TNFRSF19	1.87483	2.36589	1.66758	3.15471	-0.49106	0.711502	1.66758
PCDH18	4.15287	4.64451	15.7885	23.0113	-0.49164	0.711216	15.7885
KIF26A	2.7999	3.2932	4.96392	7.80284	-0.4933	0.710398	4.96392
MELK	4.3621	4.86113	18.5647	27.0634	-0.49903	0.707582	18.5647
QDPR	3.63809	4.13781	10.4501	15.6037	-0.49972	0.707244	10.4501
MFAP4	5.50073	6.00482	43.2777	62.2142	-0.50409	0.705105	43.2777
CTSV	2.16086	2.67002	2.47181	4.36438	-0.50916	0.702631	2.47181
KPNA2	6.57055	7.07984	93.0457	133.283	-0.50929	0.702568	93.0457
MAP3K1	5.41368	5.92369	40.6265	58.7027	-0.51001	0.702218	40.6265
IQGAP3	3.19939	3.71259	7.1857	11.1099	-0.5132	0.700667	7.1857
SFMBT2	2.44233	2.95825	3.43519	5.77181	-0.51592	0.699347	3.43519
ABCC2	2.3453	2.86213	3.08166	5.27088	-0.51683	0.698906	3.08166
ZNF521	2.32952	2.84924	3.02638	5.20621	-0.51972	0.697507	3.02638
F2RL1	1.87245	2.39316	1.66154	3.25307	-0.52071	0.697029	1.66154
MCM2	4.70753	5.23059	24.1281	35.5461	-0.52306	0.695894	24.1281
HIST1H2BE	1.45833	1.98187	0.747901	1.95005	-0.52354	0.695663	0.747901
BUB1B	3.94466	4.46889	13.3979	20.1447	-0.52423	0.69533	13.3979
TFAP2B	1.84203	2.36679	1.58514	3.15792	-0.52476	0.695075	1.58514
ORC1	3.2885	3.81469	7.77096	12.0714	-0.52619	0.694386	7.77096
ISL1	2.5866	3.11474	4.00681	6.66224	-0.52814	0.693448	4.00681
GALNT13	1.7842	2.31564	1.44427	2.97825	-0.53144	0.691864	1.44427
FOXF1	1.47092	2.003	0.771986	2.00833	-0.53208	0.691557	0.771986
CDC45	3.45528	3.98887	8.96839	13.877	-0.53359	0.690834	8.96839
MYBL2	4.85314	5.3884	26.9029	39.8861	-0.53526	0.690034	26.9029
ENC1	2.05607	2.5926	2.15852	4.03185	-0.53653	0.689427	2.15852
TMEM108	2.62912	3.16609	4.18649	6.97611	-0.53697	0.689217	4.18649
SERPINF1	2.70525	3.2428	4.52171	7.4663	-0.53755	0.68894	4.52171
KIF18B	3.1456	3.68356	6.84953	10.8488	-0.53796	0.688744	6.84953
SLIT3	3.02008	3.56195	6.11213	9.81011	-0.54187	0.68688	6.11213
TAC1	1.57744	2.12598	0.984398	2.36499	-0.54854	0.683712	0.984398
PDZD4	1.75277	2.30517	1.37005	2.94226	-0.5524	0.681885	1.37005
AURKB	2.89703	3.45049	5.44891	8.93203	-0.55346	0.681384	5.44891
SYNM	2.65177	3.2084	4.28438	7.24325	-0.55663	0.679889	4.28438
CCNA2	5.54937	6.10903	44.8303	67.0242	-0.55966	0.678462	44.8303
TMTC1	1.21868	1.77854	0.327337	1.43079	-0.55986	0.678368	0.327337
IGFBP4	5.87793	6.44176	56.8076	84.9287	-0.56383	0.676504	56.8076
CDCA5	3.48636	4.05191	9.20725	14.5862	-0.56555	0.675698	9.20725
RACGAP1	4.31357	4.87967	17.8845	27.4393	-0.5661	0.67544	17.8845
TROAP	2.57755	3.14497	3.96925	6.84566	-0.56742	0.674823	3.96925
HIST2H2AC	8.08102	8.65075	268.788	399.916	-0.56973	0.673743	268.788
PMP22	3.30426	3.87614	7.87828	12.6837	-0.57188	0.67274	7.87828
TLX2	3.93879	4.51288	13.3354	20.8303	-0.57409	0.67171	13.3354
TNC	1.35429	1.92844	0.556713	1.80643	-0.57415	0.671682	0.556713
ARVCF	2.38154	2.95904	3.21093	5.77606	-0.5775	0.670124	3.21093
ROR2	2.32478	2.90636	3.00989	5.49724	-0.58158	0.668232	3.00989
PTTG1	4.46704	5.04953	20.1163	31.1177	-0.58249	0.66781	20.1163
RRM2	4.48653	5.07347	20.4171	31.6718	-0.58694	0.665753	20.4171
VIM	7.78562	8.37323	218.651	329.584	-0.58761	0.665444	218.651
CHGB	1.65838	2.24723	1.15662	2.7477	-0.58885	0.664873	1.15662
IGFBP3	3.80297	4.39366	11.9575	19.0196	-0.59069	0.664025	11.9575
PCOLCE	6.15904	6.75077	69.4588	105.692	-0.59173	0.663547	69.4588
DKK2	2.05034	2.64514	2.14204	4.25556	-0.5948	0.662136	2.14204
PRC1	4.40572	5.0006	19.196	30.0133	-0.59488	0.6621	19.196
HIST1H1E	8.19968	8.79525	292.002	442.257	-0.59557	0.661783	292.002
PTPRR	1.47879	2.07772	0.787149	2.2214	-0.59893	0.660244	0.787149
CDC6	4.00175	4.60174	14.0194	22.2807	-0.59999	0.659759	14.0194
HK2	3.50565	4.1082	9.3581	15.2461	-0.60255	0.658589	9.3581
SCN9A	3.73396	4.33713	11.3056	18.2119	-0.60317	0.658306	11.3056
KIFC1	3.55359	4.15892	9.74187	15.8632	-0.60533	0.657321	9.74187
SYT9	3.51884	4.13304	9.46242	15.5456	-0.6142	0.653292	9.46242
KIF20A	4.4928	5.10804	20.5148	32.4884	-0.61524	0.652821	20.5148
PRSS3	3.61665	4.23206	10.2665	16.7922	-0.61541	0.652744	10.2665
UBE2C	5.14701	5.76351	33.4327	52.3237	-0.6165	0.652251	33.4327
HIST1H3D	7.19182	7.80951	144.202	222.335	-0.61769	0.651714	144.202
FOXM1	3.70603	4.32411	11.0505	18.0303	-0.61808	0.651537	11.0505
FBN1	1.70389	2.32461	1.25778	3.0093	-0.62072	0.650346	1.25778
ZWINT	4.54506	5.16943	21.3453	33.9876	-0.62437	0.648703	21.3453
HIST1H2AI	7.95701	8.58638	246.484	382.377	-0.62937	0.646459	246.484
CDCA8	3.73241	4.36187	11.2913	18.5614	-0.62946	0.646418	11.2913
KIF2C	3.86643	4.49831	12.5852	20.6009	-0.63188	0.645335	12.5852
COL6A2	6.00667	6.63975	62.2966	97.7158	-0.63308	0.644798	62.2966
CCNB2	4.51367	5.14798	20.8428	33.4566	-0.63431	0.644249	20.8428
DBH	1.09389	1.72897	0.134488	1.31491	-0.63508	0.643905	0.134488
CYGB	6.21191	6.84882	72.1261	113.266	-0.63691	0.643089	72.1261
FAM64A	2.55148	3.18963	3.86235	7.12377	-0.63815	0.642536	3.86235
VGF	5.14149	5.78292	33.2974	53.0595	-0.64143	0.641077	33.2974
PPAPDC1A	2.49328	3.1441	3.63057	6.84033	-0.65082	0.636918	3.63057
PCDH7	3.27648	3.92851	7.68989	13.2265	-0.65203	0.636384	7.68989
GREM1	2.33118	2.9842	3.03217	5.91286	-0.65302	0.635948	3.03217
C1QL1	1.3094	1.96263	0.478384	1.89772	-0.65323	0.635855	0.478384
ITGA6	2.54022	3.19724	3.81678	7.17202	-0.65702	0.634187	3.81678
CCNB1	5.60996	6.26814	46.8389	75.0723	-0.65818	0.633677	46.8389
RP11-161D15.3	2.11826	2.77882	2.3417	4.86291	-0.66056	0.632633	2.3417
BIRC5	5.23665	5.89778	35.7041	57.6223	-0.66113	0.632383	35.7041
PLK1	3.07395	3.73968	6.42076	11.3584	-0.66573	0.63037	6.42076
AURKA	4.3003	4.97107	17.7024	29.3647	-0.67077	0.628171	17.7024
HIST1H2AG	5.85713	6.53088	55.9658	90.4678	-0.67375	0.626875	55.9658
NT5E	4.39435	5.0709	19.0296	31.6119	-0.67655	0.62566	19.0296
KCNH2	3.25514	3.93535	7.54761	13.2988	-0.68021	0.624074	7.54761
C11orf96	1.73494	2.42208	1.32866	3.35943	-0.68714	0.621084	1.32866
NCAPH	3.27209	3.96058	7.66045	13.5687	-0.68849	0.620503	7.66045
HIST1H1T	1.82298	2.51701	1.53811	3.72395	-0.69403	0.618125	1.53811
TMEM158	2.12736	2.82343	2.36917	5.07843	-0.69607	0.617251	2.36917
FAR2	2.81978	3.51946	5.06055	9.46735	-0.69968	0.615709	5.06055
CDC20	4.62865	5.33631	22.7379	38.4007	-0.70766	0.612313	22.7379
TM4SF1	3.88666	4.60337	12.7911	22.3082	-0.71671	0.608483	12.7911
MCM10	3.5097	4.23307	9.39003	16.8053	-0.72337	0.605681	9.39003
LPAR3	1.80997	2.53547	1.50635	3.79766	-0.7255	0.604787	1.50635
E2F1	3.77773	4.50561	11.7154	20.7156	-0.72788	0.603791	11.7154
HIST1H2BJ	6.38096	7.11208	81.3413	136.341	-0.73112	0.602436	81.3413
EPHA7	3.4258	4.1574	8.74654	15.8444	-0.7316	0.602236	8.74654
HIST1H2BC	7.1462	7.88032	139.651	233.62	-0.73412	0.601185	139.651
GFRA2	1.83801	2.57246	1.57517	3.94823	-0.73445	0.601047	1.57517
ADRBK2	2.51668	3.25294	3.72264	7.53306	-0.73626	0.600294	3.72264
HIST1H4H	8.42433	9.16171	341.539	570.729	-0.73738	0.599828	341.539
HIST2H2BE	6.06385	6.80402	64.8961	109.741	-0.74017	0.598669	64.8961
HIST1H4I	5.14558	5.88793	33.3976	57.2166	-0.74235	0.597765	33.3976
RP11-248N22.1	2.04615	2.79323	2.13002	4.9318	-0.74708	0.595808	2.13002
MYC	3.97463	4.7223	13.7211	24.397	-0.74767	0.595565	13.7211
SOX11	3.90365	4.65323	12.9663	23.163	-0.74958	0.594777	12.9663
HIST1H2BK	8.65727	9.42035	401.737	683.185	-0.76308	0.589237	401.737
HIST2H2AA3	7.38473	8.15114	165.119	282.274	-0.76641	0.587878	165.119
ALCAM	4.28758	5.05645	17.5295	31.2769	-0.76887	0.586877	17.5295
HIST1H2AH	7.79716	8.56936	220.423	377.869	-0.7722	0.585524	220.423
HIST1H2AJ	7.58697	8.35924	190.267	326.384	-0.77227	0.585496	190.267
HIST1H4C	8.87849	9.65976	468.643	806.868	-0.78127	0.581854	468.643
XPR1	3.78482	4.56646	11.783	21.6942	-0.78164	0.581705	11.783
HIST1H2BI	6.88228	7.66505	115.97	200.96	-0.78277	0.58125	115.97
HIST1H2BF	5.77364	6.55804	52.7065	92.2251	-0.7844	0.580593	52.7065
HIST1H2AD	7.70684	8.49583	206.925	358.994	-0.78899	0.578749	206.925
HIST1H2BG	8.43058	9.22319	343.031	595.664	-0.79261	0.577299	343.031
HIST1H2BL	6.83929	7.63539	112.507	196.83	-0.7961	0.575904	112.507
RP11-55K22.5	3.16016	3.96069	6.93929	13.5699	-0.80053	0.574138	6.93929
HIST2H4B	6.83083	7.63255	111.837	196.439	-0.80172	0.573665	111.837
HS3ST3A1	2.10776	2.913	2.31022	5.53183	-0.80524	0.572267	2.31022
HIST1H3I	6.80576	7.61125	109.876	193.531	-0.80549	0.572168	109.876
EFEMP1	2.11946	2.92503	2.34531	5.59489	-0.80557	0.572136	2.34531
HIST1H3F	7.52737	8.33319	182.486	320.508	-0.80582	0.572037	182.486
LINC00682	1.63391	2.44001	1.10353	3.42646	-0.8061	0.571926	1.10353
SLC35F3	1.43881	2.24516	0.710972	2.7409	-0.80635	0.571827	0.710972
HIST1H1B	8.38293	9.19864	331.821	585.579	-0.81571	0.568129	331.821
ASTN2	1.65136	2.46931	1.1413	3.53779	-0.81795	0.567247	1.1413
HIST2H2AA4	8.08985	8.91398	270.451	480.364	-0.824129	0.564823	270.451
PHOX2B	4.53346	5.3585	21.1583	39.027	-0.82504	0.564467	21.1583
HIST1H2AL	6.73587	7.56333	104.586	187.143	-0.82746	0.56352	104.586
SAPCD2	2.07883	2.90924	2.22464	5.51222	-0.83041	0.562369	2.22464
HIST1H2BH	7.84171	8.67442	227.398	406.565	-0.83271	0.561473	227.398
BGN	2.82472	3.65825	5.08476	10.6253	-0.83353	0.561154	5.08476
HIST1H2BO	7.21302	8.0497	146.366	262.973	-0.83668	0.559931	146.366
HIST1H2BB	7.68995	8.52753	204.493	367.013	-0.83758	0.559582	204.493
BAALC	1.80238	2.64232	1.48795	4.24335	-0.83994	0.558667	1.48795
HIST1H3H	7.44885	8.28938	172.714	310.861	-0.84053	0.558438	172.714
HIST1H3G	6.60754	7.4536	95.5142	173.29	-0.84606	0.556302	95.5142
SLC18A1	1.64627	2.49755	1.13023	3.64726	-0.85128	0.554293	1.13023
HIST2H3D	7.54535	8.39668	184.8	335.018	-0.85133	0.554274	184.8
TRIL	2.06104	2.91453	2.17287	5.53982	-0.85349	0.553444	2.17287
HIST2H4A	6.31855	7.17294	77.8129	142.301	-0.85439	0.553099	77.8129
HIST1H2AB	6.95216	7.81047	121.825	222.484	-0.85831	0.551598	121.825
THY1	2.65429	3.51354	4.29536	9.42039	-0.85925	0.551239	4.29536
CNTFR	2.43621	3.30037	3.41218	7.85168	-0.86416	0.549366	3.41218
GAP43	2.3356	3.20132	3.04761	7.198	-0.86572	0.548772	3.04761
FAM83D	3.89942	4.76824	12.9225	25.2511	-0.86882	0.547595	12.9225
HIST1H3C	7.94425	8.81431	244.296	448.165	-0.87006	0.547124	244.296
HIST1H3B	8.52159	9.39289	365.497	670.267	-0.8713	0.546654	365.497
FRMD3	1.45085	2.32613	0.733691	3.01458	-0.87528	0.545148	0.733691
DOK4	5.61836	6.5016	47.1241	88.6101	-0.88324	0.542149	47.1241
PHKA2-AS1	2.84718	3.73493	5.19592	11.3145	-0.88775	0.540456	5.19592
HIST2H3A	6.33068	7.21899	78.4868	146.982	-0.88831	0.540247	78.4868
ALDH1A3	1.72033	2.61065	1.29512	4.10779	-0.89032	0.539494	1.29512
HIST1H3J	6.15005	7.05185	69.0149	130.684	-0.9018	0.535219	69.0149
CHRNB4	1.73466	2.63746	1.32801	4.22235	-0.9028	0.534848	1.32801
HIST2H3C	6.38422	7.29008	81.5299	154.507	-0.90586	0.533714	81.5299
HIST2H2AB	7.03516	7.94791	129.158	244.922	-0.91275	0.531172	129.158
RP11-561B11.6	1.40902	2.32821	0.655567	3.02182	-0.91919	0.528806	0.655567
S100A10	3.8922	4.8348	12.848	26.5378	-0.9426	0.520294	12.848
SPRY2	5.3187	6.26529	37.9106	74.9202	-0.94659	0.518857	37.9106
HIST1H2BM	7.31086	8.28382	156.777	309.658	-0.97296	0.50946	156.777
HIST2H2BF	7.77175	8.74934	216.539	428.342	-0.97759	0.507827	216.539
ARSJ	3.33474	4.31564	8.0892	17.913	-0.9809	0.506664	8.0892
L1CAM	2.01515	3.00373	2.04223	6.02071	-0.98858	0.503974	2.04223
SHD	3.33356	4.33007	8.08095	18.1132	-0.99651	0.501211	8.08095
PHYHIPL	3.19762	4.20608	7.17444	16.4568	-1.00846	0.497077	7.17444
RP5-998N21.10	3.84702	4.8579	12.3903	26.9984	-1.01088	0.496243	12.3903
HIST3H2BB	5.66398	6.6866	48.7023	101.007	-1.02262	0.492222	48.7023
H19	4.12768	5.16193	15.4806	33.8011	-1.03425	0.48827	15.4806
HIST1H4A	6.45651	7.50446	85.822	179.58	-1.04795	0.483655	85.822
HIST1H4L	5.73875	6.80149	51.3993	109.546	-1.06274	0.478722	51.3993
MRAP2	1.44835	2.51444	0.728958	3.71376	-1.06609	0.477612	0.728958
SIPA1L2	3.4763	4.54813	9.12937	21.395	-1.07183	0.475715	9.12937
IGFBP2	3.0423	4.11504	6.23803	15.3281	-1.07274	0.475415	6.23803
SDC1	2.22607	3.31295	2.67858	7.93796	-1.08688	0.470778	2.67858
SYT4	5.28508	6.39722	36.9913	82.2859	-1.11214	0.462607	36.9913
MARCH11	1.46182	2.59805	0.754556	4.05468	-1.13623	0.454947	0.754556
TRIB2	3.70547	4.91182	11.0454	28.1027	-1.20635	0.433364	11.0454
PRRT4	3.62615	4.83593	10.3475	26.5601	-1.20978	0.432335	10.3475
FAM222A	3.21229	4.42574	7.26821	19.4922	-1.21345	0.431236	7.26821
FBP1	1.05633	2.2772	0.0796345	2.84736	-1.22087	0.429024	0.0796345
LGR5	3.45089	4.68614	8.93507	23.7436	-1.23525	0.424769	8.93507
TMEM229A	3.09711	4.33305	6.55703	18.1548	-1.23594	0.424566	6.55703
RP11-909M7.3	2.43678	3.68479	3.41432	10.8597	-1.24801	0.421029	3.41432
TOX	1.53596	2.8147	0.899813	5.03573	-1.27874	0.412155	0.899813
SLC6A2	1.18014	2.46099	0.265988	3.50594	-1.28085	0.411553	0.265988
PTN	6.07285	7.36989	65.3147	163.409	-1.29704	0.40696	65.3147
ELAVL4	2.40151	3.70524	3.28356	11.0433	-1.30373	0.405078	3.28356
TSPAN8	2.09728	3.41184	2.27902	8.64305	-1.31456	0.402048	2.27902
PRPH	2.6923	4.01142	4.46343	14.1272	-1.31912	0.400779	4.46343
STMN2	3.4896	4.81096	9.23244	26.0701	-1.32136	0.400158	9.23244
SLC10A4	2.09904	3.42237	2.28424	8.72102	-1.32333	0.399612	2.28424
TMOD1	2.11738	3.45804	2.33905	8.98939	-1.34066	0.39484	2.33905
GAL	2.63079	4.01479	4.19365	14.1649	-1.384	0.383155	4.19365
RP11-811P12.3	2.11753	3.50474	2.3395	9.35094	-1.38721	0.382303	2.3395
S100A4	6.61678	8.07858	96.1407	268.33	-1.4618	0.36304	96.1407
DDC	3.60679	5.15709	10.1829	33.6811	-1.5503	0.341439	10.1829
CXCR4	1.76247	3.32188	1.39278	7.99967	-1.55941	0.33929	1.39278
CRABP1	5.73222	7.2992	51.1582	155.499	-1.56698	0.337514	51.1582
IGFBPL1	2.2619	3.84304	2.79623	12.3506	-1.58114	0.334218	2.79623
CHGA	4.60455	6.20148	22.3281	71.5921	-1.59693	0.33058	22.3281
RIMS3	1.84963	3.45364	1.60408	8.95593	-1.60401	0.328961	1.60408
CHRNA3	3.92853	5.602	13.2267	46.5702	-1.67347	0.313498	13.2267
FGF14	1.97843	3.67908	1.94064	10.8089	-1.70065	0.307647	1.94064
RP1-212P9.2	1.17636	2.91224	0.260058	5.52786	-1.73588	0.300226	0.260058
VIP	6.20977	8.00373	72.0163	254.663	-1.79396	0.288379	72.0163
TRPA1	1.15908	3.02772	0.23315	6.1552	-1.86864	0.273831	0.23315
ASS1	7.72754	9.71506	209.944	838.474	-1.98752	0.252172	209.944
ASCL1	2.16653	4.21121	2.48942	16.5225	-2.04468	0.242376	2.48942
PPP1R16B	1.53456	3.62536	0.897001	10.3408	-2.0908	0.23475	0.897001
NPY	5.88145	8.073	56.9512	267.287	-2.19155	0.218916	56.9512
INSM2	1.67472	3.91503	1.19257	13.0849	-2.24031	0.211641	1.19257
LAMP5	1.62863	4.42582	1.09219	19.4934	-2.79719	0.143867	1.09219

## Sheet: IMR32
Table S10. Gene expression in differentiated and undifferentiated IMR32 cells.									D: differentiated cells with retinoic acid
									C: control (undifferentiated cells)
Gene	IMR32D	IMR32C	FPKM_IMR32D	FPKM_IMR32C	D-C	FOLD D/C	FPKM_IMR32D
LOXL4	7.03253	1.97175	128.919	1.92244	5.06078	33.3769	128.919
ENPP2	6.91097	1.86295	118.34	1.63751	5.04802	33.083	118.34
DHRS3	6.04702	1.18327	64.1202	0.270909	4.86375	29.1162	64.1202
H19	5.32938	1.64549	38.2071	1.12854	3.68389	12.8517	38.2071
PLEKHA6	5.87642	2.21343	56.7461	2.63777	3.66299	12.6669	56.7461
CNTN2	7.29486	4.21492	155.026	16.5702	3.07994	8.45579	155.026
GNG8	5.08071	2.06232	31.8412	2.17657	3.01839	8.10263	31.8412
HEPACAM2	3.74673	1.05855	11.4239	0.0828371	2.68818	6.445	11.4239
TMC6	4.63588	1.97278	22.8622	1.92524	2.6631	6.33393	22.8622
RASD1	3.87204	1.22416	12.642	0.336194	2.64788	6.26746	12.642
RP11-474O21.5	3.55959	1.06017	9.7908	0.0851773	2.49942	5.65458	9.7908
C11orf96	5.43837	2.95452	41.3623	5.75174	2.48385	5.59388	41.3623
GABRA5	5.04514	2.57731	31.0171	3.96826	2.46783	5.53211	31.0171
PPP1R17	4.45988	2.04263	20.0068	2.11996	2.41725	5.34152	20.0068
ASIC4	3.93345	1.52822	13.2787	0.884298	2.40523	5.2972	13.2787
XKR7	6.43196	4.0523	84.3402	14.5907	2.37966	5.20414	84.3402
NPTX1	5.85774	3.58116	55.9903	9.96841	2.27658	4.84528	55.9903
FSTL4	4.8986	2.63491	27.8281	4.21136	2.26369	4.80218	27.8281
NANOS1	4.51881	2.31567	20.9244	2.97836	2.20314	4.6048	20.9244
TNRC6C-AS1	3.53674	1.349	9.60553	0.547355	2.18774	4.55591	9.60553
EEPD1	5.00716	2.90776	30.1592	5.50452	2.0994	4.28531	30.1592
NGF	3.42046	1.37259	8.70683	0.58935	2.04787	4.13495	8.70683
PDE2A	4.8501	2.82153	26.842	5.06912	2.02857	4.08	26.842
NDRG4	5.00239	2.9757	30.0531	5.86638	2.02669	4.07469	30.0531
GRK5	6.00413	3.98541	62.1835	13.839	2.01872	4.05224	62.1835
PREX1	4.68462	2.6839	23.7165	4.42591	2.00072	4.002	23.7165
CRABP2	6.22516	4.34516	72.81	18.3247	1.88	3.68075	72.81
L1CAM	5.29534	3.50023	37.2696	9.31551	1.79511	3.47042	37.2696
CRMP1	7.72222	5.99742	209.164	61.8856	1.7248	3.30534	209.164
PKDCC	5.27327	3.54963	36.6734	9.70968	1.72364	3.30269	36.6734
PTP4A3	4.12058	2.40099	15.3948	3.28165	1.71959	3.29343	15.3948
SMOC1	4.22508	2.531	16.7015	3.77972	1.69408	3.23571	16.7015
CYP26B1	3.04413	1.35093	6.24849	0.550765	1.6932	3.23373	6.24849
UNC5A	4.45653	2.76899	19.9558	4.81631	1.68754	3.22107	19.9558
FAM163A	4.9359	3.26242	28.6093	7.59591	1.67348	3.18983	28.6093
FNDC5	6.2319	4.58596	73.1604	22.0166	1.64594	3.12952	73.1604
NGFR	6.23576	4.6441	73.3617	23.0042	1.59166	3.01396	73.3617
GCH1	5.15279	3.56249	33.575	9.81453	1.5903	3.01112	33.575
GDF10	2.52567	1.01714	3.75841	0.0239028	1.50853	2.8452	3.75841
RARB	2.86033	1.38953	5.26181	0.619933	1.4708	2.77176	5.26181
PPAPDC1A	3.53302	2.07518	9.57564	2.21397	1.45784	2.74697	9.57564
CLSTN2	3.08782	1.65328	6.5021	1.14548	1.43454	2.70296	6.5021
SYT11	5.37154	3.97674	39.3995	13.7441	1.3948	2.62952	39.3995
STMN2	6.40316	5.03953	82.6337	30.8889	1.36363	2.57332	82.6337
DDC	3.87988	2.53521	12.7218	3.79661	1.34467	2.53972	12.7218
INSM1	6.39203	5.07255	81.9833	31.6504	1.31948	2.49576	81.9833
VPS13D	3.0841	1.83251	6.48021	1.56156	1.25159	2.38104	6.48021
RP11-317P15.5	2.26588	1.042	2.80948	0.0590802	1.22388	2.33574	2.80948
RAMP1	4.88771	3.67119	27.6038	10.7391	1.21652	2.32386	27.6038
MCHR1	2.37536	1.23102	3.18865	0.347329	1.14434	2.21045	3.18865
P2RX3	2.9269	1.78663	5.60475	1.45008	1.14027	2.20422	5.60475
RP3-422G23.4	2.20724	1.07252	2.61791	0.103104	1.13472	2.19576	2.61791
NCOA7	3.40366	2.27887	8.58288	2.85298	1.12479	2.1807	8.58288
GFRA1	5.04954	3.93303	31.1179	13.2743	1.11651	2.16822	31.1179
LZTS1	6.03181	4.92331	63.4268	28.3434	1.1085	2.15621	63.4268
PODXL	3.2633	2.16189	7.60177	2.47501	1.10141	2.14564	7.60177
FAM63B	3.60804	2.52704	10.1935	3.76388	1.081	2.1155	10.1935
DIRAS2	2.13873	1.06613	2.40374	0.0938093	1.0726	2.10322	2.40374
GPR124	4.11241	3.06685	15.2965	6.37942	1.04556	2.06417	15.2965
CNTFR	5.39954	4.35519	40.2108	18.4665	1.04435	2.06244	40.2108
SHD	5.28772	4.25401	37.0627	17.0803	1.03371	2.04728	37.0627
NPY	2.60056	1.57967	4.06522	0.989015	1.02089	2.02917	4.06522
CACNG4	3.95394	2.94539	13.4972	5.70284	1.00855	2.01189	13.4972
HMGA1	8.78705	7.78943	439.739	219.234	0.99762	1.9967	439.739
LIFR	3.94826	2.96584	13.4364	5.8128	0.98242	1.97578	13.4364
ELFN1	3.02107	2.04421	6.11769	2.12447	0.97686	1.96818	6.11769
TIMP3	5.4567	4.48102	41.9168	20.3317	0.97568	1.96657	41.9168
FRMD6	4.30131	3.34842	17.7162	8.18532	0.95289	1.93575	17.7162
NSG1	2.9379	1.99653	5.66295	1.99039	0.94137	1.92035	5.66295
GNAZ	3.86574	2.92865	12.5782	5.61398	0.93709	1.91466	12.5782
BTG2	3.79828	2.89856	11.9122	5.45682	0.89972	1.8657	11.9122
KLHDC8A	3.30499	2.40599	7.88328	3.29999	0.899	1.86477	7.88328
TLX2	7.23251	6.33744	148.384	78.8648	0.89507	1.8597	148.384
TSPYL2	2.91209	2.02382	5.52708	2.06659	0.88827	1.85096	5.52708
ID4	2.3576	1.47364	3.12517	0.777217	0.88396	1.84543	3.12517
DUSP16	3.44586	2.56234	8.89701	3.90665	0.88352	1.84487	8.89701
CD200	3.39286	2.5094	8.50395	3.69383	0.88346	1.84479	8.50395
CDKN1A	4.2345	3.36157	16.824	8.27859	0.87293	1.83138	16.824
MVP	3.95577	3.09123	13.5169	6.52222	0.86454	1.82076	13.5169
PTGIR	1.87347	1.01782	1.66413	0.024857	0.85565	1.80957	1.66413
FAM167A	2.75067	1.89844	4.7303	1.7281	0.85223	1.80529	4.7303
LRRC55	2.363	1.51782	3.14439	0.86358	0.84518	1.79649	3.14439
DHCR7	3.95786	3.11449	13.5394	6.66074	0.84337	1.79424	13.5394
ATP1A3	5.1182	4.2751	32.7322	17.3612	0.8431	1.7939	32.7322
C4orf6	1.94599	1.10532	1.85302	0.151466	0.84067	1.79088	1.85302
GAP43	4.02623	3.20078	14.2936	7.19456	0.82545	1.77209	14.2936
LTBP3	2.67772	1.85399	4.39844	1.61499	0.82373	1.76998	4.39844
NACAD	2.62755	1.81225	4.17976	1.5119	0.8153	1.75966	4.17976
LFNG	3.15827	2.3437	6.92758	3.07603	0.81457	1.75877	6.92758
CELF3	3.53477	2.72546	9.58969	4.61371	0.80931	1.75237	9.58969
RFTN1	2.94337	2.16924	5.69206	2.49786	0.77413	1.71016	5.69206
PTPRU	3.36646	2.59274	8.31349	4.03243	0.77372	1.70967	8.31349
SAMD11	4.57071	3.80746	21.7641	12.001	0.76325	1.69731	21.7641
HEBP2	3.81397	3.06373	12.0643	6.36132	0.75024	1.68207	12.0643
AC017048.3	2.78335	2.03894	4.88449	2.10943	0.74441	1.67529	4.88449
DCX	4.07582	3.33216	14.8634	8.07117	0.74366	1.67442	14.8634
PPAP2C	2.59067	1.85021	4.02378	1.60553	0.74046	1.67071	4.02378
RP11-909M7.3	2.68218	1.94253	4.41825	1.84379	0.73965	1.66977	4.41825
RAI14	5.88103	5.14588	56.9341	33.405	0.73515	1.66457	56.9341
C10orf85	1.93057	1.20655	1.81206	0.307851	0.72402	1.65178	1.81206
RP11-660L16.2	2.88485	2.17193	5.38629	2.50626	0.71292	1.63912	5.38629
CTNNA2	2.9292	2.22569	5.61688	2.67735	0.70351	1.62846	5.61688
ARVCF	3.03519	2.33411	6.19753	3.0424	0.70108	1.62572	6.19753
FAM162B	6.64298	5.94201	97.9393	59.4785	0.70097	1.6256	97.9393
CPE	6.10338	5.40261	66.7544	40.3007	0.70077	1.62537	66.7544
PHLDA3	4.09281	3.39442	15.0631	8.51531	0.69839	1.62269	15.0631
CCBE1	1.84924	1.1557	1.6031	0.227924	0.69354	1.61725	1.6031
MPPED2	2.24193	1.55888	2.73029	0.94625	0.68305	1.60553	2.73029
AF127936.7	2.43349	1.76883	3.40199	1.40777	0.66466	1.58519	3.40199
CHRNA3	7.32434	6.6972	158.268	101.767	0.62714	1.5445	158.268
UBE2H	3.08322	2.45898	6.47504	3.49828	0.62424	1.5414	6.47504
TMEM35	3.25318	2.63096	7.53465	4.19438	0.62222	1.53924	7.53465
VPS37D	3.18318	2.56595	7.08307	3.92145	0.61723	1.53393	7.08307
ADAMTSL1	2.43506	1.82252	3.40787	1.53698	0.61254	1.52895	3.40787
COL6A2	3.94597	3.33572	13.4119	8.09606	0.61025	1.52652	13.4119
MT-ND1	7.62649	7.0256	195.607	128.292	0.60089	1.51665	195.607
STK32B	1.66079	1.06233	1.1619	0.0883015	0.59846	1.5141	1.1619
CTSL	4.97645	4.38213	29.4819	18.8522	0.59432	1.50976	29.4819
F2R	4.09622	3.50203	15.1035	9.32964	0.59419	1.50962	15.1035
SLC4A8	3.18239	2.60363	7.0781	4.07814	0.57876	1.49356	7.0781
KIF5C	4.74713	4.16947	24.8552	15.9943	0.57766	1.49243	24.8552
AMOTL2	3.18157	2.60885	7.07294	4.10017	0.57272	1.48733	7.07294
SDC2	2.97618	2.40506	5.869	3.29658	0.57112	1.48568	5.869
NRIP1	4.57778	4.01029	21.8808	14.1145	0.56749	1.48194	21.8808
DPYSL5	4.27728	3.71598	17.3905	11.1408	0.5613	1.4756	17.3905
RUNDC3A	4.83711	4.28351	26.5835	17.4744	0.5536	1.46774	26.5835
ID3	3.88488	3.33308	12.7729	8.0776	0.5518	1.46591	12.7729
GAS1	2.54008	1.99115	3.81621	1.97554	0.54893	1.463	3.81621
SLC7A14	3.21657	2.69622	7.29574	4.48102	0.52035	1.4343	7.29574
DCHS1	4.20332	3.68545	16.4215	10.8656	0.51787	1.43184	16.4215
FAM20C	3.39494	2.87797	8.5191	5.35115	0.51697	1.43095	8.5191
NTRK1	5.93248	5.41899	59.0737	40.7837	0.51349	1.4275	59.0737
PDZD4	4.72825	4.21754	24.5061	16.604	0.51071	1.42475	24.5061
CHRNB4	4.85541	4.35301	26.9484	18.4356	0.5024	1.41657	26.9484
RP11-395G23.3	2.82883	2.33456	5.10498	3.04397	0.49427	1.40861	5.10498
SYT7	2.71215	2.22353	4.55298	2.67035	0.48862	1.4031	4.55298
KIAA1244	1.56835	1.08439	0.965653	0.120479	0.48396	1.39858	0.965653
DCLK1	2.72462	2.24371	4.60986	2.73613	0.48091	1.39562	4.60986
RGS4	1.95793	1.47706	1.88504	0.783808	0.48087	1.39559	1.88504
CYGB	2.07786	1.59755	2.22181	1.02629	0.48031	1.39504	2.22181
SOX11	5.72586	5.24779	50.9244	35.9964	0.47807	1.39288	50.9244
KIF26A	4.62065	4.14681	22.6011	15.7139	0.47384	1.3888	22.6011
CHAT	4.61367	4.14269	22.4823	15.6634	0.47098	1.38605	22.4823
HMX3	3.45757	2.98856	8.98582	5.93681	0.46901	1.38416	8.98582
SIX1	1.65384	1.18649	1.1467	0.275983	0.46735	1.38257	1.1467
GPR27	3.91222	3.44757	13.0555	8.90993	0.46465	1.37998	13.0555
TMEM151B	2.86504	2.4044	5.28556	3.29415	0.46064	1.37615	5.28556
EPB41L3	3.32009	2.86228	7.98727	5.27164	0.45781	1.37346	7.98727
ST6GAL1	3.60377	3.1497	10.1575	6.87471	0.45407	1.3699	10.1575
RHOB	5.17359	4.71994	34.0916	24.3538	0.45365	1.3695	34.0916
TUBB2B	8.08539	7.63852	269.609	197.262	0.44687	1.36308	269.609
GPR83	1.81584	1.3692	1.52065	0.583273	0.44664	1.36286	1.52065
EDA2R	2.18914	1.75166	2.56034	1.36746	0.43748	1.35424	2.56034
FEV	2.09229	1.66064	2.26424	1.16157	0.43165	1.34878	2.26424
C6orf57	4.55155	4.12151	21.4506	15.406	0.43004	1.34727	21.4506
CPNE4	1.56371	1.13395	0.956131	0.194588	0.42976	1.34701	0.956131
H1F0	5.39344	4.96671	40.0327	29.2701	0.42673	1.34418	40.0327
CRYL1	2.57332	2.1493	3.95177	2.43613	0.42402	1.34166	3.95177
TNS3	2.69583	2.27514	4.47926	2.84045	0.42069	1.33857	4.47926
CITED2	4.90105	4.48067	27.8788	20.3263	0.42038	1.33828	27.8788
KCNQ2	4.27751	3.86016	17.3936	12.5219	0.41735	1.33547	17.3936
ROBO1	3.42326	3.00655	8.72763	6.0364	0.41671	1.33488	8.72763
WNT6	1.654	1.24021	1.14705	0.362329	0.41379	1.33218	1.14705
VASN	1.55002	1.13682	0.928212	0.198958	0.4132	1.33164	0.928212
RP3-510D11.1	1.74698	1.33478	1.35655	0.52237	0.4122	1.33071	1.35655
LBH	1.87897	1.46705	1.67812	0.76456	0.41192	1.33046	1.67812
RP11-143K11.1	6.62554	6.21474	96.7384	72.2717	0.4108	1.32942	96.7384
TNFRSF21	3.33381	2.92422	8.0827	5.59063	0.40959	1.32831	8.0827
PEX6	4.29353	3.88993	17.6102	12.8247	0.4036	1.3228	17.6102
PNMAL1	3.99756	3.59464	13.973	10.0808	0.40292	1.32218	13.973
MAPK8IP1	4.02254	3.62041	14.2519	10.2985	0.40213	1.32146	14.2519
RP11-811P12.3	2.19259	1.79593	2.57125	1.47239	0.39666	1.31646	2.57125
B4GALNT4	4.57245	4.17745	21.7928	16.0941	0.395	1.31494	21.7928
FAIM2	2.0578	1.66409	2.16351	1.16914	0.39371	1.31377	2.16351
ZNF32	5.23248	4.83901	35.5953	26.6212	0.39347	1.31355	35.5953
MAOA	2.99278	2.60078	5.96006	4.06614	0.392	1.31221	5.96006
DRAM1	1.81279	1.42231	1.51321	0.680143	0.39048	1.31083	1.51321
RAB3C	2.46302	2.08148	3.5137	2.23241	0.38154	1.30273	3.5137
PRNP	3.6544	3.27321	10.5917	7.66795	0.38119	1.30242	10.5917
RP11-98D18.9	2.04965	1.67112	2.14005	1.18462	0.37853	1.30002	2.14005
ATP6V0E2	4.18745	3.81392	16.22	12.0639	0.37353	1.29552	16.22
JUP	2.37028	1.99919	3.17041	1.99775	0.37109	1.29333	3.17041
CTD-2620I22.1	3.27107	2.90167	7.65362	5.47291	0.3694	1.29182	7.65362
RP11-24J23.2	1.42707	1.0586	0.689	0.0829092	0.36847	1.29098	0.689
ATP1B1	6.08172	5.71462	65.7299	50.5136	0.3671	1.28976	65.7299
SESN3	2.38497	2.01964	3.22333	2.05483	0.36533	1.28818	3.22333
SPRY2	2.01935	1.65648	2.05401	1.15246	0.36287	1.28598	2.05401
STARD4	4.85083	4.48802	26.8566	20.4403	0.36281	1.28593	26.8566
AKR1C2	1.60557	1.24889	1.04316	0.376585	0.35668	1.28048	1.04316
PDLIM1	5.14896	4.79365	33.4806	25.7353	0.35531	1.27926	33.4806
HOXD8	3.00668	2.65349	6.03713	4.29188	0.35319	1.27738	6.03713
CDH11	2.06437	1.71743	2.18251	1.2885	0.34694	1.27186	2.18251
PHOX2A	6.4795	6.13316	87.2327	68.1884	0.34634	1.27133	87.2327
CNN2	3.69039	3.34607	10.9098	8.16875	0.34432	1.26955	10.9098
WDR86	2.31086	1.96798	2.96179	1.9122	0.34288	1.26829	2.96179
LGALS3BP	3.21391	2.87846	7.27862	5.35365	0.33545	1.26177	7.27862
ELAVL3	3.77001	3.43555	11.6423	8.81941	0.33446	1.26091	11.6423
ASTN2	2.55813	2.2245	3.88944	2.67349	0.33363	1.26018	3.88944
MAP1A	3.8619	3.5286	12.5394	9.54023	0.3333	1.25989	12.5394
RIN2	2.17145	1.8383	2.50476	1.57588	0.33315	1.25976	2.50476
PLK2	1.90679	1.57525	1.74974	0.979871	0.33154	1.25836	1.74974
GS1-124K5.4	2.43065	2.09943	3.39136	2.2854	0.33122	1.25808	3.39136
PRAP1	1.60472	1.27564	1.04137	0.421062	0.32908	1.25621	1.04137
TM7SF2	2.38191	2.05502	3.21226	2.15549	0.32689	1.25431	3.21226
RNF150	2.46849	2.14272	3.53464	2.41594	0.32577	1.25333	3.53464
VAT1L	1.91859	1.59588	1.78053	1.02279	0.32271	1.25068	1.78053
PCDHAC1	2.31388	1.99263	2.97218	1.97962	0.32125	1.24941	2.97218
SYP	4.40509	4.08599	19.1867	14.9827	0.3191	1.24755	19.1867
MMP15	2.50919	2.19114	3.693	2.56666	0.31805	1.24664	3.693
XPR1	3.97434	3.65735	13.7179	10.6175	0.31699	1.24573	13.7179
PEG10	3.91069	3.59398	13.0396	10.0752	0.31671	1.24549	13.0396
ARAP3	1.87876	1.56536	1.67759	0.959513	0.3134	1.24263	1.67759
ADRA2C	2.86229	2.55096	5.27169	3.86024	0.31133	1.24085	5.27169
SNAP91	2.89879	2.58878	5.45801	4.0159	0.31001	1.23972	5.45801
FLNB	4.13603	3.82614	15.582	12.1835	0.30989	1.23961	15.582
SCG3	5.17418	4.86745	34.1063	27.191	0.30673	1.2369	34.1063
H6PD	2.14935	1.84351	2.43628	1.58882	0.30584	1.23614	2.43628
SNORD116-20	6.7744	6.46933	107.471	86.6058	0.30507	1.23548	107.471
BEX1	7.81579	7.51217	223.314	180.553	0.30362	1.23424	223.314
OTUD1	2.17365	1.87276	2.51163	1.66233	0.30089	1.2319	2.51163
CIB2	3.28913	2.98958	7.77523	5.94243	0.29955	1.23076	7.77523
CHGB	3.97956	3.68329	13.7749	10.8464	0.29627	1.22797	13.7749
NFIL3	2.98088	2.68689	5.89468	4.43924	0.29399	1.22603	5.89468
ZNF536	2.74438	2.45131	4.70102	3.46912	0.29307	1.22524	4.70102
RFK	2.89072	2.59807	5.4164	4.05476	0.29265	1.22489	5.4164
TAGLN3	6.078	5.78803	65.5554	53.2549	0.28997	1.22261	65.5554
NRCAM	2.66315	2.37338	4.33415	3.18154	0.28977	1.22245	4.33415
TBX3	1.88607	1.59798	1.69627	1.02719	0.28809	1.22102	1.69627
AKAP12	5.93628	5.64928	59.2348	48.1883	0.287	1.2201	59.2348
GPR176	2.67945	2.39312	4.40612	3.25292	0.28633	1.21953	4.40612
RNF182	3.17391	2.88802	7.02489	5.40254	0.28589	1.21916	7.02489
EXOC6B	2.97778	2.69222	5.87773	4.46307	0.28556	1.21888	5.87773
PODXL2	6.34928	6.06444	79.5312	64.9234	0.28484	1.21828	79.5312
SMAD9	5.55731	5.27628	45.0887	36.7542	0.28103	1.21506	45.0887
SSFA2	3.98332	3.70618	13.8161	11.0518	0.27714	1.21179	13.8161
LINC00508	1.27474	1	0.419552	0	0.27474	1.20978	0.419552
MPZ	1.69067	1.41599	1.22807	0.668428	0.27468	1.20973	1.22807
TNC	1.50313	1.23807	0.83457	0.358828	0.26506	1.20169	0.83457
EBF1	3.3417	3.08107	8.13799	6.46242	0.26063	1.198	8.13799
SYNPO2	2.43837	2.17917	3.42029	2.52893	0.2592	1.19681	3.42029
DAPK1	3.03751	2.78107	6.21073	4.87362	0.25644	1.19453	6.21073
ZNF704	3.66585	3.41409	10.692	8.65966	0.25176	1.19066	10.692
GSTM1	3.98951	3.73838	13.8841	11.3464	0.25113	1.19014	13.8841
DOK4	2.53952	2.28971	3.81396	2.88958	0.24981	1.18905	3.81396
TXNIP	3.9782	3.72944	13.76	11.264	0.24876	1.18819	13.76
TSPAN13	4.22549	3.98125	16.7068	13.7934	0.24424	1.18447	16.7068
TRIB2	3.78354	3.54006	11.7708	9.63226	0.24348	1.18384	11.7708
LIMK1	2.75163	2.50869	4.73478	3.69103	0.24294	1.1834	4.73478
CLU	1.64983	1.40997	1.13797	0.657316	0.23986	1.18088	1.13797
LY6E	5.37751	5.13801	39.5711	33.2124	0.2395	1.18058	39.5711
CPNE1	4.08953	3.85078	15.0244	12.4278	0.23875	1.17997	15.0244
CHRNB2	4.17235	3.93376	16.0303	13.282	0.23859	1.17984	16.0303
CEBPD	2.71352	2.47551	4.5592	3.56164	0.23801	1.17936	4.5592
TRIM65	4.64655	4.40892	23.0467	19.2431	0.23763	1.17905	23.0467
RP11-760H22.2	1.3455	1.10856	0.541183	0.156303	0.23694	1.17849	0.541183
FGF14	1.75769	1.52205	1.38156	0.871989	0.23564	1.17743	1.38156
ARHGEF2	4.65001	4.41558	23.1069	19.3414	0.23443	1.17644	23.1069
NCALD	1.94619	1.71346	1.85356	1.27946	0.23273	1.17506	1.85356
IL27RA	1.66474	1.43429	1.17057	0.702491	0.23045	1.1732	1.17057
ZNF423	2.71525	2.48488	4.56707	3.59788	0.23037	1.17314	4.56707
TP53TG1	2.57007	2.34294	3.93838	3.07335	0.22713	1.1705	3.93838
KIF26B	1.40439	1.17835	0.647058	0.263178	0.22604	1.16962	0.647058
PTHLH	1.276	1.05228	0.421666	0.0738046	0.22372	1.16774	0.421666
COTL1	1.40375	1.18283	0.645884	0.270217	0.22092	1.16548	0.645884
PCBP3	2.71306	2.49251	4.55711	3.62756	0.22055	1.16518	4.55711
KCNJ8	3.58226	3.36348	9.97754	8.2922	0.21878	1.16375	9.97754
FYCO1	2.23008	2.01193	2.6916	2.03321	0.21815	1.16324	2.6916
SEMA3A	1.68526	1.46732	1.21598	0.765078	0.21794	1.16307	1.21598
RAPGEF5	3.5198	3.30724	9.47005	7.89871	0.21256	1.15874	9.47005
TMEM237	3.85466	3.64216	12.4667	10.4853	0.2125	1.15869	12.4667
DUSP4	3.45805	3.24651	8.98947	7.49067	0.21154	1.15792	8.98947
HAND2	6.88041	6.67126	115.818	99.9176	0.20915	1.15601	115.818
ECHDC3	2.29442	2.08603	2.90557	2.24578	0.20839	1.1554	2.90557
SMURF2	4.19374	3.98561	16.2996	13.8412	0.20813	1.15519	16.2996
NAMPTL	1.78949	1.58182	1.45693	0.993473	0.20767	1.15482	1.45693
TMEM176B	1.43252	1.22743	0.699178	0.341495	0.20509	1.15276	0.699178
EFNA5	3.14092	2.93679	6.82086	5.65706	0.20413	1.15199	6.82086
DPP6	1.85559	1.65312	1.619	1.14513	0.20247	1.15067	1.619
AHR	1.49503	1.29275	0.8187	0.449946	0.20228	1.15052	0.8187
GPR126	1.37606	1.17638	0.595585	0.26009	0.19968	1.14844	0.595585
NTS	1.22665	1.02701	0.340229	0.0377965	0.19964	1.14841	0.340229
BGN	1.24184	1.04257	0.365	0.0598939	0.19927	1.14812	0.365
NLGN3	1.42368	1.23007	0.682689	0.345784	0.19361	1.14362	0.682689
NMU	1.70142	1.50784	1.25221	0.843839	0.19358	1.1436	1.25221
ALX3	1.32395	1.13072	0.503506	0.18968	0.19323	1.14332	0.503506
ADAMTS14	2.05214	1.85933	2.14721	1.62839	0.19281	1.14299	2.14721
CTA-481E9.4	1.22031	1.02836	0.329968	0.0397043	0.19195	1.14231	0.329968
DCBLD2	3.28543	3.09367	7.75019	6.53665	0.19176	1.14216	7.75019
RP11-662M24.2	2.71686	2.52566	4.5744	3.75837	0.1912	1.14171	4.5744
GPX1	6.46349	6.27594	86.2479	75.4901	0.18755	1.13883	86.2479
TBX2	3.9327	3.74569	13.2708	11.4142	0.18701	1.1384	13.2708
ROR1	1.84575	1.6599	1.5944	1.15995	0.18585	1.13749	1.5944
SPSB4	3.08497	2.90076	6.48533	5.4682	0.18421	1.13619	6.48533
RET	1.88932	1.70559	1.70461	1.26162	0.18373	1.13582	1.70461
PGAM2	1.2794	1.09569	0.42738	0.137153	0.18371	1.1358	0.42738
RNF157	4.65693	4.47333	23.2276	20.213	0.1836	1.13571	23.2276
FAM163B	1.70244	1.52083	1.25451	0.869561	0.18161	1.13415	1.25451
ADM	1.21996	1.03847	0.329403	0.0540482	0.18149	1.13405	0.329403
HIP1R	2.66007	2.47889	4.32064	3.57468	0.18118	1.13381	4.32064
CORO2B	2.87458	2.69344	5.3339	4.46854	0.18114	1.13378	5.3339
GALNT6	1.37137	1.19154	0.587161	0.283964	0.17983	1.13275	0.587161
TMEM176A	1.19689	1.01816	0.29245	0.0253342	0.17873	1.13189	0.29245
ABLIM1	3.30406	3.12548	7.87691	6.72696	0.17858	1.13177	7.87691
FAM19A5	4.48416	4.30936	20.3803	17.8265	0.1748	1.12881	20.3803
ACADS	2.45647	2.28182	3.48872	2.86291	0.17465	1.12869	3.48872
LPHN2	4.88658	4.71252	27.5806	24.2186	0.17406	1.12823	27.5806
SERPINE2	3.23849	3.06497	7.43806	6.36851	0.17352	1.12781	7.43806
POMZP3	2.59589	2.42306	4.04562	3.36307	0.17283	1.12727	4.04562
ACACA	4.1649	3.99366	15.9374	13.9298	0.17124	1.12603	15.9374
PPEF1	1.95051	1.78184	1.86511	1.43864	0.16867	1.12402	1.86511
CLCF1	1.36388	1.19906	0.573765	0.2959	0.16482	1.12103	0.573765
TNFAIP2	1.2851	1.1212	0.436989	0.175278	0.1639	1.12031	0.436989
OLFM1	5.43701	5.27523	41.3215	36.726	0.16178	1.11867	41.3215
RP11-136I14.5	1.21705	1.0553	0.324709	0.0781503	0.16175	1.11864	0.324709
SQSTM1	3.03182	2.87125	6.17841	5.31699	0.16057	1.11773	6.17841
DEPTOR	1.6547	1.49471	1.14858	0.818075	0.15999	1.11728	1.14858
DPM3	4.05229	3.89692	14.5906	12.8967	0.15537	1.11371	14.5906
BHLHE40	1.24563	1.09098	0.371221	0.130187	0.15465	1.11315	0.371221
RP11-1094M14.11	2.90435	2.75088	5.4868	4.73128	0.15347	1.11224	5.4868
LINC00379	1.15317	1	0.22402	0	0.15317	1.11201	0.22402
CHODL	2.20126	2.0502	2.59881	2.14163	0.15106	1.11039	2.59881
DIRAS1	3.47208	3.32214	9.09686	8.00147	0.14994	1.10952	9.09686
AHNAK2	1.36795	1.21857	0.581035	0.327159	0.14938	1.10909	0.581035
PRKAR1B	3.2891	3.14145	7.77502	6.8241	0.14765	1.10776	7.77502
SECTM1	2.14819	2.00164	2.43271	2.00455	0.14655	1.10692	2.43271
SSTR2	7.65601	7.50953	199.692	180.219	0.14648	1.10687	199.692
SLC4A7	3.35226	3.2062	8.21247	7.22916	0.14606	1.10654	8.21247
CGREF1	3.24545	3.10027	7.4837	6.57579	0.14518	1.10587	7.4837
S100A9	1.14509	1	0.211599	0	0.14509	1.1058	0.211599
RIIAD1	1.38514	1.24116	0.611973	0.363885	0.14398	1.10495	0.611973
PDGFA	1.16678	1.02531	0.2451	0.0353968	0.14147	1.10303	0.2451
IFFO2	1.22773	1.08642	0.341982	0.123465	0.14131	1.10291	0.341982
SAPCD2	3.36787	3.22934	8.32357	7.37839	0.13853	1.10078	8.32357
RP11-324L17.1	1.13765	1	0.200223	0	0.13765	1.10011	0.200223
COL23A1	1.23523	1.09777	0.354189	0.140236	0.13746	1.09997	0.354189
ITGA3	1.38881	1.25139	0.618626	0.380707	0.13742	1.09994	0.618626
EPS8	2.07227	1.93532	2.20548	1.82463	0.13695	1.09958	2.20548
IMPDH2	6.99246	6.85608	125.333	113.847	0.13638	1.09914	125.333
NFKBIE	2.59934	2.46408	4.06009	3.51775	0.13526	1.09829	4.06009
ACTA2	1.31267	1.17766	0.484008	0.262096	0.13501	1.0981	0.484008
ADD3	2.85945	2.7264	5.25739	4.61802	0.13305	1.09661	5.25739
KDELC1	4.19371	4.0616	16.2992	14.698	0.13211	1.0959	16.2992
NPC2	1.85346	1.72423	1.61366	1.30404	0.12923	1.09371	1.61366
HSPA1B	5.52834	5.39932	44.1526	40.2044	0.12902	1.09355	44.1526
AKR1B1	5.64712	5.51811	48.1132	43.8265	0.12901	1.09354	48.1132
ATP7A	2.22112	2.09266	2.66255	2.26534	0.12846	1.09313	2.66255
MLLT11	6.06356	5.93631	64.8826	59.2361	0.12725	1.09221	64.8826
ICA1	2.48114	2.35425	3.58338	3.11328	0.12689	1.09194	3.58338
ERRFI1	2.05599	1.93284	2.15829	1.81806	0.12315	1.08911	2.15829
PPP1R3B	1.58181	1.46095	0.993452	0.752896	0.12086	1.08738	0.993452
TAGLN	1.23466	1.11439	0.353259	0.165035	0.12027	1.08694	0.353259
PTN	2.40661	2.2874	3.30227	2.88176	0.11921	1.08614	3.30227
RP11-14N7.2	2.06446	1.94717	2.18277	1.85617	0.11729	1.0847	2.18277
FAM171A1	5.13224	5.01501	33.0718	30.3347	0.11723	1.08465	33.0718
DPYSL4	4.60188	4.48603	22.2831	20.4094	0.11585	1.08361	22.2831
SFMBT2	2.05748	1.9429	2.16259	1.84478	0.11458	1.08266	2.16259
KCNA3	1.20418	1.09202	0.304063	0.131723	0.11216	1.08085	0.304063
RP11-175E9.1	1.11203	1	0.161496	0	0.11203	1.08075	0.161496
CLDN4	1.13714	1.02685	0.199446	0.0375705	0.11029	1.07945	0.199446
EPHX2	1.80034	1.69083	1.48302	1.22842	0.10951	1.07886	1.48302
RP11-332H18.4	2.87415	2.76549	5.33171	4.79979	0.10866	1.07823	5.33171
THY1	2.90891	2.80031	5.51051	4.9659	0.1086	1.07818	5.51051
HSPA1A	4.77917	4.67186	25.4583	23.49	0.10731	1.07722	25.4583
GAS6	2.51773	2.41062	3.7268	3.31703	0.10711	1.07707	3.7268
RP11-10A14.5	1.12832	1.02402	0.18604	0.0335775	0.1043	1.07497	0.18604
CYTL1	1.40556	1.30377	0.649206	0.468732	0.10179	1.0731	0.649206
XYLT1	1.30217	1.20105	0.465995	0.299069	0.10112	1.07261	0.465995
WASF1	5.25087	5.15132	36.0776	33.5387	0.0995502	1.07144	36.0776
VCY1B	1.24487	1.14646	0.369972	0.213701	0.0984099	1.07059	0.369972
SHC4	1.24439	1.14616	0.369184	0.21324	0.09823	1.07046	0.369184
SHISA2	1.21865	1.12079	0.327288	0.17466	0.09786	1.07018	0.327288
RHOU	3.88925	3.7938	12.8177	11.8691	0.0954499	1.0684	12.8177
HLA-C	1.17615	1.08216	0.259729	0.117204	0.09399	1.06732	0.259729
EFEMP2	1.3422	1.24833	0.535377	0.375663	0.09387	1.06723	0.535377
AQP11	1.5778	1.48395	0.985143	0.797135	0.09385	1.06721	0.985143
BASP1	6.42606	6.33451	83.9878	78.7007	0.0915504	1.06551	83.9878
RP11-161D15.3	1.69849	1.60729	1.24561	1.04679	0.0912	1.06526	1.24561
EPHB2	1.94412	1.85387	1.84803	1.61469	0.09025	1.06455	1.84803
CACNA2D2	1.42367	1.33388	0.682671	0.520797	0.0897901	1.06422	0.682671
CDKN2C	4.56741	4.47824	21.7098	20.2887	0.08917	1.06376	21.7098
RIMBP2	2.50407	2.41491	3.67284	3.33286	0.08916	1.06375	3.67284
KCTD12	3.37796	3.28893	8.39602	7.77387	0.08903	1.06365	8.39602
HCN1	1.18337	1.09485	0.271067	0.135909	0.0885201	1.06328	0.271067
TNNT2	1.13154	1.04322	0.190925	0.0608222	0.0883199	1.06313	0.190925
PLIN2	3.58521	3.49918	10.0021	9.30728	0.08603	1.06145	10.0021
NEK2	3.66238	3.57775	10.6615	9.94016	0.08463	1.06042	10.6615
DYNC1I1	1.19683	1.11226	0.292354	0.16184	0.0845701	1.06037	0.292354
GREB1L	2.69702	2.61265	4.48461	4.11626	0.0843701	1.06022	4.48461
EFNB2	1.25839	1.17433	0.392286	0.25688	0.08406	1.06	0.392286
FZD2	4.01441	3.93046	14.1606	13.2471	0.08395	1.05992	14.1606
MYLK	1.38887	1.30641	0.618735	0.473253	0.08246	1.05882	0.618735
NPPB	1.08221	1	0.117277	0	0.0822099	1.05864	0.117277
SMIM3	1.83617	1.75421	1.57061	1.37342	0.08196	1.05846	1.57061
SPHK1	1.20997	1.1285	0.313328	0.186313	0.08147	1.0581	0.313328
FAM69B	3.68385	3.60283	10.8514	10.1495	0.0810201	1.05777	10.8514
LURAP1L	1.38451	1.30369	0.610833	0.468595	0.0808201	1.05762	0.610833
PTGFRN	4.21127	4.1313	16.5233	15.5245	0.0799699	1.057	16.5233
IER3	1.56579	1.48634	0.960396	0.801773	0.07945	1.05662	0.960396
FBLIM1	1.59784	1.51907	1.0269	0.866062	0.0787699	1.05612	1.0269
AARS2	4.4692	4.39177	20.1495	18.992	0.0774302	1.05514	20.1495
VMP1	4.1394	4.06217	15.6232	14.7046	0.07723	1.05499	15.6232
CPXM1	4.69472	4.61842	23.8971	22.5631	0.0762997	1.05431	23.8971
VEGFC	1.77014	1.69463	1.41087	1.23694	0.07551	1.05373	1.41087
VCY	1.28922	1.21447	0.443959	0.320555	0.0747499	1.05318	0.443959
RPS27L	3.83781	3.76343	12.2987	11.5802	0.0743799	1.05291	12.2987
SCGN	1.11686	1.04329	0.168744	0.0609222	0.07357	1.05232	0.168744
PCDH1	1.23923	1.1666	0.360725	0.24482	0.07263	1.05163	0.360725
MVD	2.31013	2.23756	2.95928	2.71599	0.0725698	1.05159	2.95928
SLC35F2	4.01113	3.93886	14.1239	13.3361	0.0722699	1.05137	14.1239
PHF19	3.29502	3.22329	7.81522	7.33914	0.0717301	1.05098	7.81522
RP11-284N8.3	1.11348	1.04201	0.163669	0.0590944	0.07147	1.05079	0.163669
TDRKH	2.70744	2.63785	4.53162	4.22403	0.0695899	1.04942	4.53162
RPL37A	8.24179	8.17259	300.709	286.533	0.0691996	1.04913	300.709
HHEX	1.79007	1.72213	1.45832	1.29923	0.0679401	1.04822	1.45832
FILIP1	1.10487	1.03759	0.150795	0.0527957	0.0672799	1.04774	0.150795
APOE	1.25705	1.19007	0.390065	0.281638	0.06698	1.04752	0.390065
GTSE1	3.54953	3.4826	9.70887	9.17808	0.0669301	1.04749	9.70887
SLC9A7	1.66766	1.60101	1.17699	1.03356	0.06665	1.04728	1.17699
NEBL	1.13535	1.0697	0.196718	0.0989969	0.06565	1.04656	0.196718
TNFRSF19	1.14234	1.07685	0.207388	0.109425	0.0654899	1.04644	0.207388
NR0B1	1.10285	1.03798	0.147786	0.0533506	0.06487	1.04599	0.147786
FJX1	3.87044	3.80789	12.6258	12.0052	0.0625501	1.04431	12.6258
PHLDA1	3.87524	3.81323	12.6745	12.0571	0.06201	1.04392	12.6745
STRA6	1.52266	1.46087	0.873203	0.752743	0.06179	1.04376	0.873203
NME3	3.2721	3.21093	7.66051	7.25947	0.0611699	1.04331	7.66051
FILIP1L	1.12454	1.0636	0.18032	0.0901405	0.06094	1.04315	0.18032
ABCD2	1.60589	1.54524	1.04383	0.918526	0.06065	1.04294	1.04383
PNPLA4	1.1382	1.07793	0.201062	0.111005	0.0602701	1.04266	0.201062
RP11-80F22.14	1.0599	1	0.0847871	0	0.0599	1.04239	0.0847871
LIF	1.16741	1.108	0.246081	0.155466	0.05941	1.04204	0.246081
CETN2	3.0805	3.02266	6.45907	6.12665	0.0578399	1.04091	6.45907
BAG3	2.05762	2.0001	2.16299	2.00028	0.0575202	1.04068	2.16299
CRYGC	1.09045	1.03331	0.129405	0.0467148	0.05714	1.0404	0.129405
PTTG1	5.38143	5.32435	39.6842	38.0672	0.0570803	1.04036	39.6842
RAP2B	1.67245	1.61576	1.18755	1.06473	0.05669	1.04008	1.18755
FSTL3	1.59579	1.53931	1.0226	0.906555	0.0564801	1.03993	1.0226
SSX2	1.05623	1	0.0794903	0	0.0562299	1.03975	0.0794903
GALNT12	1.63005	1.57438	1.09524	0.978075	0.0556699	1.03934	1.09524
ANKRD28	3.07578	3.0203	6.43145	6.11336	0.05548	1.0392	6.43145
COL18A1	1.26076	1.20587	0.396219	0.306763	0.0548899	1.03878	0.396219
FAM64A	4.86663	4.81275	27.1744	26.1049	0.0538802	1.03805	27.1744
MMP16	2.88849	2.8358	5.40495	5.13939	0.05269	1.0372	5.40495
PAM	2.55087	2.50008	3.85988	3.65717	0.0507898	1.03583	3.85988
CCL2	1.05074	1	0.0715922	0	0.05074	1.0358	0.0715922
UBE2QL1	1.19081	1.14025	0.282809	0.204192	0.05056	1.03567	0.282809
LAMB3	1.06881	1.01839	0.0977024	0.0256572	0.0504199	1.03557	0.0977024
RP11-49I11.1	1.04742	1	0.0668304	0	0.04742	1.03342	0.0668304
ADORA2B	2.28439	2.23828	2.87158	2.71834	0.0461099	1.03248	2.87158
WASF3	4.01537	3.96997	14.1714	13.6704	0.0453999	1.03197	14.1714
LHFPL2	1.51712	1.47173	0.862191	0.773543	0.04539	1.03196	0.862191
RAB7L1	2.2596	2.21464	2.78859	2.64166	0.04496	1.03165	2.78859
IGSF8	2.59708	2.55214	4.05061	3.86504	0.04494	1.03164	4.05061
LTBP2	1.2244	1.17958	0.336583	0.265108	0.0448201	1.03155	0.336583
MYC	1.08562	1.04185	0.122287	0.0588661	0.0437701	1.0308	0.122287
FLNC	4.00891	3.96576	14.0991	13.6247	0.0431502	1.03036	14.0991
HAND1	3.62093	3.57786	10.3029	9.94107	0.0430698	1.0303	10.3029
AVPI1	2.34269	2.2999	3.07248	2.92424	0.0427899	1.0301	3.07248
CD14	1.0758	1.03333	0.107891	0.046743	0.04247	1.02988	0.107891
IL1RAPL1	1.07031	1.02862	0.0998845	0.0400719	0.04169	1.02932	0.0998845
CGA	1.04077	1	0.0573255	0	0.0407701	1.02866	0.0573255
ENOX1	4.23253	4.19211	16.7983	16.2789	0.0404201	1.02841	16.7983
RP11-180C1.1	1.08735	1.04796	0.124834	0.0676042	0.03939	1.02768	0.124834
PTPLA	2.79488	2.75604	4.93973	4.75539	0.0388398	1.02729	4.93973
RP11-124O11.1	1.05049	1.01231	0.0712332	0.0171383	0.03818	1.02682	0.0712332
XKR8	1.65187	1.61377	1.14241	1.06051	0.0381	1.02676	1.14241
AC096559.1	1.05935	1.02171	0.0839924	0.0303241	0.03764	1.02643	0.0839924
TNFRSF10B	4.39496	4.35736	19.0385	18.4973	0.0376	1.0264	19.0385
GPR158	1.49658	1.45903	0.82173	0.749235	0.03755	1.02637	0.82173
CMKLR1	1.04069	1.00372	0.0572112	0.00516373	0.0369699	1.02596	0.0572112
SLC35D2	1.30134	1.26455	0.464577	0.402523	0.03679	1.02583	0.464577
CSAG3	1.03674	1	0.0515864	0	0.0367399	1.02579	0.0515864
SYT9	1.2292	1.19279	0.34437	0.285944	0.03641	1.02556	0.34437
ENTPD3	1.15691	1.12078	0.229793	0.174645	0.03613	1.02536	0.229793
DHCR24	6.22744	6.19306	72.9284	71.1639	0.03438	1.02412	72.9284
PRKACB	2.59493	2.56062	4.0416	3.89961	0.0343099	1.02407	4.0416
DLG2	1.13905	1.1054	0.20236	0.151585	0.03365	1.0236	0.20236
IGFBP6	1.34535	1.31177	0.540918	0.482459	0.0335801	1.02355	0.540918
MTUS1	1.84116	1.80847	1.58298	1.50271	0.03269	1.02292	1.58298
MMAB	3.41715	3.3846	8.6823	8.44398	0.0325501	1.02282	8.6823
FUCA1	1.2616	1.22929	0.397615	0.344516	0.03231	1.02265	0.397615
TRNP1	1.1943	1.16216	0.288338	0.237922	0.03214	1.02253	0.288338
PCDHB2	1.92593	1.89466	1.79982	1.71834	0.03127	1.02191	1.79982
AK5	1.49162	1.46049	0.812046	0.752018	0.03113	1.02181	0.812046
HBEGF	1.13899	1.10821	0.202268	0.15578	0.0307801	1.02156	0.202268
ITGB3	1.09816	1.06743	0.140815	0.0956968	0.03073	1.02153	0.140815
RP11-152P17.2	1.07747	1.04711	0.110332	0.0663863	0.03036	1.02127	0.110332
KRT81	1.03012	1	0.0421941	0	0.03012	1.0211	0.0421941
GAGE2E	1.10932	1.07975	0.157439	0.11367	0.0295701	1.02071	0.157439
CLDN11	1.12129	1.09189	0.175414	0.131531	0.0294	1.02059	0.175414
MSMO1	4.76271	4.7338	25.1468	24.6082	0.0289102	1.02024	25.1468
NAMPT	2.44492	2.41632	3.44495	3.33808	0.0286	1.02002	3.44495
G0S2	1.55575	1.52716	0.939865	0.882179	0.02859	1.02001	0.939865
CYBA	1.03456	1.0063	0.0484887	0.00875271	0.02826	1.01978	0.0484887
BIRC5	6.23737	6.20944	73.4459	71.9993	0.0279298	1.01955	73.4459
RP11-45F15.2	1.10299	1.07509	0.147994	0.106854	0.0279	1.01953	0.147994
IRF6	1.0669	1.03989	0.0949271	0.056071	0.02701	1.0189	0.0949271
LAMC2	1.02667	1	0.0373163	0	0.02667	1.01866	0.0373163
RP11-59D5__B.2	1.09758	1.07111	0.139954	0.101049	0.0264699	1.01852	0.139954
PIRT	1.07506	1.04922	0.10681	0.0694107	0.02584	1.01807	0.10681
ALS2CR11	1.08368	1.05791	0.119435	0.0819133	0.0257701	1.01802	0.119435
CDKN2A	1.05884	1.03334	0.0832559	0.0467572	0.0255001	1.01783	0.0832559
CREG1	3.38935	3.36414	8.47843	8.29691	0.0252099	1.01763	8.47843
INSIG1	4.58286	4.55769	21.965	21.5506	0.0251698	1.0176	21.965
TAC3	1.47283	1.44787	0.775658	0.72805	0.02496	1.01745	0.775658
TNR	1.09645	1.07184	0.138279	0.102113	0.0246099	1.0172	0.138279
GNB2L1	8.89153	8.86692	472.917	464.884	0.0246096	1.0172	472.917
MAGEA9B	1.04775	1.02318	0.0673032	0.0323939	0.02457	1.01718	0.0673032
SYTL2	1.10855	1.08455	0.156288	0.120714	0.0239999	1.01677	0.156288
SLC16A3	1.14577	1.12194	0.212642	0.176394	0.0238299	1.01665	0.212642
SLC38A1	5.64843	5.62503	48.1588	47.3518	0.0233998	1.01635	48.1588
EFEMP1	1.02741	1.00499	0.0383616	0.00692956	0.02242	1.01566	0.0383616
SYK	1.02236	1	0.031239	0	0.02236	1.01562	0.031239
IGFBP3	1.06428	1.04209	0.0911261	0.0592087	0.02219	1.0155	0.0911261
RGS2	3.0016	2.97966	6.00888	5.888	0.02194	1.01532	6.00888
DNER	1.72383	1.70243	1.30312	1.25449	0.0214	1.01494	1.30312
LPPR3	3.93587	3.91525	13.3044	13.0872	0.0206199	1.0144	13.3044
NAA11	1.07414	1.05391	0.105467	0.076149	0.0202299	1.01412	0.105467
ABCA1	1.0583	1.03869	0.0824762	0.0543614	0.01961	1.01369	0.0824762
HSPG2	1.10107	1.08163	0.145137	0.116426	0.0194401	1.01357	0.145137
TRHDE	1.14688	1.12754	0.214345	0.184859	0.01934	1.0135	0.214345
BRINP3	1.06736	1.04895	0.0955952	0.0690234	0.0184101	1.01284	0.0955952
GADD45B	1.0272	1.00988	0.0380649	0.0137435	0.01732	1.01208	0.0380649
PDLIM5	1.71716	1.69989	1.28789	1.24876	0.01727	1.01204	1.28789
PTGS1	1.02927	1.01275	0.0409913	0.0177536	0.01652	1.01152	0.0409913
BAALC	2.1649	2.14839	2.48435	2.43333	0.01651	1.01151	2.48435
PCDH7	1.06703	1.0507	0.0951158	0.0715346	0.01633	1.01138	0.0951158
FAM222A	1.86831	1.8522	1.65105	1.6105	0.0161099	1.01123	1.65105
HOXC10	1.02497	1.00906	0.0349171	0.0125994	0.01591	1.01109	0.0349171
CCDC64	2.1523	2.13653	2.44536	2.39703	0.01577	1.01099	2.44536
LINC00355	1.01555	1	0.0216735	0	0.01555	1.01084	0.0216735
CTSB	3.36766	3.35234	8.32207	8.21304	0.0153201	1.01068	8.32207
GAGE2C	1.05569	1.04043	0.0787122	0.0568405	0.0152601	1.01063	0.0787122
TMX4	3.47722	3.4623	9.13647	9.02189	0.01492	1.0104	9.13647
CAPN2	3.73346	3.71865	11.301	11.1651	0.0148098	1.01032	11.301
PTGER3	1.02146	1.00668	0.0299723	0.00928194	0.01478	1.0103	0.0299723
CYP24A1	1.01471	1	0.0204966	0	0.0147099	1.01025	0.0204966
UNC13D	1.11985	1.10542	0.173244	0.151615	0.01443	1.01005	0.173244
NTRK2	1.02657	1.01239	0.0371751	0.0172502	0.0141799	1.00988	0.0371751
RRAD	1.05063	1.03674	0.0714342	0.0515864	0.01389	1.00967	0.0714342
SERPINB1	1.04668	1.03385	0.0657705	0.0474808	0.01283	1.00893	0.0657705
SEPT6	4.32655	4.31458	18.0642	17.8984	0.01197	1.00833	18.0642
FAM174B	1.79051	1.77916	1.45937	1.43226	0.01135	1.0079	1.45937
SLC35F3	1.06292	1.05212	0.0891556	0.0735746	0.0108	1.00751	0.0891556
BMP4	1.03761	1.02725	0.0528242	0.0381356	0.01036	1.00721	0.0528242
ACVRL1	1.09577	1.08572	0.137271	0.122434	0.0100501	1.00699	0.137271
NNMT	1.01002	1	0.013939	0	0.01002	1.00697	0.013939
STAP2	1.35564	1.34584	0.559106	0.541781	0.00980008	1.00682	0.559106
CHST7	1.279	1.2695	0.426707	0.41078	0.00950003	1.00661	0.426707
TMEM108	2.41626	2.40676	3.33785	3.30282	0.00950003	1.00661	3.33785
PTPRR	1.24127	1.23179	0.364065	0.348582	0.00948	1.00659	0.364065
RAC2	1.08989	1.08137	0.128578	0.116045	0.00852001	1.00592	0.128578
CRYM	1.03074	1.02226	0.043072	0.0310981	0.00848007	1.0059	0.043072
SYTL5	1.03009	1.02179	0.0421516	0.0304367	0.00829995	1.00577	0.0421516
DKK2	1.04681	1.03874	0.0659567	0.0544327	0.00806999	1.00561	0.0659567
CRLF1	1.02889	1.02092	0.0404538	0.0292126	0.00796998	1.00554	0.0404538
ICAM1	1.0079	1	0.0109818	0	0.0079	1.00549	0.0109818
ASPH	2.51233	2.50468	3.70541	3.67523	0.00765014	1.00532	3.70541
TUB	4.45248	4.44522	19.8942	19.7843	0.00725985	1.00504	19.8942
ZBED5	2.94181	2.93476	5.68375	5.64629	0.0070498	1.0049	5.68375
TNFRSF9	1.02548	1.01844	0.0356366	0.0257273	0.00704002	1.00489	0.0356366
HIST1H1E	10.1968	10.1898	1171.66	1165.98	0.00699997	1.00486	1171.66
PROKR2	1.0252	1.01824	0.0352415	0.0254465	0.00696003	1.00484	0.0352415
HTR3B	1.02515	1.0182	0.0351709	0.0253904	0.0069499	1.00483	0.0351709
ANGPTL4	1.02346	1.01698	0.0327884	0.0236784	0.00647998	1.0045	0.0327884
SOCS3	1.10375	1.09759	0.149126	0.139969	0.00616002	1.00428	0.149126
TLR4	1.02217	1.01604	0.0309714	0.0223602	0.00612998	1.00426	0.0309714
MAGEA9	1.05947	1.05378	0.0841658	0.0759619	0.0056901	1.00395	0.0841658
CD69	1.02058	1.01489	0.0287345	0.0207488	0.0056901	1.00395	0.0287345
EVA1A	1.15216	1.14676	0.222464	0.214161	0.00540006	1.00375	0.222464
TMEM229A	1.21354	1.20852	0.31906	0.311004	0.0050199	1.00349	0.31906
RNF14	3.13375	3.12882	6.77713	6.74719	0.00493002	1.00342	6.77713
PAPPA	1.01765	1.01276	0.0246184	0.0177676	0.00488997	1.0034	0.0246184
TNFSF9	1.01761	1.01273	0.0245622	0.0177256	0.00487995	1.00339	0.0245622
CA9	1.01747	1.01264	0.0243658	0.0175997	0.00483	1.00335	0.0243658
VTN	1.04759	1.04302	0.067074	0.0605365	0.00457001	1.00317	0.067074
INHBA	1.07592	1.07137	0.108066	0.101428	0.00454998	1.00316	0.108066
CFI	1.01559	1.01127	0.0217295	0.0156848	0.00431991	1.003	0.0217295
C14orf23	1.04447	1.0402	0.0626084	0.0565127	0.00426996	1.00296	0.0626084
RBMY1B	1.0152	1.01099	0.0211831	0.0152936	0.00421	1.00292	0.0211831
MYO1E	1.27727	1.27313	0.423799	0.416854	0.0041399	1.00287	0.423799
ROR2	2.21539	2.21142	2.64407	2.63131	0.00396991	1.00276	2.64407
SCARA5	1.01318	1.00953	0.0183551	0.013255	0.00365007	1.00253	0.0183551
C6orf141	1.03639	1.03289	0.0510888	0.0461189	0.00349998	1.00243	0.0510888
RPS5	8.31858	8.31508	317.258	316.485	0.00349998	1.00243	317.258
GPNMB	1.00982	1.0071	0.0136598	0.00986693	0.00272	1.00189	0.0136598
MALL	1.00924	1.00668	0.0128505	0.00928194	0.00256002	1.00178	0.0128505
PXK	2.57577	2.57341	3.96189	3.95215	0.00235987	1.00164	3.96189
BHLHE41	1.00742	1.00536	0.0103127	0.00744437	0.00205994	1.00143	0.0103127
PPFIBP1	2.20539	2.20337	2.61199	2.60554	0.00201988	1.0014	2.61199
MAFK	1.26951	1.26823	0.410797	0.408659	0.00128007	1.00089	0.410797
PRKAR2B	3.17035	3.1692	7.00265	6.99548	0.00115013	1.0008	7.00265
SQRDL	1.02824	1.0272	0.0395346	0.0380649	0.00103998	1.00072	0.0395346
TNFSF4	1.11449	1.11369	0.165185	0.163984	0.000800014	1.00055	0.165185
MAGEB3	1	1	0	0	0	1	0
RP11-838N2.5	1	1	0	0	0	1	0
RP11-107I14.2	1	1	0	0	0	1	0
RP11-124O11.2	1	1	0	0	0	1	0
CTD-2124B20.3	1	1	0	0	0	1	0
RP11-567G11.1	1	1	0	0	0	1	0
KRT7	1	1	0	0	0	1	0
RARRES3	1	1	0	0	0	1	0
C7orf69	1	1	0	0	0	1	0
IGFBP7	1	1	0	0	0	1	0
GRP	1	1	0	0	0	1	0
CALCA	1	1	0	0	0	1	0
AL450992.2	1	1	0	0	0	1	0
EHF	1	1	0	0	0	1	0
ALDH1A1	1	1	0	0	0	1	0
CPA4	1	1	0	0	0	1	0
RP11-459O1.2	1	1	0	0	0	1	0
BST2	1	1	0	0	0	1	0
RP11-284G10.1	1	1	0	0	0	1	0
MT1A	1	1	0	0	0	1	0
HBE1	1	1	0	0	0	1	0
CLDN1	1	1	0	0	0	1	0
RP11-865I6.2	1	1	0	0	0	1	0
GAGE12J	1	1	0	0	0	1	0
MIR31HG	1	1	0	0	0	1	0
GS1-600G8.5	1	1	0	0	0	1	0
AKR1B10	1	1	0	0	0	1	0
CREB3L3	1	1	0	0	0	1	0
C8orf4	1	1	0	0	0	1	0
TAC1	1	1	0	0	0	1	0
EMCN	1	1	0	0	0	1	0
MAOB	1	1	0	0	0	1	0
CTD-2144E22.8	1	1	0	0	0	1	0
RP11-818F20.5	1	1	0	0	0	1	0
RP11-946L20.2	1	1	0	0	0	1	0
AP001065.15	1	1	0	0	0	1	0
NLRP4	1	1	0	0	0	1	0
VTRNA2-1	1	1	0	0	0	1	0
RHOXF2	1	1	0	0	0	1	0
RP11-554I8.2	1	1	0	0	0	1	0
RHOXF2B	1	1	0	0	0	1	0
RP11-382F24.2	1	1	0	0	0	1	0
PNMA5	1	1	0	0	0	1	0
RP11-490M8.1	1	1	0	0	0	1	0
H2AFB1	1	1	0	0	0	1	0
MAGEA8	1	1	0	0	0	1	0
RP5-1030M6.3	1	1	0	0	0	1	0
ST8SIA6-AS1	1	1	0	0	0	1	0
HOXC13	1	1	0	0	0	1	0
AREG	1	1	0	0	0	1	0
RP11-489N22.3	1	1	0	0	0	1	0
RP11-324E6.9	1	1	0	0	0	1	0
LINC01082	1	1	0	0	0	1	0
RP11-244B22.11	1	1	0	0	0	1	0
AC006481.1	1	1	0	0	0	1	0
HLA-DOA	1	1	0	0	0	1	0
CNBD1	1	1	0	0	0	1	0
CT45A2	1	1	0	0	0	1	0
APBB1IP	1	1	0	0	0	1	0
OSTN	1	1	0	0	0	1	0
VCX3A	1	1	0	0	0	1	0
AC016722.3	1	1	0	0	0	1	0
RP11-863P13.3	1	1	0	0	0	1	0
CT45A4	1	1	0	0	0	1	0
CASP1	1	1	0	0	0	1	0
AGRP	1	1	0	0	0	1	0
RP1-90J20.8	1	1	0	0	0	1	0
SPANXC	1	1	0	0	0	1	0
CST1	1	1	0	0	0	1	0
SERPINB2	1	1	0	0	0	1	0
SPANXD	1	1	0	0	0	1	0
DEFB103B	1	1	0	0	0	1	0
PI3	1	1	0	0	0	1	0
DEFB103A	1	1	0	0	0	1	0
COMP	1	1	0	0	0	1	0
SERPINB4	1	1	0	0	0	1	0
GPHA2	1	1	0	0	0	1	0
CCL20	1	1	0	0	0	1	0
SPANXA2	1	1	0	0	0	1	0
SPANXA1	1	1	0	0	0	1	0
SERPINB3	1	1	0	0	0	1	0
IL32	1	1	0	0	0	1	0
THBD	1	1	0	0	0	1	0
TKTL1	1	1	0	0	0	1	0
PRKCDBP	1	1	0	0	0	1	0
SSX3	1	1	0	0	0	1	0
RP11-1E6.1	1	1	0	0	0	1	0
AC011625.1	1	1	0	0	0	1	0
RP11-94B19.7	1	1	0	0	0	1	0
STEAP1	1	1	0	0	0	1	0
GAGE2A	1	1	0	0	0	1	0
RP11-402P6.9	1	1	0	0	0	1	0
RP11-395B7.4	1	1	0	0	0	1	0
GAGE12H	1	1	0	0	0	1	0
GAGE12I	1	1	0	0	0	1	0
RP11-108M9.4	1	1	0	0	0	1	0
H2AFB2	1	1	0	0	0	1	0
KCTD16	1.13704	1.13711	0.199293	0.1994	-6.99759e-05	0.999951	0.199293
SAMD9	1.02126	1.02149	0.0296909	0.0300144	-0.000229955	0.999841	0.0296909
ZNF503-AS1	1.04418	1.04465	0.062194	0.0628658	-0.000469923	0.999674	0.062194
TMEM200B	1.05458	1.05515	0.0771134	0.0779343	-0.000570059	0.999605	0.0771134
HLA-B	1.01936	1.02096	0.0270195	0.0292688	-0.00160003	0.998892	0.0270195
C16orf52	2.20763	2.20959	2.61916	2.62544	-0.00196004	0.998642	2.61916
AC017048.4	1.19604	1.19803	0.291099	0.294262	-0.00198996	0.998622	0.291099
KRT19	1.02492	1.02697	0.0348465	0.0377401	-0.00205004	0.99858	0.0348465
NID2	1.00476	1.00687	0.0066097	0.0095466	-0.00211	0.998539	0.0066097
KIF18B	3.81401	3.81639	12.0647	12.088	-0.00238013	0.998352	12.0647
C3	1	1.00254	0	0.00352428	-0.00253999	0.998241	0
RP11-475N22.4	1.08731	1.08998	0.124775	0.128711	-0.00267005	0.998151	0.124775
ABCC3	1.00609	1.00879	0.00846044	0.0122227	-0.00269997	0.99813	0.00846044
LRAT	1	1.0028	0	0.00388538	-0.00279999	0.998061	0
IGF2BP2	2.15922	2.16222	2.46673	2.47603	-0.00300002	0.997923	2.46673
PHOX2B	7.09202	7.09506	134.43	134.718	-0.00303984	0.997895	134.43
RP11-558F24.4	1.68416	1.68724	1.21353	1.2204	-0.00308001	0.997867	1.21353
CFB	1	1.00311	0	0.0043161	-0.00311005	0.997847	0
COL22A1	1.05517	1.05836	0.0779631	0.0825628	-0.00318992	0.997791	0.0779631
ESPL1	3.38741	3.3911	8.46434	8.49114	-0.00369	0.997446	8.46434
C10orf54	1	1.00413	0	0.00573361	-0.00413001	0.997141	0
PASD1	1	1.00478	0	0.00663755	-0.00478005	0.996692	0
VCAM1	1.00485	1.01047	0.00673488	0.0145673	-0.00562	0.996112	0.00673488
TRIM22	1.00487	1.01052	0.00676274	0.0146371	-0.00564992	0.996091	0.00676274
RCAN2	1	1.00571	0	0.00793143	-0.00571001	0.99605	0
FAM210B	2.41201	2.41774	3.32215	3.34333	-0.00573015	0.996036	3.32215
TMEM215	1	1.00591	0	0.00820986	-0.00591004	0.995912	0
LINC01050	1.07526	1.08133	0.107102	0.115986	-0.0060699	0.995802	0.107102
KRT8	1.02327	1.02934	0.0325207	0.0410903	-0.00607002	0.995801	0.0325207
ADAM12	1.15243	1.15863	0.22288	0.232453	-0.00619996	0.995712	0.22288
HMGCR	4.86826	4.87462	27.2074	27.3364	-0.00636005	0.995601	27.2074
SDPR	1	1.00655	0	0.00910081	-0.00654995	0.99547	0
MBP	1.00472	1.01134	0.00655399	0.0157826	-0.00662005	0.995422	0.00655399
FOXM1	4.59963	4.60627	22.2452	22.3571	-0.00663996	0.995408	22.2452
SRCRB4D	1.1294	1.13622	0.187677	0.198044	-0.00681996	0.995284	0.187677
IL1B	1	1.00683	0	0.00949081	-0.00682998	0.995277	0
C1S	1.00916	1.01649	0.0127389	0.0229911	-0.00732994	0.994932	0.0127389
SAGE1	1	1.00734	0	0.0102013	-0.00733995	0.994925	0
IL18	1	1.00804	0	0.0111769	-0.00803995	0.994443	0
CD74	1.01832	1.02639	0.0255588	0.0369209	-0.00806999	0.994422	0.0255588
NELL2	5.37455	5.38271	39.4859	39.7212	-0.00816011	0.99436	39.4859
F2RL1	1.01971	1.02838	0.0275113	0.0397326	-0.00867009	0.994008	0.0275113
S100A10	1.10986	1.11862	0.158247	0.171392	-0.00876009	0.993946	0.158247
ARMC4	1	1.00885	0	0.0123064	-0.00884998	0.993884	0
FAP	1	1.00905	0	0.0125854	-0.00905001	0.993747	0
TMEM119	1.46764	1.47674	0.765691	0.783191	-0.00909996	0.993712	0.765691
HTATIP2	1.02084	1.03	0.0291001	0.0420242	-0.00915992	0.993671	0.0291001
TAP1	1	1.00923	0	0.0128365	-0.00923002	0.993623	0
MICA	1.02103	1.03027	0.0293672	0.0424064	-0.00924003	0.993616	0.0293672
CMTM6	3.15349	3.16318	6.89806	6.95802	-0.00969005	0.993306	6.89806
NTNG2	1.02259	1.03251	0.0315629	0.0455801	-0.00992	0.993148	0.0315629
ITGA5	1.00387	1.01392	0.00537218	0.0193905	-0.0100499	0.993058	0.00537218
LPIN3	1.43048	1.44067	0.695364	0.714469	-0.01019	0.992962	0.695364
SNCG	1.02335	1.0336	0.0326333	0.0471261	-0.01025	0.99292	0.0326333
HENMT1	1.024	1.03453	0.0335494	0.0484463	-0.01053	0.992728	0.0335494
TMEM173	1	1.01097	0	0.0152656	-0.01097	0.992425	0
WISP1	1	1.01099	0	0.0152936	-0.01099	0.992411	0
CASP4	1	1.01164	0	0.0162017	-0.01164	0.991964	0
TNFRSF12A	1.35081	1.36312	0.550553	0.572409	-0.0123099	0.991504	0.550553
CALB2	1	1.01242	0	0.0172922	-0.0124201	0.991428	0
AREGB	1	1.01281	0	0.0178375	-0.01281	0.99116	0
POPDC2	1.45015	1.46316	0.732365	0.757116	-0.01301	0.991023	0.732365
POU3F3	1.01179	1.02541	0.0164114	0.0355379	-0.01362	0.990604	0.0164114
PSMB9	1	1.01373	0	0.0191248	-0.01373	0.990528	0
KYNU	1	1.01374	0	0.0191386	-0.0137399	0.990521	0
RP11-51M18.1	1	1.01387	0	0.0193206	-0.01387	0.990432	0
EPAS1	1.01202	1.02591	0.0167329	0.0362434	-0.01389	0.990418	0.0167329
CNGB1	1.04781	1.06183	0.0673891	0.0875779	-0.0140201	0.990329	0.0673891
OSMR	1.04035	1.05507	0.0567265	0.0778191	-0.0147201	0.989849	0.0567265
RASGRF1	1.02347	1.03854	0.0328025	0.0541478	-0.01507	0.989609	0.0328025
CT45A3	1	1.01534	0	0.0213792	-0.01534	0.989423	0
PTGER2	1.09197	1.10733	0.131649	0.154465	-0.01536	0.98941	0.131649
DNAH5	1.00888	1.02424	0.0123483	0.0338877	-0.01536	0.98941	0.0123483
GPRC5A	1.07456	1.09005	0.10608	0.128814	-0.0154899	0.989321	0.10608
PTGES	1.50442	1.51998	0.837106	0.867871	-0.0155599	0.989273	0.837106
NDN	1.06096	1.0766	0.0863194	0.10906	-0.0156399	0.989218	0.0863194
PHPT1	4.07638	4.09224	14.8699	15.0564	-0.0158601	0.989067	14.8699
CSGALNACT1	1	1.01602	0	0.0223323	-0.0160201	0.988957	0
MECOM	1	1.01621	0	0.0225985	-0.01621	0.988827	0
FOXG1	1	1.01631	0	0.0227387	-0.01631	0.988758	0
SLC14A1	1	1.01653	0	0.0230473	-0.01653	0.988608	0
ALDH1A3	1.7488	1.76551	1.36079	1.39994	-0.0167099	0.988484	1.36079
HLA-DRB5	1	1.01673	0	0.0233276	-0.01673	0.988471	0
FGFBP2	1	1.01686	0	0.02351	-0.01686	0.988382	0
TGFBR2	1.0186	1.0356	0.025952	0.049966	-0.017	0.988286	0.025952
GPR22	1.07771	1.09481	0.110683	0.13585	-0.0171	0.988217	0.110683
C5orf46	1	1.0171	0	0.0238466	-0.0171	0.988217	0
THBS2	1.00915	1.02627	0.0127249	0.0367516	-0.01712	0.988203	0.0127249
COL4A6	1.00318	1.02052	0.00441332	0.02865	-0.0173399	0.988053	0.00441332
DCBLD1	1.31924	1.33669	0.495346	0.525712	-0.01745	0.987977	0.495346
HSPB8	1.04051	1.05814	0.0569548	0.0822453	-0.01763	0.987854	0.0569548
MSX1	1.04096	1.05877	0.0575963	0.0831546	-0.01781	0.987731	0.0575963
GDF15	1.17217	1.19004	0.253504	0.281591	-0.0178699	0.98769	0.253504
RP11-81H3.2	1.06135	1.07924	0.0868834	0.112923	-0.01789	0.987676	0.0868834
OASL	1	1.01803	0	0.0251518	-0.01803	0.98758	0
RNF128	1	1.01841	0	0.0256852	-0.01841	0.98732	0
F2RL2	1	1.01843	0	0.0257133	-0.01843	0.987307	0
IL8	1	1.01852	0	0.0258397	-0.01852	0.987245	0
TRPV2	1	1.01853	0	0.0258537	-0.01853	0.987238	0
CLEC14A	1	1.01858	0	0.0259239	-0.01858	0.987204	0
SNHG6	6.3568	6.37564	79.9573	81.0346	-0.0188398	0.987026	79.9573
PLCE1	1.14742	1.16637	0.215174	0.244463	-0.01895	0.986951	0.215174
TMBIM1	1.00575	1.02473	0.00798702	0.0345785	-0.01898	0.98693	0.00798702
SPATA22	1.01023	1.02934	0.0142321	0.0410903	-0.0191101	0.986841	0.0142321
DAZ3	1.01666	1.03586	0.0232295	0.0503354	-0.0192	0.98678	0.0232295
LAMA4	1.11687	1.1362	0.168759	0.198013	-0.0193299	0.986691	0.168759
ZFP57	1	1.01976	0	0.0275817	-0.01976	0.986397	0
DPYSL3	3.83667	3.8565	12.2874	12.4851	-0.01983	0.986349	12.2874
MOXD1	1	1.01988	0	0.0277504	-0.0198801	0.986315	0
ENPP1	1.24964	1.26961	0.377821	0.410964	-0.0199701	0.986253	0.377821
MDFIC	1	1.02004	0	0.0279752	-0.02004	0.986205	0
SLIT2	1.37149	1.39178	0.587376	0.624022	-0.02029	0.986034	0.587376
LTK	1.03326	1.05365	0.0466437	0.0757749	-0.02039	0.985966	0.0466437
MAEL	1	1.02075	0	0.0289735	-0.02075	0.98572	0
PLA2G7	1	1.02077	0	0.0290015	-0.02077	0.985707	0
GABRA2	1.04403	1.06487	0.0619794	0.0919814	-0.02084	0.985659	0.0619794
CBLN4	1	1.02088	0	0.0291563	-0.02088	0.985631	0
AIM2	1	1.02095	0	0.0292547	-0.02095	0.985584	0
PSMB8	1	1.02098	0	0.029297	-0.02098	0.985563	0
IL24	1	1.02126	0	0.0296909	-0.02126	0.985372	0
LAMC1	3.34656	3.36827	8.1722	8.32643	-0.0217099	0.985064	8.1722
LINC00973	1	1.02187	0	0.0305492	-0.02187	0.984955	0
LINC00704	1	1.02191	0	0.0306055	-0.02191	0.984928	0
S100A3	1	1.02203	0	0.0307744	-0.02203	0.984846	0
KCNAB1	1.03616	1.05829	0.0507619	0.0824618	-0.02213	0.984778	0.0507619
TNFRSF11B	1	1.02232	0	0.0311827	-0.02232	0.984648	0
MT1M	1	1.02233	0	0.0311968	-0.02233	0.984641	0
SLC5A7	1.03369	1.05631	0.0472538	0.0796058	-0.0226201	0.984443	0.0472538
PRRX1	1	1.02295	0	0.0320699	-0.0229501	0.984218	0
GFPT2	1.64332	1.66635	1.12384	1.17411	-0.02303	0.984164	1.12384
MX2	1.00897	1.03213	0.0124738	0.0450413	-0.02316	0.984075	0.0124738
NKX2-6	1	1.02321	0	0.0324362	-0.02321	0.984041	0
COL8A1	1.00312	1.02679	0.00432984	0.0374858	-0.0236701	0.983727	0.00432984
TNFRSF10D	1	1.02377	0	0.0332251	-0.02377	0.983659	0
LIX1	1.1231	1.1469	0.178145	0.214376	-0.0238	0.983638	0.178145
CLEC2B	1	1.02391	0	0.0334226	-0.02391	0.983563	0
TPTE	1.02085	1.04478	0.029114	0.0630518	-0.0239301	0.98355	0.029114
ARHGAP11A	3.44311	3.46729	8.87626	9.06008	-0.0241799	0.983379	8.87626
AGPAT9	1	1.02424	0	0.0338877	-0.02424	0.983338	0
RAPGEF4	1.45292	1.47725	0.737616	0.784175	-0.02433	0.983277	0.737616
CDC42EP1	1	1.0245	0	0.0342543	-0.0245	0.983161	0
FOXF1	1	1.02455	0	0.0343247	-0.02455	0.983127	0
MSRB3	1.01513	1.03971	0.0210851	0.0558144	-0.02458	0.983107	0.0210851
HSPA12A	2.892	2.91673	5.42299	5.55133	-0.02473	0.983005	5.42299
ZNF812	1.01333	1.03817	0.0185649	0.053621	-0.02484	0.98293	0.0185649
CARD16	1	1.0249	0	0.0348183	-0.0249	0.982889	0
CORIN	1.07651	1.10142	0.108928	0.145658	-0.0249101	0.982882	0.108928
PYCARD	1	1.0253	0	0.0353826	-0.0253	0.982616	0
RP11-1L12.3	1.0222	1.04767	0.0310137	0.0671886	-0.02547	0.9825	0.0310137
PHYHIPL	2.99021	3.01574	5.9459	6.08776	-0.0255299	0.98246	5.9459
LRRTM4	1.00542	1.03101	0.0075278	0.0434544	-0.0255901	0.982419	0.0075278
C1QTNF1-AS1	1.05953	1.0852	0.0842524	0.12167	-0.0256699	0.982364	0.0842524
ZNF560	1.30658	1.33231	0.473545	0.518055	-0.02573	0.982323	0.473545
DAZ2	1.04867	1.07463	0.068622	0.106182	-0.02596	0.982167	0.068622
RPL10L	1	1.02603	0	0.0364127	-0.0260299	0.982119	0
XAGE1E	1.10567	1.13228	0.151988	0.192049	-0.02661	0.981724	0.151988
TNFAIP6	1	1.02663	0	0.0372599	-0.02663	0.981711	0
PRPH	3.22287	3.24992	7.33642	7.51313	-0.0270498	0.981425	7.33642
SSX2B	1	1.02727	0	0.0381637	-0.02727	0.981275	0
LINC00707	1	1.02736	0	0.0382909	-0.02736	0.981214	0
PTRF	1.12481	1.15225	0.180728	0.222603	-0.0274401	0.98116	0.180728
HSD17B7	2.41026	2.4383	3.3157	3.42003	-0.0280399	0.980752	3.3157
KIF4A	3.55127	3.57973	9.723	9.95656	-0.02846	0.980466	9.723
RP11-734I18.1	1	1.02859	0	0.0400294	-0.02859	0.980378	0
KPNA2	7.44853	7.47727	172.675	176.19	-0.0287399	0.980276	172.675
TMEM207	1	1.02898	0	0.0405811	-0.02898	0.980113	0
SLC30A8	1	1.02902	0	0.0406375	-0.02902	0.980086	0
ADAD1	1.03227	1.0615	0.0452397	0.0871003	-0.02923	0.979943	0.0452397
EDIL3	1	1.02925	0	0.040963	-0.02925	0.97993	0
SNX10	1.1233	1.15271	0.178447	0.223311	-0.02941	0.979821	0.178447
PTK7	4.76892	4.79846	25.2639	25.8279	-0.0295401	0.979733	25.2639
CDCP1	1.009	1.03857	0.0125156	0.0541906	-0.0295701	0.979712	0.0125156
RP11-129M6.1	1	1.03014	0	0.0422225	-0.03014	0.979325	0
ITGA11	1.01029	1.04044	0.014316	0.0568548	-0.0301499	0.979319	0.014316
CT45A6	1	1.03016	0	0.0422507	-0.03016	0.979312	0
CT45A5	1	1.03016	0	0.0422507	-0.03016	0.979312	0
CT45A1	1	1.03016	0	0.0422507	-0.03016	0.979312	0
IRAK2	1.30979	1.33999	0.479055	0.531496	-0.0302	0.979285	0.479055
NOTCH2	1.03623	1.06656	0.0508614	0.0944334	-0.0303301	0.979196	0.0508614
RP11-34C15.2	1	1.03035	0	0.0425197	-0.03035	0.979183	0
ABTB2	1.14585	1.17631	0.212765	0.25998	-0.03046	0.979108	0.212765
BIRC3	1	1.03082	0	0.0431852	-0.03082	0.978864	0
S1PR1	1.26157	1.29261	0.397565	0.449708	-0.0310401	0.978714	0.397565
ADAMTS3	1.01331	1.04437	0.0185369	0.0624656	-0.0310601	0.978701	0.0185369
RACGAP1	5.13361	5.16468	33.1051	33.8694	-0.0310702	0.978694	33.1051
RASGRF2	1.22085	1.25196	0.33084	0.381648	-0.03111	0.978667	0.33084
LMX1B	1	1.03113	0	0.0436242	-0.03113	0.978653	0
TSPAN8	1.03455	1.06579	0.0484745	0.0933159	-0.0312401	0.978579	0.0484745
VWA5A	1.00458	1.03596	0.00635935	0.0504776	-0.0313799	0.978484	0.00635935
CAV2	1	1.03157	0	0.0442476	-0.03157	0.978355	0
MAGEC2	1	1.03159	0	0.044276	-0.03159	0.978341	0
HPCAL4	1.02398	1.05566	0.0335212	0.0786689	-0.03168	0.97828	0.0335212
PTPRH	1.05308	1.08526	0.0749549	0.121758	-0.0321801	0.977941	0.0749549
S100A4	1.33122	1.36364	0.516154	0.573336	-0.0324199	0.977779	0.516154
HMGA2	1	1.03255	0	0.0456367	-0.03255	0.977691	0
NAV3	1.01571	1.04859	0.0218977	0.0685071	-0.0328799	0.977467	0.0218977
FOSL1	1	1.03331	0	0.0467148	-0.0333101	0.977176	0
COL5A2	1.13688	1.17023	0.199049	0.250476	-0.03335	0.977149	0.199049
HTR2B	1.01301	1.04643	0.0181173	0.0654126	-0.03342	0.977101	0.0181173
RP3-410C9.2	1	1.03347	0	0.0469417	-0.03347	0.977067	0
PLCXD3	1.05972	1.09322	0.084527	0.133497	-0.0335	0.977047	0.084527
ELAVL4	4.59679	4.63055	22.1976	22.7705	-0.0337601	0.976871	22.1976
FENDRR	1	1.03396	0	0.047637	-0.03396	0.976736	0
TRIML2	1	1.03434	0	0.0481765	-0.03434	0.976478	0
RIMS4	2.95193	2.98666	5.73784	5.92637	-0.03473	0.976214	5.73784
SPG20	3.61871	3.65373	10.284	10.5858	-0.0350199	0.976018	10.284
TRHDE-AS1	1.0493	1.08438	0.0695254	0.120464	-0.0350801	0.975978	0.0695254
ESM1	1.01085	1.04643	0.0150979	0.0654126	-0.03558	0.975639	0.0150979
PTMA	8.78096	8.81743	437.878	449.139	-0.0364695	0.975038	437.878
MME	1.00918	1.0458	0.0127667	0.0645108	-0.03662	0.974936	0.0127667
LAMA2	1.00292	1.0396	0.00405212	0.0556576	-0.03668	0.974896	0.00405212
KCNH1	3.73782	3.77479	11.3412	11.6875	-0.0369701	0.9747	11.3412
RP11-116D17.3	1	1.03733	0	0.0524257	-0.03733	0.974457	0
LATS2	1.63517	1.67258	1.10624	1.18784	-0.03741	0.974403	1.10624
BMP7	1.01616	1.05376	0.0225285	0.0759332	-0.0376	0.974274	0.0225285
EGLN3	1.2077	1.2457	0.309691	0.371336	-0.038	0.974004	0.309691
EPHB4	1.01367	1.05194	0.0190407	0.0733159	-0.03827	0.973822	0.0190407
COL4A2	3.67369	3.71205	10.7612	11.105	-0.0383599	0.973761	10.7612
RP11-60L3.1	1.05039	1.08971	0.0710897	0.128312	-0.03932	0.973114	0.0710897
CAMK2N2	3.12482	3.16484	6.72297	6.96833	-0.04002	0.972641	6.72297
H2AFB3	1	1.04043	0	0.0568405	-0.0404299	0.972365	0
RGAG4	1.02426	1.06478	0.0339159	0.0918509	-0.04052	0.972304	0.0339159
MLPH	1.0039	1.04444	0.00541393	0.0625656	-0.04054	0.972291	0.00541393
PCDHB5	1.14418	1.18472	0.210205	0.273193	-0.04054	0.972291	0.210205
TMEM156	1	1.04078	0	0.0573396	-0.0407799	0.972129	0
CD70	1	1.04092	0	0.0575393	-0.04092	0.972035	0
MFAP2	1.37869	1.41974	0.600321	0.675373	-0.04105	0.971947	0.600321
IFITM2	1.02229	1.06345	0.0311404	0.0899233	-0.04116	0.971873	0.0311404
ANXA1	1	1.04123	0	0.0579814	-0.04123	0.971826	0
CSAG2	1.03674	1.07842	0.0515864	0.111722	-0.0416801	0.971523	0.0515864
PTER	1	1.04185	0	0.0588661	-0.04185	0.971409	0
FXYD5	1	1.04188	0	0.0589089	-0.04188	0.971388	0
MYOF	1	1.04191	0	0.0589518	-0.0419101	0.971368	0
RP11-548L20.1	1	1.04224	0	0.0594228	-0.04224	0.971146	0
MATN2	1.06253	1.10486	0.0885911	0.15078	-0.0423299	0.971085	0.0885911
EDNRA	1.14536	1.18797	0.212013	0.278319	-0.04261	0.970897	0.212013
RARRES1	1.01307	1.05578	0.0182012	0.0788419	-0.0427101	0.97083	0.0182012
IGSF11	1.19642	1.23943	0.291703	0.361052	-0.04301	0.970628	0.291703
ENKUR	1.02348	1.0668	0.0328166	0.0947818	-0.0433199	0.970419	0.0328166
CNTN1	2.78125	2.82476	4.87448	5.08496	-0.04351	0.970291	4.87448
DCN	1	1.0439	0	0.0617937	-0.0439	0.970029	0
SPP1	1.06277	1.10709	0.0889385	0.154107	-0.04432	0.969747	0.0889385
CA3	1	1.04516	0	0.0635953	-0.0451601	0.969182	0
EPHA2	1.28128	1.32693	0.430545	0.508683	-0.04565	0.968853	0.430545
IL6ST	2.65956	2.70532	4.3184	4.52202	-0.0457599	0.968779	4.3184
RP11-55K22.5	1.144	1.18998	0.209929	0.281496	-0.04598	0.968632	0.209929
GLIPR1	1	1.04655	0	0.0655844	-0.04655	0.968249	0
MYCN	9.25169	9.29843	607.588	627.661	-0.0467405	0.968121	607.588
HLA-E	1.09545	1.14236	0.136797	0.207418	-0.0469099	0.968007	0.136797
MICAL2	1.08124	1.12822	0.115854	0.185889	-0.0469799	0.967961	0.115854
PHKA2-AS1	1.06179	1.10968	0.08752	0.157978	-0.0478901	0.96735	0.08752
RMST	1.07744	1.12566	0.110288	0.182013	-0.0482199	0.967129	0.110288
PLK1	3.30617	3.35454	7.89137	8.22862	-0.0483701	0.967028	7.89137
PROS1	1.61242	1.66087	1.05764	1.16207	-0.04845	0.966975	1.05764
PDGFD	1.45633	1.50605	0.744094	0.840313	-0.04972	0.966124	0.744094
FAM129A	1	1.04977	0	0.0701998	-0.04977	0.96609	0
COLEC10	1	1.0499	0	0.0703864	-0.0499001	0.966003	0
MET	1	1.0503	0	0.0709604	-0.0503	0.965735	0
XIST	1.00588	1.05631	0.00816804	0.0796058	-0.0504301	0.965648	0.00816804
S100A16	1.03411	1.08469	0.0478499	0.12092	-0.05058	0.965548	0.0478499
CALCB	1.00744	1.05804	0.0103406	0.082101	-0.0506001	0.965535	0.0103406
HLA-DRB1	1	1.05083	0	0.0717214	-0.05083	0.965381	0
RAP1A	2.63448	2.68559	4.20951	4.43344	-0.05111	0.965193	4.20951
UTRN	1.16177	1.21301	0.237317	0.318208	-0.05124	0.965106	0.237317
BMPR1B	1.82676	1.87809	1.5474	1.67588	-0.05133	0.965046	1.5474
ADRA2A	1.00757	1.05904	0.0105219	0.0835446	-0.0514699	0.964953	0.0105219
ETS1	1.27611	1.3279	0.421851	0.51037	-0.05179	0.964739	0.421851
HS6ST3	1.03496	1.08677	0.0490569	0.12398	-0.05181	0.964725	0.0490569
ANGPT2	1.02998	1.08198	0.0419959	0.116939	-0.052	0.964598	0.0419959
SVIL	1.86159	1.91391	1.63408	1.76829	-0.05232	0.964384	1.63408
STEAP1B	1.18976	1.24363	0.281148	0.367936	-0.0538701	0.963349	0.281148
RBMY1A1	1	1.05414	0	0.07648	-0.05414	0.963168	0
SDC4	1.05511	1.10932	0.0778766	0.157439	-0.0542101	0.963122	0.0778766
TPBG	1.00891	1.06312	0.01239	0.0894453	-0.0542101	0.963122	0.01239
COL12A1	1.00235	1.05664	0.00326041	0.0800815	-0.0542901	0.963068	0.00326041
SERPINB7	1	1.05605	0	0.0792308	-0.0560499	0.961894	0
CHL1	1.22235	1.27898	0.333265	0.426674	-0.05663	0.961507	0.333265
PRSS23	1.02236	1.07914	0.031239	0.112776	-0.05678	0.961408	0.031239
IQGAP3	3.01409	3.07154	6.07851	6.4067	-0.0574501	0.960961	6.07851
AURKA	3.97821	4.03569	13.7602	14.4007	-0.0574799	0.960941	13.7602
DAZ4	1.05175	1.10984	0.0730429	0.158217	-0.0580901	0.960535	0.0730429
EREG	1	1.05813	0	0.0822309	-0.05813	0.960508	0
CPED1	1.00381	1.06195	0.00528883	0.0877514	-0.0581399	0.960502	0.00528883
FBP1	1.25841	1.31672	0.392319	0.490991	-0.05831	0.960388	0.392319
EMP1	1.02491	1.0837	0.0348324	0.119465	-0.05879	0.960069	0.0348324
CTHRC1	1.49822	1.55731	0.824939	0.943046	-0.05909	0.959869	0.824939
AP000688.8	1	1.05943	0	0.0841079	-0.05943	0.959643	0
CRIM1	1.00412	1.06403	0.00571968	0.0907637	-0.0599101	0.959324	0.00571968
LSS	3.88779	3.94798	12.8027	13.4334	-0.06019	0.959138	12.8027
AXL	1	1.06041	0	0.0855242	-0.06041	0.958992	0
PTPN14	1.01712	1.07808	0.0238747	0.111225	-0.0609601	0.958626	0.0238747
SH3RF3	1.1234	1.18524	0.178598	0.274012	-0.0618401	0.958041	0.178598
DDX3Y	3.77712	3.83901	11.7097	12.3106	-0.0618899	0.958008	11.7097
DLK1	1.65771	1.7207	1.15515	1.29596	-0.0629901	0.957278	1.15515
CYSLTR2	1.05649	1.11968	0.0798651	0.172988	-0.0631901	0.957145	0.0798651
ABCC2	1.21411	1.2776	0.319976	0.424353	-0.06349	0.956946	0.319976
TROAP	3.59288	3.65672	10.066	10.612	-0.0638399	0.956714	10.066
TMEM100	1.26671	1.33095	0.406122	0.515683	-0.06424	0.956449	0.406122
GPC3	1.77928	1.84415	1.43255	1.59041	-0.06487	0.956031	1.43255
SASH1	2.44012	2.50519	3.42687	3.67724	-0.0650699	0.955899	3.42687
PLAT	1.33497	1.40018	0.522702	0.639345	-0.06521	0.955806	0.522702
TWIST1	6.05567	6.12098	64.5179	67.5983	-0.06531	0.95574	64.5179
COL1A1	1.13136	1.19741	0.190652	0.293276	-0.0660499	0.95525	0.190652
PHLDA2	1.06021	1.12738	0.085235	0.184616	-0.06717	0.954509	0.085235
CDC25C	2.69637	2.76363	4.48169	4.79103	-0.06726	0.954449	4.48169
CSAG1	1.02664	1.09393	0.037274	0.134547	-0.0672899	0.954429	0.037274
ICAM2	1.00902	1.07637	0.0125435	0.108724	-0.06735	0.954389	0.0125435
DAZ1	1	1.0674	0	0.0956532	-0.0674	0.954356	0
MGAT4C	1.04924	1.11716	0.0694394	0.169195	-0.06792	0.954012	0.0694394
SSX1	1.34085	1.40952	0.533005	0.656488	-0.06867	0.953517	0.533005
LSMD1	4.1464	4.21526	15.7089	16.5746	-0.0688601	0.953391	15.7089
MMP14	1.17912	1.24805	0.264386	0.375202	-0.06893	0.953345	0.264386
DBH	1.25267	1.32173	0.38282	0.499657	-0.06906	0.953259	0.38282
TMEM123	4.28458	4.35365	17.4889	18.4446	-0.0690699	0.953252	17.4889
LRRC1	1.79878	1.86793	1.47926	1.65008	-0.0691501	0.953199	1.47926
CYSTM1	2.5598	2.62904	3.89626	4.18614	-0.0692401	0.95314	3.89626
FSTL1	3.00114	3.0705	6.00632	6.40064	-0.0693598	0.953061	6.00632
LINC00682	5.23191	5.30161	35.5804	37.4406	-0.0696998	0.952836	35.5804
HIGD2A	6.35848	6.42875	80.0528	84.1483	-0.0702701	0.95246	80.0528
MAGEB1	1.12067	1.19121	0.174479	0.283442	-0.0705401	0.952281	0.174479
PPP1R16B	2.32599	2.39877	3.0141	3.27353	-0.0727801	0.950804	3.0141
NFE2L3	1.97275	2.04612	1.92516	2.12994	-0.07337	0.950415	1.92516
ELL2	1.23845	1.31183	0.359449	0.482563	-0.07338	0.950409	0.359449
MMP1	1	1.07342	0	0.104416	-0.07342	0.950382	0
CYTH3	3.31673	3.39075	7.96403	8.4886	-0.0740199	0.949987	7.96403
NEFH	3.7188	3.79292	11.1665	11.8606	-0.07412	0.949921	11.1665
C4orf48	4.11423	4.18844	15.3184	16.2325	-0.0742097	0.949862	15.3184
TPX2	5.20355	5.27862	34.8489	36.8171	-0.0750699	0.949296	34.8489
MYO10	1.99325	2.06855	1.98133	2.19465	-0.0753001	0.949145	1.98133
WDR72	1.01702	1.09335	0.0237344	0.133689	-0.0763301	0.948467	0.0237344
CSF1	1.09944	1.17653	0.142715	0.260325	-0.07709	0.947968	0.142715
SELENBP1	1.93925	2.01654	1.83506	2.04612	-0.0772901	0.947836	1.83506
COLEC11	1.42863	1.50598	0.69191	0.840175	-0.07735	0.947797	0.69191
LAMB1	5.07328	5.15072	31.6674	33.5239	-0.0774403	0.947738	31.6674
PAPSS2	1.76578	1.84362	1.40058	1.58909	-0.07784	0.947475	1.40058
SERPINE1	1.00917	1.09015	0.0127529	0.128962	-0.0809799	0.945415	0.0127529
KNSTRN	4.02389	4.10488	14.2672	15.2065	-0.0809898	0.945409	14.2672
KRT18	1.02724	1.10833	0.0381215	0.155959	-0.08109	0.945343	0.0381215
FRMD3	1.30652	1.38901	0.473442	0.618989	-0.08249	0.944426	0.473442
FST	1	1.08322	0	0.11876	-0.08322	0.943948	0
IRX6	1.07571	1.15925	0.107759	0.233413	-0.08354	0.943739	0.107759
LOXL2	1.17422	1.2578	0.256708	0.391308	-0.08358	0.943713	0.256708
PRUNE2	1.53865	1.62323	0.905225	1.08064	-0.0845799	0.943059	0.905225
SMO	3.36956	3.45547	8.33567	8.96984	-0.0859101	0.94219	8.33567
QDPR	3.41064	3.4968	8.6342	9.28864	-0.0861599	0.942027	8.6342
GFRA3	1.04256	1.12918	0.0598796	0.187344	-0.08662	0.941726	0.0598796
CTGF	1	1.08789	0	0.125629	-0.08789	0.940898	0
MAGEA2B	1.01211	1.10165	0.0168587	0.146	-0.08954	0.939822	0.0168587
VRK2	1.93112	2.02107	1.81351	2.05885	-0.08995	0.939555	1.81351
FABP3	1.02833	1.11891	0.0396618	0.171828	-0.09058	0.939145	0.0396618
HIBADH	3.44852	3.53927	8.91712	9.6259	-0.09075	0.939034	8.91712
TRIL	1.40046	1.49131	0.639857	0.811441	-0.09085	0.938969	0.639857
RDH10	1.5143	1.60582	0.856602	1.04369	-0.09152	0.938533	0.856602
KIF20A	4.87884	4.97126	27.4223	29.3688	-0.0924201	0.937948	27.4223
IRF1	1.13295	1.22594	0.193067	0.339078	-0.09299	0.937578	0.193067
XAGE1C	1.04384	1.13783	0.061708	0.200498	-0.09399	0.936928	0.061708
AKAP13	2.30656	2.40063	2.94702	3.28034	-0.09407	0.936876	2.94702
PDLIM4	3.7644	3.85899	11.5893	12.5101	-0.0945899	0.936538	11.5893
MT2A	1	1.09472	0	0.135716	-0.09472	0.936454	0
MAGEA2	1.06942	1.1648	0.0985895	0.242021	-0.0953801	0.936026	0.0985895
KITLG	1.34861	1.44424	0.546667	0.721194	-0.0956299	0.935864	0.546667
PCDHGA11	1.12837	1.224	0.186116	0.335935	-0.0956299	0.935864	0.186116
FBN1	1.12765	1.22335	0.185025	0.334883	-0.0957	0.935818	0.185025
GPR50	1.08757	1.18339	0.125158	0.271098	-0.0958201	0.93574	0.125158
HLA-DRA	1	1.09608	0	0.13773	-0.0960799	0.935572	0
TFPI2	1.07517	1.17235	0.10697	0.253785	-0.09718	0.934859	0.10697
PERP	1.99373	2.09095	1.98265	2.26029	-0.0972201	0.934833	1.98265
LPAR1	3.58261	3.67991	9.98045	10.8163	-0.0973001	0.934781	9.98045
CASC9	1	1.09737	0	0.139643	-0.09737	0.934735	0
CD55	1.00681	1.10458	0.00946291	0.150363	-0.0977701	0.934476	0.00946291
TYRP1	1	1.09854	0	0.141379	-0.0985399	0.933978	0
KIFC1	5.05552	5.15452	31.2555	33.6176	-0.099	0.93368	31.2555
NPTX2	2.92083	3.02118	5.57282	6.11831	-0.10035	0.932807	5.57282
CAV1	1	1.1004	0	0.144141	-0.1004	0.932774	0
ADCYAP1	3.20134	3.30292	7.19813	7.86911	-0.10158	0.932012	7.19813
XAGE1B	1.04094	1.14261	0.0575679	0.207801	-0.10167	0.931954	0.0575679
TSTD1	1.04773	1.14962	0.0672745	0.218555	-0.10189	0.931811	0.0672745
PCP4	1.0263	1.12827	0.0367938	0.185965	-0.10197	0.93176	0.0367938
PCSK1	1.0274	1.12978	0.0383475	0.188254	-0.10238	0.931495	0.0383475
QPCT	1.02242	1.12492	0.0313235	0.180895	-0.1025	0.931418	0.0313235
CTC-490G23.2	1.09437	1.19715	0.135198	0.292863	-0.10278	0.931237	0.135198
PARD6A	2.45964	2.56314	3.50079	3.90993	-0.1035	0.930772	3.50079
SLC6A15	5.15322	5.2576	33.5856	36.2556	-0.10438	0.930205	33.5856
SYT1	5.2863	5.39087	37.0243	39.9579	-0.10457	0.930082	37.0243
YBX3	1.05352	1.15829	0.0755878	0.231927	-0.10477	0.929953	0.0755878
EPB41L5	2.83398	2.93928	5.13039	5.67028	-0.1053	0.929612	5.13039
PFKFB3	2.83786	2.94319	5.14959	5.6911	-0.10533	0.929592	5.14959
NSG2	2.04063	2.1465	2.11425	2.42752	-0.10587	0.929244	2.11425
AC106869.2	1.04272	1.14862	0.060108	0.217017	-0.1059	0.929225	0.060108
ATP6V0E1	4.47966	4.58587	20.3106	22.0151	-0.10621	0.929026	20.3106
SOX9	1.06563	1.17242	0.0930836	0.253895	-0.10679	0.928652	0.0930836
COL3A1	1.10392	1.21097	0.149379	0.314932	-0.10705	0.928485	0.149379
CCDC71L	2.36843	2.47557	3.16379	3.56187	-0.10714	0.928427	3.16379
NT5E	1.07136	1.17862	0.101413	0.263601	-0.10726	0.92835	0.101413
CCNB1	5.54159	5.64959	44.5784	48.1991	-0.108	0.927874	44.5784
TM4SF1	1.00798	1.11652	0.0110933	0.168233	-0.10854	0.927526	0.0110933
PELO	3.09441	3.20306	6.54103	7.2091	-0.10865	0.927456	6.54103
TMTC1	1.03174	1.14063	0.0444885	0.204773	-0.10889	0.927301	0.0444885
NT5C1A	1	1.11054	0	0.159265	-0.11054	0.926241	0
SLC44A5	3.2093	3.32128	7.24902	7.99551	-0.11198	0.925317	7.24902
PPAP2B	2.502	2.61462	3.6647	4.12462	-0.11262	0.924907	3.6647
MBNL2	3.98022	4.09295	13.7821	15.0648	-0.11273	0.924836	13.7821
STOM	1.23021	1.34374	0.346011	0.538084	-0.11353	0.924324	0.346011
KLHL13	2.90145	3.01559	5.47177	6.08692	-0.11414	0.923933	5.47177
MAGEA6	1.07671	1.1915	0.109221	0.283901	-0.11479	0.923517	0.109221
AC004540.4	1	1.11542	0	0.166581	-0.11542	0.923114	0
GAGE12G	1	1.11588	0	0.167272	-0.11588	0.922819	0
PTPRJ	1.3167	1.43318	0.490957	0.700413	-0.11648	0.922436	0.490957
MAGEA10	1.03024	1.14673	0.0423641	0.214115	-0.11649	0.922429	0.0423641
NMT2	2.39151	2.50807	3.24706	3.68859	-0.11656	0.922384	3.24706
HDAC9	1.06648	1.18311	0.0943173	0.270657	-0.11663	0.92234	0.0943173
CACNA2D3	1.03156	1.14873	0.0442334	0.217186	-0.11717	0.921994	0.0442334
EPHA7	1.20859	1.32676	0.311117	0.508387	-0.11817	0.921356	0.311117
ITGB5	1.0136	1.13187	0.0189427	0.191426	-0.11827	0.921292	0.0189427
NCAPH	4.23343	4.3526	16.81	18.4298	-0.11917	0.920717	16.81
UBE2C	6.14886	6.26874	68.9564	75.1043	-0.11988	0.920264	68.9564
KIF23	3.63366	3.75439	10.412	11.4953	-0.12073	0.919722	10.412
CDCA8	3.68323	3.80451	10.8458	11.9724	-0.12128	0.919371	10.8458
RASA3	1.71448	1.83612	1.28178	1.57048	-0.12164	0.919142	1.28178
RP11-147C23.1	1	1.1217	0	0.176032	-0.1217	0.919104	0
HIST1H2AA	1	1.12188	0	0.176304	-0.12188	0.918989	0
CLMN	1.59638	1.71866	1.02384	1.29131	-0.12228	0.918735	1.02384
CYP26A1	1.0465	1.16884	0.0655128	0.248309	-0.12234	0.918696	0.0655128
PAGE2	1	1.12288	0	0.177813	-0.12288	0.918353	0
LAMP5	1.12391	1.2474	0.179368	0.374132	-0.12349	0.917964	0.179368
CHRM1	1.21759	1.34109	0.325579	0.533426	-0.1235	0.917958	0.325579
ARHGEF28	1.14984	1.27363	0.218893	0.417691	-0.12379	0.917773	0.218893
NAPRT1	1.58714	1.71317	1.00453	1.2788	-0.12603	0.91635	1.00453
ARHGAP26	1.32898	1.45518	0.51225	0.741908	-0.1262	0.916242	0.51225
ADAM22	2.55904	2.68526	3.89315	4.43197	-0.12622	0.916229	3.89315
EGFL7	1.04524	1.17185	0.0637097	0.253004	-0.12661	0.915981	0.0637097
CCNB2	5.69969	5.82635	49.973	54.7422	-0.12666	0.915949	49.973
SERINC2	1.92167	2.04906	1.78861	2.13836	-0.12739	0.915486	1.78861
CDC20	4.10904	4.23684	15.2562	16.8545	-0.1278	0.915226	15.2562
PLS3	2.95299	3.08097	5.74352	6.46183	-0.12798	0.915112	5.74352
HMCN1	1.41817	1.54698	0.672463	0.922048	-0.12881	0.914586	0.672463
DUSP6	1.39166	1.52059	0.623804	0.869083	-0.12893	0.914509	0.623804
TMEM97	5.99511	6.12547	61.7834	67.8152	-0.13036	0.913603	61.7834
TMOD1	1.24012	1.37095	0.362182	0.586408	-0.13083	0.913306	0.362182
MAP3K1	2.15121	2.28206	2.442	2.86372	-0.13085	0.913293	2.442
RASL10B	3.76282	3.89444	11.5744	12.8711	-0.13162	0.912806	11.5744
LONRF2	1.20217	1.33394	0.300855	0.520902	-0.13177	0.912711	0.300855
RASSF8	2.21912	2.35116	2.65609	3.10234	-0.13204	0.91254	2.65609
TGFBI	1	1.13217	0	0.191882	-0.13217	0.912458	0
SQLE	5.21299	5.34576	35.0908	38.6662	-0.13277	0.912079	35.0908
DUSP23	1.03515	1.16949	0.0493268	0.249322	-0.13434	0.911087	0.0493268
MGST1	1.08264	1.21805	0.117908	0.326321	-0.13541	0.910411	0.117908
SEMA6D	2.85998	2.99609	5.26005	5.97835	-0.13611	0.90997	5.26005
GNG3	1.06508	1.20153	0.092286	0.299834	-0.13645	0.909755	0.092286
ACTN4	3.89469	4.03247	12.8737	14.3642	-0.13778	0.908917	12.8737
JAKMIP1	2.06062	2.19911	2.17166	2.59196	-0.13849	0.90847	2.17166
SHOX2	1.08899	1.22929	0.127251	0.344516	-0.1403	0.90733	0.127251
LUM	1.01939	1.15992	0.0270617	0.23445	-0.14053	0.907186	0.0270617
GALM	1.97285	2.11354	1.92543	2.32752	-0.14069	0.907085	1.92543
METTL7A	2.95067	3.09155	5.73108	6.52412	-0.14088	0.906966	5.73108
FAM78B	2.78501	2.9279	4.89242	5.61002	-0.14289	0.905703	4.89242
TRPA1	1.0046	1.14833	0.0063872	0.216572	-0.14373	0.905176	0.0063872
LRRN3	1.12336	1.26872	0.178538	0.409477	-0.14536	0.904154	0.178538
MAGEA3	1	1.14545	0	0.212151	-0.14545	0.904097	0
TES	1.01365	1.15925	0.0190126	0.233413	-0.1456	0.904003	0.0190126
SV2C	1.79198	1.93783	1.4629	1.83129	-0.14585	0.903847	1.4629
PI15	1.00818	1.15435	0.0113721	0.22584	-0.14617	0.903646	0.0113721
AGAP2-AS1	2.70728	2.85405	4.53089	5.23027	-0.14677	0.903271	4.53089
FAM181B	1.1785	1.32605	0.263413	0.507153	-0.14755	0.902782	0.263413
TXNRD1	5.55066	5.69823	44.8722	49.9204	-0.14757	0.90277	44.8722
HIST1H1B	10.7148	10.8624	1678.65	1859.69	-0.1476	0.902751	1678.65
SPARC	3.85643	4.00506	12.4844	14.0562	-0.14863	0.902107	12.4844
KCNH2	2.78571	2.93447	4.89576	5.64475	-0.14876	0.902026	4.89576
SLC18A1	1	1.14922	0	0.217939	-0.14922	0.901738	0
PCDH18	1.38477	1.53487	0.611303	0.897623	-0.1501	0.901188	0.611303
LGR5	1.14861	1.30127	0.217002	0.464457	-0.15266	0.89959	0.217002
SPAG5	3.95867	4.11196	13.5481	15.2911	-0.15329	0.899198	13.5481
PAGE5	1.28581	1.43928	0.438189	0.711855	-0.15347	0.899085	0.438189
ABCB1	1.07219	1.22572	0.102623	0.338721	-0.15353	0.899048	0.102623
CRTAP	4.56056	4.71417	21.5975	24.2486	-0.15361	0.898998	21.5975
C1orf85	1.07106	1.22479	0.100976	0.337214	-0.15373	0.898923	0.100976
NNAT	7.42432	7.57808	169.768	189.086	-0.15376	0.898905	169.768
FAM83D	4.27981	4.43358	17.4246	19.6093	-0.15377	0.898898	17.4246
HAND2-AS1	4.59429	4.74822	22.1557	24.8755	-0.15393	0.898799	22.1557
PRC1	5.29455	5.44921	37.2481	41.6894	-0.15466	0.898344	37.2481
PDGFC	1.11108	1.26576	0.160073	0.404538	-0.15468	0.898332	0.160073
HGF	1.05077	1.20578	0.0716353	0.306619	-0.15501	0.898126	0.0716353
PPIC	1.01393	1.17127	0.0194046	0.252099	-0.15734	0.896677	0.0194046
KRR1	3.90083	4.05837	12.9371	14.6606	-0.15754	0.896552	12.9371
ALDH2	4.76844	4.92703	25.2548	28.4217	-0.15859	0.8959	25.2548
METRN	1.46497	1.62405	0.760577	1.08239	-0.15908	0.895596	0.760577
GXYLT2	2.02692	2.18781	2.07534	2.55613	-0.16089	0.894473	2.07534
UNC5B	3.94958	4.11051	13.4505	15.2738	-0.16093	0.894448	13.4505
HIST3H2A	7.12597	7.28729	137.679	154.204	-0.16132	0.894206	137.679
TK1	5.27701	5.43993	36.7738	41.4092	-0.16292	0.893215	36.7738
CYBRD1	1.4074	1.57083	0.652587	0.970756	-0.16343	0.8929	0.652587
RIMS3	4.88541	5.04936	27.5566	31.1138	-0.16395	0.892578	27.5566
NXPH2	1.88836	2.05335	1.70214	2.15069	-0.16499	0.891935	1.70214
TFAP2B	1.03304	1.19929	0.0463317	0.296266	-0.16625	0.891156	0.0463317
HIST2H4A	8.25489	8.42176	303.471	340.927	-0.166869	0.890774	303.471
C7	1	1.16834	0	0.247529	-0.16834	0.889866	0
OLFML3	1.38455	1.55289	0.610905	0.934043	-0.16834	0.889866	0.610905
KIRREL	2.09757	2.26625	2.27988	2.81071	-0.16868	0.889656	2.27988
SEPT10	2.93078	3.09969	5.62523	6.57235	-0.16891	0.889514	5.62523
RPS4Y1	7.53347	7.70238	183.268	206.28	-0.16891	0.889514	183.268
AMIGO2	1.12094	1.29022	0.174886	0.445653	-0.16928	0.889286	0.174886
IL13RA2	1.03566	1.20615	0.0500513	0.307211	-0.17049	0.888541	0.0500513
NBEA	3.18333	3.35434	7.08401	8.22721	-0.17101	0.888221	7.08401
WNT5A	1.03053	1.20164	0.0427745	0.30001	-0.17111	0.888159	0.0427745
SKA1	3.03702	3.20965	6.20794	7.25126	-0.17263	0.887224	6.20794
GPX8	1.03004	1.20406	0.0420809	0.303871	-0.17402	0.886369	0.0420809
PRSS3	1.19103	1.36522	0.283157	0.576156	-0.17419	0.886265	0.283157
GTSF1	1.13322	1.30877	0.193478	0.477302	-0.17555	0.88543	0.193478
NR2F1	1.15238	1.32803	0.222803	0.510596	-0.17565	0.885369	0.222803
ZNF92	3.37394	3.55044	8.3671	9.71626	-0.1765	0.884847	8.3671
TBC1D8	1.79547	1.97262	1.47129	1.9248	-0.17715	0.884448	1.47129
NES	4.29727	4.47459	17.6611	20.2324	-0.17732	0.884344	17.6611
BUB1B	3.93392	4.11235	13.2837	15.2958	-0.17843	0.883664	13.2837
ITGA2	1.03302	1.21148	0.0463033	0.315751	-0.17846	0.883646	0.0463033
GAL	5.93245	6.11125	59.0724	67.1305	-0.1788	0.883437	59.0724
IL13RA1	1.2003	1.38122	0.297874	0.604886	-0.18092	0.88214	0.297874
MAGEA12	1.08562	1.26672	0.122287	0.406139	-0.1811	0.88203	0.122287
HAS2	1.00699	1.18936	0.00971365	0.280516	-0.18237	0.881254	0.00971365
PLOD2	1.84029	2.02279	1.58082	2.06369	-0.1825	0.881175	1.58082
ADRBK2	3.46689	3.64949	9.05702	10.5489	-0.1826	0.881114	9.05702
PPP2R2B	1.64286	1.82743	1.12284	1.54904	-0.18457	0.879911	1.12284
SRPX	1.40272	1.58734	0.643996	1.00495	-0.18462	0.879881	0.643996
EVA1B	1.45382	1.63976	0.739324	1.11614	-0.18594	0.879076	0.739324
AURKB	4.68762	4.879	23.77	27.4256	-0.19138	0.875768	23.77
CD99	3.78504	3.97667	11.7851	13.7433	-0.19163	0.875616	11.7851
YAP1	1.13775	1.32963	0.200376	0.513382	-0.19188	0.875464	0.200376
ADAM9	2.43994	2.63215	3.42619	4.19949	-0.19221	0.875264	3.42619
TGM2	1.01677	1.20934	0.0233838	0.312318	-0.19257	0.875046	0.0233838
XAGE1A	1.02715	1.21985	0.0379943	0.329225	-0.1927	0.874967	0.0379943
RRAS2	2.51253	2.70617	3.7062	4.52587	-0.19364	0.874397	3.7062
NTRK3	1.24275	1.43664	0.366492	0.706897	-0.19389	0.874245	0.366492
VGF	1.75258	1.94793	1.36961	1.85821	-0.19535	0.873361	1.36961
HS3ST3A1	1.03313	1.23058	0.0464594	0.346613	-0.19745	0.872091	0.0464594
FHL2	2.22396	2.42142	2.67174	3.35698	-0.19746	0.872084	2.67174
GREM1	1.05527	1.25564	0.078107	0.387731	-0.20037	0.870327	0.078107
ANO6	4.14531	4.34677	15.6955	18.3474	-0.20146	0.86967	15.6955
ARHGDIB	1.57889	1.78234	0.987399	1.43984	-0.20345	0.868471	0.987399
RBP1	1.11553	1.31998	0.166746	0.496627	-0.20445	0.867869	0.166746
NEK6	1.79382	2.00096	1.46732	2.00266	-0.20714	0.866253	1.46732
PRRT4	1.48032	1.68815	0.790106	1.22243	-0.20783	0.865839	0.790106
IGFBPL1	7.92666	8.13468	241.311	279.049	-0.20802	0.865725	241.311
FN1	1.37815	1.58637	0.599348	1.00293	-0.20822	0.865605	0.599348
ITM2C	3.60066	3.80931	10.1313	12.019	-0.20865	0.865347	10.1313
GFRA2	4.29593	4.50469	17.6428	20.7011	-0.20876	0.86528	17.6428
CRH	1.12762	1.34156	0.18498	0.534252	-0.21394	0.862179	0.18498
CCNA2	4.83046	5.04537	26.452	31.0223	-0.21491	0.8616	26.452
CEP44	4.61859	4.83594	22.566	26.5603	-0.21735	0.860144	22.566
CASC5	3.07112	3.28986	6.40426	7.78017	-0.21874	0.859316	6.40426
SFRP1	3.11082	3.33157	6.63873	8.06706	-0.22075	0.858119	6.63873
C1orf54	1.22117	1.4424	0.331357	0.717726	-0.22123	0.857834	0.331357
DOCK1	3.03579	3.25722	6.20094	7.56139	-0.22143	0.857715	6.20094
MT1E	1	1.22353	0	0.335174	-0.22353	0.856467	0
TSPAN6	3.55447	3.77839	9.74903	11.7217	-0.22392	0.856236	9.74903
KIF11	4.01563	4.23982	14.1743	16.8935	-0.22419	0.856075	14.1743
ISLR2	1.30661	1.53157	0.473596	0.891003	-0.22496	0.855619	0.473596
CYR61	1.43979	1.66582	0.712814	1.17294	-0.22603	0.854984	0.712814
PARVA	1.26445	1.49123	0.402356	0.811286	-0.22678	0.85454	0.402356
MEIS2	1.35478	1.58284	0.557581	0.99559	-0.22806	0.853782	0.557581
TPM2	1.40249	1.63057	0.643575	1.09635	-0.22808	0.85377	0.643575
NSDHL	3.3842	3.6125	8.44109	10.2312	-0.2283	0.85364	8.44109
RP11-305B6.3	1	1.22836	0	0.343005	-0.22836	0.853605	0
EML5	3.18699	3.4156	7.10709	8.67083	-0.22861	0.853457	7.10709
GNG11	1.04726	1.27691	0.0666012	0.423194	-0.22965	0.852842	0.0666012
ENC1	3.25317	3.484	7.53458	9.18893	-0.23083	0.852145	7.53458
GNG12	3.60677	3.83765	10.1828	12.2971	-0.23088	0.852115	10.1828
POLR2L	4.64507	4.8766	23.021	27.3767	-0.23153	0.851731	23.021
GATA2	1.21378	1.44619	0.319446	0.724875	-0.23241	0.851212	0.319446
TMEM200A	1.0412	1.27401	0.0579387	0.418328	-0.23281	0.850976	0.0579387
MRAP2	1.65674	1.88985	1.15303	1.70597	-0.23311	0.850799	1.15303
NCAM2	1.2145	1.44864	0.320603	0.729506	-0.23414	0.850192	0.320603
DSN1	3.08122	3.31616	6.4633	7.9601	-0.23494	0.84972	6.4633
PLXNA2	1.65883	1.89391	1.1576	1.71641	-0.23508	0.849638	1.1576
KIF21A	5.21786	5.45317	35.2162	41.8094	-0.23531	0.849503	35.2162
EPB41L2	3.07008	3.30576	6.3982	7.88856	-0.23568	0.849285	6.3982
CMTM7	2.04871	2.28769	2.13736	2.88274	-0.23898	0.847344	2.13736
ZCCHC24	1.37642	1.61569	0.596233	1.06458	-0.23927	0.847174	0.596233
RRAS	1.43385	1.6738	0.701667	1.19054	-0.23995	0.846775	0.701667
NID1	1.56449	1.80456	0.957729	1.49323	-0.24007	0.846704	0.957729
TOP2A	5.73295	5.97497	51.1851	60.8992	-0.24202	0.845561	51.1851
KIF2C	3.82555	4.0694	12.1777	14.7885	-0.24385	0.844489	12.1777
FAR2	2.30911	2.55381	2.95577	3.87183	-0.2447	0.843991	2.95577
NUSAP1	5.02509	5.27088	30.5614	36.6094	-0.24579	0.843354	30.5614
TOX	1.14201	1.38892	0.206883	0.618826	-0.24691	0.842699	0.206883
BUB3	6.24403	6.49427	73.795	88.1509	-0.25024	0.840757	73.795
SDC1	2.53126	2.78153	3.78076	4.87581	-0.25027	0.840739	3.78076
STEAP3	1.24042	1.49083	0.362673	0.810506	-0.25041	0.840657	0.362673
HSD17B10	5.31649	5.56701	37.8495	45.4064	-0.25052	0.840594	37.8495
CEP55	3.16467	3.41531	6.96728	8.66868	-0.25064	0.840524	6.96728
ATF4	7.29605	7.54819	155.156	185.168	-0.25214	0.83965	155.156
HSPA6	1.35259	1.6059	0.553702	1.04386	-0.25331	0.838969	0.553702
CHST15	1.02851	1.28231	0.0399163	0.432281	-0.2538	0.838684	0.0399163
SCN9A	1.3898	1.64411	0.620423	1.12555	-0.25431	0.838388	0.620423
ARPC1B	1.73978	1.99511	1.33984	1.98647	-0.25533	0.837795	1.33984
ITGA6	1.26254	1.52287	0.399178	0.873621	-0.26033	0.834897	0.399178
SPRY1	1.12769	1.39155	0.185086	0.623604	-0.26386	0.832857	0.185086
GALNT13	2.30448	2.56909	2.93989	3.93435	-0.26461	0.832424	2.93989
FAM101B	2.89742	3.16259	5.45093	6.95436	-0.26517	0.832101	5.45093
THBS1	1.0241	1.29044	0.0336902	0.446026	-0.26634	0.831426	0.0336902
PLXND1	2.50636	2.77335	3.68185	4.83694	-0.26699	0.831052	3.68185
ARSJ	1.17064	1.44017	0.251115	0.713528	-0.26953	0.82959	0.251115
LMNB1	5.13685	5.40659	33.1841	40.4176	-0.26974	0.829469	33.1841
IFITM3	1	1.27152	0	0.414158	-0.27152	0.828446	0
PRTFDC1	3.82926	4.10245	12.2142	15.1775	-0.27319	0.827488	12.2142
DLGAP5	3.50816	3.78273	9.37788	11.7631	-0.27457	0.826697	9.37788
SCARF2	1.89865	2.17394	1.72864	2.51254	-0.27529	0.826284	1.72864
RGCC	1.9313	2.20773	1.81399	2.61948	-0.27643	0.825632	1.81399
TUBA1C	5.29705	5.57639	37.3161	45.7156	-0.27934	0.823968	37.3161
SNX7	2.88265	3.16441	5.37503	6.96566	-0.28176	0.822587	5.37503
CHRFAM7A	1.58521	1.86781	1.00051	1.64978	-0.2826	0.822108	1.00051
MIR137HG	2.64062	2.92423	4.236	5.59068	-0.28361	0.821533	4.236
HIST2H2AA4	9.48084	9.7681	712.525	869.949	-0.28726	0.819457	712.525
CTAG1A	1	1.28785	0	0.441639	-0.28785	0.819122	0
CTAG1B	1	1.28785	0	0.441639	-0.28785	0.819122	0
PDZRN3	1.56643	1.85543	0.961709	1.6186	-0.289	0.818469	0.961709
CTAG2	1	1.28916	0	0.443857	-0.28916	0.818378	0
ITGA1	1.7971	2.08657	1.47521	2.24737	-0.28947	0.818203	1.47521
HIST1H2BA	1.12846	1.41813	0.186253	0.672389	-0.28967	0.818089	0.186253
CDCA5	3.78002	4.07235	11.7372	14.8228	-0.29233	0.816582	11.7372
FBXO8	3.17841	3.47351	7.05309	9.10787	-0.2951	0.815016	7.05309
MAGEB2	1.01812	1.31775	0.0252781	0.49277	-0.29963	0.812461	0.0252781
ANXA5	4.29366	4.59332	17.6119	22.1394	-0.29966	0.812444	17.6119
PLAUR	1.63452	1.9359	1.10484	1.82617	-0.30138	0.811476	1.10484
IGSF3	4.89917	5.20881	27.8399	34.9835	-0.30964	0.806843	27.8399
FOXC1	1.55803	1.86937	0.944515	1.65373	-0.31134	0.805893	0.944515
NEFM	2.18805	2.50559	2.55689	3.67882	-0.31754	0.802437	2.55689
SIX5	1.24955	1.5689	0.377672	0.966784	-0.31935	0.801431	0.377672
E2F2	2.88011	3.2015	5.36206	7.19915	-0.32139	0.800298	5.36206
CLMP	2.58128	2.90428	3.9847	5.48644	-0.323	0.799406	3.9847
TMPO	5.70511	6.03221	50.1686	63.4449	-0.3271	0.797137	50.1686
MRC2	1.31065	1.64456	0.480533	1.12652	-0.33391	0.793383	0.480533
DAND5	2.25205	2.58629	2.76359	4.00552	-0.33424	0.793202	2.76359
MAB21L2	5.16005	5.49755	33.7544	43.178	-0.3375	0.791411	33.7544
NUF2	3.75485	4.09245	11.4996	15.0589	-0.3376	0.791357	11.4996
ID1	4.32109	4.65873	17.9884	23.2591	-0.33764	0.791335	17.9884
SYT4	3.34267	3.68044	8.14481	10.821	-0.33777	0.791263	8.14481
CHRNA7	1.84036	2.17875	1.58099	2.52761	-0.33839	0.790923	1.58099
WLS	4.52238	4.86077	20.9812	27.0561	-0.33839	0.790923	20.9812
HIST1H3E	9.40567	9.74409	676.249	855.558	-0.33842	0.790907	676.249
HIST1H1D	9.72674	10.0653	845.306	1069.41	-0.33856	0.79083	845.306
FDPS	5.59793	5.93758	46.4334	59.29	-0.33965	0.790233	46.4334
HMMR	2.72373	3.06856	4.60579	6.38935	-0.34483	0.787401	4.60579
MCM2	5.74962	6.09711	51.8032	66.4562	-0.34749	0.78595	51.8032
SLC20A1	4.0225	4.37073	14.2515	18.6881	-0.34823	0.785547	14.2515
UNC5C	1.21647	1.56953	0.323774	0.96808	-0.35306	0.782922	0.323774
LAYN	4.38692	4.74001	18.9216	24.723	-0.35309	0.782906	18.9216
PRICKLE1	1.99265	2.34616	1.97967	3.08469	-0.35351	0.782678	1.97967
HIST2H2AA3	8.6564	9.01115	401.493	513.972	-0.354751	0.782005	401.493
RFC5	4.5958	4.95096	22.181	28.9305	-0.35516	0.781783	22.181
DNAJB1	4.33615	4.69188	18.1981	23.8462	-0.35573	0.781474	18.1981
HIST1H1T	1.88127	2.2374	1.68399	2.71547	-0.35613	0.781257	1.68399
VIP	1.01842	1.37496	0.0256992	0.593607	-0.35654	0.781036	0.0256992
HMOX1	1.15055	1.50743	0.219985	0.843031	-0.35688	0.780851	0.219985
FOXD1	2.80409	3.162	4.98418	6.9507	-0.35791	0.780294	4.98418
MAGEA4	1.16206	1.51998	0.237767	0.867871	-0.35792	0.780289	0.237767
HIST1H2AI	9.78149	10.1446	878.08	1129.95	-0.36311	0.777487	878.08
MYBL2	5.37321	5.73837	39.4474	51.3853	-0.36516	0.776383	39.4474
METRNL	1.21751	1.58297	0.32545	0.99586	-0.36546	0.776221	0.32545
LOX	1.91508	2.28061	1.77135	2.85883	-0.36553	0.776184	1.77135
HIST1H4L	9.7534	10.1207	861.11	1111.36	-0.3673	0.775232	861.11
WDR76	4.08655	4.45674	14.9893	19.959	-0.37019	0.773681	14.9893
SLC10A4	2.66505	3.03651	4.34249	6.20504	-0.37146	0.773	4.34249
TCF19	2.80336	3.17676	4.98064	7.04274	-0.3734	0.771961	4.98064
ADCYAP1R1	3.42221	3.79779	8.71983	11.9075	-0.37558	0.770795	8.71983
HMGCS1	4.90977	5.28568	28.0599	37.0075	-0.37591	0.770619	28.0599
PVRL3	1.94457	2.32142	1.84923	2.99824	-0.37685	0.770117	1.84923
TMEM194A	3.96116	4.34161	13.575	18.2747	-0.38045	0.768198	13.575
TP53	4.43375	4.81423	19.6118	26.1338	-0.38048	0.768182	19.6118
PXDC1	1.11403	1.49544	0.164494	0.819501	-0.38141	0.767687	0.164494
RFC3	4.32997	4.71334	18.1118	24.2335	-0.38337	0.766645	18.1118
ITGA4	2.24182	2.62677	2.72993	4.17642	-0.38495	0.765806	2.72993
SERPINH1	3.57349	3.96103	9.90495	13.5736	-0.38754	0.764432	9.90495
FANCD2	3.22113	3.61035	7.32517	10.213	-0.38922	0.763542	7.32517
TEAD2	3.67062	4.06107	10.7341	14.6918	-0.39045	0.762892	10.7341
PXDN	1.9734	2.364	1.92692	3.14796	-0.3906	0.762812	1.92692
EYA1	3.34435	3.73645	8.15663	11.3286	-0.3921	0.76202	8.15663
AF003625.3	1	1.39242	0	0.625187	-0.39242	0.761851	0
ORC1	4.42393	4.81669	19.4652	26.1818	-0.39276	0.761671	19.4652
SH3KBP1	2.34194	2.73479	3.06984	4.65662	-0.39285	0.761623	3.06984
GINS1	3.27696	3.67546	7.69311	10.7768	-0.3985	0.758647	7.69311
FBLL1	4.29294	4.6954	17.6022	23.9093	-0.40246	0.756567	17.6022
HIST1H2AJ	9.80367	10.2103	891.714	1182.7	-0.406631	0.754383	891.714
BLM	3.40959	3.81815	8.62647	12.1051	-0.40856	0.753375	8.62647
TMEM158	1.48959	1.90079	0.808092	1.73418	-0.4112	0.751998	0.808092
COL4A1	1.91648	2.32846	1.77501	3.02269	-0.41198	0.751591	1.77501
ZWINT	4.33081	4.7428	18.1235	24.7747	-0.41199	0.751586	18.1235
TRIP13	3.55754	3.9713	9.77406	13.6849	-0.41376	0.750664	9.77406
MELK	3.45858	3.87491	8.99351	12.6712	-0.41633	0.749328	8.99351
HIST1H2BK	10.5561	10.9772	1503.58	2013.89	-0.4211	0.746855	1503.58
SST	1.09201	1.51391	0.131708	0.85583	-0.4219	0.746441	0.131708
MB21D2	2.51033	2.9328	3.6975	5.63591	-0.42247	0.746146	3.6975
PYGL	1.49276	1.91686	0.814268	1.776	-0.4241	0.745304	0.814268
ALCAM	1.90971	2.33725	1.75734	3.05338	-0.42754	0.743529	1.75734
RRM2	4.95375	5.38519	28.9904	39.793	-0.43144	0.741521	28.9904
PHLDB2	2.86857	3.30119	5.30341	7.85728	-0.43262	0.740915	5.30341
HMGB2	6.57996	7.01407	93.6677	127.254	-0.43411	0.74015	93.6677
HIST1H3I	9.77646	10.2106	875.016	1182.94	-0.43414	0.740135	875.016
DDIT4	5.68584	6.12112	49.4764	67.605	-0.43528	0.73955	49.4764
LPAR3	2.67353	3.10972	4.37988	6.63215	-0.43619	0.739084	4.37988
PRKCA	3.5529	3.98988	9.73625	13.8882	-0.43698	0.738679	9.73625
PCOLCE	3.17817	3.61561	7.05158	10.2576	-0.43744	0.738444	7.05158
E2F1	5.56519	6.00281	45.3466	62.1248	-0.43762	0.738352	45.3466
GRB10	2.28964	2.7278	2.88934	4.62445	-0.43816	0.738075	2.88934
BDNF	1.17481	1.61314	0.257632	1.05917	-0.43833	0.737988	0.257632
LTBP1	1.21617	1.65951	0.323291	1.15909	-0.44334	0.73543	0.323291
CDC45	3.69527	4.1426	10.9535	15.6623	-0.44733	0.733399	10.9535
LRRC17	1.29665	1.74485	0.456578	1.3516	-0.4482	0.732957	0.456578
HIST1H2BI	8.14622	8.59639	281.307	385.054	-0.45017	0.731957	281.307
SALL4	1.96497	2.41956	1.90405	3.35008	-0.45459	0.729718	1.90405
SMAD3	1.22062	1.67637	0.330469	1.19623	-0.45575	0.729131	0.330469
SMCO4	1.60006	2.05739	1.03156	2.16233	-0.45733	0.728333	1.03156
SYNM	1.50227	1.95996	0.832881	1.89051	-0.45769	0.728151	0.832881
ATF3	2.29502	2.75315	2.90761	4.74188	-0.45813	0.727929	2.90761
MCM10	3.53368	3.99338	9.58094	13.9268	-0.4597	0.727137	9.58094
MAB21L1	5.69321	6.15562	49.7401	69.2896	-0.46241	0.725773	49.7401
EMILIN1	4.11172	4.57614	15.2883	21.8537	-0.46442	0.724762	15.2883
HIST1H3B	10.9125	11.3839	1925.48	2670.36	-0.471399	0.721265	1925.48
HIST1H2BM	9.17914	9.65646	577.691	805.02	-0.47732	0.718311	577.691
ITGB1	5.18372	5.66411	34.3459	48.7069	-0.48039	0.716784	34.3459
PIR	2.46351	2.94641	3.51557	5.70829	-0.4829	0.715538	3.51557
SPC25	2.93717	3.4215	5.65907	8.71455	-0.48433	0.714829	5.65907
FANCI	3.89642	4.38121	12.8915	18.8389	-0.48479	0.714601	12.8915
OIP5	3.21872	3.70385	7.30961	11.0308	-0.48513	0.714433	7.30961
AGPAT2	1.94711	2.43275	1.85601	3.39922	-0.48564	0.71418	1.85601
HIST1H2AG	7.96744	8.46004	248.287	350.148	-0.4926	0.710743	248.287
C1QL1	4.1183	4.61254	15.3673	22.4632	-0.49424	0.709936	15.3673
RP1-212P9.2	1.26064	1.75668	0.39602	1.3792	-0.49604	0.70905	0.39602
HIST1H2AB	8.60963	9.107	388.622	549.417	-0.497371	0.708397	388.622
CDK1	4.22008	4.72041	16.6368	24.3624	-0.50033	0.706945	16.6368
BAMBI	2.23524	2.74653	2.70841	4.71101	-0.51129	0.701595	2.70841
HIST2H3A	7.6192	8.13079	194.611	278.293	-0.51159	0.701449	194.611
HIST1H3J	7.93732	8.45149	243.116	348.068	-0.51417	0.700196	243.116
CENPM	3.67072	4.18683	10.7349	16.2122	-0.51611	0.699255	10.7349
SKP2	4.83477	5.35358	26.5372	38.8873	-0.51881	0.697947	26.5372
RAD51	2.95813	3.47959	5.77116	9.15478	-0.52146	0.696666	5.77116
REST	1.23985	1.76203	0.36174	1.39175	-0.52218	0.696319	0.36174
EYA4	2.36566	2.88937	3.15388	5.40947	-0.52371	0.695581	3.15388
RP11-561B11.6	1.21598	1.74025	0.322985	1.34093	-0.52427	0.695311	0.322985
C1orf53	2.69212	3.21875	4.46262	7.3098	-0.52663	0.694174	4.46262
PTX3	3.20747	3.73489	7.23729	11.3142	-0.52742	0.693794	7.23729
ASF1B	2.89879	3.43293	5.45801	8.79978	-0.53414	0.69057	5.45801
HIST1H3C	10.0168	10.5516	1033.99	1498.89	-0.534801	0.690254	1033.99
PRIM1	4.28424	4.82011	17.4843	26.2486	-0.53587	0.689743	17.4843
CPVL	2.40322	2.94005	3.28982	5.67438	-0.53683	0.689284	3.28982
NEAT1	1.22186	1.76019	0.332472	1.38743	-0.53833	0.688568	0.332472
PTGFR	1.45092	1.9913	0.733823	1.97595	-0.54038	0.68759	0.733823
HIST1H3H	9.45377	9.99495	699.243	1018.42	-0.541181	0.687208	699.243
HIST2H3D	8.24842	8.79106	302.104	440.969	-0.542641	0.686513	302.104
NCAPG	3.83935	4.38491	12.314	18.8925	-0.54556	0.685125	12.314
ARL4D	6.36162	6.90743	80.2315	118.045	-0.54581	0.685007	80.2315
HIST1H2AL	8.56468	9.11169	376.639	551.212	-0.547009	0.684437	376.639
HIST1H2AD	9.32634	9.87392	639.96	936.31	-0.547581	0.684166	639.96
HIST1H4C	11.2072	11.7563	2362.3	3457.39	-0.5491	0.683446	2362.3
HIST2H2BF	9.0963	9.64702	545.343	799.757	-0.55072	0.682679	545.343
HIST1H2BG	10.101	10.6548	1096.26	1610.18	-0.553801	0.681223	1096.26
PIEZO1	1.35748	1.91158	0.562372	1.76221	-0.5541	0.681082	0.562372
HIST1H2AH	8.9841	9.54597	504.388	745.521	-0.56187	0.677424	504.388
HIST1H3F	9.97649	10.5396	1005.45	1486.46	-0.56311	0.676841	1005.45
HK2	5.66514	6.23019	48.7431	73.0713	-0.56505	0.675932	48.7431
HIST1H2BC	8.89515	9.46153	474.11	703.025	-0.56638	0.675309	474.11
NEFL	2.77486	3.34189	4.8441	8.13933	-0.56703	0.675005	4.8441
RP11-9L18.3	1.77797	2.34942	1.42943	3.09619	-0.57145	0.67294	1.42943
ARHGAP36	1.21453	1.79594	0.320652	1.47242	-0.58141	0.66831	0.320652
DSCC1	2.7387	3.32405	4.67469	8.01472	-0.58535	0.666488	4.67469
HIST2H2AC	9.63545	10.2229	793.352	1193.09	-0.58745	0.665518	793.352
HIST2H3C	7.57749	8.16562	189.008	285.142	-0.58813	0.665205	189.008
IGFBP2	3.83297	4.42893	12.2508	19.5398	-0.59596	0.661604	12.2508
KNTC1	3.83873	4.43552	12.3078	19.6384	-0.59679	0.661224	12.3078
HIST1H4H	10.1475	10.7477	1132.23	1717.41	-0.6002	0.659663	1132.23
PLAU	1.07712	1.6784	0.10982	1.20073	-0.60128	0.659169	0.10982
HIST1H2BE	8.85948	9.47249	462.482	708.401	-0.61301	0.653831	462.482
CTSV	1.57023	2.18395	0.969521	2.54396	-0.61372	0.653509	0.969521
FEN1	5.06536	5.68135	31.4831	49.3165	-0.61599	0.652482	31.4831
RCN1	3.20583	3.8312	7.2268	12.2333	-0.62537	0.648254	7.2268
SIPA1L2	2.37286	3.01019	3.17967	6.05671	-0.63733	0.642902	3.17967
PRSS12	3.12745	3.77037	6.73889	11.6457	-0.64292	0.640415	6.73889
INSM2	1.44857	2.09501	0.729374	2.27229	-0.64644	0.638855	0.729374
RAD51AP1	3.34053	3.9888	8.12977	13.8763	-0.64827	0.638045	8.12977
HIST3H2BB	8.12945	8.78229	278.032	438.284	-0.652841	0.636027	278.032
ASCL1	1.38357	2.037	0.609132	2.10391	-0.65343	0.635767	0.609132
HIST1H2BJ	8.44208	9.0983	345.792	546.102	-0.65622	0.634538	345.792
HIST1H2BO	8.71496	9.37459	418.208	661.793	-0.65963	0.633041	418.208
HIST1H2BB	8.86418	9.52685	463.998	735.679	-0.66267	0.631708	463.998
HIST1H3G	9.92275	10.5901	968.612	1539.48	-0.66735	0.629662	968.612
FZD8	1.32823	2.00048	0.510944	2.00133	-0.67225	0.627527	0.510944
HIST2H2BE	7.25234	7.92727	150.466	241.414	-0.67493	0.626363	150.466
MYRIP	2.21214	2.88935	2.63362	5.40937	-0.67721	0.625374	2.63362
HIST1H2BL	8.60604	9.29895	387.651	627.887	-0.69291	0.618605	387.651
HIST1H2BF	6.97021	7.67761	123.384	202.734	-0.7074	0.612423	123.384
SNORA59B	2.27641	2.99893	2.84471	5.99407	-0.72252	0.606038	2.84471
FAT1	1.76853	2.49854	1.40707	3.65113	-0.73001	0.6029	1.40707
TMSB4X	7.75271	8.49426	213.674	358.601	-0.74155	0.598096	213.674
FAM84B	1.44118	2.18763	0.715429	2.55556	-0.74645	0.596069	0.715429
HIST1H2BH	9.78886	10.565	882.587	1512.89	-0.776139	0.583927	882.587
RP11-612B6.2	2.47226	3.25047	3.54912	7.51676	-0.77821	0.58309	3.54912
HIST1H3D	9.46053	10.2395	702.536	1206.92	-0.77897	0.582783	702.536
HIST2H4B	8.08425	8.86707	269.395	464.932	-0.78282	0.58123	269.395
INHBE	2.37824	3.16483	3.19902	6.96827	-0.78659	0.579713	3.19902
HTR3A	1.50428	2.30031	0.836831	2.92564	-0.79603	0.575932	0.836831
GINS2	2.62104	3.42871	4.15193	8.76824	-0.80767	0.571304	4.15193
GLDC	2.34389	3.15652	3.0767	6.91676	-0.81263	0.569343	3.0767
HIST1H4I	7.68394	8.49958	203.635	359.933	-0.81564	0.568156	203.635
CD9	1.38241	2.1995	0.607035	2.5932	-0.81709	0.567586	0.607035
VIM	4.34596	5.18759	18.3359	34.4435	-0.84163	0.558013	18.3359
MEST	1.57382	2.41923	0.976919	3.34885	-0.84541	0.556553	0.976919
SYN2	3.52563	4.37362	9.5165	18.7296	-0.84799	0.555558	9.5165
PRRX2	2.19361	3.05575	2.57449	6.31519	-0.86214	0.550136	2.57449
COLEC12	1.2714	2.15084	0.413957	2.44086	-0.87944	0.543578	0.413957
ISL1	3.86827	4.75038	12.6038	24.9158	-0.88211	0.542573	12.6038
SNHG3	6.53467	7.41693	90.7111	168.891	-0.88226	0.542517	90.7111
MFAP4	5.26601	6.14907	36.4793	68.9667	-0.88306	0.542216	36.4793
CRABP1	4.70361	5.59688	24.0572	46.3981	-0.89327	0.538392	24.0572
RP11-248N22.1	2.03522	2.93074	2.09885	5.62501	-0.89552	0.537553	2.09885
HIST1H4F	4.59151	5.51036	22.1092	43.581	-0.91885	0.52893	22.1092
PHGDH	5.56002	6.50402	45.1773	88.7622	-0.944	0.51979	45.1773
CDC6	3.55717	4.50211	9.77104	20.6605	-0.94494	0.519451	9.77104
LRIG3	1.72776	2.68431	1.31213	4.42773	-0.95655	0.515288	1.31213
ZNF521	1.82246	2.7819	1.53684	4.87757	-0.95944	0.514257	1.53684
HIST2H2AB	6.88268	7.85033	116.003	228.773	-0.96765	0.511338	116.003
MARCH11	1.84654	2.8342	1.59637	5.13147	-0.98766	0.504295	1.59637
HIST1H4A	7.68824	8.67633	204.249	407.106	-0.98809	0.504145	204.249
PDE5A	1.85706	2.85671	1.62269	5.24362	-0.99965	0.500121	1.62269
ASS1	7.4961	8.50039	178.531	360.137	-1.00429	0.498515	178.531
GJA1	1.07533	2.09548	0.107204	2.27368	-1.02015	0.493065	0.107204
RGS5	1.67034	2.69446	1.1829	4.47311	-1.02412	0.49171	1.1829
SLC7A11	2.04495	3.07156	2.12659	6.40682	-1.02661	0.490862	2.12659
ADAMTS9	1.51608	2.61203	0.860129	4.11363	-1.09595	0.467828	0.860129
SLIT3	2.3124	3.43186	2.96709	8.79177	-1.11946	0.460266	2.96709
SERPINF1	3.74317	4.86319	11.3908	27.1049	-1.12002	0.460087	11.3908
IGFBP4	2.68698	3.8177	4.43964	12.1007	-1.13072	0.456688	4.43964
PDGFRA	1.74806	2.90595	1.35907	5.49511	-1.15789	0.448167	1.35907
HTRA1	2.073	3.26234	2.20761	7.59538	-1.18934	0.438503	2.20761
CHGA	3.86996	5.10178	12.6209	32.3391	-1.23182	0.42578	12.6209
DNM3OS	2.73491	3.98298	4.65717	13.8124	-1.24807	0.421011	4.65717
CTD-2651B20.7	3.86863	5.12016	12.6074	32.7794	-1.25153	0.420003	12.6074
CHAC1	2.78681	4.06169	4.90102	14.699	-1.27488	0.41326	4.90102
RP5-998N21.10	3.96923	5.2738	13.6624	36.6876	-1.30457	0.404842	13.6624
PMP22	2.26345	3.61874	2.80138	10.2843	-1.35529	0.390856	2.80138
SLC6A2	1.99479	3.42021	1.98558	8.70498	-1.42542	0.372311	1.98558
CXCR4	1.52524	3.01627	0.878346	6.09073	-1.49103	0.355758	0.878346
AC084082.3	2.34644	4.04277	3.08568	14.4814	-1.69633	0.30857	3.08568
DKK1	1.44333	3.21505	0.719479	7.28595	-1.77172	0.292859	0.719479
MGP	2.1743	4.03338	2.51367	14.3745	-1.85908	0.275652	2.51367
STC1	1.29349	3.16149	0.451203	6.94753	-1.868	0.273953	0.451203
SULF2	2.15626	4.16003	2.45758	15.877	-2.00377	0.249348	2.45758
CTD-2651B20.6	5.08082	7.19696	31.8438	144.724	-2.11614	0.230663	31.8438
LYPD1	1.31574	3.46775	0.4893	9.06361	-2.15201	0.224999	0.4893
PLSCR5	1.6772	3.90321	1.19807	12.9618	-2.22601	0.213749	1.19807
RNU12	5.0503	7.37772	31.1354	164.309	-2.32742	0.19924	31.1354
FIGF	2.18644	4.92086	2.55181	28.2919	-2.73442	0.150265	2.55181

## Sheet: NBL5
Table S10. Gene expression in differentiated and undifferentiated NBL5 cells.									D: differentiated cells with retinoic acid
									C: control (undifferentiated cells)
Gene	NBL5D	NBL5C	FPKM_NBL5D	FPKM_NBL5C	D-C	FOLD D/C	FPKM_NBL5D
HMOX1	7.09494	2.56514	134.707	3.91812	4.5298	23.0997	134.707
HSPA6	7.57643	3.09092	188.868	6.52039	4.48551	22.4013	188.868
DHRS3	5.64322	1.89483	47.978	1.71878	3.74839	13.4393	47.978
HSPA1A	8.09968	5.32214	272.313	38.0059	2.77754	6.85682	272.313
HSPA1B	8.67528	5.9714	406.808	60.7437	2.70388	6.51552	406.808
CYP26B1	3.67931	1.01937	10.811	0.0270335	2.65994	6.32007	10.811
CTC-490G23.2	7.38089	4.93561	164.675	28.6032	2.44528	5.44631	164.675
RP3-422G23.4	4.28208	2.00786	17.4552	2.02185	2.27422	4.83736	17.4552
DNAJB1	8.16685	5.97617	285.387	60.9516	2.19068	4.56521	285.387
C4orf6	3.96308	1.78911	13.5957	1.45602	2.17397	4.51263	13.5957
BAG3	3.71172	1.60241	11.102	1.0365	2.10931	4.31485	11.102
GDF15	6.53424	4.6679	90.6834	23.4201	1.86634	3.64606	90.6834
LTBP1	3.74477	1.93879	11.4057	1.83384	1.80598	3.49667	11.4057
RP11-474O21.5	2.83187	1.06919	5.11996	0.098255	1.76268	3.39328	5.11996
PIRT	4.34265	2.62377	18.2893	4.16359	1.71888	3.29181	18.2893
IL13RA2	4.31888	2.61039	17.9578	4.10669	1.70849	3.26819	17.9578
ENPP2	6.55088	4.86373	91.7587	27.1158	1.68715	3.2202	91.7587
DCLK1	3.89926	2.4232	12.9209	3.36359	1.47606	2.78188	12.9209
AC106869.2	4.31792	2.8594	17.9445	5.25713	1.45852	2.74826	17.9445
PTPRH	4.70454	3.30465	24.074	7.88095	1.39989	2.63881	24.074
BST2	2.60676	1.29535	4.09134	0.454365	1.31141	2.48184	4.09134
GNG8	3.37081	2.06934	8.34463	2.19695	1.30147	2.4648	8.34463
MMP15	3.60363	2.38449	10.1563	3.22159	1.21914	2.32808	10.1563
IGFBP4	4.39508	3.17896	19.0403	7.05654	1.21612	2.32321	19.0403
SERPINE2	3.9566	2.77436	13.5258	4.84172	1.18224	2.26929	13.5258
WNT6	2.95562	1.7795	5.75765	1.43307	1.17612	2.25968	5.75765
TRIL	4.88174	3.73197	27.4815	11.2872	1.14977	2.21879	27.4815
AC084082.3	5.51801	4.38571	43.8233	18.904	1.1323	2.19208	43.8233
MCHR1	3.15428	2.03785	6.90293	2.10633	1.11643	2.1681	6.90293
FNDC5	2.78977	1.68231	4.91519	1.20941	1.10746	2.15466	4.91519
NCAM2	3.92159	2.83719	13.1536	5.14627	1.0844	2.12049	13.1536
RET	7.73063	6.6505	210.399	98.4616	1.08013	2.11423	210.399
HSPB8	2.92605	1.88132	5.60027	1.68412	1.04473	2.06298	5.60027
FLNC	2.57774	1.54258	3.97004	0.91315	1.03516	2.04934	3.97004
SQSTM1	4.89642	3.86869	27.7831	12.608	1.02773	2.03881	27.7831
FBLIM1	2.57705	1.54951	3.96718	0.927177	1.02754	2.03855	3.96718
TMEM176B	4.90589	3.87861	27.9792	12.7088	1.02728	2.03818	27.9792
APOE	3.35425	2.33562	8.22657	3.04768	1.01863	2.02599	8.22657
SERPINH1	6.6991	5.68124	101.903	49.3126	1.01786	2.02491	101.903
LBH	4.06775	3.05326	14.7693	6.30086	1.01449	2.02019	14.7693
MPZ	2.93987	1.92967	5.67342	1.80968	1.0102	2.01419	5.67342
SMOC1	2.67571	1.68619	4.38953	1.21806	0.98952	1.98552	4.38953
PPAPDC1A	2.64728	1.67236	4.26485	1.18736	0.97492	1.96553	4.26485
PTGIR	2.11031	1.13799	2.31784	0.200742	0.97232	1.96199	2.31784
RAMP1	7.54581	6.57538	184.86	93.3645	0.97043	1.95943	184.86
OTUD1	2.89649	1.9334	5.44613	1.81954	0.96309	1.94948	5.44613
CRYGC	1.96024	1	1.89127	0	0.96024	1.94563	1.89127
DUSP6	4.96024	4.01956	29.1301	14.2184	0.94068	1.91943	29.1301
RP11-124O11.2	2.35055	1.42111	3.10019	0.677915	0.92944	1.90454	3.10019
AC017048.3	5.98784	5.07834	61.4628	31.7857	0.9095	1.87839	61.4628
FLNB	4.98655	4.07749	29.7031	14.8829	0.90906	1.87782	29.7031
RDH10	2.36275	1.46365	3.1435	0.758053	0.8991	1.8649	3.1435
IGSF8	4.07179	3.17397	14.8163	7.02527	0.89782	1.86325	14.8163
RBP1	5.96904	5.07875	60.6412	31.7953	0.89029	1.85355	60.6412
C4orf48	5.25489	4.37332	36.1838	18.7253	0.88157	1.84238	36.1838
TIMP3	4.32566	3.45345	18.0518	8.95449	0.87221	1.83047	18.0518
CYTL1	5.35867	4.49487	39.0318	20.5471	0.8638	1.81983	39.0318
PLAT	3.86565	3.00694	12.5773	6.03858	0.85871	1.81342	12.5773
KRT81	2.01327	1.15603	2.03696	0.228434	0.85724	1.81157	2.03696
NTNG2	2.31535	1.46243	2.97725	0.755721	0.85292	1.80615	2.97725
TMEM176A	3.01108	2.15865	6.06168	2.46497	0.85243	1.80554	6.06168
DIRAS2	3.10733	2.25552	6.61786	2.77506	0.85181	1.80476	6.61786
GPR176	5.76534	4.91525	52.3927	28.1743	0.85009	1.80261	52.3927
QPCT	5.2482	4.40406	36.0072	19.1716	0.84414	1.79519	36.0072
CLU	3.91062	3.07286	13.0388	6.4144	0.83776	1.78727	13.0388
ABCB1	4.56321	3.73806	21.6409	11.3435	0.82515	1.77172	21.6409
NTRK1	3.50796	2.68952	9.3763	4.45099	0.81844	1.7635	9.3763
PHKA2-AS1	2.63809	1.81999	4.22507	1.53079	0.8181	1.76308	4.22507
RP11-55K22.5	4.676	3.8594	23.5633	12.5143	0.8166	1.76125	23.5633
ASS1	7.32395	6.50985	158.224	89.1297	0.8141	1.7582	158.224
FAM181B	4.49519	3.69094	20.5521	10.9147	0.80425	1.74624	20.5521
RP11-107I14.2	2.32763	1.52974	3.0198	0.887338	0.79789	1.73856	3.0198
PLK2	2.27358	1.49807	2.83522	0.824646	0.77551	1.7118	2.83522
TNFRSF12A	2.73176	1.95948	4.64266	1.88922	0.77228	1.70797	4.64266
HTR2B	2.42507	1.67457	3.37055	1.19224	0.7505	1.68238	3.37055
RP11-124O11.1	2.32411	1.57956	3.00757	0.988787	0.74455	1.67545	3.00757
NEBL	2.11038	1.3748	2.31805	0.59332	0.73558	1.66507	2.31805
CTSB	5.74289	5.01246	51.5528	30.2776	0.73043	1.65913	51.5528
BHLHE40	2.53262	1.81172	3.78622	1.51061	0.7209	1.64821	3.78622
SCN9A	2.6213	1.90175	4.15304	1.73666	0.71955	1.64667	4.15304
LGALS3BP	5.73408	5.01693	51.2268	30.3777	0.71715	1.64393	51.2268
PRNP	2.15886	1.45266	2.46562	0.737122	0.7062	1.6315	2.46562
SYT11	6.70543	6.0034	102.36	62.151	0.70203	1.62679	102.36
PDLIM5	4.49994	3.82229	20.6265	12.1457	0.67765	1.59953	20.6265
EFNB2	3.62095	2.95737	10.3031	5.76707	0.66358	1.58401	10.3031
ANGPTL4	1.68707	1.02926	1.22002	0.0409772	0.65781	1.57769	1.22002
ITGA1	3.90009	3.25704	12.9295	7.56019	0.64305	1.56163	12.9295
L1CAM	4.53005	3.89696	21.1037	12.8971	0.63309	1.55088	21.1037
DPP6	3.52283	2.89506	9.49417	5.43875	0.62777	1.54517	9.49417
KCNQ2	5.13466	4.50734	33.1307	20.7428	0.62732	1.54469	33.1307
NSG1	4.51524	3.89013	20.8677	12.8267	0.62511	1.54233	20.8677
SIPA1L2	4.05694	3.43193	14.6441	8.7923	0.62501	1.54222	14.6441
RNU12	6.11633	5.49293	67.3743	43.0336	0.6234	1.5405	67.3743
METRNL	2.52297	1.90402	3.74764	1.74255	0.61895	1.53576	3.74764
RARB	1.83193	1.21468	1.56013	0.320893	0.61725	1.53395	1.56013
RP11-324L17.1	2.10625	1.50276	2.30571	0.833843	0.60349	1.51939	2.30571
EXOC6B	3.35261	2.75966	8.21495	4.77237	0.59295	1.50833	8.21495
CREG1	4.11844	3.52772	15.369	9.53319	0.59072	1.506	15.369
MLLT11	5.84922	5.26152	55.6488	36.3597	0.5877	1.50285	55.6488
AKR1C2	1.98356	1.39776	1.95468	0.634922	0.5858	1.50087	1.95468
NPPB	1.65203	1.0688	1.14276	0.0976878	0.58323	1.4982	1.14276
STK32B	2.21434	1.64179	2.64069	1.12053	0.57255	1.48715	2.64069
C7	1.93697	1.36602	1.82901	0.577585	0.57095	1.4855	1.82901
SH3KBP1	3.80667	3.24354	11.9934	7.47115	0.56313	1.47747	11.9934
CORO2B	1.98427	1.4213	1.95662	0.678267	0.56297	1.47731	1.95662
RASGRF1	1.9172	1.35515	1.77689	0.558237	0.56205	1.47637	1.77689
MYC	1.86749	1.30762	1.64897	0.475329	0.55987	1.47414	1.64897
SAMD9	1.6731	1.1296	1.18899	0.187981	0.5435	1.4575	1.18899
CALCB	3.69805	3.16294	10.9785	6.95653	0.53511	1.44905	10.9785
PEX6	4.0864	3.56124	14.9875	9.80429	0.52516	1.43909	14.9875
SERINC2	2.55293	2.04212	3.86825	2.1185	0.51081	1.42485	3.86825
SERPINE1	1.6252	1.1177	1.08485	0.170007	0.5075	1.42158	1.08485
EVA1B	2.19843	1.70467	2.5898	1.25954	0.49376	1.40811	2.5898
ANGPT2	2.27586	1.78407	2.84286	1.44396	0.49179	1.40619	2.84286
PODXL2	5.078	4.58886	31.7777	22.0649	0.48914	1.40361	31.7777
FAM20C	3.65968	3.17466	10.6379	7.02959	0.48502	1.39961	10.6379
MT1M	3.32165	2.84429	7.99807	5.18152	0.47736	1.39219	7.99807
PAGE5	2.54421	2.06687	3.83289	2.18977	0.47734	1.39217	3.83289
AMOTL2	1.90806	1.43121	1.75304	0.696728	0.47685	1.3917	1.75304
LPPR3	3.1838	2.70716	7.08697	4.53035	0.47664	1.3915	7.08697
SLC35D2	3.78339	3.30875	11.7694	7.90907	0.47464	1.38957	11.7694
NELL2	4.98381	4.50956	29.6429	20.7779	0.47425	1.3892	29.6429
MT-ND1	7.54103	7.07031	184.241	132.393	0.47072	1.3858	184.241
SLC6A2	3.55987	3.09016	9.79309	6.51591	0.46971	1.38483	9.79309
TNFRSF9	1.85825	1.39139	1.62568	0.623313	0.46686	1.3821	1.62568
SV2C	2.96638	2.50067	5.81573	3.65948	0.46571	1.381	5.81573
PNMAL1	4.30814	3.84699	17.8098	12.39	0.46115	1.37664	17.8098
HEBP2	3.2707	2.81031	7.65114	5.01435	0.46039	1.37591	7.65114
ARHGEF2	5.59255	5.13331	46.2531	33.0978	0.45924	1.37482	46.2531
RASL10B	3.83597	3.38139	12.2805	8.42077	0.45458	1.37038	12.2805
LZTS1	2.67314	2.22073	4.37816	2.66129	0.45241	1.36832	4.37816
SAMD11	3.37254	2.92298	8.35704	5.58411	0.44956	1.36562	8.35704
VASN	3.12629	2.67741	6.73187	4.39706	0.44888	1.36498	6.73187
RUNDC3A	4.77878	4.331	25.4509	18.1262	0.44778	1.36394	25.4509
ACTA2	2.26262	1.82135	2.79862	1.53412	0.44127	1.3578	2.79862
SOCS3	2.18149	1.74046	2.53622	1.34142	0.44103	1.35757	2.53622
SHC4	1.64875	1.20981	1.13562	0.313072	0.43894	1.35561	1.13562
CAPN2	2.92152	2.48317	5.57644	3.59125	0.43835	1.35505	5.57644
NID1	1.69405	1.25886	1.23564	0.393066	0.43519	1.35209	1.23564
ARHGAP26	2.95373	2.51998	5.7475	3.73574	0.43375	1.35074	5.7475
RP11-332H18.4	2.63567	2.20598	4.21464	2.61388	0.42969	1.34694	4.21464
CTHRC1	2.57484	2.14531	3.95805	2.42387	0.42953	1.34679	3.95805
CSAG3	4.0065	3.58614	14.0722	10.0098	0.42036	1.33826	14.0722
IGFBP6	2.11748	1.69848	2.33935	1.24559	0.419	1.337	2.33935
NTRK2	1.60384	1.18537	1.03951	0.274217	0.41847	1.33651	1.03951
TMSB4X	5.46049	5.04237	42.0323	30.9537	0.41812	1.33619	42.0323
GNAZ	3.37406	2.9565	8.36796	5.76239	0.41756	1.33567	8.36796
GPR27	4.13758	3.72012	15.6009	11.1786	0.41746	1.33557	15.6009
SLC7A14	3.0532	2.63606	6.30051	4.21632	0.41714	1.33528	6.30051
MAP1A	3.31908	2.9034	7.98028	5.48188	0.41568	1.33393	7.98028
HBEGF	1.52802	1.11668	0.883898	0.168474	0.41134	1.32992	0.883898
LTK	2.11926	1.71031	2.34471	1.27231	0.40895	1.32772	2.34471
ATP1A3	4.99697	4.59057	29.9329	22.0935	0.4064	1.32537	29.9329
FBLL1	5.70906	5.30418	50.3116	37.5109	0.40488	1.32398	50.3116
IRF1	2.24659	1.84252	2.7456	1.58636	0.40407	1.32324	2.7456
HSPA12A	2.22467	1.822	2.67404	1.53571	0.40267	1.32195	2.67404
GAP43	5.97628	5.57799	60.9564	45.7686	0.39829	1.31794	60.9564
VWA5A	1.82022	1.42379	1.53135	0.682894	0.39643	1.31625	1.53135
ITM2C	6.04062	5.65191	63.8276	48.2799	0.38871	1.30922	63.8276
LIMK1	2.67284	2.28625	4.37683	2.87787	0.38659	1.3073	4.37683
RGS2	2.83092	2.44489	5.11528	3.44484	0.38603	1.30679	5.11528
GALNT6	4.14417	3.75949	15.6815	11.5431	0.38468	1.30557	15.6815
NME3	3.83784	3.45427	12.299	8.96071	0.38357	1.30457	12.299
MAPK8IP1	6.08783	5.70503	66.0173	50.1657	0.3828	1.30387	66.0173
LONRF2	3.51582	3.13744	9.43845	6.79961	0.37838	1.29988	9.43845
PRRT4	2.70517	2.33033	4.52135	3.0292	0.37484	1.2967	4.52135
CTD-2651B20.6	7.49763	7.1282	178.722	137.895	0.36943	1.29184	178.722
RP11-59D5__B.2	1.48201	1.11316	0.793376	0.163189	0.36885	1.29132	0.793376
KIAA1244	2.42637	2.05893	3.37539	2.16677	0.36744	1.29006	3.37539
FAM163A	5.44955	5.08336	41.6997	31.9035	0.36619	1.28894	41.6997
HPCAL4	2.76775	2.40834	4.81045	3.30863	0.35941	1.2829	4.81045
RP11-558F24.4	3.4673	3.11137	9.06016	6.64203	0.35593	1.27981	9.06016
FAIM2	3.71277	3.35737	11.1116	8.24871	0.3554	1.27934	11.1116
IGFBP2	5.16383	4.81045	33.8482	26.0601	0.35338	1.27755	33.8482
ATP1B1	5.79508	5.44428	53.5256	41.5403	0.3508	1.27527	53.5256
FAM174B	3.45773	3.10948	8.98703	6.63071	0.34825	1.27302	8.98703
TLX2	5.18582	4.83813	34.3988	26.6037	0.34769	1.27252	34.3988
ITGB1	6.4915	6.14432	87.978	68.7334	0.34718	1.27207	87.978
FAM210B	3.92715	3.58349	13.2121	9.98776	0.34366	1.26897	13.2121
VAT1L	2.92986	2.58654	5.62037	4.00656	0.34332	1.26867	5.62037
PRSS3	5.82005	5.4769	54.4949	42.536	0.34315	1.26852	54.4949
PTGES	1.68564	1.34274	1.21683	0.536326	0.3429	1.2683	1.21683
ANO6	4.71528	4.37295	24.2688	18.72	0.34233	1.2678	24.2688
ITGA3	2.26927	1.93056	2.82079	1.81203	0.33871	1.26463	2.82079
STMN2	7.3279	6.98926	158.664	125.051	0.33864	1.26456	158.664
MICAL2	1.7442	1.40819	1.35009	0.65404	0.33601	1.26226	1.35009
TRNP1	1.48682	1.15251	0.802705	0.223003	0.33431	1.26077	0.802705
FAM19A5	3.84863	3.5151	12.4063	9.43275	0.33353	1.26009	12.4063
LTBP3	2.65104	2.31961	4.2812	2.99197	0.33143	1.25826	4.2812
HIP1R	2.45871	2.12831	3.49725	2.37205	0.3304	1.25736	3.49725
NPC2	3.297	2.96715	7.8287	5.8199	0.32985	1.25688	7.8287
ITGB5	4.56516	4.23614	21.6728	16.8454	0.32902	1.25616	21.6728
RPL37A	8.45892	8.13019	349.875	278.176	0.32873	1.25591	349.875
RP11-475N22.4	3.71154	3.3831	11.1004	8.43313	0.32844	1.25565	11.1004
IGSF3	4.02951	3.70167	14.3306	11.0111	0.32784	1.25513	14.3306
SPP1	2.876	2.54888	5.34112	3.8518	0.32712	1.25451	5.34112
TNS3	3.08465	2.75819	6.48344	4.76547	0.32646	1.25393	6.48344
DPYSL4	3.95801	3.63169	13.541	10.395	0.32632	1.25381	13.541
TES	3.54359	3.21752	9.66076	7.30187	0.32607	1.25359	9.66076
PDGFA	1.80834	1.48555	1.50239	0.800239	0.32279	1.25075	1.50239
GDF10	1.42723	1.10547	0.689299	0.15169	0.32176	1.24985	0.689299
TMEM119	3.11028	2.79103	6.6355	4.92124	0.31925	1.24768	6.6355
CCDC64	2.94223	2.62419	5.68598	4.16538	0.31804	1.24664	5.68598
SMAD3	1.5507	1.237	0.929592	0.357079	0.3137	1.24289	0.929592
KRT18	2.04514	1.73241	2.12713	1.32282	0.31273	1.24206	2.12713
NACAD	3.31749	3.00574	7.96929	6.03189	0.31175	1.24121	7.96929
PCDHB2	4.06327	3.7519	14.7173	11.4721	0.31137	1.24089	14.7173
NCOA7	3.58641	3.27566	10.012	7.68438	0.31075	1.24035	10.012
HOXD8	4.98392	4.6763	29.6453	23.5686	0.30762	1.23766	29.6453
RIIAD1	1.76683	1.45921	1.40305	0.749578	0.30762	1.23766	1.40305
CPE	5.73228	5.42513	51.1604	40.9662	0.30715	1.23726	51.1604
PRPH	6.13582	5.82938	68.3179	54.8615	0.30644	1.23665	68.3179
SYP	4.71651	4.41122	24.2912	19.277	0.30529	1.23567	24.2912
RP11-81H3.2	2.83302	2.53044	5.12564	3.77748	0.30258	1.23335	5.12564
TMEM151B	2.68504	2.38476	4.43099	3.22257	0.30028	1.23138	4.43099
PDGFD	2.21828	1.91832	2.65338	1.77983	0.29996	1.23111	2.65338
SOX11	4.25317	3.95702	17.0692	13.5304	0.29615	1.22786	17.0692
ATP6V0E2	3.69595	3.3999	10.9596	8.55533	0.29605	1.22778	10.9596
SLC30A8	3.41727	3.1214	8.68319	6.70232	0.29587	1.22762	8.68319
EEPD1	1.77108	1.47676	1.41309	0.78323	0.29432	1.22631	1.41309
KLHDC8A	2.23134	1.94207	2.6957	1.84257	0.28927	1.22202	2.6957
PXDC1	1.62893	1.34161	1.09284	0.53434	0.28732	1.22037	1.09284
RP3-510D11.1	2.00098	1.71392	2.00272	1.28051	0.28706	1.22015	2.00272
KIF5C	5.45939	5.17371	41.9987	34.0946	0.28568	1.21898	41.9987
CSAG1	4.59203	4.30641	22.1179	17.786	0.28562	1.21893	22.1179
UBE2H	3.93743	3.65419	13.3209	10.5899	0.28324	1.21692	13.3209
GNB2L1	8.7721	8.49015	435.185	357.575	0.28195	1.21584	435.185
CDKN1A	4.75223	4.4711	24.9503	20.1787	0.28113	1.21515	24.9503
ABCA1	1.40832	1.12774	0.654279	0.185162	0.28058	1.21468	0.654279
TAGLN3	4.81897	4.53938	26.2263	21.2536	0.27959	1.21385	26.2263
TMC6	1.68261	1.40335	1.21008	0.645151	0.27926	1.21357	1.21008
COL6A2	3.98317	3.70471	13.8144	11.0385	0.27846	1.2129	13.8144
SYNM	3.70626	3.4314	11.0526	8.78833	0.27486	1.20988	11.0526
GFRA3	5.08597	4.81161	31.9648	26.0827	0.27436	1.20946	31.9648
CTD-2651B20.7	5.24097	4.96677	35.8172	29.2714	0.2742	1.20932	35.8172
DNER	3.98321	3.70997	13.8149	11.0862	0.27324	1.20852	13.8149
CNTFR	2.59177	2.32038	4.02838	2.99464	0.27139	1.20697	4.02838
PDZD4	3.66534	3.39491	10.6875	8.51889	0.27043	1.20617	10.6875
TNFRSF21	3.77738	3.50742	11.7121	9.37205	0.26996	1.20577	11.7121
AKAP12	4.3267	4.05806	18.0663	14.657	0.26864	1.20467	18.0663
VPS37D	2.37026	2.10201	3.17034	2.29307	0.26825	1.20435	3.17034
TNFSF4	1.85179	1.58373	1.60948	0.997438	0.26806	1.20419	1.60948
RP11-660L16.2	2.62948	2.36187	4.18803	3.14036	0.26761	1.20381	4.18803
BASP1	3.97327	3.70887	13.7063	11.0762	0.2644	1.20114	13.7063
SCARF2	2.03973	1.77836	2.11169	1.43036	0.26137	1.19862	2.11169
CALCA	1.55174	1.29042	0.931705	0.445993	0.26132	1.19857	0.931705
CNGB1	2.00635	1.74532	2.01764	1.35269	0.26103	1.19833	2.01764
CAMK2N2	3.56309	3.30221	9.81944	7.86425	0.26088	1.19821	9.81944
MAFK	1.96657	1.70919	1.90838	1.26977	0.25738	1.19531	1.90838
TSPYL2	3.70218	3.44518	11.0157	8.89187	0.257	1.19499	11.0157
AKR1B1	5.03211	4.77531	30.7202	25.3849	0.2568	1.19483	30.7202
DCHS1	2.78521	2.53086	4.89337	3.77916	0.25435	1.1928	4.89337
GPNMB	1.2772	1.02442	0.423681	0.0341415	0.25278	1.1915	0.423681
FSTL3	2.26578	2.01351	2.80914	2.03763	0.25227	1.19108	2.80914
DPYSL3	5.84554	5.59386	55.502	46.2969	0.25168	1.19059	55.502
SLC4A8	3.74374	3.49279	11.3961	9.25731	0.25095	1.18999	11.3961
ZNF812	2.28628	2.03669	2.87797	2.10303	0.24959	1.18887	2.87797
DIRAS1	3.45526	3.2058	8.96824	7.22661	0.24946	1.18876	8.96824
TSPAN13	4.70702	4.46018	24.1189	20.0114	0.24684	1.18661	24.1189
RP11-1094M14.11	2.65644	2.41047	4.30475	3.31647	0.24597	1.18589	4.30475
SLC6A15	3.5279	3.28584	9.53463	7.75296	0.24206	1.18268	9.53463
BAALC	4.13329	3.89134	15.5487	12.8392	0.24195	1.18259	15.5487
PHLDA3	3.3135	3.07296	7.94175	6.41498	0.24054	1.18143	7.94175
NT5C1A	1.72359	1.48342	1.30257	0.796108	0.24017	1.18113	1.30257
PKDCC	3.74492	3.50825	11.4071	9.37859	0.23667	1.17827	11.4071
SYT9	2.37722	2.14057	3.19535	2.40936	0.23665	1.17825	3.19535
RASSF8	2.09979	1.86316	2.28647	1.63804	0.23663	1.17824	2.28647
SCG3	5.66681	5.43082	48.8019	41.136	0.23599	1.17771	48.8019
SYTL5	1.26046	1.0251	0.395721	0.0351004	0.23536	1.1772	0.395721
OLFM1	3.89775	3.67061	12.9053	10.734	0.22714	1.17051	12.9053
NES	3.07066	2.84475	6.40158	5.18381	0.22591	1.16951	6.40158
TXNRD1	5.12091	4.89513	32.7975	27.7564	0.22578	1.16941	32.7975
ITGA6	4.01976	3.79444	14.2207	11.8752	0.22532	1.16904	14.2207
TNFRSF19	2.62331	2.39926	4.16162	3.27533	0.22405	1.16801	4.16162
JAKMIP1	2.86203	2.63845	5.27038	4.22662	0.22358	1.16763	5.27038
FUCA1	1.66097	1.43937	1.16229	0.712024	0.2216	1.16603	1.16229
TNFAIP2	2.43809	2.21687	3.41924	2.64884	0.22122	1.16572	3.41924
MAGEB3	1.2292	1.01058	0.34437	0.0147208	0.21862	1.16362	0.34437
NANOS1	2.3105	2.09208	2.96055	2.26362	0.21842	1.16346	2.96055
RP11-14N7.2	4.59262	4.37755	22.1277	18.7861	0.21507	1.16076	22.1277
CNN2	3.51646	3.30178	9.44353	7.86131	0.21468	1.16045	9.44353
CHST7	2.11987	1.90588	2.34655	1.74737	0.21399	1.15989	2.34655
AGPAT9	1.40864	1.19737	0.654868	0.293213	0.21127	1.15771	0.654868
ATP6V0E1	4.86723	4.65791	27.1865	23.2447	0.20932	1.15614	27.1865
BHLHE41	1.41498	1.20732	0.66656	0.309083	0.20766	1.15481	0.66656
AC017048.4	2.30439	2.09732	2.93959	2.27914	0.20707	1.15434	2.93959
SNHG6	5.97985	5.77434	61.1123	52.733	0.20551	1.15309	61.1123
DKK1	6.47865	6.27365	87.1801	75.3672	0.205	1.15269	87.1801
SNHG3	8.11542	7.91068	275.322	238.631	0.204741	1.15248	275.322
NPTX2	1.94136	1.73873	1.84068	1.33741	0.20263	1.15079	1.84068
PCSK1	3.52563	3.32603	9.5165	8.02847	0.1996	1.14838	9.5165
PRKACB	3.06738	2.86803	6.3825	5.30068	0.19935	1.14818	6.3825
RP11-98D18.9	1.96186	1.76394	1.89564	1.39624	0.19792	1.14704	1.89564
METRN	2.60439	2.40739	4.08134	3.30514	0.197	1.14631	4.08134
ARPC1B	3.44821	3.25127	8.91477	7.52204	0.19694	1.14626	8.91477
TMEM35	2.17307	1.97748	2.50982	1.93805	0.19559	1.14519	2.50982
CELF3	4.15078	3.95565	15.7627	13.5156	0.19513	1.14483	15.7627
FAM171A1	3.67715	3.48271	10.7918	9.17893	0.19444	1.14428	10.7918
FJX1	2.91551	2.72142	5.54494	4.59522	0.19409	1.144	5.54494
MYO10	1.49625	1.30243	0.821085	0.46644	0.19382	1.14379	0.821085
KCNH2	4.22847	4.03475	16.7455	14.3901	0.19372	1.14371	16.7455
ALX3	1.23208	1.03893	0.349054	0.0547033	0.19315	1.14326	0.349054
CDC42EP1	3.71262	3.52003	11.1102	9.47188	0.19259	1.14281	11.1102
XYLT1	3.19606	3.00508	7.16452	6.02822	0.19098	1.14154	7.16452
PPP1R17	1.2313	1.04045	0.347785	0.0568691	0.19085	1.14144	0.347785
CSAG2	3.84617	3.65664	12.3818	10.6113	0.18953	1.14039	12.3818
FOSL1	1.26374	1.07572	0.401174	0.107774	0.18802	1.1392	0.401174
CTSL	3.93987	3.75225	13.3468	11.4753	0.18762	1.13888	13.3468
MB21D2	2.70179	2.51441	4.50609	3.71364	0.18738	1.13869	4.50609
SOX9	1.3399	1.15313	0.531338	0.223959	0.18677	1.13821	0.531338
HIST1H3E	3.76002	3.57345	11.5481	9.90462	0.18657	1.13805	11.5481
RP11-324E6.9	2.55222	2.3675	3.86536	3.16046	0.18472	1.1366	3.86536
CTAG2	6.86956	6.68753	114.935	101.074	0.18203	1.13448	114.935
CRLF1	2.04479	1.86384	2.12613	1.63975	0.18095	1.13363	2.12613
CHRNB2	4.82824	4.6475	26.4083	23.0632	0.18074	1.13347	26.4083
BTG2	3.62557	3.44642	10.3426	8.90124	0.17915	1.13222	10.3426
DNAH5	1.43656	1.25756	0.706747	0.39091	0.179	1.1321	0.706747
CHRNA3	7.20498	7.02655	145.542	128.377	0.17843	1.13165	145.542
THY1	3.20545	3.02715	7.22437	6.15198	0.1783	1.13155	7.22437
MAGEA8	2.01587	1.83911	2.04424	1.57789	0.17676	1.13034	2.04424
PREX1	2.45552	2.27903	3.48511	2.85352	0.17649	1.13013	3.48511
VMP1	4.05717	3.88194	14.6468	12.7428	0.17523	1.12914	14.6468
CYBA	2.58368	2.40921	3.99467	3.31183	0.17447	1.12855	3.99467
PCDHAC1	2.88915	2.71528	5.40834	4.56721	0.17387	1.12808	5.40834
ASIC4	1.96421	1.79041	1.90199	1.45913	0.1738	1.12803	1.90199
CLCF1	1.19561	1.02442	0.290417	0.0341415	0.17119	1.12599	0.290417
PDZRN3	2.50978	2.33924	3.69533	3.06036	0.17054	1.12548	3.69533
GPR126	1.31326	1.14276	0.485024	0.20803	0.1705	1.12545	0.485024
RPS4Y1	7.24592	7.07688	149.789	133.006	0.16904	1.12431	149.789
CYP26A1	1.16775	1	0.24661	0	0.16775	1.12331	0.24661
EMILIN1	1.55547	1.38812	0.939295	0.617374	0.16735	1.12299	0.939295
GALM	1.90966	1.74354	1.75721	1.34856	0.16612	1.12204	1.75721
CTAG1B	7.01326	6.84759	127.182	113.168	0.16567	1.12169	127.182
ADM	1.4203	1.25496	0.676412	0.386605	0.16534	1.12143	0.676412
RP11-395B7.4	1.43753	1.27287	0.708568	0.416418	0.16466	1.1209	0.708568
PARD6A	3.81897	3.65449	12.1132	10.5925	0.16448	1.12076	12.1132
ID4	2.57348	2.40912	3.95243	3.3115	0.16436	1.12067	3.95243
GNG12	4.43831	4.27424	19.6803	17.3497	0.16407	1.12044	19.6803
TMEM158	1.3985	1.23587	0.636273	0.355233	0.16263	1.11933	0.636273
SNORA59B	1.86615	1.70363	1.64558	1.25719	0.16252	1.11924	1.64558
AQP11	1.38784	1.22622	0.616866	0.339532	0.16162	1.11854	0.616866
C6orf57	3.27208	3.11069	7.66038	6.63796	0.16139	1.11836	7.66038
MSX1	1.38524	1.22389	0.612154	0.335757	0.16135	1.11833	0.612154
CRABP2	6.60242	6.44118	95.1687	84.8937	0.16124	1.11825	95.1687
IER3	1.22996	1.07038	0.345605	0.0999864	0.15958	1.11696	0.345605
PTPRR	3.27868	3.1195	7.70468	6.69087	0.15918	1.11665	7.70468
FAR2	3.18827	3.02928	7.11517	6.16402	0.15899	1.11651	7.11517
AF003625.3	1.15711	1	0.230102	0	0.15711	1.11505	0.230102
RHOB	5.41859	5.26261	40.7719	36.3887	0.15598	1.11418	40.7719
RFK	3.67227	3.5174	10.7486	9.45099	0.15487	1.11332	10.7486
PLEKHA6	4.47937	4.32452	20.3062	18.036	0.15485	1.11331	20.3062
TNC	1.2968	1.14207	0.456833	0.206975	0.15473	1.11321	0.456833
B4GALNT4	2.79215	2.6385	4.92661	4.22684	0.15365	1.11238	4.92661
COLEC11	3.6034	3.45054	10.1543	8.93241	0.15286	1.11177	10.1543
ZNF32	4.7564	4.60465	25.0283	22.3298	0.15175	1.11092	25.0283
CGA	1.59238	1.44154	1.01546	0.716106	0.15084	1.11022	1.01546
IL27RA	2.49808	2.34753	3.64933	3.08952	0.15055	1.10999	3.64933
TMTC1	1.7097	1.56275	1.27093	0.954164	0.14695	1.10723	1.27093
LRRC17	1.17386	1.02717	0.256145	0.0380224	0.14669	1.10703	0.256145
SLC9A7	1.91296	1.76733	1.76581	1.40423	0.14563	1.10621	1.76581
TLR4	1.26171	1.11615	0.397798	0.167677	0.14556	1.10616	0.397798
ABCC3	1.20161	1.05734	0.299962	0.081091	0.14427	1.10517	0.299962
BMP7	2.78875	2.64482	4.91031	4.25418	0.14393	1.10491	4.91031
CTD-2124B20.3	1.31792	1.17477	0.493064	0.257569	0.14315	1.10431	0.493064
CLDN4	1.39077	1.24828	0.622186	0.37558	0.14249	1.10381	0.622186
C6orf141	1.46367	1.32195	0.758091	0.500038	0.14172	1.10322	0.758091
CCL2	1.41457	1.27344	0.665803	0.417373	0.14113	1.10277	0.665803
C10orf85	1.19109	1.05034	0.283252	0.071018	0.14075	1.10248	0.283252
PTPRJ	1.31457	1.17704	0.487282	0.261124	0.13753	1.10002	0.487282
[truncated: 1,170 more rows]

## Sheet: HTB11
Table S10. Gene expression in differentiated and undifferentiated HTB11 cells.									D: differentiated cells with retinoic acid
[truncated: 1,541 more rows]

[truncated: 5 more sheets: SKNBE2, SKNFI, SKNJCI, SKNMM, SY5Y]
