# Supplementary material for: MYCN amplification and ATRX mutations are incompatible in neuroblastoma
Source: Nat Commun. 2020 Feb 14;11:913. doi: 10.1038/s41467-020-14682-6 (PMC7021759; doi:10.1038/s41467-020-14682-6)
Supplement: Supplementary file 14 — Supplementary Data 11 [file 41467_2020_14682_MOESM14_ESM.xlsx]

## Sheet: Enhancers within 50 kb
Table S12.Pathway analysis of H3.3 peaks depleted in ATRX mutant NB that correlate with ChromHMM in enhancers.
Pathway	Overlap	P-value	Genes	Database
membrane depolarization during cardiac muscle cell action potential (GO:0086012)	8/18	5.16796e-05	CACNB2 CACNA2D1 CACNA1C SCN3B SCN4B SLC8A1 SCN2B CACNA1G	GO_Biological_Process
postsynaptic density organization (GO:0097106)	5/10	0.000751486	NRXN1 TMEM108 NRXN2 SHANK2 SHANK1	GO_Biological_Process
positive regulation of glial cell differentiation (GO:0045687)	5/11	0.00128203	SERPINE2 TENM4 CXCR4 HES1 DICER1	GO_Biological_Process
positive regulation of dendritic spine development (GO:0060999)	8/21	0.000190867	CUX2 DLG5 NEURL1 FOXO6 LLPH LRP8 SHANK2 SHANK1	GO_Biological_Process
Depolarization of the Presynaptic Terminal Triggers the Opening of Calcium Channels_Homo sapiens_R-HSA-112308	6/13	0.000367684	CACNB2 CACNA2D1 CACNA2D3 CACNA1A CACNA2D2 CACNG2	Reactome
positive regulation of dendrite development (GO:1900006)	10/33	0.000273459	PTPRD CUX2 DLG5 NEURL1 FOXO6 LLPH OBSL1 LRP8 SHANK2 SHANK1	GO_Biological_Process
regulation of synapse assembly (GO:0051963)	11/36	0.000125224	PTPRD ROBO2 CUX2 CLSTN2 BDNF DLG5 NRXN1 SLIT1 SYNDIG1 EPHB1 LRRC4B	GO_Biological_Process
MARK2	5/12	0.00204546	MAPT RAB11FIP2 BAIAP2 UTRN MARK2	KEA
Phase 1 - inactivation of fast Na+ channels_Homo sapiens_R-HSA-5576894	8/27	0.00131672	CACNB2 KCNIP1 CACNA2D1 CACNA2D3 CACNA2D2 CACNA1C CACNG1 CACNG2	Reactome
cardiac muscle cell contraction (GO:0086003)	6/18	0.00275084	CACNA2D1 CACNA1C SCN3B SCN4B SCN2B CACNA1G	GO_Biological_Process
positive regulation of synapse assembly (GO:0051965)	9/27	0.000247444	PTPRD CUX2 CLSTN2 BDNF DLG5 NRXN1 SYNDIG1 EPHB1 LRRC4B	GO_Biological_Process
neuron projection morphogenesis (GO:0048812)	28/164	0.000260871	CNTNAP2 SPTBN4 SDC2 PLPPR4 LRRC55 MAP2 FLRT1 EPB41L3 SLIT1 MAP6 SLIT3 NRCAM EPHB1 MAP4K4 NTNG1 LINGO3 LRRN2 BDNF DTNBP1 DCDC2 DICER1 BAIAP2 GP5 DCLK1 ADGRB1 LRRN1 SHANK2 SHANK1	GO_Biological_Process
catecholamine biosynthetic process (GO:0042423)	5/14	0.00448103	MOXD1 DDC AOC1 DBH INSM1	GO_Biological_Process
N-terminal protein amino acid acetylation (GO:0006474)	5/16	0.00847925	CREBBP AANAT NAA40 NAA11 NAA15	GO_Biological_Process
Prostaglandin Synthesis and Regulation_Homo sapiens_WP98	8/30	0.00276405	PTGFR PTGIR EDNRA ANXA2 CYP11A1 PTGER3 TBXAS1 SCGB1A1	WikiPathways
Prostaglandin Synthesis and Regulation_Mus musculus_WP374	8/30	0.00276405	PTGFR PTGIR EDNRA ANXA2 CYP11A1 PTGER3 TBXAS1 SCGB1A1	WikiPathways
Phase 2 - plateau phase_Homo sapiens_R-HSA-5576893	7/26	0.00476	CACNB2 CACNA2D1 CACNA2D3 CACNA2D2 CACNA1C CACNG1 CACNG2	Reactome
Phase 0 - rapid depolarisation_Homo sapiens_R-HSA-5576892	10/44	0.00311842	CACNB2 CACNA2D1 CACNA2D3 CACNA2D2 CACNA1C CACNG1 SCN3B CACNG2 SCN4B SCN2B	Reactome
main axon (GO:0044304)	9/34	0.00161355	ROBO2 CNTNAP2 SPTBN4 NFASC DLG2 EPB41L3 SPOCK1 NRCAM MAPT	GO_Cellular_Component
calcium ion transport into cytosol (GO:0060402)	6/20	0.00496071	TRPM1 JPH4 CACNA2D1 CACNA1C GRIN2C SLC8A1	GO_Biological_Process
cAMP-mediated signaling (GO:0019933)	15/76	0.0015412	ABCA1 PTGFR PTGIR PDE4D PTGER3 AKAP6 TSHR ADGRD1 GAL ADORA2A GHRH FSHR GNAQ PDE3A RAMP1	GO_Biological_Process
cardiac muscle cell action potential (GO:0086001)	7/30	0.0109471	CACNA2D1 CACNA1C SCN3B SCN4B SLC8A1 SCN2B CACNA1G	GO_Biological_Process
Axon guidance_Homo sapiens_hsa04360	20/127	0.00487283	NTNG1 ROBO2 UNC5A UNC5B SEMA6D SEMA4C CXCR4 UNC5C ROBO1 RGS3 DPYSL2 NCK2 PLXNA2 SLIT1 PLXNA1 FYN SLIT3 PLXNC1 EPHB1 SRGAP1	KEGG
positive regulation of cardiac muscle hypertrophy (GO:0010613)	5/17	0.0111899	MTPN BMP10 PARP1 AKAP6 IL6ST	GO_Biological_Process
Long-term potentiation_Homo sapiens_hsa04720	12/66	0.00864132	GRIA2 CREBBP RPS6KA6 PLCB4 GNAQ ITPR1 ITPR2 BRAF CALM3 CACNA1C PLCB1 GRIN2C	KEGG
positive regulation of nervous system development (GO:0051962)	12/53	0.00129571	PTPRD CUX2 CLSTN2 TENM4 BDNF DLG5 NRXN1 NEURL1 SYNDIG1 DICER1 EPHB1 LRRC4B	GO_Biological_Process
Synaptic Vesicle Pathway_Homo sapiens_WP2267	10/51	0.00936829	SNAP25 UNC13C SLC32A1 SYT1 CLTA CACNA1A SYN3 CPLX2 SLC18A1 AP2M1	WikiPathways
positive regulation of axonogenesis (GO:0050772)	9/38	0.00369001	ROBO2 NGFR BDNF PLXNA2 PLXNA1 PLXNC1 MAPT POU4F2 ROBO1	GO_Biological_Process
CRMPs in Sema3A signaling_Homo sapiens_R-HSA-399956	5/16	0.00847925	DPYSL4 DPYSL2 PLXNA2 PLXNA1 FYN	Reactome
mitotic spindle checkpoint (GO:0071174)	5/18	0.0144357	TPR TEX14 BUB3 TRIP13 MAD1L1	GO_Biological_Process
mitotic spindle assembly checkpoint (GO:0007094)	5/18	0.0144357	TPR TEX14 BUB3 TRIP13 MAD1L1	GO_Biological_Process
cell morphogenesis involved in neuron differentiation (GO:0048667)	18/98	0.00132145	NTNG1 SPTBN4 LINGO3 LRRN2 SDC2 PLPPR4 TBCD DCDC2 BAIAP2 GP5 LRRC55 MAP2 ADGRB1 SLIT1 MAP6 LRRN1 SLIT3 NRCAM	GO_Biological_Process
spindle assembly checkpoint (GO:0071173)	5/18	0.0144357	TPR TEX14 BUB3 TRIP13 MAD1L1	GO_Biological_Process
nervous system development (GO:0007399)	57/456	0.00184168	ROBO2 ROBO1 RPS6KA6 DPYSL4 MDK DPYSL2 NRCAM EPHB1 PCDHAC2 CHST8 SRRM4 RBFOX2 DSCAM RBFOX3 TMOD2 NRG1 OLFM1 ADORA2A ALDH1A2 GFRAL ADGRB1 DCX SHANK2 SHANK1 NRXN1 PCDH15 NRXN2 PCDH19 KALRN SPOCK1 FYN HES1 MARK4 PCDH1 LYN EIF2B2 BDNF PCDHGC5 PCDHGC4 PCDHGC3 LSAMP ARHGAP26 GRHL2 TSHR DCLK1 ABTB2 SDK1 NELL1 AHI1 NFASC DLG2 GLRB PCDHB1 NEURL1 PMP22 APBA2 SDK2	GO_Biological_Process
voltage-gated calcium channel activity (GO:0005245)	8/38	0.0126373	CACNB2 CACNA2D1 CACNA1A CACNA2D2 CACNA1C CACNG2 TPCN2 CACNA1G	GO_Molecular_Function
Amine-derived hormones_Homo sapiens_R-HSA-209776	5/18	0.0144357	DUOX1 DDC AANAT DBH SLC5A5	Reactome
Biogenic Amine Synthesis_Mus musculus_WP522	5/14	0.00448103	DDC AANAT CHAT DBH COMT	WikiPathways
positive regulation of kinase activity (GO:0033674)	17/114	0.0151226	NTRK1 ALK LTK XRCC5 MMD NTRK3 INSRR PRKAG2 CAMKK1 TYRO3 SNX9 CCR7 MAPT ROR2 FGFR3 EPHB1 CACUL1	GO_Biological_Process
regulation of dendritic spine development (GO:0060998)	7/32	0.0156145	DLG5 NEURL1 FOXO6 LLPH SRCIN1 SHANK2 SHANK1	GO_Biological_Process
embryonic digit morphogenesis (GO:0042733)	5/17	0.0111899	CREBBP TWIST1 ECE1 MSX1 GLI3	GO_Biological_Process
Biogenic Amine Synthesis_Homo sapiens_WP550	5/15	0.00625907	DDC AANAT CHAT DBH COMT	WikiPathways
MAP kinase kinase kinase activity (GO:0004709)	12/79	0.0328798	NTRK1 ALK LTK MAP3K1 NTRK3 INSRR TYRO3 BRAF MAP3K9 ROR2 FGFR3 EPHB1	GO_Molecular_Function
EPHB-mediated forward signaling_Homo sapiens_R-HSA-3928662	8/42	0.0226232	LYN TIAM1 SDC2 ARHGEF28 FYN KALRN EPHB1 ACTB	Reactome
Cholinergic synapse_Homo sapiens_hsa04725	16/111	0.0241978	CHRNB4 CHRM4 CHAT ITPR1 ITPR2 CACNA1A CACNA1C GNAO1 PLCB4 GNAQ BCL2 GNG8 KCNQ5 FYN PLCB1 CREB5	KEGG
Eicosanoid Metabolism_Homo sapiens_h_eicosanoidPathway	6/23	0.0103821	PTGFR PTGIR HPGDS PTGER3 TBXAS1 PLCB1	BioCarta
Myometrial Relaxation and Contraction Pathways_Homo sapiens_WP289	21/156	0.022377	MYLK2 RGS19 IGFBP4 PDE4D ITPR1 ITPR2 ARRB1 DGKZ ACTB SLC8A1 RGS4 RGS5 RGS3 ACTC1 GNAQ GNG8 CALM3 RAMP1 RGS9 CORIN PLCD1	WikiPathways
Oxytocin signaling pathway_Homo sapiens_hsa04921	21/158	0.0253916	MYLK2 CACNA2D1 ITPR1 CACNA2D3 PRKAG2 ITPR2 CACNA2D2 NFATC1 CACNA1C ACTB CAMKK1 GNAO1 CACNB2 EEF2K PLCB4 GNAQ CALM3 CACNG1 PPP1R12B PLCB1 CACNG2	KEGG
SH3/SH2 adaptor activity (GO:0005070)	9/52	0.0288096	SHF KHDRBS1 SH2D2A CHN2 NCK2 TOB1 SHD PAG1 SKAP1	GO_Molecular_Function
regulation of release of sequestered calcium ion into cytosol by sarcoplasmic reticulum (GO:0010880)	5/24	0.0470392	PDE4D CALM3 AKAP6 CACNA1C SLC8A1	GO_Biological_Process
dendrite morphogenesis (GO:0048813)	7/33	0.0184114	MAP2 SDC2 MAP6 DCDC2 EPHB1 SHANK2 SHANK1	GO_Biological_Process
Uptake and actions of bacterial toxins_Homo sapiens_R-HSA-5339562	6/27	0.022794	SNAP25 SYT2 SV2C HSP90AB1 SYT1 CD9	Reactome
Netrin-1 signaling_Homo sapiens_R-HSA-373752	8/42	0.0226232	TRIO UNC5A UNC5B SLIT1 UNC5C FYN SLIT3 ROBO1	Reactome
regulation of heart rate by cardiac conduction (GO:0086091)	7/36	0.0288694	CACNB2 CACNA2D1 CACNA1C SCN3B SCN4B SCN2B CACNA1G	GO_Biological_Process
Effects of PIP2 hydrolysis_Homo sapiens_R-HSA-114508	6/27	0.022794	ABHD12 ITPR1 ITPR2 RASGRP2 DGKZ DGKI	Reactome
axon guidance (GO:0007411)	22/159	0.0147534	ROBO2 NGFR SPTBN4 UNC5A BDNF NRXN1 CXCR4 PTPRM UNC5C POU4F2 ROBO1 ENAH DAB1 NFIB PLXNA2 GRB10 SLIT1 PLXNA1 FYN SLIT3 PLXNC1 EPHB1	GO_Biological_Process
Interaction between L1 and Ankyrins_Homo sapiens_R-HSA-445095	6/29	0.0316817	SPTBN4 NFASC NRCAM SCN3B SCN4B SCN2B	Reactome
Long-term depression_Homo sapiens_hsa04730	10/60	0.0278214	LYN GNAO1 GRIA2 PLCB4 GNAQ ITPR1 ITPR2 CACNA1A BRAF PLCB1	KEGG
membrane depolarization during action potential (GO:0086010)	8/39	0.0147517	CACNA1A CACNA1C SCN3B SCN4B TPCN2 SLC8A1 SCN2B CACNA1G	GO_Biological_Process
axonogenesis (GO:0007409)	28/224	0.0236949	ROBO2 SPTBN4 NRXN1 PLPPR4 CXCR4 LRRC55 ROBO1 GRB10 SLIT1 FYN SLIT3 NRCAM EPHB1 NTNG1 NGFR LINGO3 UNC5A LRRN2 BDNF UNC5C BAIAP2 GP5 POU4F2 ENAH DAB1 ADGRB1 ULK1 LRRN1	GO_Biological_Process
Small Ligand GPCRs_Mus musculus_WP353	5/18	0.0144357	PTGFR PTGIR MTNR1B PTGER3 S1PR1	WikiPathways
cardiac muscle cell action potential involved in contraction (GO:0086002)	6/29	0.0316817	CACNA2D1 CACNA1C SCN3B SCN4B SCN2B CACNA1G	GO_Biological_Process
Regulation of insulin secretion_Homo sapiens_R-HSA-422356	12/80	0.0358221	CACNB2 SNAP25 ARL2BP GNAQ ITPR1 ITPR2 GNG8 CACNA1A CACNA2D2 CACNA1C PLCB1 RAPGEF4	Reactome
Small Ligand GPCRs_Homo sapiens_WP247	5/19	0.0182569	PTGFR PTGIR MTNR1B PTGER3 S1PR1	WikiPathways
positive regulation of neuron projection development (GO:0010976)	16/98	0.00785614	NTRK1 LYN ROBO2 NGFR LTK SYT3 SYT2 SYT1 LRP8 ROBO1 PTK7 PLXNA2 PLXNA1 PLXNC1 ARSB MARK2	GO_Biological_Process
cytosolic calcium ion transport (GO:0060401)	5/23	0.0399214	TRPM1 JPH4 CACNA2D1 CACNA1C SLC8A1	GO_Biological_Process
chondroitin sulfate metabolic process (GO:0030204)	6/31	0.0425612	CHPF B3GAT2 CHST15 CSPG4 ARSB CHST3	GO_Biological_Process
calcium ion transmembrane import into cytosol (GO:0097553)	7/37	0.0330964	FAM155B CACNA2D1 ITPR1 ITPR2 CCR7 HTR2A GRIN2C	GO_Biological_Process
N-acetyltransferase activity (GO:0008080)	5/23	0.0399214	CREBBP AANAT NAT1 NAT10 NAGS	GO_Molecular_Function
negative regulation of epithelial cell migration (GO:0010633)	7/36	0.0288694	BMP10 ADGRB1 PTPRM MCC ADAMTS9 CORO1C PTPRG	GO_Biological_Process
RNA Polymerase III Transcription Termination_Homo sapiens_R-HSA-73980	5/23	0.0399214	POLR3A NFIA NFIB NFIC POLR3E	Reactome
membrane assembly (GO:0071709)	5/24	0.0470392	PTPRD ANXA2 NRXN1 NRXN2 CEL	GO_Biological_Process
Renin secretion_Homo sapiens_hsa04924	10/64	0.0412994	ADCYAP1R1 EDNRA PLCB4 GNAQ ITPR1 PDE3A ITPR2 CALM3 CACNA1C PLCB1	KEGG
synapse assembly (GO:0007416)	10/64	0.0412994	SDK1 DSCAM BDNF PCDHB1 NRXN1 NRXN2 NRCAM SHANK2 SDK2 SHANK1	GO_Biological_Process
cAMP signaling pathway_Homo sapiens_hsa04024	24/199	0.0487488	GRIA2 CREBBP ADCYAP1R1 BDNF PDE4D PTGER3 ARAP3 NFATC1 BRAF CACNA1C SSTR2 GRIN2C TSHR GLI3 TIAM1 EDNRA ADORA2A FSHR PDE3A CALM3 AMH PPARA RAPGEF4 CREB5	KEGG
bile acid and bile salt transport (GO:0015721)	6/31	0.0425612	SLC10A4 ABCC3 SLC9A3R1 NCOA2 RXRA SLC51A	GO_Biological_Process
calcium-release channel activity (GO:0015278)	5/24	0.0470392	JPH4 TRPA1 ITPR1 ITPR2 TPCN2	GO_Molecular_Function
cellular response to nerve growth factor stimulus (GO:1990090)	5/23	0.0399214	NTRK1 BDNF NTRK3 TMEM108 MAPT	GO_Biological_Process
PKC-catalyzed phosphorylation of inhibitory phosphoprotein of myosin phosphatase_Homo sapiens_h_myosinPathway	5/21	0.0277619	TRIO GNAQ CACNA1A PPP1R12B PLCB1	BioCarta
axon development (GO:0061564)	15/95	0.0132766	NTNG1 SPTBN4 LINGO3 LRRN2 PLPPR4 RTN4RL2 BAIAP2 GP5 LRRC55 RTN4RL1 ADGRB1 SLIT1 LRRN1 SLIT3 NRCAM	GO_Biological_Process
neuropeptide signaling pathway (GO:0007218)	12/71	0.0152409	PYY GAL GLRB NMS GALR1 NPBWR2 OPRL1 PPY CPE SSTR2 SORCS2 RXFP3	GO_Biological_Process
Transcriptional activation of mitochondrial biogenesis_Homo sapiens_R-HSA-2151201	7/40	0.048176	NCOA2 CREBBP RXRA CHD9 CYCS PPARA PPRC1	Reactome
mitogen-activated protein kinase kinase binding (GO:0031434)	11/66	0.0216694	NTRK1 ALK LTK NTRK3 INSRR TYRO3 BRAF ROR2 FGFR3 EPHB1 TRIB2	GO_Molecular_Function
regulation of axonogenesis (GO:0050770)	9/56	0.043971	ROBO2 NGFR OLFM1 PLXNA2 PLXNA1 NRCAM PLXNC1 MARK2 ROBO1	GO_Biological_Process
neuron projection development (GO:0031175)	21/168	0.0452942	LYN CNTNAP2 UNC5A BDNF DTNBP1 PTPRM PRDM12 DICER1 DCLK1 DBNDD1 CDH4 MAP2 EPB41L3 TMEM108 ULK1 MAPT EPHB1 FRYL SHANK2 MAP4K4 SHANK1	GO_Biological_Process
generation of neurons (GO:0048699)	17/131	0.0498706	BTG4 MTPN WNT10A LDB1 DCDC2 WNT9A POU4F2 RUNX1 PTPRD WNT6 DCX SPOCK1 NRCAM MAPT MDGA1 MARK2 MARK1	GO_Biological_Process
regulation of kinase activity (GO:0043549)	14/102	0.0478569	NTRK1 ALK LTK LDB1 NTRK3 NPRL2 INSRR SLC9A3R1 MYCNOS TYRO3 MAPT ROR2 FGFR3 EPHB1	GO_Biological_Process
neuron development (GO:0048666)	19/145	0.0366408	LYN ALK CNTNAP2 TENM2 UNC5A TENM4 TBCD DTNBP1 PTPRM PRDM12 RUNX1 DBNDD1 CDH4 MAP2 TMEM108 ULK1 INSM1 MAPT FRYL	GO_Biological_Process
Rho cell motility signaling pathway_Homo sapiens_h_rhoPathway	6/32	0.0487797	DIAPH1 TRIO CACNA1A ARAP1 ASAP2 PPP1R12B	BioCarta
plasma membrane bounded cell projection organization (GO:0120036)	16/119	0.0426145	LYN CFAP61 CNTNAP2 UNC5A DTNBP1 PTPRM PRDM12 DBNDD1 LIMA1 CDH4 MAP2 TMEM108 ULK1 CCR7 MAPT FRYL	GO_Biological_Process

## Sheet: Promoters within 2kb
Table S12.Pathway analysis of H3.3 peaks depleted in ATRX mutant NB that correlate with ChromHMM in promoters.
Pathway	Overlap	P-value	Genes	Database
Neuronal System_Homo sapiens_R-HSA-112316	21/301	3.33305e-05	GRIA2 KCNH3 PTPRS KCNK10 KCNB1 SLC1A2 CACNA2D3 KCNAB1 ADCY1 GNG12 RIMS1 RPS6KA3 PLCB3 DLG4 NAAA NEFL KCNQ5 KCNN2 CACNG2 KCNK2 PPFIA2	Reactome
axon (GO:0030424)	13/142	7.2167e-05	PTPRS KCNB1 NTRK3 SETX OLFM1 LRRTM1 GPER1 KIF13B NEFL NEFM KIF1A CTNNA2 ADGRL3	GO_Cellular_Component
Developmental Biology_Homo sapiens_R-HSA-1266738	37/786	0.000268962	HIST1H2BM SEMA7A TRIO EPAS1 SDC2 CRMP1 ARRB1 CACNA1C MED16 ROBO1 NTN3 RPS6KA3 RXRA GSC NEFL SLIT3 NRCAM CTNNA2 CACNG2 PPARGC1A PLXNA4 DUSP2 MEF2C SEMA6D HIST1H2AJ SIAH1 ANK1 GFRA2 SPTB MED13L RGMA DLG4 KIT RARA INSM1 HIST1H2BB FGFR2	Reactome
axonogenesis (GO:0007409)	18/224	1.89657e-05	LINGO1 BRSK2 SIAH1 NRXN3 BAIAP2 GFRA2 SPTB PAX2 ROBO1 NTN3 GAP43 OPHN1 KIF5C LRRN1 SLIT3 NRCAM CTNNA2 FGFR2	GO_Biological_Process
Ectoderm Differentiation_Homo sapiens_WP2858	13/139	5.78559e-05	BCAS3 NLGN1 KCNK10 SCHIP1 PRKAG2 POU2F2 VAX2 RGMA CTNNA2 ZBTB7B FGFR2 CLVS1 ANKS1B	WikiPathways
regulation of axonogenesis (GO:0050770)	9/56	1.10858e-05	OLFM1 LINGO1 AMIGO1 KIF13B NRCAM THY1 ZSWIM5 PLXNA4 ROBO1	GO_Biological_Process
cell morphogenesis involved in neuron differentiation (GO:0048667)	13/98	1.23252e-06	LINGO1 BRSK2 MEF2C SDC2 TBCD BAIAP2 PAX2 OPHN1 LRRN1 SLIT3 NRCAM CTNNA2 FGFR2	GO_Biological_Process
stem cell differentiation (GO:0048863)	6/34	0.00019561	MEF2C ACE KIT SIX3 FGFR2 PAX2	GO_Biological_Process
regulation of neurotransmitter receptor activity (GO:0099601)	6/34	0.00019561	NLGN1 MEF2C DAPK1 DLG4 CACNG2 SHANK2	GO_Biological_Process
Calcium Regulation in the Cardiac Cell_Homo sapiens_WP536	12/149	0.000447064	GNAO1 CHRM3 PLCB3 KCNB1 PRKCE ARRB1 CACNA1C CAMK1 ADCY1 GNG12 ADRA1A RGS7	WikiPathways
Calcium Regulation in the Cardiac Cell_Mus musculus_WP553	12/150	0.000474961	GNAO1 CHRM3 PLCB3 KCNB1 PRKCE ARRB1 CACNA1C CAMK1 ADCY1 GNG12 ADRA1A RGS7	WikiPathways
response to retinoic acid (GO:0032526)	7/58	0.00065698	SETX RXRA PTK7 RARA WNT9A RORB PAX2	GO_Biological_Process
neuron projection morphogenesis (GO:0048812)	14/164	8.25913e-05	NCKAP1 LINGO1 NLGN1 BRSK2 SDC2 BAIAP2 PAX2 DLG4 LRRN1 SLIT3 NRCAM CTNNA2 FGFR2 SHANK2	GO_Biological_Process
cellular response to retinoic acid (GO:0071300)	6/43	0.000730532	SETX PTK7 RARA WNT9A RORB PAX2	GO_Biological_Process
Glutamatergic synapse_Homo sapiens_hsa04724	10/114	0.000677955	GNAO1 GRIA2 PLCB3 DLG4 SLC1A2 CACNA1C ADCY1 PLD1 GNG12 SHANK2	KEGG
Aldosterone synthesis and secretion_Homo sapiens_hsa04925	8/81	0.00106585	PLCB3 CAMK1D PRKCE PDE2A PRKD2 CACNA1C CAMK1 ADCY1	KEGG
modulation of excitatory postsynaptic potential (GO:0098815)	5/26	0.000446299	RIMS1 NLGN1 NLGN4X DLG4 SHANK2	GO_Biological_Process
axon development (GO:0061564)	11/95	3.01139e-05	LINGO1 BRSK2 GAP43 AMIGO1 LRRN1 SLIT3 NRCAM CTNNA2 BAIAP2 FGFR2 PAX2	GO_Biological_Process
regulation of glutamate receptor signaling pathway (GO:1900449)	6/33	0.000164605	NLGN1 MEF2C DAPK1 DLG4 CACNG2 SHANK2	GO_Biological_Process
PodNet: protein-protein interactions in the podocyte_Mus musculus_WP2310	17/305	0.00225885	MAGI1 EPAS1 NTRK3 PRKCE IGFBP2 ADCY1 BAIAP2 PAX2 ROBO1 TJP1 OLFM1 RXRA VANGL2 LRRC7 RARA PLCE1 CTNNA2	WikiPathways
integral component of plasma membrane (GO:0005887)	58/1464	0.000548505	ALK CHRM3 TENM2 PTPRS TENM4 SLC2A3 PTH1R TSPAN11 SLC6A2 ADRA1A IL27RA ROBO1 TRO GPER1 SLC16A6 NRCAM KCNH3 KCNK10 COL25A1 SEMA6D AVPR2 TMEM150C IL17RA SLC7A5 SLCO4A1 KIT KCNQ5 SHANK2 GRIA2 NLGN1 SLC1A2 NRXN3 SLCO5A1 LPAR3 THY1 ADCY1 TSPAN32 PCDH17 ADAM29 GLRA3 CNR1 S1PR3 PLXNA4 ASIC1 NLGN4X PCDH7 NTRK3 PCDHGC3 SORBS1 CALY SLCO3A1 DLG4 PCDHB5 FXYD6 SLC22A8 KCNK2 FGFR2 ADGRL3	GO_Cellular_Component
cellular glucose homeostasis (GO:0001678)	5/34	0.00159654	KCNB1 GPER1 PPARGC1A HK2 PAX2	GO_Biological_Process
regulation of cardiac muscle contraction (GO:0055117)	5/36	0.00207457	CHGA RNF207 PDE4D NPPA ADRA1A	GO_Biological_Process
Transmission across Chemical Synapses_Homo sapiens_R-HSA-112315	13/211	0.00308401	GRIA2 SLC1A2 CACNA2D3 ADCY1 GNG12 RIMS1 RPS6KA3 PLCB3 DLG4 NAAA NEFL CACNG2 PPFIA2	Reactome
positive regulation of neuron projection development (GO:0010976)	11/98	4.03468e-05	SETX RIMS1 CAMK1D LRRC7 PTK7 AMIGO1 STMN2 NDNF CAMK1 PLXNA4 ROBO1	GO_Biological_Process
regulation of dendritic spine development (GO:0060998)	5/32	0.00120477	NLGN1 MEF2C PTPRS CAMK1 SHANK2	GO_Biological_Process
cyclic-nucleotide-mediated signaling (GO:0019935)	5/33	0.00139052	GAL PDE4D PDE2A AKAP6 ADCY1	GO_Biological_Process
synapse assembly (GO:0007416)	7/64	0.00119071	NLGN1 NLGN4X PCDHB5 NRCAM SHANK2 PCDH17 ADGRL3	GO_Biological_Process
Activation of NMDA receptor upon glutamate binding and postsynaptic events_Homo sapiens_R-HSA-442755	5/39	0.00297627	GRIA2 RPS6KA3 DLG4 NEFL ADCY1	Reactome
Ca2+ pathway_Homo sapiens_R-HSA-4086398	6/61	0.00452835	GNAO1 TCF7L2 PLCB3 PDE6B AXIN2 GNG12	Reactome
protein heterodimerization activity (GO:0046982)	17/266	0.00050943	TPD52 ARNT2 MEF2C TENM2 DGKD TENM4 KCNB1 EPAS1 KATNB1 ADRA1A ADD2 HEYL POLA2 RXRA SCUBE1 RARA BOK	GO_Molecular_Function
BDNF signaling pathway_Homo sapiens_WP2380	10/144	0.00389663	GRIA2 LINGO1 RPS6KA3 MEF2C CNR1 NTRK3 ALPL KCNN2 CAMK1 SH2B2	WikiPathways
axon guidance (GO:0007411)	12/159	0.000798873	GAP43 OPHN1 KIF5C SIAH1 NRXN3 SLIT3 GFRA2 SPTB PLXNA4 ROBO1 NTN3 RNF165	GO_Biological_Process
XPodNet - protein-protein interactions in the podocyte expanded by STRING_Mus musculus_WP2309	33/808	0.00550151	GRIA2 EPAS1 ARRB1 ADCY1 SLC6A2 ADD2 ROBO1 RXRA MCF2L PLCE1 CTNNA2 BID MAGI1 ARNT2 TCF7L2 NTRK3 PRKCE IGFBP2 ATG10 GAB3 SORBS1 BAIAP2 SGCZ PAX2 TJP1 OLFM1 DOK1 VANGL2 LRRC7 KIF26A RARA KCP RIN1	WikiPathways
G Protein Signaling Pathways_Homo sapiens_WP35	8/95	0.00295817	GNAO1 PLCB3 PDE4D PRKCE PDE4A AKAP6 ADCY1 GNG12	WikiPathways
Potassium Channels_Homo sapiens_R-HSA-1296071	8/99	0.00381585	KCNH3 KCNK10 KCNB1 KCNQ5 KCNAB1 KCNN2 GNG12 KCNK2	Reactome
nervous system development (GO:0007399)	25/456	0.000302485	NCKAP1 CHRM3 NLGN1 NRSN1 MYT1L CRMP1 PCDH17 ROBO1 RPS6KA3 UGT8 OPHN1 NRCAM ARNT2 SRRM4 MEF2C BCL11A PCDHGC3 SIAH1 GFRA2 OLFM1 DLG4 PCDHB5 FGFR2 SHANK2 ADGRL3	GO_Biological_Process
Retrograde endocannabinoid signaling_Homo sapiens_hsa04723	8/101	0.00431096	GNAO1 RIMS1 GRIA2 PLCB3 CNR1 CACNA1C ADCY1 GNG12	KEGG
Gastrin-CREB signalling pathway via PKC and MAPK_Homo sapiens_R-HSA-881907	19/432	0.0155804	CHRM3 DUSP2 DGKD TRIO ARHGEF25 PRKCE LPAR3 ARRB1 GNG12 GFRA2 ADRA1A SPTB RPS6KA3 PLCB3 DLG4 KIT NEFL DGKI FGFR2	Reactome
Netrin-1 signaling_Homo sapiens_R-HSA-373752	5/42	0.0041313	TRIO SIAH1 SLIT3 RGMA ROBO1	Reactome
regulation of potassium ion transmembrane transport (GO:1901379)	5/33	0.00139052	AMIGO1 KCNAB1 WWP2 AKAP6 KCNN2	GO_Biological_Process
Kinesins_Homo sapiens_R-HSA-983189	5/44	0.00505966	KIF5C KIF26A KIF26B KIF13B KIF1A	Reactome
neuron differentiation (GO:0030182)	10/140	0.00318549	ALK BRSK2 MEF2C TENM2 NLGN4X OPHN1 TENM4 MYT1L WNT9A RORB	GO_Biological_Process
positive regulation of neuron differentiation (GO:0045666)	10/99	0.000217782	SETX HEYL MEF2C CAMK1D LRRC7 PTK7 STMN2 NRCAM NDNF CAMK1	GO_Biological_Process
regulation of axon extension (GO:0030516)	5/35	0.00182412	OLFM1 SEMA7A PTPRS NRCAM PLXNA4	GO_Biological_Process
Axon guidance_Homo sapiens_R-HSA-422475	22/515	0.013287	DUSP2 SEMA7A TRIO SEMA6D SDC2 SIAH1 CRMP1 ARRB1 CACNA1C ANK1 GFRA2 SPTB RGMA ROBO1 RPS6KA3 DLG4 KIT NEFL SLIT3 NRCAM PLXNA4 FGFR2	Reactome
dendrite (GO:0030425)	12/216	0.00971258	GRIA2 SCGN NLGN1 TENM2 NLGN4X KCNB1 AMIGO1 GPER1 KIF13B KIF1A THY1 SHANK2	GO_Cellular_Component
peptidyl-serine modification (GO:0018209)	12/171	0.00150033	RPS6KA3 CAMK1D GALNT13 TNKS PRKCE MAST1 PRKD2 NDNF CAMK1 GALNTL6 VRK2 MAP3K12	GO_Biological_Process
Oxytocin signaling pathway_Homo sapiens_hsa04921	10/158	0.0074201	GNAO1 MEF2C PLCB3 CAMK1D CACNA2D3 PRKAG2 CACNA1C CAMK1 ADCY1 CACNG2	KEGG
secondary active transmembrane transporter activity (GO:0015291)	5/67	0.0280286	SLC7A5 SLCO3A1 SLCO4A1 SLCO5A1 SLC22A8	GO_Molecular_Function
kinesin complex (GO:0005871)	5/51	0.00946776	KIF5C KIF26A KIF26B KIF13B KIF1A	GO_Cellular_Component
positive regulation of synaptic transmission (GO:0050806)	7/68	0.00170308	RIMS1 NLGN1 DLG4 GPER1 CACNG2 ADRA1A SHANK2	GO_Biological_Process
regulation of cation channel activity (GO:2001257)	8/72	0.000484069	NLGN1 MEF2C DAPK1 DLG4 PDE4D KCNAB1 CACNG2 SHANK2	GO_Biological_Process
generation of neurons (GO:0048699)	10/131	0.00195977	BRSK2 MEF2C NLGN4X OPHN1 MYT1L SIX3 NRCAM NDNF WNT9A ADGRL3	GO_Biological_Process
cAMP-mediated signaling (GO:0019933)	7/76	0.00322772	GAL PDE4D GPER1 PDE2A AKAP6 PTH1R ADCY1	GO_Biological_Process
G Protein Signaling Pathways_Mus musculus_WP232	7/88	0.00722957	GNAO1 PLCB3 PRKCE PDE4A AKAP6 ADCY1 GNG12	WikiPathways
Morphine addiction_Homo sapiens_hsa05032	7/91	0.00864021	GNAO1 PDE4D PDE2A PDE4A ARRB1 ADCY1 GNG12	KEGG
peptidyl-threonine modification (GO:0018210)	7/90	0.00814932	CAMK1D GALNT13 TNKS PRKD2 CAMK1 GALNTL6 MAP3K12	GO_Biological_Process
positive regulation of cell projection organization (GO:0031346)	7/64	0.00119071	SETX CAMK1D LRRC7 PTK7 STMN2 NDNF CAMK1	GO_Biological_Process
regulation of neuron projection development (GO:0010975)	10/120	0.00100998	SETX PTPRS CAMK1D LRRC7 PTK7 STMN2 KIF13B CRMP1 NDNF CAMK1	GO_Biological_Process
PRKCE	5/46	0.0061268	TJP1 PRKCE PRKD2 GNG12 SLC6A2	KEA
Amyotrophic lateral sclerosis (ALS)_Homo sapiens_hsa05014	5/51	0.00946776	GRIA2 SLC1A2 NEFL NEFM BID	KEGG
neuron development (GO:0048666)	11/145	0.00125005	RP1L1 ALK NLGN1 MEF2C TENM2 OPHN1 TENM4 MYT1L STMN2 TBCD INSM1	GO_Biological_Process
Opioid Signalling_Homo sapiens_R-HSA-111885	6/81	0.0173377	GNAO1 PLCB3 PDE4D PDE4A ADCY1 GNG12	Reactome
modulation of chemical synaptic transmission (GO:0050804)	7/83	0.00526754	RIMS1 GRIA2 NLGN1 MEF2C NLGN4X OPHN1 DLG4	GO_Biological_Process
Arrhythmogenic right ventricular cardiomyopathy (ARVC)_Homo sapiens_hsa05412	6/74	0.0114694	TCF7L2 ITGA11 CACNA2D3 CTNNA2 CACNA1C CACNG2	KEGG
Imatinib Resistance in Chronic Myeloid Leukemia_Homo sapiens_WP2946	5/50	0.00871778	CASZ1 BCL11A PVT1 KIT PIM2	WikiPathways
Integration of energy metabolism_Homo sapiens_R-HSA-163685	7/110	0.0226011	CHRM3 PLCB3 KCNB1 PRKAG2 CACNA1C ADCY1 GNG12	Reactome
G alpha (q) signalling events_Homo sapiens_R-HSA-416476	10/191	0.0250361	CHRM3 PLCB3 DGKD TRIO ARHGEF25 PRKCE LPAR3 GNG12 ADRA1A DGKI	Reactome
regulation of synaptic transmission, glutamatergic (GO:0051966)	5/46	0.0061268	NLGN1 MEF2C OPHN1 CACNG2 SHANK2	GO_Biological_Process
regulation of insulin secretion (GO:0050796)	8/99	0.00381585	TCF7L2 BRSK2 KCNB1 GPER1 CACNA1C MYRIP DOC2B SYT7	GO_Biological_Process
microtubule motor activity (GO:0003777)	5/61	0.0195193	KIF5C KIF26A KIF26B KIF13B KIF1A	GO_Molecular_Function
mitochondrial outer membrane (GO:0005741)	8/116	0.00976011	CYB5R3 PPP2R2B PDE2A MARC1 USP30 BID HK2 BOK	GO_Cellular_Component
Dopaminergic synapse_Homo sapiens_hsa04728	8/129	0.0176476	GNAO1 GRIA2 PLCB3 CALY KIF5C PPP2R2B CACNA1C GNG12	KEGG
nuclear hormone receptor binding (GO:0035257)	5/57	0.0149135	BCAS3 TCF7L2 RXRA TACC2 MED16	GO_Molecular_Function
microtubule (GO:0005874)	13/211	0.00308401	BEX4 BCAS3 TBCD KATNB1 TUBG2 TUBB8 SEPT9 KIF5C KIF26A KIF26B KIF13B KIF1A TUBA8	GO_Cellular_Component
Cholinergic synapse_Homo sapiens_hsa04725	7/111	0.0236131	GNAO1 CHRM3 PLCB3 KCNQ5 CACNA1C ADCY1 GNG12	KEGG
Arrhythmogenic Right Ventricular Cardiomyopathy_Homo sapiens_WP2118	6/75	0.0122064	TCF7L2 ITGA11 CACNA2D3 CTNNA2 CACNA1C CACNG2	WikiPathways
cation channel complex (GO:0034703)	6/66	0.00666322	GRIA2 DLG4 PDE4D KCNAB1 AKAP6 CACNG2	GO_Cellular_Component
Pathways in cancer_Homo sapiens_hsa05200	17/397	0.0267615	ARNT2 TCF7L2 DAPK1 EPAS1 LPAR3 WNT9A ADCY1 AXIN2 PLD1 GNG12 PLCB3 RXRA KIT RARA CTNNA2 BID FGFR2	KEGG
G alpha (s) signalling events_Homo sapiens_R-HSA-418555	8/142	0.0293146	PDE4D AVPR2 PDE2A PDE4A ARRB1 PTH1R ADCY1 GNG12	Reactome
Neurotransmitter Receptor Binding And Downstream Transmission In The Postsynaptic Cell_Homo sapiens_R-HSA-112314	8/142	0.0293146	GRIA2 RPS6KA3 PLCB3 DLG4 NEFL ADCY1 GNG12 CACNG2	Reactome
Formation of the beta-catenin:TCF transactivating complex_Homo sapiens_R-HSA-201722	5/58	0.0159885	HIST1H2BM TCF7L2 HIST1H2AJ AXIN2 HIST1H2BB	Reactome
negative regulation of neuron projection development (GO:0010977)	5/52	0.010261	LINGO1 PTPRS STMN2 CRMP1 THY1	GO_Biological_Process
Hypertrophic cardiomyopathy (HCM)_Homo sapiens_hsa05410	6/83	0.0193342	ACE ITGA11 CACNA2D3 PRKAG2 CACNA1C CACNG2	KEGG
peptidyl-serine phosphorylation (GO:0018105)	9/146	0.0126846	RPS6KA3 CAMK1D TNKS PRKCE MAST1 PRKD2 CAMK1 VRK2 MAP3K12	GO_Biological_Process
polymeric cytoskeletal fiber (GO:0099513)	12/222	0.011889	BEX4 TUBB8 SEPT9 KIF5C KIF26A KIF26B TBCD KIF13B KATNB1 KIF1A TUBG2 TUBA8	GO_Cellular_Component
PRKACA	21/393	0.00123745	BRSK2 PTPRR MEF2C PDE4D AVPR2 STMN2 CACNA1C VAX2 ADD2 RIMS1 PLCB3 RXRA CUX1 RARA PDE4A NEFL NEFM KCNN2 CACNG2 PPARGC1A ASIC1	KEA
phosphorylation (GO:0016310)	17/387	0.0216019	ALK BRSK2 DGKD GK DAPK1 PRKCE MAST1 VRK2 RPS6KA3 CDK3 RARA PRKD2 CAMK1 PIM2 FNIP2 DGKI MAP3K12	GO_Biological_Process
MAPK signaling pathway_Homo sapiens_hsa04010	12/255	0.0311468	RPS6KA3 DUSP2 PTPRR MEF2C CACNA2D3 ARRB1 CACNA1C GNG12 CACNG2 MAP3K14 FGFR2 MAP3K12	KEGG
cellular response to lipid (GO:0071396)	11/179	0.00635123	SETX UPF1 MEF2C PTK7 GPER1 RARA RORA WNT9A ADCY1 RORB PAX2	GO_Biological_Process
Amyloid fiber formation_Homo sapiens_R-HSA-977225	5/68	0.0296425	HIST1H2BM NPPA HIST1H2AJ SIAH1 HIST1H2BB	Reactome
epithelial cell differentiation (GO:0030855)	7/97	0.0120525	CRYGD SCUBE1 SIX3 RARA IRF6 FGFR2 PAX2	GO_Biological_Process
Long-term potentiation_Homo sapiens_hsa04720	5/66	0.0264716	GRIA2 RPS6KA3 PLCB3 CACNA1C ADCY1	KEGG
Myometrial Relaxation and Contraction Pathways_Homo sapiens_WP289	8/156	0.0468802	PLCB3 PDE4D PRKCE IGFBP2 ARRB1 ADCY1 GNG12 RGS7	WikiPathways
Phospholipase D signaling pathway_Homo sapiens_hsa04072	8/144	0.0314906	PLCB3 DGKD AVPR2 KIT LPAR3 ADCY1 PLD1 DGKI	KEGG
Central carbon metabolism in cancer_Homo sapiens_hsa05230	5/67	0.0280286	SLC7A5 NTRK3 KIT HK2 FGFR2	KEGG
protein autophosphorylation (GO:0046777)	9/176	0.0369461	ALK DAPK1 KIT SLA PRKD2 PIM2 VRK2 FGFR2 MAP3K12	GO_Biological_Process
regulation of cytosolic calcium ion concentration (GO:0051480)	9/138	0.00897636	SCGN DLG4 GPER1 PLCE1 LPAR3 PDE6B S1PR3 CACNA1C ADRA1A	GO_Biological_Process
positive regulation of cytoskeleton organization (GO:0051495)	5/78	0.0490039	NCKAP1 BCAS3 NTRK3 PRKCE BAIAP2	GO_Biological_Process
ligand-dependent nuclear receptor transcription coactivator activity (GO:0030374)	5/66	0.0264716	RARA RORA RORB MED16 PPARGC1A	GO_Molecular_Function
cell-cell adhesion via plasma-membrane adhesion molecules (GO:0098742)	9/143	0.0111807	TRO NLGN1 TENM2 TENM4 AMIGO1 PCDHGC3 PCDHB5 ROBO1 ADGRL3	GO_Biological_Process
Circadian entrainment_Homo sapiens_hsa04713	6/95	0.0346347	GNAO1 GRIA2 PLCB3 CACNA1C ADCY1 GNG12	KEGG
cellular response to oxygen-containing compound (GO:1901701)	14/275	0.0113552	UPF1 MEF2C DAPK1 PDE2A RORA AKAP6 WNT9A RORB PAX2 SETX CRYGD PTK7 GPER1 RARA	GO_Biological_Process
oligosaccharide metabolic process (GO:0009311)	5/64	0.0235261	GALNT13 ST6GALNAC2 ST8SIA3 ST3GAL6 GALNTL6	GO_Biological_Process
protein localization to membrane (GO:0072657)	9/161	0.0225398	NLGN1 KCNB1 DLG4 RAB37 CPE THY1 BID ANK1 MRAP2	GO_Biological_Process
regulation of cell communication (GO:0010646)	5/72	0.0366768	SAMD5 GRIA2 NLGN1 NLGN4X SCG5	GO_Biological_Process
negative regulation of macromolecule metabolic process (GO:0010605)	7/125	0.0411727	OLFM1 ATXN2 MEF2C DLG4 SFMBT2 GPER1 WWP2	GO_Biological_Process
cellular protein modification process (GO:0006464)	35/1002	0.037454	CHRM3 BRSK2 PTPRR PTPRS ST6GALNAC2 EPAS1 SDC2 MAST1 RPS6KA3 FUT9 ST3GAL6 ARSG MACROD2 PIM2 FNIP2 CHGB DUSP2 DAPK1 PRKCE ST8SIA3 ATG10 WWP2 FBXL15 KLHL3 VRK2 FBXL13 DUSP26 SUMF1 CDK3 RARA CPE PRKD2 CAMK1 PPEF1 MAP3K12	GO_Biological_Process
positive regulation of apoptotic signaling pathway (GO:2001235)	5/77	0.0467995	GPER1 SIAH1 BID ST18 BOK	GO_Biological_Process
microtubule cytoskeleton (GO:0015630)	16/389	0.0422178	BEX4 SEPT10 TBCD KATNB1 TUBG2 PAX2 TUBB8 SEPT9 KIF5C KIF26A KIF26B KIF13B KIF1A TACC2 KANK4 TUBA8	GO_Cellular_Component
cellular response to acid chemical (GO:0071229)	6/92	0.0302516	SETX PTK7 RARA WNT9A RORB PAX2	GO_Biological_Process
Purine metabolism_Homo sapiens_hsa00230	9/176	0.0369461	POLA2 POLR2J2 PDE4D PDE2A PDE4A PDE6B NME4 AK4 ADCY1	KEGG
Adipogenesis_Homo sapiens_WP236	7/130	0.0490731	MEF2C RXRA EPAS1 RARA GTF3A RORA PPARGC1A	WikiPathways
G alpha (12/13) signalling events_Homo sapiens_R-HSA-416482	5/75	0.0425712	OBSCN TRIO MCF2L GNG12 ADRA1A	Reactome
regulation of neuron differentiation (GO:0045664)	6/85	0.0214819	HEYL NLGN1 CASZ1 MEF2C SIX3 NRCAM	GO_Biological_Process
mitogen-activated protein kinase kinase binding (GO:0031434)	5/66	0.0264716	ALK ACE NTRK3 KIT FGFR2	GO_Molecular_Function
Gastric acid secretion_Homo sapiens_hsa04971	5/74	0.0405468	CHRM3 PLCB3 KCNK10 ADCY1 KCNK2	KEGG
Rap1 signaling pathway_Homo sapiens_hsa04015	10/211	0.0446857	MAGI1 GNAO1 PLCB3 CNR1 KIT PLCE1 LPAR3 PRKD2 ADCY1 FGFR2	KEGG
cytoskeleton (GO:0005856)	20/521	0.0464254	SEPT10 BCAS3 DAPK1 KATNB1 TUBG2 BAIAP2 CORO2A ANK1 CORO2B SPTB CORO1C SEPT9 OPHN1 DLG4 RARA NEFM TACC2 INA KANK4 TUBA8	GO_Cellular_Component
Wnt signaling pathway (GO:0016055)	7/110	0.0226011	TCF7L2 TNKS PTK7 CPE WNT9A VRK2 AXIN2	GO_Biological_Process
Melanogenesis_Homo sapiens_hsa04916	6/100	0.0428108	GNAO1 TCF7L2 PLCB3 KIT WNT9A ADCY1	KEGG
Adherens junction_Homo sapiens_hsa04520	5/74	0.0405468	TJP1 TCF7L2 CTNNA2 SORBS1 BAIAP2	KEGG
peptidyl-threonine phosphorylation (GO:0018107)	5/69	0.0313138	CAMK1D TNKS PRKD2 CAMK1 MAP3K12	GO_Biological_Process
positive regulation of protein localization to membrane (GO:1905477)	6/96	0.036182	PPP1R13B KCNB1 PRKCE GPER1 SORBS1 BID	GO_Biological_Process
brain development (GO:0007420)	7/120	0.0341498	ARNT2 AMIGO1 SIX3 RARA CTNNA2 SHANK2 PAX2	GO_Biological_Process
gland development (GO:0048732)	5/76	0.0446553	IGSF3 SIX3 RARA FGFR2 DKK3	GO_Biological_Process
regulation of G-protein coupled receptor protein signaling pathway (GO:0008277)	5/75	0.0425712	GPER1 PLCE1 PDE6B SYP PPEF1	GO_Biological_Process
positive regulation of protein modification process (GO:0031401)	9/164	0.0250299	ACE NTRK3 IL34 GPER1 ATG10 CDK2AP1 ARRB1 CAMK1 AXIN2	GO_Biological_Process
potassium channel activity (GO:0005267)	6/101	0.0445794	KCNH3 KCNK10 KCNB1 KCNQ5 KCNN2 KCNK2	GO_Molecular_Function
INSR	7/113	0.0257298	DDX3Y DOK1 NTRK3 KIT SH3BP2 BAIAP2 SH2B2	KEA
tubulin binding (GO:0015631)	12/256	0.0319576	BEX4 BCAS3 KIF5C KIF26A KIF26B STMN2 TBCD KIF13B KATNB1 TRIM36 NEFM KIF1A	GO_Molecular_Function
PRKCA	21/442	0.00494728	GRIA2 MEF2C DGKD NLGN4X DAPK1 SDC2 PRKCE RORA CACNA1C SYP PLD1 GNG12 ADD2 PLCB3 CALY DLG4 KIT SH3BP2 PRKD2 HIST1H2BB RGS7	KEA
transcription regulatory region sequence-specific DNA binding (GO:0000976)	13/293	0.0383829	MEF2C NFXL1 ARID3A RORA RORB SCRT1 PAX2 SETX RXRA CUX1 ZNF704 ZNF516 RARA	GO_Molecular_Function
MAPK14	19/396	0.00660374	MEF2C KCNB1 PCDH7 PRKCE STMN2 ARRB1 NOL3 ANK1 SNAP91 TJP1 RIMS1 GAP43 CUX1 SLCO4A1 DLG4 RARA GTF2IRD1 PPARGC1A JDP2	KEA
GSK3B	23/527	0.00908666	KCNB1 TNKS PCDH7 PRKCE STMN2 SORBS1 NOL3 ANK1 ADD2 TJP1 NUDT11 RIMS1 RPS6KA3 MYCL RXRA CUX1 SLCO4A1 RARA GTF2IRD1 NEFM CTNNA2 CACNG2 PPARGC1A	KEA
CSNK1E	7/128	0.0458059	RIMS1 RPS6KA3 NEFL NEFM CTNNA2 BID SHANK2	KEA
RPS6KA3	14/332	0.0463879	HIST1H2BM MEF2C CAMK1D DAPK1 LRBA SDC2 CACNA1C SORBS1 RPS6KA3 PLCB3 DLG4 HIST1H2BB RIN1 SHANK2	KEA

## Sheet: Enhancers within 50 kb G4
Table S12.Pathway analysis of H3.3 peaks depleted in ATRX mutant NB that correlate with ChromHMM in enhancers with G4 sequences.
Pathway	Overlap	P-value	Genes	Database
Developmental Biology_Homo sapiens_R-HSA-1266738	27/786	3.43512e-05	SPTBN4 HSP90AB1 HOXD1 CLTA ARRB1 CACNA1G RXRA DPYSL4 PSMB3 SLIT1 HOXC4 FYN JAK3 EOMES UNC5A UNC5B PCGF2 DUSP8 IL17RD NCOR2 PSMA2 HOXD4 HOXD3 PPARA FGFR3 SCN4B SCN2B	Reactome
Axon guidance_Homo sapiens_R-HSA-422475	18/515	0.000582075	SPTBN4 HSP90AB1 UNC5A UNC5B CLTA ARRB1 DUSP8 IL17RD CACNA1G DPYSL4 PSMB3 PSMA2 SLIT1 FYN FGFR3 JAK3 SCN4B SCN2B	Reactome
odontogenesis (GO:0042476)	5/42	0.000344902	WNT6 WNT10A AQP6 BCOR AQP5	GO_Biological_Process
NCAM signaling for neurite out-growth_Homo sapiens_R-HSA-375165	10/266	0.00577807	SPTBN4 PSMB3 PSMA2 ARRB1 FYN DUSP8 IL17RD FGFR3 JAK3 CACNA1G	Reactome
Activation of anterior HOX genes in hindbrain development during early embryogenesis_Homo sapiens_R-HSA-5617472	6/89	0.001907	RXRA HOXD1 PCGF2 HOXC4 HOXD4 HOXD3	Reactome
Activation of HOX genes during differentiation_Homo sapiens_R-HSA-5619507	6/89	0.001907	RXRA HOXD1 PCGF2 HOXC4 HOXD4 HOXD3	Reactome
GRB2 events in EGFR signaling_Homo sapiens_R-HSA-179812	9/235	0.00769259	SPTBN4 PSMB3 PSMA2 ARRB1 FYN DUSP8 IL17RD FGFR3 JAK3	Reactome
RAF/MAP kinase cascade_Homo sapiens_R-HSA-5673001	9/235	0.00769259	SPTBN4 PSMB3 PSMA2 ARRB1 FYN DUSP8 IL17RD FGFR3 JAK3	Reactome
SHC1 events in EGFR signaling_Homo sapiens_R-HSA-180336	9/235	0.00769259	SPTBN4 PSMB3 PSMA2 ARRB1 FYN DUSP8 IL17RD FGFR3 JAK3	Reactome
FRS-mediated FGFR1 signaling_Homo sapiens_R-HSA-5654693	9/236	0.00789884	SPTBN4 PSMB3 PSMA2 ARRB1 FYN DUSP8 IL17RD FGFR3 JAK3	Reactome
FRS-mediated FGFR2 signaling_Homo sapiens_R-HSA-5654700	9/236	0.00789884	SPTBN4 PSMB3 PSMA2 ARRB1 FYN DUSP8 IL17RD FGFR3 JAK3	Reactome
SHC1 events in ERBB4 signaling_Homo sapiens_R-HSA-1250347	9/235	0.00769259	SPTBN4 PSMB3 PSMA2 ARRB1 FYN DUSP8 IL17RD FGFR3 JAK3	Reactome
FRS-mediated FGFR3 signaling_Homo sapiens_R-HSA-5654706	9/236	0.00789884	SPTBN4 PSMB3 PSMA2 ARRB1 FYN DUSP8 IL17RD FGFR3 JAK3	Reactome
SOS-mediated signalling_Homo sapiens_R-HSA-112412	9/235	0.00769259	SPTBN4 PSMB3 PSMA2 ARRB1 FYN DUSP8 IL17RD FGFR3 JAK3	Reactome
FRS-mediated FGFR4 signaling_Homo sapiens_R-HSA-5654712	9/236	0.00789884	SPTBN4 PSMB3 PSMA2 ARRB1 FYN DUSP8 IL17RD FGFR3 JAK3	Reactome
ARMS-mediated activation_Homo sapiens_R-HSA-170984	9/239	0.00854296	SPTBN4 PSMB3 PSMA2 ARRB1 FYN DUSP8 IL17RD FGFR3 JAK3	Reactome
Frs2-mediated activation_Homo sapiens_R-HSA-170968	9/240	0.00876629	SPTBN4 PSMB3 PSMA2 ARRB1 FYN DUSP8 IL17RD FGFR3 JAK3	Reactome
Signalling to p38 via RIT and RIN_Homo sapiens_R-HSA-187706	9/239	0.00854296	SPTBN4 PSMB3 PSMA2 ARRB1 FYN DUSP8 IL17RD FGFR3 JAK3	Reactome
MAPK1/MAPK3 signaling_Homo sapiens_R-HSA-5684996	9/241	0.00899403	SPTBN4 PSMB3 PSMA2 ARRB1 FYN DUSP8 IL17RD FGFR3 JAK3	Reactome
Downstream signaling of activated FGFR1_Homo sapiens_R-HSA-5654687	11/332	0.00968411	SPTBN4 PSMB3 PSMA2 FLRT1 ARRB1 FYN PIP4K2B DUSP8 IL17RD FGFR3 JAK3	Reactome
Prolonged ERK activation events_Homo sapiens_R-HSA-169893	9/242	0.00922623	SPTBN4 PSMB3 PSMA2 ARRB1 FYN DUSP8 IL17RD FGFR3 JAK3	Reactome
protein targeting to membrane (GO:0006612)	6/62	0.000279617	RABGEF1 ZDHHC19 EXOC4 ATG4B ZDHHC11 ZDHHC11B	GO_Biological_Process
Signaling by Leptin_Homo sapiens_R-HSA-2586552	9/243	0.00946294	SPTBN4 PSMB3 PSMA2 ARRB1 FYN DUSP8 IL17RD FGFR3 JAK3	Reactome
Signaling by FGFR1_Homo sapiens_R-HSA-5654736	11/336	0.0105266	SPTBN4 PSMB3 PSMA2 FLRT1 ARRB1 FYN PIP4K2B DUSP8 IL17RD FGFR3 JAK3	Reactome
synapse assembly (GO:0007416)	5/64	0.00238424	SDK1 DSCAM PCDHB1 SDK2 SHANK1	GO_Biological_Process
Interleukin receptor SHC signaling_Homo sapiens_R-HSA-912526	9/245	0.0099501	SPTBN4 PSMB3 PSMA2 ARRB1 FYN DUSP8 IL17RD FGFR3 JAK3	Reactome
Signalling to RAS_Homo sapiens_R-HSA-167044	9/246	0.0102007	SPTBN4 PSMB3 PSMA2 ARRB1 FYN DUSP8 IL17RD FGFR3 JAK3	Reactome
VEGFR2 mediated cell proliferation_Homo sapiens_R-HSA-5218921	9/248	0.010716	SPTBN4 PSMB3 PSMA2 ARRB1 FYN DUSP8 IL17RD FGFR3 JAK3	Reactome
transcriptional activator activity, RNA polymerase II core promoter proximal region sequence-specific binding (GO:0001077)	8/176	0.00433052	KLF7 TOX2 FUBP3 NFIC PPARA SSBP3 POU4F2 NFE2L1	GO_Molecular_Function
positive regulation of cellular protein localization (GO:1903829)	6/67	0.000427217	NGFR HSP90AB1 CEP131 FYN OAZ1 CDK5RAP3	GO_Biological_Process
Interleukin-2 signaling_Homo sapiens_R-HSA-451927	9/252	0.0118051	SPTBN4 PSMB3 PSMA2 ARRB1 FYN DUSP8 IL17RD FGFR3 JAK3	Reactome
transcriptional activator activity, RNA polymerase II transcription regulatory region sequence-specific binding (GO:0001228)	12/285	0.00100914	KLF7 TOX2 FUBP3 NFIC HOXC4 HOXD4 HOXD3 PPARA SSBP3 HOXD8 POU4F2 NFE2L1	GO_Molecular_Function
Signalling to ERKs_Homo sapiens_R-HSA-187687	9/253	0.0120899	SPTBN4 PSMB3 PSMA2 ARRB1 FYN DUSP8 IL17RD FGFR3 JAK3	Reactome
Signaling by EGFR_Homo sapiens_R-HSA-177929	11/355	0.0153203	SPTBN4 PSMB3 PSMA2 CLTA ARRB1 FYN PIP4K2B DUSP8 IL17RD FGFR3 JAK3	Reactome
Interleukin-3, 5 and GM-CSF signaling_Homo sapiens_R-HSA-512988	9/261	0.014556	SPTBN4 PSMB3 PSMA2 ARRB1 FYN DUSP8 IL17RD FGFR3 JAK3	Reactome
XPodNet - protein-protein interactions in the podocyte expanded by STRING_Mus musculus_WP2309	20/808	0.0149309	ABCC3 KHDRBS1 HSP90AB1 LDB1 HOXD1 SLC43A1 ARRB1 BAIAP2 CXXC5 SDK1 RABGEF1 DIAPH1 RXRA RACGAP1 BCL2 FYN AMICA1 PPARA PVRL1 SNTB1	WikiPathways
Signalling by NGF_Homo sapiens_R-HSA-166520	13/450	0.0150591	NGFR SPTBN4 CLTA ARRB1 DUSP8 IL17RD PSMB3 PSMA2 ARHGEF3 FYN PIP4K2B FGFR3 JAK3	Reactome
Signaling by FGFR_Homo sapiens_R-HSA-190236	11/366	0.0187588	SPTBN4 PSMB3 PSMA2 FLRT1 ARRB1 FYN PIP4K2B DUSP8 IL17RD FGFR3 JAK3	Reactome
protein targeting (GO:0006605)	7/134	0.00350688	RABGEF1 ZDHHC19 EXOC4 ATG4B TIMM10 ZDHHC11 ZDHHC11B	GO_Biological_Process
establishment of protein localization to membrane (GO:0090150)	6/84	0.00141681	RABGEF1 ZDHHC19 EXOC4 ATG4B ZDHHC11 ZDHHC11B	GO_Biological_Process
VEGFA-VEGFR2 Pathway_Homo sapiens_R-HSA-4420097	10/320	0.0192372	SPTBN4 PSMB3 PSMA2 ARRB1 FYN BAIAP2 DUSP8 IL17RD FGFR3 JAK3	Reactome
Signaling by SCF-KIT_Homo sapiens_R-HSA-1433557	10/325	0.0211558	SPTBN4 PSMB3 PSMA2 ARRB1 FYN PIP4K2B DUSP8 IL17RD FGFR3 JAK3	Reactome
NGF signalling via TRKA from the plasma membrane_Homo sapiens_R-HSA-187037	11/374	0.0215982	SPTBN4 PSMB3 PSMA2 CLTA ARRB1 FYN PIP4K2B DUSP8 IL17RD FGFR3 JAK3	Reactome
Downstream signaling of activated FGFR2_Homo sapiens_R-HSA-5654696	10/329	0.0227885	SPTBN4 PSMB3 PSMA2 ARRB1 FYN PIP4K2B DUSP8 IL17RD FGFR3 JAK3	Reactome
Downstream signaling of activated FGFR3_Homo sapiens_R-HSA-5654708	10/329	0.0227885	SPTBN4 PSMB3 PSMA2 ARRB1 FYN PIP4K2B DUSP8 IL17RD FGFR3 JAK3	Reactome
Downstream signaling of activated FGFR4_Homo sapiens_R-HSA-5654716	10/329	0.0227885	SPTBN4 PSMB3 PSMA2 ARRB1 FYN PIP4K2B DUSP8 IL17RD FGFR3 JAK3	Reactome
Signaling by VEGF_Homo sapiens_R-HSA-194138	10/328	0.022372	SPTBN4 PSMB3 PSMA2 ARRB1 FYN BAIAP2 DUSP8 IL17RD FGFR3 JAK3	Reactome
Signaling by ERBB4_Homo sapiens_R-HSA-1236394	10/330	0.0232105	SPTBN4 PSMB3 PSMA2 ARRB1 FYN PIP4K2B DUSP8 IL17RD FGFR3 JAK3	Reactome
Signaling by FGFR4_Homo sapiens_R-HSA-5654743	10/332	0.0240715	SPTBN4 PSMB3 PSMA2 ARRB1 FYN PIP4K2B DUSP8 IL17RD FGFR3 JAK3	Reactome
Signaling by FGFR3_Homo sapiens_R-HSA-5654741	10/333	0.0245106	SPTBN4 PSMB3 PSMA2 ARRB1 FYN PIP4K2B DUSP8 IL17RD FGFR3 JAK3	Reactome
MAPK family signaling cascades_Homo sapiens_R-HSA-5683057	9/284	0.023705	SPTBN4 PSMB3 PSMA2 ARRB1 FYN DUSP8 IL17RD FGFR3 JAK3	Reactome
IRS-mediated signalling_Homo sapiens_R-HSA-112399	9/284	0.023705	SPTBN4 PSMB3 PSMA2 ARRB1 FYN DUSP8 IL17RD FGFR3 JAK3	Reactome
Calcium Regulation in the Cardiac Cell_Mus musculus_WP553	6/150	0.0226514	RGS19 CHRM4 ARRB1 RGS9 KCNK3 CACNA1G	WikiPathways
IGF1R signaling cascade_Homo sapiens_R-HSA-2428924	9/288	0.0256393	SPTBN4 PSMB3 PSMA2 ARRB1 FYN DUSP8 IL17RD FGFR3 JAK3	Reactome
Insulin receptor signalling cascade_Homo sapiens_R-HSA-74751	9/287	0.0251456	SPTBN4 PSMB3 PSMA2 ARRB1 FYN DUSP8 IL17RD FGFR3 JAK3	Reactome
IRS-related events triggered by IGF1R_Homo sapiens_R-HSA-2428928	9/288	0.0256393	SPTBN4 PSMB3 PSMA2 ARRB1 FYN DUSP8 IL17RD FGFR3 JAK3	Reactome
Signaling by Type 1 Insulin-like Growth Factor 1 Receptor (IGF1R)_Homo sapiens_R-HSA-2404192	9/288	0.0256393	SPTBN4 PSMB3 PSMA2 ARRB1 FYN DUSP8 IL17RD FGFR3 JAK3	Reactome
FCERI mediated MAPK activation_Homo sapiens_R-HSA-2871796	9/289	0.0261399	SPTBN4 PSMB3 PSMA2 ARRB1 FYN DUSP8 IL17RD FGFR3 JAK3	Reactome
Downstream signal transduction_Homo sapiens_R-HSA-186763	10/341	0.0282332	SPTBN4 PSMB3 PSMA2 ARRB1 FYN PIP4K2B DUSP8 IL17RD FGFR3 JAK3	Reactome
DAP12 signaling_Homo sapiens_R-HSA-2424491	10/344	0.0297279	SPTBN4 PSMB3 PSMA2 ARRB1 FYN PIP4K2B DUSP8 IL17RD FGFR3 JAK3	Reactome
RNA polymerase II regulatory region sequence-specific DNA binding (GO:0000977)	13/461	0.0180064	POU4F2 KLF7 TOX2 RXRA FUBP3 NFIC HOXC4 HOXD4 HOXD3 PPARA SSBP3 HOXD8 NFE2L1	GO_Molecular_Function
neuron projection morphogenesis (GO:0048812)	7/164	0.0103144	SPTBN4 LINGO3 FLRT1 SLIT1 MAP6 BAIAP2 SHANK1	GO_Biological_Process
Fc epsilon receptor (FCERI) signaling_Homo sapiens_R-HSA-2454202	11/395	0.0305421	SPTBN4 PSMB3 PSMA2 UBE2D2 ARRB1 FYN PIP4K2B DUSP8 IL17RD FGFR3 JAK3	Reactome
PodNet: protein-protein interactions in the podocyte_Mus musculus_WP2310	9/305	0.0351145	SDK1 RABGEF1 RXRA LDB1 SLC43A1 BCL2 FYN BAIAP2 CXXC5	WikiPathways
axonogenesis (GO:0007409)	8/224	0.0171201	NGFR SPTBN4 LINGO3 UNC5A SLIT1 FYN BAIAP2 POU4F2	GO_Biological_Process
Signaling by FGFR2_Homo sapiens_R-HSA-5654738	10/361	0.0392685	SPTBN4 PSMB3 PSMA2 ARRB1 FYN PIP4K2B DUSP8 IL17RD FGFR3 JAK3	Reactome
nervous system development (GO:0007399)	14/456	0.00722296	DSCAM RBFOX3 PCDHGC5 PCDHGC4 PCDHGC3 SDK1 DPYSL4 MDK PCDHB1 FYN MARK4 SDK2 PCDHAC2 SHANK1	GO_Biological_Process
DAP12 interactions_Homo sapiens_R-HSA-2172127	10/359	0.0380487	SPTBN4 PSMB3 PSMA2 ARRB1 FYN PIP4K2B DUSP8 IL17RD FGFR3 JAK3	Reactome
Regulation of actin cytoskeleton_Homo sapiens_hsa04810	7/214	0.037526	MYLK2 DIAPH1 CHRM4 PIP4K2B BAIAP2 PPP1R12B FGFR3	KEGG
Signaling by PDGF_Homo sapiens_R-HSA-186797	10/364	0.0411483	SPTBN4 PSMB3 PSMA2 ARRB1 FYN PIP4K2B DUSP8 IL17RD FGFR3 JAK3	Reactome
Signaling by Insulin receptor_Homo sapiens_R-HSA-74752	9/311	0.0389686	SPTBN4 PSMB3 PSMA2 ARRB1 FYN DUSP8 IL17RD FGFR3 JAK3	Reactome
chemical synaptic transmission (GO:0007268)	10/290	0.0102955	GABRP CHRNB4 PCDHB1 CHRM4 NPBWR2 OPRL1 RIMBP2 EXOC4 KCNK3 SCN2B	GO_Biological_Process
Apoptosis_Homo sapiens_R-HSA-109581	6/163	0.0322568	UNC5A UNC5B PSMB3 PSMA2 BCL2 CLSPN	Reactome
positive regulation of transcription from RNA polymerase II promoter (GO:0045944)	19/849	0.0424019	EOMES NGFR LDB1 LRP5 ARRB1 PPRC1 POU4F2 KLF7 TOX2 RXRA FUBP3 NFIC HOXC4 HOXD4 HOXD3 PPARA SSBP3 HOXD8 NFE2L1	GO_Biological_Process
Programmed Cell Death_Homo sapiens_R-HSA-5357801	6/166	0.0347982	UNC5A UNC5B PSMB3 PSMA2 BCL2 CLSPN	Reactome
axon development (GO:0061564)	5/95	0.0126105	SPTBN4 LINGO3 SLIT1 RTN4RL2 BAIAP2	GO_Biological_Process
cell morphogenesis involved in neuron differentiation (GO:0048667)	5/98	0.0142745	SPTBN4 LINGO3 SLIT1 MAP6 BAIAP2	GO_Biological_Process
axon guidance (GO:0007411)	6/159	0.0290609	NGFR SPTBN4 UNC5A SLIT1 FYN POU4F2	GO_Biological_Process
Organelle biogenesis and maintenance_Homo sapiens_R-HSA-1852241	9/326	0.0498371	RXRA IFT43 MRPS23 CEP131 EXOC4 MARK4 PPARA PPRC1 MRPL32	Reactome
regulation of transcription from RNA polymerase II promoter (GO:0006357)	31/1479	0.0258049	BMP10 URI1 LDB1 LRP5 FOXO6 ARRB1 CXXC5 LRP8 FOXS1 RXRA HOXC4 AMH EOMES PCGF2 CBX2 PPRC1 POU4F2 NCOR2 TADA2B KLF7 TOX2 FUBP3 NFIC HOXD4 HOXD3 BCOR PPARA SSBP3 ZNF136 HOXD8 NFE2L1	GO_Biological_Process
regulation of primary metabolic process (GO:0080090)	6/140	0.0167325	NCOR2 RXRA PSMB3 PSMA2 PPARA OAZ1	GO_Biological_Process
negative regulation of protein kinase activity (GO:0006469)	5/110	0.0223893	FLRT1 LRP5 RTN4RL2 CDK5RAP3 LRRC4B	GO_Biological_Process
anterograde trans-synaptic signaling (GO:0098916)	8/241	0.025206	GABRP CHRNB4 PCDHB1 NPBWR2 OPRL1 EXOC4 KCNK3 SCN2B	GO_Biological_Process
generation of neurons (GO:0048699)	5/131	0.0427651	WNT6 WNT10A LDB1 MDGA1 POU4F2	GO_Biological_Process
brain development (GO:0007420)	5/120	0.0310684	EOMES SLC6A17 MDGA1 CDK5RAP3 SHANK1	GO_Biological_Process
Cardiac conduction_Homo sapiens_R-HSA-5576891	5/135	0.0475936	KCNIP1 CACNA2D2 SCN4B KCNK3 SCN2B	Reactome
cellular response to organic cyclic compound (GO:0071407)	5/136	0.0488491	DIAPH1 URI1 AOC1 POU4F2 SLC5A5	GO_Biological_Process
RNA polymerase II core promoter proximal region sequence-specific DNA binding (GO:0000978)	8/263	0.0392008	KLF7 TOX2 FUBP3 NFIC PPARA SSBP3 POU4F2 NFE2L1	GO_Molecular_Function
negative regulation of transcription from RNA polymerase II promoter (GO:0000122)	14/566	0.0382115	EOMES URI1 LDB1 PCGF2 CBX2 CXXC5 LRP8 POU4F2 NCOR2 RXRA NFIC BCOR PPARA ZNF136	GO_Biological_Process
MAPK1	9/326	0.0498371	NCOR2 SNED1 KHDRBS1 RXRA RGS19 BCL2 ARRB1 PPARA SSBP3	KEA

## Sheet: Promoters within 2 kb G4
Table S12.Pathway analysis of H3.3 peaks depleted in ATRX mutant NB that correlate with ChromHMM in enhancers with G4 sequences.
Pathway	Overlap	P-value	Genes	Database
Neuronal System_Homo sapiens_R-HSA-112316	18/301	5.40707e-06	GRIA2 KCNH3 PTPRS KCNK10 KCNB1 SLC1A2 CACNA2D3 KCNAB1 ADCY1 RIMS1 RPS6KA3 PLCB3 DLG4 NAAA NEFL KCNQ5 KCNN2 PPFIA2	Reactome
axon (GO:0030424)	11/142	3.66044e-05	OLFM1 PTPRS KCNB1 LRRTM1 NTRK3 KIF13B NEFL NEFM KIF1A CTNNA2 ADGRL3	GO_Cellular_Component
stem cell differentiation (GO:0048863)	6/34	2.25634e-05	MEF2C ACE KIT SIX3 FGFR2 PAX2	GO_Biological_Process
Ectoderm Differentiation_Homo sapiens_WP2858	11/139	3.00333e-05	BCAS3 NLGN1 KCNK10 SCHIP1 PRKAG2 CTNNA2 POU2F2 ZBTB7B FGFR2 RGMA ANKS1B	WikiPathways
regulation of axonogenesis (GO:0050770)	8/56	4.99205e-06	OLFM1 LINGO1 AMIGO1 KIF13B NRCAM THY1 ZSWIM5 PLXNA4	GO_Biological_Process
BDNF signaling pathway_Homo sapiens_WP2380	10/144	0.000203791	GRIA2 LINGO1 RPS6KA3 MEF2C CNR1 NTRK3 ALPL KCNN2 CAMK1 SH2B2	WikiPathways
cell morphogenesis involved in neuron differentiation (GO:0048667)	11/98	1.00899e-06	LINGO1 BRSK2 MEF2C SDC2 TBCD LRRN1 NRCAM CTNNA2 BAIAP2 FGFR2 PAX2	GO_Biological_Process
axonogenesis (GO:0007409)	14/224	3.70026e-05	LINGO1 BRSK2 NRXN3 BAIAP2 GFRA2 SPTB PAX2 NTN3 GAP43 KIF5C LRRN1 NRCAM CTNNA2 FGFR2	GO_Biological_Process
Glutamatergic synapse_Homo sapiens_hsa04724	9/114	0.000161189	GNAO1 GRIA2 PLCB3 DLG4 SLC1A2 CACNA1C ADCY1 PLD1 SHANK2	KEGG
neuron projection morphogenesis (GO:0048812)	12/164	2.87787e-05	LINGO1 NLGN1 BRSK2 DLG4 SDC2 LRRN1 NRCAM CTNNA2 BAIAP2 FGFR2 SHANK2 PAX2	GO_Biological_Process
Developmental Biology_Homo sapiens_R-HSA-1266738	26/786	0.00122303	SEMA7A TRIO SDC2 CRMP1 CACNA1C MED16 NTN3 RPS6KA3 RXRA GSC NEFL NRCAM CTNNA2 PLXNA4 DUSP2 MEF2C SEMA6D ANK1 GFRA2 SPTB RGMA DLG4 KIT RARA INSM1 FGFR2	Reactome
regulation of dendritic spine development (GO:0060998)	5/32	0.000203708	NLGN1 MEF2C PTPRS CAMK1 SHANK2	GO_Biological_Process
response to retinoic acid (GO:0032526)	6/58	0.000479765	RXRA PTK7 RARA WNT9A RORB PAX2	GO_Biological_Process
Activation of NMDA receptor upon glutamate binding and postsynaptic events_Homo sapiens_R-HSA-442755	5/39	0.000527668	GRIA2 RPS6KA3 DLG4 NEFL ADCY1	Reactome
integral component of plasma membrane (GO:0005887)	45/1464	0.000114667	GRIA2 NLGN1 PTPRS TENM4 SLC1A2 NRXN3 SLCO5A1 LPAR3 SLC2A3 PTH1R THY1 ADCY1 TSPAN11 SLC6A2 ADRA1A PCDH17 IL27RA TRO CNR1 SLC16A6 NRCAM S1PR3 PLXNA4 ASIC1 KCNH3 KCNK10 COL25A1 SEMA6D PCDH7 NTRK3 PCDHGC3 SORBS1 TMEM150C IL17RA CALY SLCO3A1 SLCO4A1 DLG4 KIT KCNQ5 FXYD6 SLC22A8 FGFR2 SHANK2 ADGRL3	GO_Cellular_Component
regulation of neurotransmitter receptor activity (GO:0099601)	5/34	0.000273641	NLGN1 MEF2C DAPK1 DLG4 SHANK2	GO_Biological_Process
axon development (GO:0061564)	10/95	5.64561e-06	LINGO1 BRSK2 GAP43 AMIGO1 LRRN1 NRCAM CTNNA2 BAIAP2 FGFR2 PAX2	GO_Biological_Process
PodNet: protein-protein interactions in the podocyte_Mus musculus_WP2310	14/305	0.000894575	MAGI1 NTRK3 IGFBP2 ADCY1 BAIAP2 PAX2 TJP1 OLFM1 RXRA VANGL2 LRRC7 RARA PLCE1 CTNNA2	WikiPathways
Transmission across Chemical Synapses_Homo sapiens_R-HSA-112315	11/211	0.00114014	RIMS1 GRIA2 RPS6KA3 PLCB3 DLG4 NAAA SLC1A2 CACNA2D3 NEFL ADCY1 PPFIA2	Reactome
cellular response to retinoic acid (GO:0071300)	5/43	0.000833913	PTK7 RARA WNT9A RORB PAX2	GO_Biological_Process
XPodNet - protein-protein interactions in the podocyte expanded by STRING_Mus musculus_WP2309	26/808	0.00179814	GRIA2 ADCY1 SLC6A2 ADD2 RXRA MCF2L PLCE1 CTNNA2 BID MAGI1 ARNT2 TCF7L2 NTRK3 IGFBP2 GAB3 SORBS1 BAIAP2 PAX2 TJP1 OLFM1 DOK1 VANGL2 LRRC7 KIF26A RARA RIN1	WikiPathways
Axon guidance_Homo sapiens_R-HSA-422475	18/515	0.00382469	DUSP2 SEMA7A TRIO SEMA6D SDC2 CRMP1 CACNA1C ANK1 GFRA2 SPTB RGMA RPS6KA3 DLG4 KIT NEFL NRCAM PLXNA4 FGFR2	Reactome
regulation of axon extension (GO:0030516)	5/35	0.000314775	OLFM1 SEMA7A PTPRS NRCAM PLXNA4	GO_Biological_Process
Oxytocin signaling pathway_Homo sapiens_hsa04921	9/158	0.00172525	GNAO1 MEF2C PLCB3 CAMK1D CACNA2D3 PRKAG2 CACNA1C CAMK1 ADCY1	KEGG
regulation of glutamate receptor signaling pathway (GO:1900449)	5/33	0.000236718	NLGN1 MEF2C DAPK1 DLG4 SHANK2	GO_Biological_Process
positive regulation of neuron projection development (GO:0010976)	9/98	4.97884e-05	RIMS1 CAMK1D LRRC7 PTK7 AMIGO1 STMN2 NDNF CAMK1 PLXNA4	GO_Biological_Process
Ca2+ pathway_Homo sapiens_R-HSA-4086398	5/61	0.0040054	GNAO1 TCF7L2 PLCB3 PDE6B AXIN2	Reactome
Retrograde endocannabinoid signaling_Homo sapiens_hsa04723	7/101	0.00183926	GNAO1 RIMS1 GRIA2 PLCB3 CNR1 CACNA1C ADCY1	KEGG
Gastrin-CREB signalling pathway via PKC and MAPK_Homo sapiens_R-HSA-881907	15/432	0.0084014	DUSP2 DGKD TRIO ARHGEF25 LPAR3 GFRA2 ADRA1A SPTB RPS6KA3 PLCB3 DLG4 KIT NEFL DGKI FGFR2	Reactome
positive regulation of neuron differentiation (GO:0045666)	9/99	5.39482e-05	HEYL MEF2C CAMK1D LRRC7 PTK7 STMN2 NRCAM NDNF CAMK1	GO_Biological_Process
Aldosterone synthesis and secretion_Homo sapiens_hsa04925	6/81	0.00276439	PLCB3 CAMK1D PDE2A CACNA1C CAMK1 ADCY1	KEGG
Amyotrophic lateral sclerosis (ALS)_Homo sapiens_hsa05014	5/51	0.00181887	GRIA2 SLC1A2 NEFL NEFM BID	KEGG
Pathways in cancer_Homo sapiens_hsa05200	15/397	0.00395505	ARNT2 TCF7L2 DAPK1 LPAR3 WNT9A ADCY1 AXIN2 PLD1 PLCB3 RXRA KIT RARA CTNNA2 BID FGFR2	KEGG
nervous system development (GO:0007399)	19/456	0.000389859	ARNT2 NLGN1 SRRM4 MEF2C NRSN1 BCL11A MYT1L PCDHGC3 CRMP1 GFRA2 PCDH17 OLFM1 RPS6KA3 UGT8 DLG4 NRCAM FGFR2 SHANK2 ADGRL3	GO_Biological_Process
Calcium Regulation in the Cardiac Cell_Homo sapiens_WP536	8/149	0.00439573	GNAO1 PLCB3 KCNB1 CACNA1C CAMK1 ADCY1 ADRA1A RGS7	WikiPathways
Calcium Regulation in the Cardiac Cell_Mus musculus_WP553	8/150	0.00457562	GNAO1 PLCB3 KCNB1 CACNA1C CAMK1 ADCY1 ADRA1A RGS7	WikiPathways
nuclear hormone receptor binding (GO:0035257)	5/57	0.00298098	BCAS3 TCF7L2 RXRA TACC2 MED16	GO_Molecular_Function
regulation of neuron projection development (GO:0010975)	9/120	0.00023762	PTPRS CAMK1D LRRC7 PTK7 STMN2 KIF13B CRMP1 NDNF CAMK1	GO_Biological_Process
protein heterodimerization activity (GO:0046982)	12/266	0.00235848	HEYL ARNT2 MEF2C RXRA DGKD SCUBE1 TENM4 KCNB1 RARA ADRA1A BOK ADD2	GO_Molecular_Function
synapse assembly (GO:0007416)	5/64	0.00492313	NLGN1 NRCAM SHANK2 PCDH17 ADGRL3	GO_Biological_Process
Potassium Channels_Homo sapiens_R-HSA-1296071	6/99	0.00738309	KCNH3 KCNK10 KCNB1 KCNQ5 KCNAB1 KCNN2	Reactome
generation of neurons (GO:0048699)	8/131	0.0019918	BRSK2 MEF2C MYT1L SIX3 NRCAM NDNF WNT9A ADGRL3	GO_Biological_Process
negative regulation of neuron projection development (GO:0010977)	5/52	0.00198438	LINGO1 PTPRS STMN2 CRMP1 THY1	GO_Biological_Process
Long-term potentiation_Homo sapiens_hsa04720	5/66	0.00561207	GRIA2 RPS6KA3 PLCB3 CACNA1C ADCY1	KEGG
protein localization to membrane (GO:0072657)	9/161	0.0019627	NLGN1 KCNB1 DLG4 RAB37 CPE THY1 BID ANK1 MRAP2	GO_Biological_Process
positive regulation of cell projection organization (GO:0031346)	6/64	0.000815095	CAMK1D LRRC7 PTK7 STMN2 NDNF CAMK1	GO_Biological_Process
Dopaminergic synapse_Homo sapiens_hsa04728	7/129	0.00711638	GNAO1 GRIA2 PLCB3 CALY KIF5C PPP2R2B CACNA1C	KEGG
Melanogenesis_Homo sapiens_hsa04916	6/100	0.00774349	GNAO1 TCF7L2 PLCB3 KIT WNT9A ADCY1	KEGG
Signalling by NGF_Homo sapiens_R-HSA-166520	14/450	0.0250536	LINGO1 DUSP2 MEF2C TRIO ADCY1 GFRA2 SPTB RPS6KA3 OBSCN DLG4 MCF2L KIT NEFL FGFR2	Reactome
axon guidance (GO:0007411)	8/159	0.00646033	GAP43 KIF5C NRXN3 GFRA2 SPTB PLXNA4 NTN3 RNF165	GO_Biological_Process
Rap1 signaling pathway_Homo sapiens_hsa04015	9/211	0.0112611	MAGI1 GNAO1 PLCB3 CNR1 KIT PLCE1 LPAR3 ADCY1 FGFR2	KEGG
regulation of cation channel activity (GO:2001257)	6/72	0.00151406	NLGN1 MEF2C DAPK1 DLG4 KCNAB1 SHANK2	GO_Biological_Process
Adherens junction_Homo sapiens_hsa04520	5/74	0.00905179	TJP1 TCF7L2 CTNNA2 SORBS1 BAIAP2	KEGG
Arrhythmogenic Right Ventricular Cardiomyopathy_Homo sapiens_WP2118	5/75	0.00956484	TCF7L2 ITGA11 CACNA2D3 CTNNA2 CACNA1C	WikiPathways
positive regulation of synaptic transmission (GO:0050806)	5/68	0.00636637	RIMS1 NLGN1 DLG4 ADRA1A SHANK2	GO_Biological_Process
central nervous system development (GO:0007417)	9/218	0.0137014	ARNT2 RPS6KA3 UGT8 AMIGO1 SIX3 RARA LOXL3 NRCAM FGFR2	GO_Biological_Process
Phospholipase D signaling pathway_Homo sapiens_hsa04072	7/144	0.0125964	PLCB3 DGKD KIT LPAR3 ADCY1 PLD1 DGKI	KEGG
Arrhythmogenic right ventricular cardiomyopathy (ARVC)_Homo sapiens_hsa05412	5/74	0.00905179	TCF7L2 ITGA11 CACNA2D3 CTNNA2 CACNA1C	KEGG
regulation of neuron differentiation (GO:0045664)	6/85	0.0035182	HEYL NLGN1 CASZ1 MEF2C SIX3 NRCAM	GO_Biological_Process
brain development (GO:0007420)	7/120	0.00482535	ARNT2 AMIGO1 SIX3 RARA CTNNA2 SHANK2 PAX2	GO_Biological_Process
dendrite (GO:0030425)	8/216	0.0342875	GRIA2 NLGN1 KCNB1 AMIGO1 KIF13B KIF1A THY1 SHANK2	GO_Cellular_Component
peptidyl-serine modification (GO:0018209)	8/171	0.00982353	RPS6KA3 CAMK1D GALNT13 MAST1 NDNF CAMK1 GALNTL6 MAP3K12	GO_Biological_Process
peptidyl-threonine modification (GO:0018210)	5/90	0.0197995	CAMK1D GALNT13 CAMK1 GALNTL6 MAP3K12	GO_Biological_Process
mitochondrial outer membrane (GO:0005741)	6/116	0.0153647	CYB5R3 PPP2R2B PDE2A BID HK2 BOK	GO_Cellular_Component
Beta-catenin independent WNT signaling_Homo sapiens_R-HSA-3858494	6/144	0.038939	GNAO1 TCF7L2 PLCB3 VANGL2 PDE6B AXIN2	Reactome
regulation of insulin secretion (GO:0050796)	6/99	0.00738309	TCF7L2 BRSK2 KCNB1 CACNA1C MYRIP SYT7	GO_Biological_Process
Hypertrophic cardiomyopathy (HCM)_Homo sapiens_hsa05410	5/83	0.0144049	ACE ITGA11 CACNA2D3 PRKAG2 CACNA1C	KEGG
L1CAM interactions_Homo sapiens_R-HSA-373760	5/96	0.0253586	RPS6KA3 DLG4 NRCAM ANK1 SPTB	Reactome
Neurotransmitter Receptor Binding And Downstream Transmission In The Postsynaptic Cell_Homo sapiens_R-HSA-112314	6/142	0.0367638	GRIA2 RPS6KA3 PLCB3 DLG4 NEFL ADCY1	Reactome
modulation of chemical synaptic transmission (GO:0050804)	5/83	0.0144049	RIMS1 GRIA2 NLGN1 MEF2C DLG4	GO_Biological_Process
protein homooligomerization (GO:0051260)	8/191	0.0180951	COLEC12 NLGN1 RXRA DGKD SCUBE1 SLC1A2 CLYBL ASIC1	GO_Biological_Process
Circadian entrainment_Homo sapiens_hsa04713	5/95	0.0243698	GNAO1 GRIA2 PLCB3 CACNA1C ADCY1	KEGG
cGMP-PKG signaling pathway_Homo sapiens_hsa04022	7/167	0.026085	MEF2C PLCB3 PDE2A GTF2IRD1 CACNA1C ADCY1 ADRA1A	KEGG
Integration of energy metabolism_Homo sapiens_R-HSA-163685	5/110	0.0419361	PLCB3 KCNB1 PRKAG2 CACNA1C ADCY1	Reactome
neuron differentiation (GO:0030182)	6/140	0.0346681	BRSK2 MEF2C TENM4 MYT1L WNT9A RORB	GO_Biological_Process
G alpha (q) signalling events_Homo sapiens_R-HSA-416476	7/191	0.0482284	PLCB3 DGKD TRIO ARHGEF25 LPAR3 ADRA1A DGKI	Reactome
cellular response to acid chemical (GO:0071229)	5/92	0.0215538	PTK7 RARA WNT9A RORB PAX2	GO_Biological_Process
regulation of cytosolic calcium ion concentration (GO:0051480)	7/138	0.0101293	DLG4 PLCE1 LPAR3 PDE6B S1PR3 CACNA1C ADRA1A	GO_Biological_Process
PRKACA	15/393	0.0036027	BRSK2 PTPRR MEF2C STMN2 CACNA1C ADD2 RIMS1 PLCB3 RXRA RARA PDE4A NEFL NEFM KCNN2 ASIC1	KEA
cellular response to lipid (GO:0071396)	8/179	0.0126955	MEF2C PTK7 RARA RORA WNT9A ADCY1 RORB PAX2	GO_Biological_Process
heart development (GO:0007507)	6/150	0.0459489	MEF2C SCUBE1 NTRK3 RARA PLCE1 CACNA1C	GO_Biological_Process
phosphorylation (GO:0016310)	12/387	0.0371161	RPS6KA3 BRSK2 DGKD GK DAPK1 CDK3 MAST1 RARA CAMK1 PIM2 DGKI MAP3K12	GO_Biological_Process
neuron development (GO:0048666)	7/145	0.0130461	NLGN1 MEF2C TENM4 MYT1L STMN2 TBCD INSM1	GO_Biological_Process
CAMK2A	5/90	0.0197995	NLGN1 PLCB3 LRRC7 NEFL CACNA1C	KEA
circulatory system development (GO:0072359)	5/110	0.0419361	MEF2C NTRK3 RARA PLCE1 CACNA1C	GO_Biological_Process
epithelial cell differentiation (GO:0030855)	5/97	0.0263727	SCUBE1 SIX3 RARA FGFR2 PAX2	GO_Biological_Process
Purine metabolism_Homo sapiens_hsa00230	7/176	0.0333467	POLR2J2 PDE2A PDE4A PDE6B NME4 AK4 ADCY1	KEGG
Cholinergic synapse_Homo sapiens_hsa04725	5/111	0.0433207	GNAO1 PLCB3 KCNQ5 CACNA1C ADCY1	KEGG
positive regulation of cell differentiation (GO:0045597)	8/195	0.0202144	OLFM1 RPS6KA3 MEF2C INSM1 CTNNA2 CAMK1 AXIN2 PAX2	GO_Biological_Process
Chagas disease (American trypanosomiasis)_Homo sapiens_hsa05142	5/104	0.0341961	GNAO1 PLCB3 ACE PPP2R2B ADCY1	KEGG
CSNK2A2	10/229	0.00662289	CHGA TCF7L2 MEF2C GAP43 TRIO CDC37 NEFL NEFM BID ZFY	KEA
positive regulation of cytosolic calcium ion concentration (GO:0007204)	6/134	0.0288499	DLG4 PLCE1 LPAR3 S1PR3 CACNA1C ADRA1A	GO_Biological_Process
INSR	6/113	0.0136496	DDX3Y DOK1 NTRK3 KIT BAIAP2 SH2B2	KEA
potassium channel activity (GO:0005267)	5/101	0.0306864	KCNH3 KCNK10 KCNB1 KCNQ5 KCNN2	GO_Molecular_Function
Adrenergic signaling in cardiomyocytes_Homo sapiens_hsa04261	6/148	0.0435309	PLCB3 PPP2R2B CACNA2D3 CACNA1C ADCY1 ADRA1A	KEGG
microtubule (GO:0005874)	8/211	0.0304633	BEX4 BCAS3 KIF5C KIF26A TBCD KIF13B KIF1A TUBA8	GO_Cellular_Component
CSNK1E	7/128	0.00682831	RIMS1 RPS6KA3 NEFL NEFM CTNNA2 BID SHANK2	KEA
MAPK8	10/225	0.00587366	RPS6KA3 RXRA ZNF516 RARA STMN2 NEFM CTNNA2 JDP2 PAX2 ADD2	KEA
MAPK14	15/396	0.00386442	MEF2C KCNB1 PCDH7 STMN2 NOL3 ANK1 SNAP91 TJP1 RIMS1 GAP43 SLCO4A1 DLG4 RARA GTF2IRD1 JDP2	KEA
cell-cell adhesion via plasma-membrane adhesion molecules (GO:0098742)	6/143	0.0378414	TRO NLGN1 TENM4 AMIGO1 PCDHGC3 ADGRL3	GO_Biological_Process
Wnt signaling pathway (GO:0016055)	5/110	0.0419361	TCF7L2 PTK7 CPE WNT9A AXIN2	GO_Biological_Process
transcription regulatory region sequence-specific DNA binding (GO:0000976)	10/293	0.0314749	MEF2C RXRA ZNF704 ZNF516 RARA ARID3A RORA RORB SCRT1 PAX2	GO_Molecular_Function
Hippo signaling pathway_Homo sapiens_hsa04390	6/153	0.0497297	TCF7L2 DLG4 PPP2R2B WNT9A CTNNA2 AXIN2	KEGG
GSK3B	18/527	0.00484352	KCNB1 PCDH7 STMN2 SORBS1 NOL3 ANK1 ADD2 TJP1 NUDT11 RIMS1 RPS6KA3 MYCL RXRA SLCO4A1 RARA GTF2IRD1 NEFM CTNNA2	KEA
tubulin binding (GO:0015631)	9/256	0.0341714	BEX4 BCAS3 KIF5C KIF26A STMN2 TBCD KIF13B NEFM KIF1A	GO_Molecular_Function
cellular response to oxygen-containing compound (GO:1901701)	9/275	0.0498478	MEF2C DAPK1 PTK7 PDE2A RARA RORA WNT9A RORB PAX2	GO_Biological_Process
FYN	5/115	0.0491315	RPS6KA3 DLG4 KIT CRMP1 ADD2	KEA
PRKCA	15/442	0.0102216	GRIA2 MEF2C DGKD DAPK1 SDC2 RORA CACNA1C SYP PLD1 ADD2 PLCB3 CALY DLG4 KIT RGS7	KEA
RPS6KA3	11/332	0.0299064	RPS6KA3 MEF2C PLCB3 CAMK1D DAPK1 DLG4 SDC2 CACNA1C SORBS1 RIN1 SHANK2	KEA

## Sheet: Gene List
Table S12.Genes with H3.3 peaks depleted in ATRX mutant NB that correlate with ChromHMM.
Enhancers	Promoters	G4 Enhancers	G4 Promoters
AANAT	AATK	AAR2	ACE
AAR2	AATK-AS1	AARS2	ADAMTS5
AARS2	ACE	AATK	ADCY1
AATK	ADAM29	AATK-AS1	ADD2
AATK-AS1	ADAMTS5	ABCC3	ADGRL3
AB015752.3	ADCY1	ADAM3B	ADRA1A
ABCA1	ADD2	ADAMTS7	AK4
ABCC3	ADGRL3	AGAP1	ALDH1L2
ABCF3	ADRA1A	ALX3	ALPL
ABHD12	AK4	AMBRA1	AMIGO1
ABHD5	AKAP6	AMH	ANK1
ABTB2	ALDH1L2	AMICA1	ANKRD18CP
ACA59	ALK	AOC1	ANKRD20A7P
ACCS	ALPL	AQP2	ANKS1B
ACCSL	AMIGO1	AQP5	ANTXRL
ACTB	ANK1	AQP6	ARHGEF25
ACTC1	ANKRD18CP	ARHGAP19-SLIT1	ARID3A
ACTG1P18	ANKRD20A7P	ARHGAP25	ARMC12
ACTL10	ANKS1B	ARHGEF3	ARMC7
ACTR10	ANTXRL	ARRB1	ARNT2
ADAD2	ARHGEF25	ARVCF	ARSG
ADAM3B	ARID3A	ASPDH	ASIC1
ADAMTS12	ARMC12	ASTN2	ASRGL1
ADAMTS14	ARMC7	ATG4B	ATRNL1
ADAMTS7	ARMC9	BAIAP2	AXIN2
ADAMTS9	ARNT2	BANP	BAALC
ADAMTS9-AS2	ARRB1	BCL2	BAALC-AS2
ADAMTSL1	ARSG	BCOR	BAIAP2
ADARB1	ASIC1	BICD2	BAIAP2-AS1
ADCK2	ASRGL1	BMP10	BCAS3
ADCK3	ASS1	BOD1L2	BCAT2
ADCYAP1R1	ATG10	BRD9P2	BCL11A
ADGRB1	ATRNL1	BSNDP1	BEX4
ADGRD1	ATXN2	BSX	BHLHE22
ADGRE5	AVPR2	C11orf63	BID
ADIPOR1P2	AXIN2	C19orf35	BOK
ADK	B3GAT1	C19orf81	BOK-AS1
ADORA2A	BAALC	C1orf216	BRSK2
AF241726.2	BAALC-AS2	C2orf61	C10orf11
AFF1	BAIAP2	C2orf91	C11orf58
AFG3L1P	BAIAP2-AS1	C7orf25	C11orf96
AFMID	BCAR3	CACNA1G	C14orf39
AGAP1	BCAS3	CACNA1G-AS1	C18orf65
AGBL4	BCAT2	CACNA2D2	C1orf145
AHI1	BCL11A	CBX2	C9orf3
AK3	BCO2	CCIN	C9orf47
AK5	BEX4	CCR7	CACHD1
AKAP6	BHLHE22	CDK5RAP3	CACNA1C
ALDH1A2	BID	CELF4	CACNA2D3
ALDH1A3	BOK	CEND1P1	CALY
ALDH7A1P2	BOK-AS1	CEP131	CAMK1
ALG3	BRSK2	CHD6	CAMK1D
ALK	C10orf11	CHGA	CASZ1
ALLC	C11orf58	CHRM4	CBLN2
ALX3	C11orf96	CHRNB4	CCDC136
AMBRA1	C14orf39	CHST15	CCDC64
AMH	C18orf65	CILP2	CDC37
AMICA1	C1orf145	CISD3	CDK2AP1
AMMECR1LP1	C1orf185	CLEC11A	CDK3
AMPD3	C21orf2	CLSPN	CELF3
ANKRD22	C3orf14	CLTA	CELF4
ANKRD23	C3orf80	COL5A1	CHGA
ANKRD33B	C9orf3	COMT	CHGB
ANKRD33B-AS1	C9orf47	COPZ2	CHKA
ANKRD39	CACHD1	CRB1	CITF22-92A6.2
ANKRD44	CACNA1C	CROCC2	CLYBL
ANKUB1	CACNA2D3	CTNNBL1	CNR1
ANO7	CACNG2	CXXC5	COL25A1
ANO7P1	CALY	CYB561D2	COLEC12
ANXA2	CAMK1	DDX25	COLGALT2
ANXA2P3	CAMK1D	DGKZ	CORO2A
AOC1	CASC15	DIAPH1	CORO2B
AP1G2	CASC9	DLGAP4	CPE
AP2M1	CASZ1	DPYSL4	CRMP1
APBA2	CBLN2	DSCAM	CRYM
APLNR	CCDC136	DUSP15	CTNNA2
AQP2	CCDC64	DUSP8	CYB5R3
AQP5	CCNY	EIF4EP2	DAPK1
AQP6	CDC37	ENGASE	DDX25
ARAP1	CDK2AP1	ENPP7	DDX3Y
ARAP3	CDK3	EOMES	DGKD
ARHGAP19-SLIT1	CELF3	EXOC3L2	DGKI
ARHGAP25	CELF4	EXOC4	DISP2
ARHGAP26	CHGA	FAM182B	DLG4
ARHGAP32	CHGB	FAM19A5	DOK1
ARHGAP40	CHKA	FGFR3	DUSP2
ARHGEF10L	CHRM3	FLJ12825	DUSP26
ARHGEF19	CITF22-92A6.2	FLJ22447	EDARADD
ARHGEF28	CLVS1	FLRT1	ELN
ARHGEF3	CLYBL	FOXO6	ENHO
ARID1B	CNR1	FOXS1	FAIM
ARL2BP	CNTFR-AS1	FUBP3	FAM163A
ARL2BPP8	CNTNAP5	FYN	FAM173A
ARL4C	COL25A1	GABRP	FAM19A5
ARL4D	COLEC12	Gene_2-50kb	FAM208B
ARRB1	COLGALT2	GK2	FAM84A
ARRDC3	CORO1C	GLIPR2	FBXL15
ARRDC3-AS1	CORO2A	GRPEL1	FGFR2
ARSB	CORO2B	GSE1	FRMD4B
ARVCF	CPE	HAGLR	FUOM
ASAH1	CRMP1	HAGLROS	FUT9
ASAP2	CRYGD	HMGB1P13	FXYD6
ASCC2	CRYM	HOXC4	FXYD6-FXYD2
ASPDH	CTNNA2	HOXD1	GAB3
ASRGL1	CUX1	HOXD3	GAL
ASS1	CYB5R3	HOXD4	GALNT13
ASTN2	CYP1B1-AS1	HOXD8	GALNTL6
ATE1	DAPK1	HOXD-AS2	GAP43
ATE1-AS1	DDX25	HP09025	Gene_2kb
ATG16L2	DDX3Y	HSP90AB1	GFRA2
ATG4B	DGKD	HSPE1P18	GK
ATOX1	DGKI	IFT43	GNAO1
ATRNL1	DISP2	IL17RD	GPR162
ATXN7	DKK3	ITPK1	GREB1L
ATXN7L1	DLG4	JAK3	GRIA2
B3GAT2	DNAJC12	JOSD2	GS1-24F4.2
B3GNT2	DNASE1	JSRP1	GS1-72M22.1
BACH1	DOC2B	KCNIP1	GSC
BACH1-AS1	DOK1	KCNK3	GTF2IRD1
BACH1-IT1	DUSP2	KHDRBS1	GTF3A
BACH1-IT2	DUSP26	KLF7	HEYL
BAG3	DYTN	KLF7-IT1	HK2
BAIAP2	DZIP1L	KLHDC10	HMHA1
BANP	EDARADD	KPNA6	HS6ST3
BBS9	ELN	KRT18P49	HSD17B14
BCKDHB	ENHO	LDB1	IGFBP2
BCL2	EPAS1	LETM1	IGSF3
BCL2L12P1	EXOC4	LINC00400	IL17RA
BCL2L13	EYS	LINC00489	IL27RA
BCOR	FAIM	LINC00606	IL34
BDNF	FAM118A	LINC00877	IMPG1
BDNF-AS	FAM163A	LINC01397	INA
BEND7	FAM173A	LINC01471	INSM1
BHLHB9P1	FAM195B	LINC01494	INTS1
BICD2	FAM19A5	LINGO3	IRX6
BIRC5	FAM208B	LKAAEAR1	ITGA11
BMP10	FAM212B	LLfos-48D6.2	JDP2
BOC	FAM84A	LRP5	KCNAB1
BOD1L1	FBXL13	LRP8	KCNB1
BOD1L2	FBXL15	LRRC4B	KCNH3
BRAF	FGFR2	LSM7	KCNK10
BRD4	FLJ22447	MACROD1	KCNN2
BRD9P2	FNIP2	MAP6	KCNQ5
BSNDP1	FRMD4B	MARK4	KIAA0895L
BSX	FSTL4	MDGA1	KIF13B
BTG1	FUOM	MDK	KIF1A
BTG4	FUT9	MGAT5B	KIF26A
BUB3	FXYD6	MLLT6	KIF5C
C10orf128	FXYD6-FXYD2	MOB2	KIT
C10orf53	GAB3	MROH1	KLHL3
C11orf63	GAL	MRPL32	KRT42P
C11orf88	GALNT13	MRPS23	LDOC1
C14orf37	GALNTL6	MTSS1	LEMD1
C15orf32	GAP43	MYLK2	LIN28B
C17orf102	Gene_2kb	MYT1	LINC00577
C17orf50	GFRA2	NCOR2	LINC00637
C19orf35	GK	NDUFA13	LINC00970
C19orf81	GLRA3	NFE2L1	LINC01159
C1orf134	GNAO1	NFIC	LINGO1
C1orf140	GNG12	NFKBIE	LLNLR-260G6.1
C1orf216	GNG12-AS1	NGFR	LLNLR-304G9.1
C1QL1	GPER1	NIPAL4	LOXL3
C20orf144	GPR162	NOLC1	LPAR3
C20orf194	GREB1L	NPBWR2	LRRC14
C2orf61	GRIA2	NPRL2	LRRC37A17P
C2orf91	GS1-24F4.2	OAZ1	LRRC7
C3orf67	GS1-72M22.1	OPRL1	LRRN1
C4orf27	GSC	OSTCP4	LRRTM1
C4orf50	GSTT1	PBX4	LUZP1
C6orf201	GTF2IRD1	PCBP3	MACROD2
C7orf25	GTF3A	PCDHAC2	MAGI1
C7orf33	HABP2	PCDHB1	MAMLD1
C8orf17	HEYL	PCDHGC3	MAP3K12
C9orf106	HIST1H2AJ	PCDHGC4	MAST1
C9orf24	HIST1H2BB	PCDHGC5	MCF2L
C9orf3	HIST1H2BM	PCGF2	MED16
CA5A	HIST1H3C	PCYT1A	MEF2C
CACNA1A	HK2	PHBP17	MEF2C-AS1
CACNA1C	HKR1	PIF1	MRAP2
CACNA1C-IT1	HMHA1	PIP4K2B	MYCL
CACNA1C-IT2	HOXC6	PLAC1	MYRIP
CACNA1G	HS6ST3	PLEKHO2	MYT1
CACNA1G-AS1	HSD17B12	POU4F2	MYT1L
CACNA2D1	HSD17B14	PPARA	NAAA
CACNA2D2	IGFBP2	PPP1R12B	NDNF
CACNA2D3	IGSF3	PPRC1	NEFL
CACNB2	IL12A-AS1	PRDM12	NEFM
CACNG1	IL17RA	PRED60	NLGN1
CACNG2	IL27RA	PSD2	NME4
CACUL1	IL34	PSMA2	NOL3
CALHM1	IMPG1	PSMB3	NOL4
CALHM3	INA	PUS3	NOVA2
CALM3	INSM1	PVRL1	NRCAM
CAMK2N2	INTS1	RABAC1	NRSN1
CAMKK1	IQSEC3	RABGEF1	NRXN3
CAMKMT	IRF6	RACGAP1	NTN3
CAMTA1	IRX6	RASSF1	NTRK3
CAPS	ITGA11	RBFOX3	NUDT11
CARKD	JDP2	RGS19	OBSCN
CARS2	KANK4	RGS9	OGDHL
CAT	KATNB1	RIMBP2	OLFM1
CBFB	KCNAB1	RNF38	PAX2
CBLB	KCNB1	RPL18A	PCDH17
CBR1	KCNH3	RPL18P11	PCDH7
CBR4	KCNK10	RPL23AP31	PCDHGC3
CBX1	KCNK2	RPL23AP37	PDE2A
CBX2	KCNN2	RPS15AP5	PDE4A
CCBE1	KCNQ5	RPS7P12	PDE6B
CCDC167	KCP	RPSAP24	PGBD5
CCDC182	KCTD21-AS1	RTN4RL2	PHACTR1
CCDC3	KIAA0895L	RXRA	PHF20
CCDC30	KIF13B	SCN2B	PHLDA3
CCDC33	KIF1A	SCN4B	PIK3AP1
CCDC60	KIF26A	SDK1	PIM2
CCDC73	KIF26B	SDK2	PLCB3
CCDC88C	KIF5C	SERPINH1	PLCE1
CCDC91	KIT	SETBP1	PLCH1
CCDC94	KLHL3	SF3A2	PLD1
CCIN	KRT42P	SH3PXD2A	PLD5
CCR7	KRT8P10	SH3PXD2A-AS1	PLEKHA4
CCT5P2	LDOC1	SHANK1	PLXDC2
CD180	LEMD1	SHKBP1	PLXNA4
CD200R1L	LIN28B	SLC25A3P1	POLR2J2
CD300LF	LINC00363	SLC25A48	POU2F2
CD5	LINC00577	SLC29A1	PPFIA2
CD9	LINC00637	SLC35B2	PPP1R13B
CDC42EP3	LINC00682	SLC43A1	PPP2R2B
CDC42EP4	LINC00841	SLC51A	PRKAG2
CDCA4P1	LINC00970	SLC52A3	PRKAG2-AS1
CDCP2	LINC00976	SLC5A5	PSAT1
CDH4	LINC01104	SLC6A17	PSD
CDH6	LINC01159	SLIT1	PTH1R
CDH7	LINGO1	SNED1	PTK7
CDHR3	LLNLR-260G6.1	snoU13	PTPRR
CDK5RAP3	LLNLR-304G9.1	SNTB1	PTPRS
CDR2	LOXL3	SPCS2P3	PUS3
CEL	LPAR3	SPPL2B	PXYLP1
CELF4	LRBA	SPTBN4	RAB37
CELP	LRRC14	SRRM3	RALYL
CEND1P1	LRRC17	SSBP3	RARA
CENPA	LRRC37A17P	STK32C	RGMA
CEP120	LRRC7	SYNM	RGS7
CEP128	LRRN1	SYT2	RIMKLA
CEP131	LRRTM1	SYT3	RIMS1
CEP164	LUZP1	TADA2B	RIN1
CEP192	MACROD2	TANGO2	RNF165
CEP83	MAGI1	TCEA2	RNF207
CEPT1	MAMLD1	TCTE1	RORA
CES3	MAN1C1	TDRG1	RORB
CES4A	MAP3K12	THAP4	RORB-AS1
CFAP44	MAP3K14	TIMM10	RPL22
CFAP47	MARC1	TMEM115	RPL39L
CFAP61	MAST1	TMEM151B	RPRML
CH17-12M21.1	MCF2L	TMEM209	RPS6KA3
CHAT	MED13L	TMEM39B	RTBDN
CHCHD4P2	MED16	TNP1	RTN1
CHCHD6	MEF2C	TNR-IT1	RXRA
CHD6	MEF2C-AS1	TNS4	S1PR3
CHD9	METTL16	TOX2	SAMD5
CHGA	MGAT4C	TPRA1	SCHIP1
CHI3L2	MICALCL	TRAPPC9	SCRT1
CHN2	MRAP2	TSPAN18	SCUBE1
CHORDC2P	MRPL23	TSPAN9	SDC2
CHPF	MTUS2-AS1	TSSK6	SEL1L2
CHRM4	MYCL	TTC7A	SEMA6D
CHRNB4	MYRIP	TTLL9	SEMA7A
CHST10	MYT1	U3	SEPT10
CHST15	MYT1L	UBE2D2	SERTM1
CHST3	NAAA	UBL4B	SEZ6L
CHST8	NBAT1	UNC5A	SFMBT2
CIB4	NCKAP1	UNC5B	SH2B2
CICP22	NDNF	UNC5B-AS1	SHANK2
CILP2	NEFL	URI1	SIL1
CIR1P3	NEFM	VN1R108P	SIX3
CISD3	NFXL1	WNT10A	SIX3-AS1
CITED2	NLGN1	WNT6	SLA
CLCN3P1	NLGN4X	WRBP1	SLC16A6
CLDN11	NME4	XXcos-LUCA11.5	SLC1A2
CLEC11A	NMNAT2	YJEFN3	SLC22A8
CLEC16A	NOC2L	YRDCP3	SLC2A3
CLSPN	NOL3	Y_RNA	SLC37A1
CLSTN2	NOL4	ZDHHC11	SLC46A3
CLTA	NOVA2	ZDHHC11B	SLC6A2
CLYBL-AS1	NPPA	ZDHHC19	SLC7A14
CLYBL-AS2	NRCAM	ZMYND10	SLCO3A1
CMKLR1	NRSN1	ZMYND10-AS1	SLCO4A1
CMTR1	NRXN3	ZNF136	SLCO5A1
CNBD2	NTN3	ZNF44	SNAP91
CNKSR3	NTRK3	ZNF625	SORBS1
CNTN1	NUDT11	ZNF625-ZNF20	SOWAHC
CNTNAP2	OBSCN	ZNF800	SPATA13
COBLL1	OGDHL		SPTB
COL15A1	OLFM1		SPTSSB
COL22A1	OPHN1		SRRM4
COL27A1	PAQR9		ST18
COL5A1	PAQR9-AS1		ST6GALNAC2
COLEC11	PAX2		ST8SIA3
COMMD1	PCDH17		STMN2
COMT	PCDH7		SUMF1
COPZ2	PCDHB5		SUSD4
CORIN	PCDHGC3		SV2C
CORO1C	PDE2A		SYP
CORO2A	PDE4A		SYP-AS1
COX7A2L	PDE4D		SYT7
COX8A	PDE6B		TACC2
CPA3	PDZRN3		TBCD
CPB1	PDZRN3-AS1		TCF15
CPE	PEX11G		TCF7L2
CPLX2	PGBD5		TEN1-CDK3
CPN2	PHACTR1		TENM4
CPNE4	PHF20		THY1
CPPED1	PHLDA3		TJP1
CRABP1	PIK3AP1		TMEM150C
CRAT37	PIM2		TMEM178B
CRB1	PLCB3		TMEM181
CREB5	PLCE1		TMEM255B
CREBBP	PLCH1		TMEM63C
CROCC2	PLD1		TRIM65
CRYBB2P1	PLD5		TRIM67
CRYGS	PLEKHA4		TRIO
CSPG4	PLXDC2		TRMT44
CSPG4P11	PLXNA4		TRO
CSTF3	POLA2		TSPAN11
CSTF3-AS1	POLL		TTTY14
CTAGE13P	POLR2J2		TUBA8
CTDSPL	POU2F2		TXLNGY
CTNNAL1	PPARGC1A		UGT8
CTNNBL1	PPEF1		ULBP3
CTSLP8	PPFIA2		VANGL2
CUX2	PPP1R13B		VSTM2A
CXCR4	PPP2R2B		WNT9A
CXXC5	PRKAG2		WWC3
CYB561D2	PRKAG2-AS1		XAB2
CYCS	PRKCE		XKR5
CYGB	PRKD2		ZBTB7B
CYP11A1	PSAT1		ZFY
CYP2C61P	PSD		ZNF334
CYYR1	PTH1R		ZNF503-AS1
CYYR1-AS1	PTK7		ZNF516
D21S2088E	PTPRG-AS1		ZNF518B
DAB1	PTPRR		ZNF573
DAB1-AS1	PTPRS		ZNF630
DACT2	PTPRVP		ZNF704
DACT3	PUS3		ZSCAN18
DACT3-AS1	PVT1		ZSWIM5
DBH	PXYLP1
DBH-AS1	RAB27B
DBNDD1	RAB37
DCDC2	RALYL
DCLK1	RARA
DCP1A	RGMA
DCP1B	RGS7
DCTPP1	RIC3
DCX	RIMKLA
DDC	RIMS1
DDC-AS1	RIN1
DDX25	RNF165
DENND1A	RNF207
DENND2D	ROBO1
DERL3	RORA
DGKI	RORB
DGKZ	RORB-AS1
DHFRL1	RP1L1
DHRSX-IT1	RPL22
DIAPH1	RPL39L
DIAPH3	RPP40P2
DICER1	RPRML
DICER1-AS1	RPS20P22
DIP2C	RPS6KA3
DIRAS2	RRN3P1
DIRC3-AS1	RTBDN
DISC1-IT1	RTN1
DLG2	RXRA
DLG5	S1PR3
DLG5-AS1	SAMD5
DLGAP4	SART3
DLGAP5	SCG5
DLK1	SCGN
DMRTB1	SCHIP1
DNAH17	SCRT1
DNAI1	SCUBE1
DNAJB11	SDC2
DNAJC19P8	SEL1L2
DNM1P35	SEMA6D
DNM1P41	SEMA7A
DPH1	SEPT10
DPH6	SEPT9
DPH6-AS1	SERTM1
DPP6	SETX
DPYD-AS2	SEZ6L
DPYSL2	SFMBT2
DPYSL4	SGCZ
DRAM2	SH2B2
DRGX	SH3BP2
DSCAM	SHANK2
DSTNP5	SHFM1
DTNBP1	SIAH1
DUOX1	SIL1
DUOXA1	SIX3
DUSP15	SIX3-AS1
DUSP7	SLA
DUSP8	SLC16A10
DUTP1	SLC16A6
DUXAP2	SLC1A2
DVL3	SLC22A8
E2F1	SLC25A32
EBF1	SLC2A3
EBF3	SLC37A1
ECE1	SLC39A11
ECE2	SLC46A3
ECI2	SLC6A2
ECM1P1	SLC7A14
EDNRA	SLC7A5
EEF1A1P1	SLCO3A1
EEF1DP3	SLCO4A1
EEF2K	SLCO5A1
EEFSEC	SLIT3
EFCAB1	SNAP91
EFCAB10	SND1
EFCAB6	SNRPGP10
EFCAB6-AS1	SORBS1
EGFLAM	SOWAHC
EGFLAM-AS1	SPATA13
EGFLAM-AS2	SPTB
EIF1B	SPTSSB
EIF1B-AS1	SRRM4
EIF1P7	ST18
EIF2B2	ST3GAL6
EIF2B3	ST6GALNAC2
EIF4BP2	ST8SIA3
EIF4EP2	STMN2
ELMO1	SUMF1
EML4	SUMO2P13
EML6	SUSD4
ENAH	SV2C
ENGASE	SVOP
ENPP2	SYP
ENPP7	SYP-AS1
ENTPD3	SYT7
ENTPD3-AS1	TACC2
EOMES	TBCD
EPAS1	TCF15
EPB41L1	TCF7L2
EPB41L3	TEN1-CDK3
EPB41L4A-AS1	TENM2
EPC2	TENM4
EPHB1	THADA
ERC2	THY1
ERN1	TJP1
ERVMER61-1	TMEM150C
EXOC3L2	TMEM178B
EXOC4	TMEM181
EYS	TMEM255B
FAM107A	TMEM63C
FAM107B	TNKS
FAM126B	TOX2
FAM133CP	TPD52
FAM134B	TRIM36
FAM135B	TRIM65
FAM155A-IT1	TRIM67
FAM155B	TRIO
FAM160A1	TRMT44
FAM163A	TRO
FAM170B	TSPAN11
FAM170B-AS1	TSPAN32
FAM174B	TSPYL5
FAM178B	TTTY14
FAM182B	TUB
FAM192A	TUBA8
FAM19A5	TUBB8
FAM206A	TUBG2
FAM206BP	TXLNGY
FAM219A	U2SURP
FAM222A	U3
FAM222A-AS1	U91328.2
FAM3D	UGT8
FAM3D-AS1	ULBP3
FAM43A	UNKL
FAM49B	UPF1
FAM78B	URB1
FANCA	USP30
FAR2	UTY
FAT3	VANGL2
FBP2P1	VAX2
FBXL18	VENTXP3
FBXL7	VRK2
FBXO30	VSNL1
FBXO36	VSTM2A
FBXO36-IT1	WDR20
FBXO42	WNT9A
FBXW12	WWC3
FCHSD2	WWP2
FCN1	XAB2
FDXR	XKR5
FERD3L	XXYLT1
FERMT2	Y_RNA
FGD6	Z98949.1
FGFR3	ZBTB7B
FGL1	ZC3H7A
FIGNL1	ZFY
FLJ12825	ZNF334
FLJ22447	ZNF503-AS1
FLJ27354	ZNF516
FLJ31104	ZNF518B
FLJ45079	ZNF573
FLRT1	ZNF630
FLVCR1	ZNF704
FOXC1	ZNF776
FOXN2	ZSCAN18
FOXN3	ZSWIM5
FOXO6
FOXRED2
FOXS1
FRMD3
FRMD4A
FRMD6
FRYL
FSD1
FSHR
FTH1P22
FTLP16
FTO
FTO-IT1
FUBP3
FUNDC2P3
FYN
GABRP
GAL
GALNT2
GALR1
GAPDHP37
GAPDHP48
GAS2
GAS2L2
GAS8
GAS8-AS1
GATB
GCNT1P4
GEN1
Gene_2-50kb
GFAP
GFRAL
GHRH
GJD2
GK2
GKN1
GKN2
GLI3
GLIPR2
GLIS3
GLRB
GLRXP
GNAI2P2
GNAO1
GNAQ
GNG8
GNS
GOLGA2P7
GOLGA7
GP5
GRAMD4
GRB10
GRHL2
GRIA2
GRIK1-AS2
GRIN2C
GRPEL1
GS1-115G20.1
GSE1
GSG1L
GTF2F2P1
GTF3C5
GTPBP4
GULP1
H2AFZP5
HADHAP1
HAGLR
HAGLROS
HDAC9
HDLBP
HECTD3
HES1
HHLA2
HILPDA
HIVEP3
HMCN2
HMGB1P12
HMGB1P13
HMGB1P26
HMGB1P28
HMGB1P30
HMGB1P42
HMGB3P17
HMGN2P39
HMP19
HMX2
HMX3
HNRNPA1P57
HNRNPA1P61
HNRNPA1P72
HOXC4
HOXD1
HOXD3
HOXD4
HOXD8
HOXD-AS2
HP09025
HPCAL1
HPGDS
HPVC1
HS6ST3
HSD17B12
HSD52
HSP90AB1
HSPD1P8
HSPE1P18
HTR2A
HTR2A-AS1
HTR3A
HTRA3
IARS
ICA1
ICE2
IFT140
IFT43
IGFBP4
IGSF21
IKBKAP
IL17RD
IL6ST
IMMP2L
IMPDH1
INHA
INSM1
INSRR
IQCJ
IQCJ-SCHIP1
IRF2BPL
IRX6
ISPD-AS1
ITPK1
ITPK1-AS1
ITPKA
ITPR1
ITPR1-AS1
ITPR2
IZUMO1R
JAK3
JAZF1
JAZF1-AS1
JMJD6
JOSD2
JPH4
JSRP1
KALRN
KANSL1
KCCAT211
KCNAB1
KCNAB1-AS1
KCNG4
KCNIP1
KCNK3
KCNQ5
KCNQ5-AS1
KCNU1
KCTD10
KDM4B
KHDRBS1
KIAA1161
KIAA1522
KIAA1614
KIAA1614-AS1
KIAA2012
KIF18B
KIF26B
KLC4
KLF10
KLF12
KLF13
KLF7
KLF7-IT1
KLHDC10
KLHL24
KLHL29
KLHL6
KLHL6-AS1
KNOP1P3
KPNA6
KRT18P32
KRT18P37
KRT18P49
KRT19P2
KRT8P13
KRT8P32
KRT8P33
KRT8P37
KRT8P4
KY
LAPTM4A
LARP4B
LAYN
LBR
LCP1
LDB1
LDHAP5
LEFTY1
LEFTY2
LEMD2
LETM1
LGALS3
LHFPL2
LIMA1
LIMCH1
LIN7A
LIN9
LINC00159
LINC00211
LINC00251
LINC00271
LINC00297
LINC00299
LINC00363
LINC00365
LINC00370
LINC00382
LINC00384
LINC00385
LINC00399
LINC00400
LINC00489
LINC00511
LINC00523
LINC00535
LINC00550
LINC00578
LINC00606
LINC00628
LINC00678
LINC00696
LINC00844
LINC00871
LINC00877
LINC00885
LINC00900
LINC00901
LINC00910
LINC00922
LINC00930
LINC00934
LINC00939
LINC00964
LINC00976
LINC00977
LINC01016
LINC01030
LINC01067
LINC01088
LINC01090
LINC01105
LINC01132
LINC01139
LINC01152
LINC01166
LINC01167
LINC01168
LINC01173
LINC01177
LINC01182
LINC01195
LINC01221
LINC01222
LINC01257
LINC01269
LINC01317
LINC01332
LINC01333
LINC01335
LINC01338
LINC01344
LINC01370
LINC01372
LINC01378
LINC01396
LINC01397
LINC01432
LINC01436
LINC01471
LINC01476
LINC01484
LINC01491
LINC01494
LINC01499
LINC01501
LINC01503
LINC01522
LINC01523
LINC01588
LINC01591
LINC01597
LINC01607
LINC01619
LINC01621
LINC01625
LINGO3
LIPC
LIPM
LIPT1P1
LKAAEAR1
LLfos-48D6.2
LLPH
LLPH-AS1
LPCAT2
LRP5
LRP5L
LRP8
LRPPRC
LRRC15
LRRC16A
LRRC4B
LRRC55
LRRC63
LRRC8B
LRRC8C
LRRIQ1
LRRK1
LRRN1
LRRN2
LRRN3
LSAMP
LSG1
LSM7
LTK
LUCAT1
LURAP1L-AS1
LYN
LYPD3
LYSMD2
LZTS1
LZTS1-AS1
MACROD1
MACROD2
MAD1L1
MAGI1
MAML3
MAN1C1
MAP2
MAP3K1
MAP3K9
MAP4K4
MAP6
MAPT
MAPT-AS1
MAPT-IT1
MARK1
MARK2
MARK4
MAST4
MAST4-IT1
MCC
MCHR1
MDGA1
MDK
MDM4
MECR
MED15P5
MED28P6
MEGF11
MEIS1
METTL23
METTL2B
MFAP1P1
MFSD11
MGARP
MGAT4C
MGAT5B
MGC15885
MGC27382
MIF
MIOS
MIRLET7C
MLH3
MLLT6
MLN
MMAB
MMD
MMP15
MMP17
MMP2
MMP28
MOB2
MOK
MORF4
MORF4L2
MORF4L2-AS1
MOXD1
MPLKIP
MPND
MRC2
MRGPRD
MRGPRF
MRGPRF-AS1
MROH1
MROH4P
MRPL3
MRPL32
MRPL35P3
MRPL46
MRPL50P4
MRPS11
MRPS17P1
MRPS17P3
MRPS23
MRPS35P2
MRPS36P3
MRPS6P4
MS4A4E
MS4A6A
MSGN1
MSI2
MSX1
MT1XP1
MTATP6P7
MTCO1P24
MTCO1P7
MTCO2P7
MTCO3P7
MTCYBP8
MTL5
MTMR10
MTMR3
MTND1P29
MTND2P22
MTND4LP25
MTND4P27
MTND5P29
MTND6P8
MTNR1B
MTPN
MTSS1
MTUS1
MTUS2
MVK
MXRA7
MYCN
MYCNOS
MYH15
MYLK2
MYLPF
MYO18B
MYSM1
MYT1
NAA11
NAA15
NAA40
NACAP1
NAGS
NAT1
NAT10
NAT9
NAV2-AS4
NCBP3
NCK2
NCOA2
NCOA7
NCOA7-AS1
NCOR2
NDFIP1
NDUFA13
NDUFA3P3
NDUFAF2
NDUFAF6
NDUFB2
NDUFB2-AS1
NDUFC1
NECAB3
NEGR1-IT1
NEK11
NELL1
NEURL1
NEURL1-AS1
NEUROD4
NFASC
NFATC1
NFE2L1
NFIA
NFIB
NFIC
NFKBIE
NGFR
NHSL2
NINL
NIPA1
NIPAL4
NKILA
NMNAT3
NMS
NOL4
NOLC1
NPAP1P7
NPBWR2
NPM1P10
NPM1P29
NPM1P30
NPRL2
NRCAM
NRG1
NRXN1
NRXN2
NSMCE4A
NSUN3
NT5M
NTAN1P3
NTNG1
NTRK1
NTRK3
NUBPL
NUDT3
NUF2
NUTF2P8
OAZ1
OBSL1
ODF1
ODF3L1
OGFRP1
OLFM1
OPRL1
OR6X1
ORC2
OSTCP4
OTUB1
OVCA2
P2RX1
PA2G4P2
PAG1
PALMD
PAPOLA
PAPPA2
PARD3B
PARP1
PARP12
PARVB
PBX4
PC
PCAT4
PCBP3
PCDH1
PCDH15
PCDH19
PCDH9
PCDH9-AS2
PCDHAC2
PCDHB1
PCDHGC3
PCDHGC4
PCDHGC5
PCGF2
PCSK6
PCSK6-AS1
PCYT1A
PDCD6IPP1
PDE3A
PDE4D
PDE7B
PDHB
PDZPH1P
PDZRN3
PDZRN3-AS1
PDZRN4
PEAR1
PELI2
PES1P2
PGAM1P10
PGAM1P3
PGAM1P9
PGBD2
PGF
PHBP17
PHBP2
PHC2
PHF20
PHF3
PHLDB3
PIF1
PIK3R4
PIP4K2B
PKI55
PLAC1
PLB1
PLCB1
PLCB4
PLCD1
PLCE1-AS1
PLEKHA6
PLEKHH1
PLEKHO2
PLPPR4
PLSCR2
PLXNA1
PLXNA2
PLXNC1
PMEPA1
PMP22
PNMA2
PODXL
POLD3
POLR3A
POLR3E
POLR3KP2
POLRMTP1
POPDC3
POU2F2
POU4F2
POU5F1P2
PPARA
PPCS
PPIAP2
PPP1R12B
PPP1R16B
PPP1R1AP1
PPP1R1C
PPP5D1
PPRC1
PPY
PRCD
PRDM12
PRDM7
PRED60
PRELID1P1
PRELID3BP1
PRG4
PRICKLE1
PRICKLE2-AS1
PRIMA1
PRKAG2
PRKCDBP
PRMT3
PRMT5P1
PRRG4
PRSS29P
PSD2
PSD3
PSMA2
PSMB3
PSMC1P8
PSMD6
PSMD6-AS2
PTGER3
PTGES3P3
PTGFR
PTGIR
PTK7
PTP4A1P5
PTPN2P2
PTPRD
PTPRD-AS1
PTPRG
PTPRM
PTX4
PUS3
PVRL1
PXK
PXMP4
PYCR2
PYY
R3HDM2P2
RAB11FIP2
RAB37
RAB3C
RABAC1
RABGEF1
RACGAP1
RAD1P1
RAD51C
RAI1
RAI1-AS1
RALGDS
RAMP1
RANBP17
RANBP3
RANP6
RAPGEF4
RASGRP2
RASSF1
RBBP4P2
RBFOX2
RBFOX3
RBKS
RBM20
RBM22P2
RBM44
RBMS1
RBPMS2P1
RCBTB2P1
RCL1
RCOR2
RERG
RERG-AS1
RFPL4AP5
RFWD2P1
RFX2
RFX3
RFX3-AS1
RGAG4
RGS19
RGS3
RGS4
RGS5
RGS9
RHBDF2
RHOQP3
RHOU
RIC1
RIMBP2
RIMKLA
RIMKLBP1
RNA5-8SP3
RNF13
RNF150
RNF152
RNF38
RNF43
RNFT1P2
RNY1P2
RNY3P3
RNY4P17
RNY5P3
ROBO1
ROBO2
ROR2
RORA-AS1
RPA3
RPAP1
RPH3A
RPL10P3
RPL12P22
RPL13P12
RPL14
RPL17P1
RPL17P3
RPL17P35
RPL17P43
RPL18A
RPL18AP17
RPL18P11
RPL22L1
RPL23AP25
RPL23AP3
RPL23AP31
RPL23AP37
RPL23AP46
RPL23AP63
RPL23AP75
RPL29
RPL31P2
RPL31P41
RPL31P56
RPL36AP29
RPL3P11
RPL7AP25
RPL7P12
RPL7P15
RPL7P22
RPL7P46
RPL7P61
RPLP0P7
RPN2
RPS10P14
RPS10P2
RPS15AP38
RPS15AP40
RPS15AP5
RPS17P13
RPS18P6
RPS24
RPS3AP46
RPS3AP5
RPS6KA6
RPS6P21
RPS7P12
RPS8P3
RPSAP1
RPSAP24
RPSAP26
RPSAP64
RPSAP71
RRM2P2
RSG1
RSPRY1
RTN4RL1
RTN4RL2
RUNX1
RWDD4P2
RXFP3
RXRA
S100PBP
S1PR1
SAP18P1
SARDH
SBF2
SCAND1
SCAND3P1
SCARNA20
SCG3
SCGB1A1
SCML4
SCN2B
SCN3B
SCN4B
SDC2
SDK1
SDK2
SEC14L1
SEMA4C
SEMA6D
SEPHS2
SEPSECS
SEPT1
SEPT6
SEPT9
SERPINA13P
SERPINA3
SERPINE2
SERPINH1
SETBP1
SETD4
SETP2
SEZ6L
SF3A2
SH2D2A
SH3D19
SH3PXD2A
SH3PXD2A-AS1
SH3TC1
SHANK1
SHANK2
SHD
SHF
SHFM1
SHKBP1
SHROOM4
SKAP1
SLC10A4
SLC18A1
SLC22A15
SLC22A6
SLC22A8
SLC25A18
SLC25A3P1
SLC25A48
SLC25A5P5
SLC29A1
SLC29A4
SLC2A11
SLC32A1
SLC35B2
SLC35F6
SLC38A11
SLC39A11
SLC43A1
SLC47A1
SLC4A11
SLC4A1APP2
SLC4A3
SLC51A
SLC52A3
SLC5A5
SLC6A17
SLC6A5
SLC8A1
SLC8A1-AS1
SLC9A3R1
SLIT1
SLIT1-AS1
SLIT3
SMARCB1
SMARCE1P2
SMARCE1P4
SMC6
SMCR5
SMYD3
SNAP25
SNAP25-AS1
SNED1
SNHG20
SNHG25
snosnR66
snoU13
snR65
SNRK
SNRPA1
SNRPGP16
SNTB1
SNTG1
SNX11
SNX7
SNX9
SOBP
SORCS2
SOX2-OT
SOX5
SOX9-AS1
SP3
SPARC
SPATA31B1P
SPATA31C1
SPATA31D1
SPATA31E1
SPCS2P3
SPECC1L
SPECC1L-ADORA2A
SPINK8
SPIRE2
SPOCK1
SPPL2B
SPSB4
SPTBN4
SQLE
SRBD1
SRCIN1
SRGAP1
SRGNP1
SRRM3
SRRM4
SRSF2
SRSF4
SSBP2
SSBP3
SSFA2
SSTR2
ST13P12
ST6GALNAC1
STAP2
STARD10
STH
STK11IP
STK32C
STRA6
STX19
SUGCT
SULF2
SUMF1
SUPT4H1
SV2C
SVIP
SYBU
SYN3
SYNDIG1
SYNM
SYNPO2
SYNPR
SYT1
SYT2
SYT3
TADA2B
TAF15
TAF1C
TAF2
TANGO2
TAPT1
TAS2R1
TBC1D10B
TBC1D2
TBCCD1
TBCD
TBX20
TBXAS1
TCEA2
TCEAL1
TCEAL3-AS1
TCEANC2
TCEB1P2
TCF20
TCF25
TCF7L2
TCTE1
TDRG1
TEKT3
TELO2
TENM2
TENM4
TEPP
TEX101
TEX14
TEX2
TEX41
THA1P
THADA
THAP4
THSD7A
THTPA
THUMPD3P1
TIAL1
TIAM1
TIMM10
TIMM17BP1
TIMM8BP1
TK1
TKT
TLK2
TLL2
TLN2
TLX3
TM9SF3
TMBIM4
TMEM100
TMEM101
TMEM104
TMEM108
TMEM108-AS1
TMEM115
TMEM117
TMEM130
TMEM132E
TMEM151B
TMEM178B
TMEM198
TMEM200B
TMEM204
TMEM209
TMEM229B
TMEM235
TMEM31
TMEM39B
TMEM59
TMEM63A
TMEM63C
TMIGD2
TMOD2
TMSB4XP2
TNNI3K
TNP1
TNPO1
TNR-IT1
TNS3
TNS4
TOB1
TOB1-AS1
TOMM22P5
TOP2A
TOX
TOX2
TOX3
TP53I11
TPCN2
TPD52
TPR
TPRA1
TPRG1
TPSAB1
TPSB2
TPSD1
TPSG1
TPSP2
TRAF6P1
TRAM2
TRAM2-AS1
TRAPPC9
TRHDE
TRIB2
TRIO
TRIP12
TRIP13
TRIQK
TRMT11
TRPA1
TRPM1
TSHR
TSPAN18
TSPAN19
TSPAN7
TSPAN9
TSPAN9-IT1
TSSK6
TTC39B
TTC7A
TTLL9
TUBAP
TWIST1
TXN2
TYRO3
U3
U8
UBA52P3
UBA52P7
UBE2CP4
UBE2D2
UBE2I
UBE2O
UBE2Q2L
UBE3B
UBL3
UBL4B
UBL5P3
UBTFL11
UBXN10
UBXN10-AS1
UGP2
ULK1
UMAD1
UNC13C
UNC5A
UNC5B
UNC5B-AS1
UNC5C
UNQ6494
URAHP
URB2
URI1
UROD
USB1
UTRN
UVRAG
VAMP3
VASH2
VCPKMT
VGLL1
VILL
VIM2P
VIMP
VMAC
VN1R108P
VPS37C
VPS54
VRK1
VSTM4
VWA5B2
WDR20
WI2-2221J1.1
WIPI2
WNT10A
WNT6
WNT9A
WRBP1
XPR1
XRCC2
XRCC5
XXcos-LUCA11.5
XXyac-YM21GA2.3
XXyac-YM21GA2.4
XXyac-YM21GA2.7
YARS
YBX1P5
YBX1P9
YEATS2
YJEFN3
YPEL5P1
YRDCP3
Y_RNA
Z83851.4
Z98949.1
ZAR1
ZBTB40
ZBTB40-IT1
ZBTB41
ZBTB8A
ZBTB8B
ZBTB8OSP1
ZDHHC11
ZDHHC11B
ZDHHC19
ZFHX2
ZFPM2
ZKSCAN3
ZMAT4
ZMYND10
ZMYND10-AS1
ZMYND12
ZNF136
ZNF148
ZNF202
ZNF319
ZNF330
ZNF341
ZNF44
ZNF48
ZNF536
ZNF572
ZNF574
ZNF608
ZNF609
ZNF625
ZNF625-ZNF20
ZNF750
ZNF771
ZNF800
ZNF859P
ZRANB2
ZRANB2-AS1
ZSCAN12
ZSCAN31
