# Supplementary material for: MYCN amplification and ATRX mutations are incompatible in neuroblastoma
Source: Nat Commun. 2020 Feb 14;11:913. doi: 10.1038/s41467-020-14682-6 (PMC7021759; doi:10.1038/s41467-020-14682-6)
Supplement: Supplementary file 16 — Source Data [file 41467_2020_14682_MOESM16_ESM.zip]

Archive with 17 entries (14 files):
- Source data/
- Source data/Figure 1.xlsx
- __MACOSX/
- __MACOSX/Source data/
- __MACOSX/Source data/._Figure 1.xlsx
- Source data/Supplementary information 2.xlsx
- __MACOSX/Source data/._Supplementary information 2.xlsx
- Source data/Figure 6.xlsx
- __MACOSX/Source data/._Figure 6.xlsx
- Source data/Figure 4.xlsx
- __MACOSX/Source data/._Figure 4.xlsx
- Source data/Figure 5.xlsx
- __MACOSX/Source data/._Figure 5.xlsx
- Source data/Figure 2.xlsx
- __MACOSX/Source data/._Figure 2.xlsx
- Source data/Supplementary information 1.xlsx
- __MACOSX/Source data/._Supplementary information 1.xlsx
