# Supplementary material for: MYCN amplification and ATRX mutations are incompatible in neuroblastoma
Source: Nat Commun. 2020 Feb 14;11:913. doi: 10.1038/s41467-020-14682-6 (PMC7021759; doi:10.1038/s41467-020-14682-6)
Supplement: Supplementary file 16 — Source Data [file 41467_2020_14682_MOESM16_ESM.zip › Source data/Figure 1.xlsx]

## Sheet: Figure 1K
Figure 1K
Age (weeks)	MYCN Survival	MYCN-ATRX Survival
27	1
13	1
17	1
23	1
20	1
26	1
19	1
27	1
32	1
25	1
20	1
22	1
40	1
16	1
24	1
27	1
29	1
10	1
10	1
23	1
41	0
41	0
41	0
41	0
41	0
41	0
41	0
41	0
41	0
41	0
41	0
41	0
41	0
41	0
41	0
41	0
41		0
41		0
41		0
41		0
41		0
41		0
41		0
41		0
41		0
41		0
41		0
41		0
41		0
41		0
41		0
41		0
41		0
41		0
41		0
41		0
41		0
41		0
41		0
41		0
41		0
41		0
41		0
41		0
41		0
41		0
41		0
41		0
41		0
41		0
41		0
41		0
41		0
41		0
41		0
41		0
41		0
41		0
41		0
41		0

## Sheet: Figure 1L
Figure 1L
Age (weeks)	MYCN-ALK Survival	MYCN-ALK-ATRX Survival
12	1
12	1
16	1
11	1
17	1
16	1
14	1
14	1
11	1
11	1
9	1
15	1
16	1
13	1
17	1
27	0
27	0
27		0
27		0
23		1
23		1
13		1
19		1
27		0
27		0
27		0
27		0
27		0
27		0
27		0
27		0
27		0
27		0
27		0
27		0
27		0
27		0
27		0
27		0
27		0
27		0
27		0
27		0
19		1
