# Supplementary material for: MYCN amplification and ATRX mutations are incompatible in neuroblastoma
Source: Nat Commun. 2020 Feb 14;11:913. doi: 10.1038/s41467-020-14682-6 (PMC7021759; doi:10.1038/s41467-020-14682-6)
Supplement: Supplementary file 16 — Source Data [file 41467_2020_14682_MOESM16_ESM.zip › Source data/Supplementary information 2.xlsx]

## Sheet: Supplemntary Figure 3I
Supplemntary Figure 3I
	293T				IMR32				SKNFI				HeLa				U2OS				SJSA1 #9				SKNMM		NB5
	#9	#20	#9+20	293 SC	#9	#20	#9+20	293 SC	#9	#20	#29+20	SC	#9	#20	#9+20	293 SC	#9	#20	#9+20	293 SC	#9	#20	#9+20	293 SC	#20	SC	#9	#20	#9+20	293 SC
G0/G1	39.84	37.89	39.67	42.08	51.13	55.09	52.47	55.55	55.51	55.14	54.24	52.2	64.88	57.19	73.78	65.02	57.62	50.68	50.79	57.78	50.85	46.61	49.61	51.75	75.54	76.09	58.91	59.49	62.18	61.89
S	39.83	40.4	40.35	38.44	38.03	32.66	34.04	32.32	30.63	28.78	29.34	30.82	29.64	36.37	21.05	29.16	29.23	39.83	38.89	34.04	32.34	35.65	34.83	32.36	20.9	16.72	26.5	29.16	27.52	27.37
G2/M	20.33	21.71	19.98	19.47	10.84	12.25	13.49	12.13	13.87	16.08	16.42	16.98	5.48	6.44	5.17	5.82	13.15	9.5	10.32	8.18	16.82	17.73	15.56	15.88	3.57	7.19	14.59	11.34	10.3	10.73
Total	100	100	100	99.99	100	100	100	100	100.01	100	100	100	100	100	100	100	100	100.01	100	100	100.01	99.99	100	99.99	100.01	100	100	99.99	100	99.99

## Sheet: Supplementary Figure 3K, 3M
Supplementary Figure 3K									Supplementary Figure 3M
	293T	SKNBE2	IMR-32						position to CRISPR cut site	Deletion (%)	Insertion (%)
Day2	56.8669	17.7408	16.864						-50	0.159291	0.00497937
Day10	57.1027	19.3942	23.1482						-49	0.179307	0.0115857
									-48	0.167573	0.0105997
									-47	0.168017	0.0135084
									-46	0.173341	0.0161213
									-45	0.193062	0.0069021
									-44	0.159044	0.0066063
									-43	0.167277	0.02115
									-42	0.174229	0.0335738
									-41	0.171172	0.0299748
									-40	0.16427	0.0161706
									-39	0.164073	0.00729651
									-38	0.24251	0.00601469
									-37	0.290233	0.00813462
									-36	0.288754	0.00724721
									-35	0.290283	0.00478217
									-34	0.2926	0.00483147
									-33	0.292304	0.00552168
									-32	0.297333	0.0066556
									-31	0.312517	0.00852902
									-30	0.353437	0.00734581
									-29	0.390659	0.00601469
									-28	0.481569	0.00532448
									-27	0.471413	0.00798672
									-26	0.513615	0.012621
									-25	0.575832	0.0123252
									-24	0.63312	0.0070993
									-23	0.614287	0.00640909
									-22	0.633465	0.00818392
									-21	0.730242	0.0187836
									-20	0.783783	0.0185371
									-19	1.20343	0.00542308
									-18	1.3676	0.0110434
									-17	1.62742	0.0233685
									-16	1.98657	0.0343133
									-15	2.26724	0.0386518
									-14	2.58163	0.0808039
									-13	2.85076	0.0710423
									-12	4.4134	0.0290874
									-11	4.81678	0.0563507
									-10	5.19008	0.0611822
									-9	5.4146	0.0485612
									-8	5.53539	0.0842549
									-7	5.93812	0.16077
									-6	7.35626	0.467864
									-5	10.2722	14.9414
									-4	10.5626	15.6137
									-5	7.69185	1.18164
									-2	7.32821	0.359797
									-1	5.61427	0.364677
									0	5.33296	0.167129
									1	4.93254	0.0552661
									2	4.72094	0.0925374
									3	4.60784	0.090664
									4	4.18706	0.0887906
									5	4.1138	0.0595553
									6	3.02287	0.0293832
									7	2.78229	0.0323413
									8	2.58316	0.0224318
									9	2.21291	0.0263266
									10	1.97109	0.0143958
									11	1.78824	0.00798672
									12	1.46965	0.0071486
									13	1.39935	0.0152832
									14	1.1634	0.037715
									15	0.877651	0.0268196
									16	0.783093	0.0183399
									17	0.676061	0.0173045
									18	0.539251	0.00345105
									19	0.475407	0.00300734
									20	0.466385	0.00320455
									21	0.451545	0.0122759
									22	0.420486	0.0128182
									23	0.384841	0.00493007
									24	0.365072	0.00981084
									25	0.315623	0.0102545
									26	0.305714	0.0116843
									27	0.360339	0.0168609
									28	0.271548	0.00887413
									29	0.270464	0.00941644
									30	0.262871	0.00872623
									31	0.250201	0.0103532
									32	0.271055	0.013114
									33	0.252765	0.00389476
									34	0.25237	0.00251434
									35	0.276873	0.0113885
									36	0.250793	0.0103532
									37	0.250053	0.00517658
									38	0.248673	0.00576818
									39	0.239552	0.00192273
									40	0.239947	0.00300734
									41	0.239749	0.00335245
									42	0.239897	0.00231713
									43	0.241278	0.00340175
									44	0.238961	0.00961364
									45	0.217515	0.00912063
									46	0.209873	0.00340175
									47	0.21012	0.00340175
									48	0.217466	0.00813462
									49	0.219043	0.00759231
									50	0.238517	0.00207063

## Sheet: Supplementary Figure 5
Supplementary Figure 5G
Cell count/well *10^4
	U251 ATRX+ MYCN						U251 ATRX- MYCN
Days	-DOX			+DOX			ATRX -DOX			ATRX +DOX
0	10	10	10	10	10	10	10	10	10	10	10	10
6	91	120	139	199	158	193	113	109	122	97	100	77
8	149	210	216	312	346	302	215	196	199	156	166	154
10	238	260	225	348	378	307	195	225	250	155	110	115
Supplementary Figure 5
Cell count/well *10^4
	MOG-G-UGW ATRX+ MYCN						MOG-G-UGW ATRX- MYCN
Days	-DOX			+DOX			ATRX -DOX			ATRX +DOX
0	10	10	10	10	10	10	10	10	10	10	10	10
6	200	181	174	180	164	158	127	122	131	82	75	76
8	274	268	234	316	261	293	168	163	163	68	97	64
10	335	313	333	340	260	343	180	125	165	48	55	35

## Sheet: Supplemntary Figure 7
Supplemntary Figure 7A
	SKNMM-MYCN						U2OS-MYCN						SKNBE2-MYCN						SKNFI-MYCN
-DOX + Gln	930000	880000	1090000				1170000	1020000	980000				880000	720000	760000				620000	610000	730000
+DOX + Gln	620000	640000	470000				890000	1090000	870000				580000	670000	980000				730000	340000	550000
-DOX -Gln	490000	410000	460000	430000	350000	420000	450000	540000	450000	600000	400000	450000	760000	1060000	810000	560000	750000	790000	340000	370000	460000	540000	440000	570000
+DOX - Gln	210000	350000	190000	290000	290000	190000	310000	140000	330000	180000	270000	280000	570000	690000	790000	580000	420000	520000	260000	640000	520000	570000	490000	430000
Supplemntary Figure 7B
SKNMM-MYCN		U2OS-MYCN		SKNBE2-MYCN		SKNFI-MYCN
-DOX	+DOX	-DOX	+DOX	-DOX	+DOX	-DOX	+DOX
601391	502811	549003	454365	137352	121901	159102	171624
631870	499450	539140	447556	124058	109847	130397	145504
613968		546195	448214	97607	112117	118127	116903
602623	503752	515755	489466	108399	113277	125122	113976
608944	523416	512246	469303	108913	101093	123458	113665
599129	533020	515124	476701	102657	130199	123924	98347
555446	465658	454342	414719	91127	131469	106662	92558
534603	414439	535120	502339	92647	144191	101885	77596

## Sheet: Supplemntary Figure 8
Supplemntary Figure 8A
Basal						Oligomycin						+FCCP						+Rot/AntA
+DOX			+DOX			+DOX			+DOX			+DOX			+DOX			+DOX			+DOX
1	2	3	1	2	3	1	2	3	1	2	3	1	2	3	1	2	3	1	2	3	1	2	3
32.4993	44.5015	61.5212	21.1921	26.5777	33.1793	11.9614	20.8089	25.8049	9.35956	12.2126	12.6182	39.8891	48.9008	67.6903	22.6317	24.7182	28.0705	8.89729	13.1475	12.6002	6.85384	8.99312	2.38597
34.8682	41.4004	59.1024	16.22	29.0551	22.7998	11.5833	17.6383	27.4813	6.77468	15.5589	13.1323	42.5475	44.7597	64.3274	15.651	26.4547	19.3025	8.46893	10.9971	12.7788	1.94561	11.5192	5.88646
32.6915	36.8533	64.8071	19.544	29.7553	26.0614	11.1618	15.0357	27.7883	8.19515	14.9362	11.4474	40.596	42.2017	72.2649	20.5553	26.0524	19.7642	8.7903	10.1089	15.5477	6.34535	11.9168	4.22606
26.7245	45.8833	63.8924	17.8551	28.9001	40.3705	9.79636	19.4582	26.2392	7.59445	13.8588	17.7598	35.0202	52.1191	72.6066	18.4812	26.0322	33.7316	8.01216	12.505	12.1988	3.68749	8.31112	7.36552
24.8952			16.9041	28.1545	16.8001	8.1363			8.39539	14.7427	8.4549	30.0868			17.3451	27.3542	12.0473	5.98094			5.31798	11.6463	3.04369
			18.5875		17.9154				8.15496		7.90044				19.4523		12.7307				5.47901		6.93159
Supplemntary Figure 8B
Basal						Oligomycin						+FCCP						+Rot/AntA
+DOX			+DOX			+DOX			+DOX			+DOX			+DOX			+DOX			+DOX
1	2	3	1	2	3	1	2	3	1	2	3	1	2	3	1	2	3	1	2	3	1	2	3
48.1391	24.9674	30.74	48.8425	20.7568	14.2247	71.7576	38.6986	44.4046	57.525	26.3683	34.31	59.0086	33.0736	35.8083	58.731	24.6838	28.9895	55.1939	31.6625	35.3633	51.994	21.6042	26.5828
51.4759	24.9083	30.1401	45.1082	25.1485	13.6639	76.4223	37.3881	45.0001	54.5157	32.2421	25.3642	63.0974	33.7949	33.5484	47.4844	28.2402	19.0235	59.5938	31.9905	33.5046	44.5508	26.9589	18.5599
51.1302	24.8606	33.1619	49.1115	24.2999	26.7857	75.7188	38.2064	46.6703	57.9994	28.9308	27.5318	60.4247	33.1225	38.1528	50.3983	25.3931	23.1112	58.354	31.7166	36.3892	47.2648	24.3497	21.9867
40.5771	28.2274	36.5745	41.3364	25.1698	17.4958	59.0121	42.1416	51.093	48.2516	32.6719	38.7816	49.9925	38.2981	43.1903	46.8721	29.423	33.679	46.962	35.4785	40.9191	45.7406	25.963	30.8188
42.3761			35.9667	24.8847	21.513	62.7174			41.7615	30.242	18.4319	50.1677			40.3448	30.0261	16.5323	48.5201			35.2398	25.2223	14.5303
			45.4511		31.45				54.8252		18.9296				49.4407		16.6723				45.0611		13.2746
Supplemntary Figure 8D
Basal						Oligomycin						+FCCP						+Rot/AntA
+DOX			+DOX			+DOX			+DOX			+DOX			+DOX			+DOX			+DOX
1	2	3	1	2	3	1	2	3	1	2	3	1	2	3	1	2	3	1	2	3	1	2	3
5.75199	4.24397	7.09169	4.12063	8.15277	3.17727	29.2801	26.3718	39.3393	22.6491	17.6545	19.2438	41.5541	31.755	55.3485	26.0536	18.1923	21.2598	9.11671	8.45927	8.92603	7.10752	6.16539	4.25458
5.9189	3.5588	7.2767	2.40599	8.93644	2.72534	32.0783	22.6352	42.7347	18.7344	12.6226	19.4318	45.6677	27.4228	56.8782	21.0072	13.1252	24.8405	10.7924	7.94774	9.21144	6.79923	4.65503	3.8411
6.65948	4.43436	8.10814	3.40398	8.8072	3.58335	36.4702	24.815	45.6219	17.0996	14.09	24.7072	51.5755	26.5555	62.2481	21.3291	15.8759	32.3508	10.5642	8.71228	9.39264	6.09424	4.84034	5.39333
5.01256	4.4025	5.56002	2.74708	5.2206	2.31915	28.6125	25.2364	40.4667	15.2678	13.5231	17.9171	39.1126	32.2595	55.5584	18.1943	12.9758	22.0518	9.23788	7.94906	8.85371	4.4077	4.30082	3.57821
4.65785	5.02794		3.26078	6.84995	2.55938	29.1488	24.9981		24.7818	10.4847	18.2914	41.9263	33.3055		24.6159	10.7307	23.5067	8.05961	7.77563		9.19832	4.62604	3.56798
				9.7969						9.81715						11.7775						5.1391

## Sheet: Supplemntary Figure 10
Supplemntary Figure 10A
HU Conc (uM)	-Dox						+Dox
12.5	0.916534	1.10149	1.12822	1.12372	1.11124	1.25106	0.799278	1.02718	1.03025	0.881228	0.912823	1.05778
25	1.0145	1.07549	1.11631	1.19152	1.21328	1.24222	0.844329	0.973299	0.961976	0.885091	0.979341	1.01952
50	0.968784	1.12041	1.04558	1.05383	1.00675	1.10428	0.578762	0.629975	0.695376	0.672251	0.67282	0.640237
100	0.748464	0.878979	0.781132	0.800439	0.765574	0.825539	0.268066	0.28973	0.339933	0.371455	0.349303	0.386372
Supplemntary Figure 10C
	CONT.				NAC
-DOX	236	238	227	209	152	148	170	151
+DOX	82	50	72	77	143	87	97	103

## Sheet: Supplementary Figure 11
Supplementary Figure 11B
	-DOX								+DOX
Cont.	0.884099	1.05871	1.05647	1.04268	1.02351	1.03281	1.02723	0.87448	0.295118	0.288821	0.284759	0.285986	0.332064	0.294157	0.248233	0.240822
Cont +NAC	0.833385	0.906104	0.979597	0.970518	0.874694	0.902869	0.852442	0.76172	0.353382	0.420478	0.429856	0.455163	0.38724	0.408818	0.417683	0.35591
CUX2	0.952113	0.97292	1.06621	1.0649	1.02513	1.03176	0.993537	0.893442	0.386326	0.432261	0.438463	0.353252	0.417383	0.475585	0.406546	0.389217
CUX2 +NAC	0.677792	0.758748	0.780024	0.846083	0.876801	0.67203	0.711133	0.723685	0.391098	0.417092	0.444006	0.431691	0.412243	0.443656	0.421727	0.387175
