# Supplementary material for: MYCN amplification and ATRX mutations are incompatible in neuroblastoma
Source: Nat Commun. 2020 Feb 14;11:913. doi: 10.1038/s41467-020-14682-6 (PMC7021759; doi:10.1038/s41467-020-14682-6)
Supplement: Supplementary file 16 — Source Data [file 41467_2020_14682_MOESM16_ESM.zip › Source data/Figure 6.xlsx]

## Sheet: Figure 6A
Figure 6A
	ATRX	MYCN	WT
Total	18674	33907	37561
+G4	6705	12693	12914
+G4 & R Loop	4663	9509	9292

## Sheet: Figure 6B
Figure 6B
	C "common"	E" enriched	D "Depleted"	O"overlapped
Total	11518	3649	31044	14578
+G4	5682	310	7886	6317
+G4 & R Loop	4490	122	5532	4857

## Sheet: Figure 6C
Figure 6C
	-G4	+G4
enhancer	1180	154
promoter	472	315
non-genic	776	45

## Sheet: Figure 6E
Figure 6E
	CHLA90	SKNMM	IMR32	SKNBE2	LAN6	SKNFI
HMM state1	0.0081263	0	0.00666685	0.00257012	0.0112054	0.012453
HMM state2	0	0	0	0.000497501	0.00112204	0
HMM state3	0.0466041	0.0029805	0.253673	0.252953	0.277706	0.265662
HMM state4	0.0357838	0.0146588	0.376509	0.463851	0.340907	0.27782
HMM state5	0.0655618	0.029193	0.04212	0.0235349	0.0302988	0.0498025
HMM state6	0.0837708	0.0316247	0.0675988	0.0411678	0.0845849	0.0774921
HMM state7	0.00719511	0.019997	0.00437627	0.00538807	0.000340352	0.00326153
HMM state8	0.00816871	0.0117758	0.00324298	0	0.0008808	0.00224626
HMM state9	0	0.0015417	0	0	0	0.00132581
HMM state10	0	0	0	0	0	0
HMM state11	0	0	0.00207278	0.000189087	0.000239368	0
HMM state12	0	0	0	0	0	0.000992964
HMM state13	0	0.000964014	0.0039093	0	0	0
HMM state14	0.579645	0.710688	0.214646	0.194771	0.223529	0.272018
HMM state15	0.0150098	0.0783198	0.00356599	0.000407547	0.00140816	0.00962282
HMM state16	0.130318	0.0495203	0.00680713	0.00217909	0.0132326	0.0157777
HMM state17	0.00134977	0.0157383	0.000666316	0.0013438	0.00136889	0.000440697
HMM state18	0.0184672	0.0329985	0.0141458	0.011147	0.0131765	0.0110844

## Sheet: Figure 6F
Figure 6F
	CHLA90	SKNMM	IMR32	SKNBE2	LAN6	SKNFI
HMM state1	0.0211657	0	0.0378092	0.0360212	0.0722324	0.08077
HMM state2	0	0	0	0.00697268	0	0
HMM state3	0.0207424	0	0.507373	0.619359	0.646418	0.339291
HMM state4	0	0.0169442	0.196716	0.153913	0.101622	0.155799
HMM state5	0.191179	0.0085257	0.137761	0.0619565	0.0409541	0.163644
HMM state6	0.0710109	0.0358723	0.0387004	0.0473164	0.05063	0.0706121
HMM state7	0.0571474	0.0937827	0.0335152	0.0358154	0	0.0109633
HMM state8	0.0200016	0.00544251	0	0	0	0
HMM state9	0	0	0	0	0	0
HMM state10	0	0	0	0	0	0
HMM state11	0	0	0	0	0	0
HMM state12	0	0	0	0	0	0
HMM state13	0	0	0	0	0	0
HMM state14	0.297061	0.281857	0.0045101	0.00807904	0.0289499	0.133534
HMM state15	0.0420933	0.214215	0	0.00571193	0	0
HMM state16	0.229225	0.153972	0	0	0.0473443	0.0217967
HMM state17	0	0.114507	0	0	0	0
HMM state18	0.0503744	0.0748814	0.0436156	0.0248546	0.011849	0.0235893
