# Supplementary material for: MYCN amplification and ATRX mutations are incompatible in neuroblastoma
Source: Nat Commun. 2020 Feb 14;11:913. doi: 10.1038/s41467-020-14682-6 (PMC7021759; doi:10.1038/s41467-020-14682-6)
Supplement: Supplementary file 16 — Source Data [file 41467_2020_14682_MOESM16_ESM.zip › Source data/Figure 4.xlsx]

## Sheet: Figure 4B
Figure 4B
	Glutamine				Glutamate						alphaKG						Fumarate						Succinate						Malate						Aspartate						Citrate
	N-Myc		N-Myc + DOX		N-Myc			N-Myc + DOX			N-Myc			N-Myc + DOX			N-Myc			N-Myc + DOX			N-Myc			N-Myc + DOX			N-Myc			N-Myc + DOX			N-Myc			N-Myc + DOX			N-Myc				N-Myc + DOX
	M+4	M+5	M+4	M+5	M+3	M+4	M+5	M+3	M+4	M+5	M+3	M+4	M+5	M+3	M+4	M+5	M+2	M+3	M+4	M+2	M+3	M+4	M+2	M+3	M+4	M+2	M+3	M+4	M+2	M+3	M+4	M+2	M+3	M+4	M+2	M+3	M+4	M+2	M+3	M+4	M+3	M+4	M+5	M+6	M+3	M+4	M+5	M+6
	2.58312	57.1393	1.91764	44.9895	6.88739	4.80851	46.8578	3.25756	4.13965	59.0254	8.2946	4.5019	47.8176	4.3102	3.98976	61.3577	1.98983	2.94952	21.5957	0.476157	3.67905	22.4557	5.56976	2.04556	51.5428	3.43243	3.78022	53.0542	3.73133	4.95369	46.3463	0.769083	6.83028	50.6616	2.25027	5.3944	38.3755	0	6.82835	44.1741	5.32366	27.9725	12.1288	6.50942	5.53579	30.8754	16.2119	8.71029
	2.44532	57.545	1.85093	45.1245	6.85757	4.58794	47.1632	3.28732	4.06998	59.3969	8.47807	4.33714	48.8806	4.22136	3.65576	61.9098	1.85862	2.89558	22.1994	0.444162	3.64007	22.5869	5.48891	2.32125	51.4441	3.86041	3.74652	53.1835	3.5342	4.84011	46.2835	0.649886	6.60937	50.5608	2.05664	5.36632	38.0373	0	6.64153	43.656	5.46391	28.0698	12.3321	6.47439	5.36739	30.6308	16.0489	8.51665
	Glutamine				Glutamate						alphaKG						Fumarate						Succinate						Malate						Aspartate						Citrate
	N-Myc		N-Myc + DOX		N-Myc			N-Myc + DOX			N-Myc			N-Myc + DOX			N-Myc			N-Myc + DOX			N-Myc			N-Myc + DOX			N-Myc			N-Myc + DOX			N-Myc			N-Myc + DOX			N-Myc				N-Myc + DOX
	M+4	M+5	M+4	M+5	M+3	M+4	M+5	M+3	M+4	M+5	M+3	M+4	M+5	M+3	M+4	M+5	M+2	M+3	M+4	M+2	M+3	M+4	M+2	M+3	M+4	M+2	M+3	M+4	M+2	M+3	M+4	M+2	M+3	M+4	M+2	M+3	M+4	M+2	M+3	M+4	M+3	M+4	M+5	M+6	M+3	M+4	M+5	M+6
Average	2.51422	57.3422	1.88429	45.057	6.87248	4.69822	47.0105	3.27244	4.10482	59.2111	8.38634	4.41952	48.3491	4.26578	3.82276	61.6337	1.92423	2.92255	21.8976	0.46016	3.65956	22.5213	5.52934	2.18341	51.4935	3.64642	3.76337	53.1188	3.63277	4.8969	46.3149	0.709484	6.71983	50.6112	2.15345	5.38036	38.2064	0	6.73494	43.9151	5.39378	28.0211	12.2304	6.49191	5.45159	30.7531	16.1304	8.61347
SD (range)	0.0974431	0.28691	0.0471746	0.0954597	0.0210876	0.155966	0.215928	0.0210403	0.0492677	0.262678	0.129733	0.116508	0.751607	0.0628169	0.236172	0.390389	0.0927838	0.0381369	0.426858	0.0226243	0.0275606	0.0928224	0.0571711	0.194942	0.0698407	0.302626	0.0238263	0.0914349	0.139394	0.080313	0.0443891	0.0842847	0.156205	0.0712834	0.136918	0.0198562	0.239159	0	0.1321	0.366345	0.0991706	0.068843	0.14376	0.0247715	0.119075	0.172954	0.115259	0.136918

## Sheet: Figure 4D
Figure 4D
	SKNMM-MYCN		SKNBE2-MYCN		SKNFI-MYCN		U2OS-MYCN
Days	-Dox	'+Dox	-Dox	'+Dox	-Dox	'+Dox	-Dox	'+Dox
0	7.32	7.32	7.52	7.52	7.52	7.52	7.51	7.51
1	7.45	7.41	7.67	7.65	7.75	7.75	7.39	7.36
2	7.27	7.04	7.47	7.45	7.6	7.57	7.21	7.08
3	7.14	6.86	7.5	7.54	7.64	7.61	7.32	7.06
Media Change
3	7.32	7.32	7.52	7.52	7.52	7.52	7.51	7.51
4	7.45	7.27	7.67	7.66	7.75	7.74	7.39	7.07
5	7.27	6.93	7.47	7.49	7.6	7.6	7.21	6.65

## Sheet: Figure 4E
Figure 4E
	SKNMM-MYCN
	-DOX		+DOX
Conc. mM	6.33	5.96	14.9	14.17

## Sheet: Figure 4H
Figure 4H
SKNMM-MYCN		U2OS-MYCN		SKNBE2-MYCN		SKNFI-MYCN
-DOX	+DOX	-DOX	+DOX	-DOX	+DOX	-DOX	+DOX
15.12	21.6	187.92	133.92			15.12	22.68
31.32	74.52	206.28	180.36			17.28	47.52
71.28	82.08	214.92	193.32	238.68	233.28	21.6	49.68
75.6	84.24	246.24	336.96	277.56	243	39.96	55.08
79.92	85.32	261.36	366.12	288.36	275.4	56.16	82.08
87.48	149.04	299.16	368.28	324	278.64	57.24	84.24
88.56	230.04	305.64	390.96	334.8	308.88	57.24	88.56
89.64	257.04	322.92	407.16	338.04	312.12	65.88	92.88
99.36	259.2	329.4	426.6	342.36	365.04	65.88	93.96
105.84	265.68	345.6	428.76	343.44	385.56	65.88	95.04
115.56	276.48	357.48	447.12	373.68	500.04	81	97.2
117.72	290.52	363.96	456.84	376.92	521.64	84.24	102.6
140.4	308.88	367.2	460.08	400.68	532.44	85.32	102.6
157.68	312.12	373.68	466.56	405	546.48	86.4	104.76
158.76	320.76	412.56	487.08	413.64	548.64	92.88	109.08
167.4	327.24	429.84	509.76	435.24	591.84	92.88	114.48
168.48	331.56	430.92	522.72	441.72	596.16	104.76	115.56
177.12	334.8	430.92	528.12	442.8	613.44	106.92	116.64
181.44	358.56	441.72	529.2	469.8	646.92	111.24	118.8
189	376.92	442.8	530.28	469.8	680.4	112.32	118.8
190.08	385.56	444.96	537.84	491.4	695.52	113.4	119.88
200.88	407.16	449.28	540	497.88	706.32	115.56	122.04
200.88	409.32	455.76	544.32	500.04	707.4	116.64	122.04
205.2	420.12	456.84	558.36	508.68	713.88	117.72	123.12
224.64	426.6	460.08	560.52	530.28	734.4	117.72	124.2
231.12	429.84	462.24	573.48	552.96	735.48	123.12	124.2
238.68	438.48	463.32	576.72	554.04	736.56	123.12	126.36
260.28	439.56	464.4	579.96	560.52	740.88	126.36	126.36
266.76	446.04	469.8	579.96	571.32	744.12	126.36	127.44
282.96	448.2	471.96	581.04	573.48	765.72	128.52	131.76
285.12	452.52	471.96	589.68	574.56	765.72	130.68	131.76
287.28	455.76	473.04	590.76	591.84	779.76	132.84	132.84
291.6	457.92	483.84	599.4	597.24	786.24	136.08	137.16
293.76	463.32	484.92	600.48	614.52	790.56	138.24	137.16
294.84	464.4	487.08	601.56	616.68	793.8	138.24	139.32
295.92	464.4	487.08	602.64	638.28	799.2	139.32	140.4
297	466.56	488.16	608.04	656.64	808.92	141.48	140.4
303.48	467.64	494.64	609.12	656.64	812.16	141.48	143.64
311.04	468.72	494.64	613.44	681.48	817.56	142.56	146.88
312.12	470.88	500.04	614.52	684.72	818.64	143.64	150.12
314.28	476.28	502.2	622.08	691.2	821.88	143.64	153.36
316.44	488.16	502.2	626.4	699.84	827.28	144.72	155.52
321.84	493.56	502.2	626.4	702	838.08	145.8	156.6
322.92	495.72	504.36	628.56	702	845.64	145.8	156.6
329.4	503.28	510.84	636.12	708.48	854.28	146.88	157.68
335.88	505.44	513	643.68	716.04	862.92	146.88	157.68
344.52	506.52	523.8	644.76	730.08	864	147.96	159.84
346.68	507.6	524.88	644.76	746.28	875.88	147.96	159.84
348.84	508.68	525.96	645.84	751.68	875.88	150.12	159.84
351	509.76	529.2	645.84	752.76	908.28	150.12	160.92
357.48	509.76	531.36	646.92	757.08	922.32	150.12	162
358.56	510.84	538.92	648	759.24	924.48	151.2	162
365.04	516.24	538.92	654.48	778.68	928.8	152.28	163.08
371.52	516.24	538.92	657.72	807.84	937.44	153.36	165.24
372.6	517.32	540	662.04	819.72	939.6	153.36	165.24
372.6	519.48	543.24	668.52	819.72	941.76	154.44	165.24
380.16	529.2	544.32	678.24	820.8	947.16	156.6	166.32
381.24	529.2	548.64	684.72	840.24	973.08	157.68	166.32
384.48	530.28	550.8	684.72	848.88	978.48	159.84	166.32
385.56	535.68	552.96	686.88	852.12	993.6	162	166.32
385.56	536.76	555.12	689.04	852.12	996.84	162	167.4
387.72	537.84	558.36	696.6	856.44	999	162	167.4
387.72	538.92	559.44	697.68	859.68	1006.56	164.16	167.4
388.8	541.08	561.6	697.68	861.84	1010.88	164.16	170.64
398.52	541.08	569.16	700.92	862.92	1022.76	165.24	172.8
401.76	542.16	572.4	703.08	876.96	1038.96	165.24	177.12
402.84	544.32	572.4	706.32	889.92	1045.44	165.24	178.2
406.08	551.88	573.48	707.4	899.64	1051.92	167.4	181.44
408.24	551.88	574.56	708.48	900.72	1054.08	167.4	181.44
413.64	555.12	575.64	709.56	903.96	1075.68	168.48	182.52
416.88	556.2	575.64	710.64	905.04	1081.08	168.48	183.6
421.2	556.2	576.72	711.72	914.76	1082.16	171.72	183.6
427.68	557.28	577.8	716.04	916.92	1086.48	173.88	183.6
432	558.36	577.8	722.52	936.36	1095.12	173.88	184.68
433.08	563.76	577.8	723.6	941.76	1096.2	176.04	185.76
434.16	567	579.96	732.24	943.92	1101.6	176.04	189
436.32	568.08	583.2	734.4	946.08	1102.68	176.04	189
441.72	571.32	583.2	736.56	947.16	1113.48	178.2	190.08
441.72	573.48	584.28	738.72	948.24	1122.12	179.28	191.16
442.8	574.56	594	739.8	950.4	1141.56	179.28	192.24
446.04	575.64	596.16	746.28	954.72	1144.8	179.28	194.4
447.12	575.64	598.32	750.6	959.04	1149.12	180.36	194.4
448.2	575.64	599.4	751.68	966.6	1151.28	181.44	195.48
450.36	575.64	601.56	757.08	992.52	1154.52	181.44	195.48
451.44	578.88	602.64	760.32	994.68	1162.08	181.44	196.56
454.68	583.2	602.64	762.48	997.92	1167.48	182.52	197.64
456.84	583.2	603.72	763.56	1003.32	1168.56	182.52	199.8
457.92	588.6	603.72	764.64	1010.88	1178.28	182.52	199.8
460.08	594	603.72	765.72	1013.04	1178.28	182.52	200.88
464.4	594	604.8	766.8	1013.04	1179.36	182.52	201.96
466.56	604.8	606.96	772.2	1013.04	1182.6	182.52	203.04
467.64	608.04	606.96	772.2	1017.36	1188	182.52	205.2
467.64	608.04	606.96	774.36	1020.6	1189.08	183.6	207.36
469.8	608.04	610.2	778.68	1022.76	1196.64	183.6	211.68
470.88	609.12	611.28	789.48	1031.4	1199.88	184.68	212.76
470.88	616.68	613.44	789.48	1032.48	1202.04	185.76	213.84
476.28	617.76	613.44	797.04	1035.72	1208.52	186.84	214.92
477.36	618.84	617.76	798.12	1036.8	1217.16	186.84	214.92
482.76	618.84	622.08	799.2	1036.8	1218.24	186.84	217.08
486	619.92	623.16	800.28	1043.28	1222.56	189	218.16
487.08	621	626.4	801.36	1046.52	1229.04	189	218.16
489.24	621	626.4	804.6	1047.6	1234.44	189	220.32
490.32	621	628.56	807.84	1047.6	1240.92	190.08	220.32
497.88	622.08	629.64	810	1050.84	1242	190.08	220.32
500.04	624.24	629.64	811.08	1054.08	1252.8	192.24	221.4
504.36	626.4	629.64	811.08	1056.24	1259.28	192.24	222.48
505.44	628.56	629.64	813.24	1057.32	1264.68	192.24	223.56
506.52	628.56	631.8	815.4	1059.48	1265.76	193.32	223.56
509.76	633.96	633.96	815.4	1062.72	1271.16	194.4	223.56
510.84	635.04	637.2	822.96	1063.8	1273.32	194.4	223.56
511.92	636.12	637.2	826.2	1063.8	1276.56	194.4	225.72
515.16	637.2	637.2	826.2	1068.12	1283.04	196.56	226.8
516.24	639.36	637.2	830.52	1069.2	1285.2	196.56	227.88
516.24	639.36	638.28	831.6	1075.68	1288.44	197.64	227.88
519.48	641.52	640.44	837	1077.84	1298.16	198.72	227.88
520.56	644.76	641.52	837	1096.2	1302.48	199.8	227.88
520.56	645.84	643.68	837	1097.28	1303.56	199.8	227.88
524.88	649.08	643.68	840.24	1102.68	1308.96	199.8	228.96
525.96	649.08	644.76	841.32	1111.32	1318.68	200.88	228.96
525.96	650.16	645.84	842.4	1113.48	1319.76	200.88	228.96
527.04	650.16	645.84	843.48	1115.64	1320.84	200.88	231.12
527.04	650.16	648	843.48	1117.8	1326.24	201.96	231.12
530.28	655.56	649.08	849.96	1122.12	1328.4	203.04	231.12
530.28	657.72	650.16	849.96	1129.68	1341.36	203.04	233.28
530.28	658.8	651.24	851.04	1143.72	1343.52	203.04	234.36
531.36	658.8	651.24	852.12	1148.04	1345.68	204.12	234.36
532.44	660.96	652.32	855.36	1149.12	1347.84	205.2	234.36
534.6	660.96	653.4	856.44	1150.2	1347.84	205.2	235.44
534.6	662.04	654.48	861.84	1152.36	1351.08	205.2	236.52
535.68	663.12	655.56	864	1152.36	1351.08	206.28	238.68
535.68	663.12	655.56	865.08	1155.6	1354.32	206.28	238.68
538.92	664.2	656.64	866.16	1156.68	1355.4	206.28	239.76
540	664.2	658.8	866.16	1159.92	1359.72	206.28	240.84
541.08	665.28	658.8	867.24	1172.88	1360.8	206.28	240.84
542.16	665.28	659.88	870.48	1185.84	1362.96	207.36	241.92
543.24	667.44	660.96	871.56	1186.92	1368.36	208.44	243
546.48	667.44	660.96	872.64	1189.08	1381.32	208.44	243
546.48	668.52	660.96	873.72	1193.4	1391.04	209.52	244.08
547.56	670.68	662.04	875.88	1194.48	1392.12	209.52	244.08
550.8	671.76	664.2	875.88	1203.12	1396.44	209.52	244.08
551.88	671.76	665.28	876.96	1206.36	1398.6	209.52	245.16
551.88	672.84	666.36	876.96	1212.84	1402.92	210.6	245.16
556.2	673.92	666.36	876.96	1218.24	1412.64	211.68	246.24
557.28	676.08	668.52	878.04	1229.04	1413.72	211.68	247.32
560.52	678.24	668.52	880.2	1240.92	1424.52	212.76	248.4
561.6	679.32	669.6	880.2	1240.92	1428.84	213.84	248.4
563.76	680.4	669.6	880.2	1244.16	1428.84	214.92	249.48
567	681.48	671.76	881.28	1250.64	1429.92	216	249.48
568.08	686.88	671.76	881.28	1256.04	1448.28	216	249.48
569.16	686.88	673.92	882.36	1257.12	1448.28	217.08	249.48
571.32	691.2	676.08	885.6	1257.12	1452.6	217.08	249.48
572.4	691.2	677.16	892.08	1259.28	1462.32	217.08	250.56
574.56	693.36	678.24	898.56	1261.44	1470.96	218.16	251.64
575.64	694.44	679.32	898.56	1263.6	1472.04	219.24	251.64
575.64	694.44	679.32	898.56	1264.68	1486.08	219.24	252.72
575.64	694.44	679.32	903.96	1267.92	1500.12	219.24	252.72
578.88	696.6	680.4	908.28	1269	1506.6	219.24	254.88
581.04	697.68	681.48	909.36	1272.24	1508.76	220.32	254.88
582.12	702	681.48	911.52	1274.4	1512	220.32	258.12
583.2	702	683.64	913.68	1277.64	1513.08	221.4	258.12
585.36	703.08	683.64	914.76	1287.36	1515.24	221.4	258.12
585.36	706.32	684.72	914.76	1289.52	1519.56	222.48	258.12
585.36	707.4	684.72	915.84	1290.6	1520.64	222.48	258.12
586.44	707.4	685.8	919.08	1298.16	1521.72	223.56	258.12
588.6	709.56	685.8	922.32	1299.24	1522.8	223.56	259.2
591.84	709.56	686.88	922.32	1299.24	1526.04	223.56	260.28
592.92	709.56	690.12	925.56	1300.32	1528.2	224.64	260.28
594	710.64	693.36	925.56	1303.56	1547.64	224.64	262.44
594	711.72	694.44	926.64	1307.88	1548.72	225.72	262.44
596.16	712.8	695.52	927.72	1310.04	1549.8	226.8	262.44
596.16	713.88	696.6	930.96	1312.2	1551.96	227.88	263.52
596.16	713.88	697.68	932.04	1313.28	1563.84	227.88	263.52
597.24	714.96	698.76	933.12	1315.44	1566	228.96	264.6
597.24	716.04	698.76	933.12	1317.6	1571.4	228.96	264.6
598.32	716.04	699.84	934.2	1319.76	1576.8	228.96	265.68
599.4	716.04	700.92	943.92	1326.24	1593	230.04	266.76
600.48	717.12	700.92	946.08	1339.2	1597.32	230.04	266.76
602.64	719.28	702	947.16	1339.2	1601.64	230.04	267.84
603.72	720.36	702	948.24	1340.28	1607.04	230.04	268.92
603.72	721.44	703.08	948.24	1345.68	1609.2	231.12	268.92
604.8	721.44	704.16	949.32	1346.76	1614.6	231.12	268.92
605.88	721.44	704.16	950.4	1350	1615.68	232.2	268.92
606.96	721.44	705.24	951.48	1355.4	1616.76	232.2	270
606.96	722.52	706.32	951.48	1357.56	1616.76	233.28	271.08
608.04	722.52	708.48	952.56	1360.8	1617.84	233.28	272.16
610.2	722.52	708.48	952.56	1360.8	1618.92	233.28	273.24
611.28	723.6	710.64	956.88	1362.96	1623.24	233.28	273.24
612.36	724.68	711.72	959.04	1368.36	1624.32	234.36	273.24
613.44	724.68	711.72	960.12	1377	1624.32	234.36	274.32
613.44	725.76	713.88	961.2	1383.48	1625.4	235.44	274.32
614.52	731.16	714.96	962.28	1393.2	1632.96	235.44	274.32
618.84	731.16	716.04	963.36	1397.52	1635.12	236.52	275.4
618.84	734.4	716.04	964.44	1401.84	1636.2	236.52	276.48
619.92	735.48	717.12	966.6	1402.92	1661.04	236.52	276.48
623.16	736.56	717.12	967.68	1407.24	1666.44	236.52	276.48
625.32	736.56	718.2	967.68	1413.72	1668.6	237.6	277.56
625.32	739.8	718.2	969.84	1413.72	1669.68	237.6	277.56
625.32	739.8	719.28	969.84	1415.88	1676.16	237.6	278.64
626.4	740.88	720.36	969.84	1418.04	1676.16	237.6	278.64
626.4	740.88	720.36	970.92	1424.52	1677.24	238.68	278.64
629.64	741.96	722.52	974.16	1424.52	1680.48	238.68	278.64
629.64	743.04	722.52	975.24	1426.68	1684.8	239.76	278.64
630.72	743.04	724.68	975.24	1426.68	1698.84	239.76	280.8
630.72	746.28	724.68	976.32	1429.92	1701	241.92	280.8
632.88	747.36	727.92	977.4	1429.92	1704.24	241.92	280.8
632.88	748.44	727.92	977.4	1432.08	1708.56	241.92	281.88
635.04	749.52	727.92	978.48	1438.56	1710.72	241.92	282.96
639.36	749.52	727.92	983.88	1443.96	1711.8	241.92	284.04
639.36	750.6	727.92	984.96	1450.44	1713.96	243	284.04
640.44	750.6	729	984.96	1459.08	1713.96	243	285.12
641.52	751.68	730.08	987.12	1459.08	1715.04	243	285.12
641.52	752.76	731.16	989.28	1464.48	1716.12	243	285.12
642.6	753.84	731.16	990.36	1466.64	1718.28	245.16	285.12
645.84	753.84	731.16	991.44	1468.8	1718.28	245.16	287.28
645.84	756	732.24	992.52	1473.12	1724.76	245.16	287.28
646.92	757.08	733.32	993.6	1476.36	1724.76	246.24	287.28
646.92	758.16	734.4	994.68	1476.36	1726.92	246.24	287.28
649.08	760.32	734.4	997.92	1477.44	1729.08	246.24	287.28
649.08	763.56	734.4	997.92	1480.68	1730.16	247.32	289.44
651.24	763.56	734.4	999	1480.68	1732.32	247.32	290.52
651.24	763.56	734.4	999	1483.92	1733.4	247.32	291.6
654.48	763.56	735.48	1000.08	1485	1738.8	248.4	291.6
654.48	763.56	738.72	1000.08	1488.24	1742.04	248.4	291.6
654.48	765.72	739.8	1000.08	1494.72	1744.2	249.48	292.68
655.56	768.96	740.88	1002.24	1500.12	1745.28	249.48	293.76
655.56	771.12	740.88	1002.24	1504.44	1745.28	249.48	293.76
657.72	772.2	741.96	1002.24	1508.76	1747.44	250.56	294.84
659.88	772.2	743.04	1003.32	1508.76	1748.52	250.56	295.92
662.04	773.28	744.12	1005.48	1509.84	1749.6	250.56	297
663.12	774.36	744.12	1008.72	1510.92	1749.6	250.56	297
664.2	774.36	744.12	1011.96	1512	1755	250.56	298.08
667.44	775.44	744.12	1011.96	1512	1760.4	251.64	298.08
669.6	775.44	745.2	1013.04	1514.16	1765.8	251.64	298.08
670.68	776.52	746.28	1013.04	1514.16	1767.96	251.64	299.16
670.68	776.52	747.36	1013.04	1515.24	1767.96	251.64	300.24
670.68	777.6	748.44	1014.12	1516.32	1770.12	252.72	301.32
670.68	778.68	750.6	1014.12	1518.48	1777.68	253.8	301.32
672.84	778.68	751.68	1015.2	1519.56	1779.84	254.88	302.4
673.92	779.76	751.68	1016.28	1519.56	1779.84	254.88	303.48
673.92	780.84	752.76	1017.36	1520.64	1780.92	254.88	303.48
675	781.92	752.76	1019.52	1527.12	1782	255.96	304.56
675	783	753.84	1019.52	1528.2	1790.64	255.96	304.56
676.08	784.08	753.84	1020.6	1529.28	1796.04	257.04	305.64
677.16	784.08	754.92	1024.92	1530.36	1797.12	257.04	306.72
677.16	786.24	757.08	1024.92	1530.36	1801.44	257.04	306.72
678.24	787.32	757.08	1024.92	1531.44	1804.68	258.12	306.72
678.24	787.32	758.16	1024.92	1533.6	1807.92	258.12	307.8
680.4	787.32	758.16	1024.92	1534.68	1813.32	258.12	307.8
680.4	787.32	761.4	1026	1534.68	1813.32	258.12	308.88
681.48	788.4	761.4	1027.08	1535.76	1817.64	259.2	308.88
682.56	789.48	761.4	1027.08	1535.76	1820.88	259.2	309.96
682.56	789.48	761.4	1029.24	1536.84	1824.12	259.2	309.96
682.56	790.56	763.56	1030.32	1540.08	1826.28	259.2	309.96
686.88	791.64	764.64	1030.32	1541.16	1827.36	259.2	311.04
687.96	791.64	764.64	1031.4	1542.24	1832.76	260.28	312.12
689.04	791.64	764.64	1031.4	1542.24	1834.92	260.28	312.12
690.12	791.64	765.72	1033.56	1542.24	1834.92	261.36	312.12
692.28	794.88	766.8	1033.56	1542.24	1836	261.36	312.12
692.28	797.04	766.8	1035.72	1544.4	1836	261.36	312.12
697.68	798.12	766.8	1035.72	1544.4	1839.24	262.44	313.2
697.68	799.2	767.88	1035.72	1546.56	1843.56	262.44	313.2
698.76	799.2	767.88	1035.72	1546.56	1844.64	262.44	314.28
699.84	799.2	767.88	1038.96	1549.8	1845.72	262.44	314.28
704.16	800.28	768.96	1040.04	1550.88	1846.8	263.52	314.28
704.16	801.36	768.96	1040.04	1554.12	1853.28	263.52	315.36
704.16	801.36	772.2	1040.04	1555.2	1853.28	263.52	316.44
705.24	801.36	773.28	1040.04	1559.52	1853.28	263.52	316.44
706.32	803.52	774.36	1042.2	1564.92	1854.36	263.52	317.52
706.32	805.68	775.44	1043.28	1566	1857.6	264.6	317.52
710.64	806.76	775.44	1043.28	1567.08	1858.68	264.6	317.52
710.64	807.84	777.6	1044.36	1568.16	1859.76	264.6	317.52
711.72	808.92	777.6	1045.44	1569.24	1868.4	264.6	317.52
711.72	810	777.6	1045.44	1570.32	1869.48	265.68	317.52
712.8	810	778.68	1046.52	1574.64	1873.8	265.68	318.6
718.2	810	779.76	1047.6	1574.64	1877.04	265.68	318.6
720.36	810	780.84	1047.6	1574.64	1882.44	265.68	318.6
720.36	811.08	780.84	1048.68	1575.72	1883.52	265.68	318.6
721.44	811.08	780.84	1051.92	1575.72	1883.52	266.76	319.68
721.44	811.08	780.84	1051.92	1577.88	1885.68	266.76	319.68
721.44	811.08	780.84	1051.92	1578.96	1886.76	266.76	320.76
723.6	812.16	781.92	1053	1581.12	1887.84	266.76	320.76
723.6	813.24	781.92	1053	1583.28	1895.4	266.76	320.76
726.84	814.32	781.92	1056.24	1583.28	1895.4	266.76	320.76
726.84	816.48	783	1059.48	1587.6	1896.48	267.84	320.76
729	817.56	783	1059.48	1587.6	1898.64	267.84	322.92
730.08	817.56	783	1060.56	1590.84	1899.72	267.84	322.92
731.16	818.64	783	1060.56	1596.24	1905.12	268.92	322.92
731.16	818.64	784.08	1060.56	1599.48	1912.68	268.92	322.92
732.24	819.72	784.08	1061.64	1599.48	1912.68	268.92	324
732.24	819.72	785.16	1061.64	1603.8	1913.76	270	324
734.4	820.8	785.16	1062.72	1605.96	1915.92	270	324
735.48	820.8	785.16	1063.8	1608.12	1923.48	270	324
736.56	822.96	785.16	1065.96	1614.6	1924.56	270	324
737.64	822.96	786.24	1067.04	1617.84	1925.64	270	324
737.64	824.04	786.24	1068.12	1618.92	1927.8	270	326.16
738.72	824.04	788.4	1068.12	1622.16	1932.12	270	326.16
738.72	825.12	788.4	1069.2	1622.16	1937.52	271.08	326.16
739.8	826.2	789.48	1070.28	1622.16	1944	271.08	326.16
740.88	826.2	790.56	1073.52	1623.24	1945.08	271.08	326.16
740.88	826.2	791.64	1073.52	1626.48	1946.16	272.16	326.16
740.88	827.28	791.64	1074.6	1627.56	1949.4	272.16	327.24
740.88	827.28	792.72	1075.68	1628.64	1951.56	272.16	327.24
740.88	828.36	793.8	1076.76	1631.88	1955.88	272.16	328.32
743.04	829.44	793.8	1077.84	1632.96	1959.12	272.16	328.32
745.2	831.6	793.8	1077.84	1632.96	1966.68	272.16	328.32
747.36	833.76	793.8	1078.92	1634.04	1971	273.24	328.32
747.36	833.76	793.8	1080	1634.04	1976.4	273.24	329.4
747.36	837	795.96	1081.08	1634.04	1977.48	273.24	329.4
749.52	837	795.96	1081.08	1635.12	1980.72	273.24	330.48
749.52	837	797.04	1081.08	1636.2	1983.96	274.32	331.56
750.6	837	797.04	1084.32	1649.16	1985.04	274.32	332.64
751.68	837	799.2	1085.4	1649.16	1996.92	275.4	332.64
751.68	839.16	800.28	1085.4	1650.24	1996.92	275.4	332.64
751.68	839.16	800.28	1085.4	1651.32	1999.08	275.4	333.72
751.68	839.16	800.28	1086.48	1654.56	2000.16	276.48	334.8
752.76	840.24	800.28	1087.56	1657.8	2004.48	276.48	334.8
754.92	841.32	801.36	1088.64	1659.96	2008.8	276.48	334.8
756	843.48	802.44	1090.8	1662.12	2016.36	277.56	335.88
757.08	843.48	802.44	1090.8	1662.12	2021.76	277.56	335.88
757.08	843.48	804.6	1090.8	1663.2	2022.84	278.64	335.88
759.24	844.56	807.84	1092.96	1663.2	2023.92	278.64	336.96
760.32	844.56	810	1092.96	1665.36	2025	278.64	336.96
760.32	846.72	810	1094.04	1666.44	2026.08	278.64	336.96
760.32	847.8	810	1094.04	1667.52	2027.16	278.64	336.96
762.48	847.8	812.16	1095.12	1668.6	2027.16	278.64	338.04
762.48	847.8	812.16	1097.28	1668.6	2029.32	279.72	339.12
762.48	848.88	812.16	1097.28	1672.92	2029.32	279.72	339.12
763.56	848.88	812.16	1099.44	1672.92	2031.48	279.72	339.12
763.56	851.04	812.16	1100.52	1672.92	2034.72	279.72	339.12
763.56	852.12	812.16	1100.52	1674	2035.8	280.8	341.28
764.64	852.12	813.24	1101.6	1677.24	2036.88	280.8	341.28
764.64	853.2	813.24	1102.68	1678.32	2037.96	280.8	341.28
765.72	854.28	814.32	1102.68	1678.32	2037.96	280.8	341.28
768.96	855.36	814.32	1104.84	1678.32	2039.04	280.8	341.28
768.96	856.44	814.32	1105.92	1679.4	2039.04	280.8	342.36
768.96	856.44	814.32	1107	1682.64	2042.28	280.8	342.36
768.96	856.44	814.32	1107	1685.88	2043.36	281.88	342.36
770.04	857.52	816.48	1108.08	1688.04	2045.52	281.88	342.36
772.2	857.52	816.48	1109.16	1690.2	2047.68	282.96	342.36
773.28	859.68	817.56	1110.24	1692.36	2047.68	282.96	343.44
773.28	860.76	817.56	1110.24	1692.36	2047.68	282.96	344.52
774.36	861.84	818.64	1111.32	1705.32	2048.76	282.96	345.6
774.36	861.84	818.64	1113.48	1706.4	2048.76	282.96	346.68
775.44	861.84	819.72	1113.48	1707.48	2049.84	284.04	346.68
775.44	862.92	819.72	1116.72	1710.72	2052	284.04	348.84
775.44	862.92	822.96	1117.8	1713.96	2066.04	284.04	348.84
775.44	862.92	824.04	1117.8	1713.96	2072.52	284.04	349.92
775.44	864	824.04	1117.8	1713.96	2072.52	284.04	349.92
778.68	865.08	826.2	1118.88	1719.36	2073.6	284.04	349.92
778.68	867.24	826.2	1118.88	1723.68	2074.68	285.12	349.92
779.76	868.32	826.2	1118.88	1723.68	2075.76	285.12	349.92
779.76	868.32	826.2	1119.96	1723.68	2075.76	285.12	349.92
780.84	869.4	826.2	1121.04	1724.76	2079	285.12	351
781.92	870.48	827.28	1122.12	1725.84	2080.08	285.12	352.08
783	871.56	828.36	1123.2	1731.24	2080.08	286.2	353.16
783	871.56	828.36	1123.2	1731.24	2081.16	286.2	354.24
783	871.56	828.36	1124.28	1733.4	2085.48	286.2	354.24
784.08	872.64	829.44	1125.36	1734.48	2086.56	287.28	354.24
784.08	872.64	829.44	1125.36	1736.64	2091.96	288.36	355.32
786.24	872.64	829.44	1125.36	1738.8	2094.12	288.36	355.32
786.24	872.64	829.44	1127.52	1740.96	2094.12	289.44	355.32
786.24	873.72	830.52	1129.68	1742.04	2095.2	289.44	356.4
786.24	873.72	831.6	1131.84	1743.12	2097.36	289.44	356.4
787.32	874.8	831.6	1131.84	1745.28	2098.44	289.44	356.4
788.4	876.96	832.68	1132.92	1745.28	2098.44	289.44	356.4
788.4	876.96	833.76	1132.92	1748.52	2100.6	290.52	356.4
788.4	878.04	833.76	1134	1750.68	2108.16	290.52	357.48
788.4	878.04	833.76	1134	1757.16	2108.16	290.52	357.48
789.48	878.04	833.76	1135.08	1758.24	2110.32	290.52	357.48
789.48	878.04	834.84	1137.24	1760.4	2113.56	291.6	357.48
789.48	881.28	834.84	1138.32	1761.48	2113.56	291.6	358.56
789.48	881.28	835.92	1138.32	1769.04	2114.64	291.6	358.56
790.56	882.36	835.92	1139.4	1769.04	2116.8	292.68	358.56
792.72	882.36	837	1140.48	1769.04	2116.8	292.68	359.64
793.8	882.36	837	1141.56	1772.28	2117.88	292.68	359.64
793.8	882.36	838.08	1141.56	1773.36	2120.04	292.68	359.64
795.96	883.44	838.08	1144.8	1782	2121.12	293.76	359.64
798.12	883.44	838.08	1144.8	1784.16	2122.2	293.76	360.72
798.12	883.44	840.24	1148.04	1784.16	2124.36	293.76	360.72
798.12	884.52	843.48	1149.12	1784.16	2125.44	293.76	361.8
799.2	884.52	843.48	1149.12	1786.32	2125.44	293.76	361.8
799.2	884.52	843.48	1149.12	1787.4	2126.52	294.84	362.88
799.2	884.52	844.56	1149.12	1790.64	2126.52	294.84	363.96
799.2	884.52	844.56	1149.12	1792.8	2126.52	294.84	363.96
799.2	886.68	844.56	1150.2	1793.88	2127.6	294.84	363.96
800.28	886.68	845.64	1150.2	1793.88	2129.76	294.84	363.96
800.28	886.68	846.72	1150.2	1793.88	2136.24	294.84	363.96
800.28	888.84	846.72	1151.28	1796.04	2139.48	294.84	363.96
801.36	888.84	846.72	1152.36	1800.36	2140.56	294.84	365.04
802.44	889.92	846.72	1152.36	1800.36	2142.72	294.84	365.04
802.44	894.24	847.8	1152.36	1801.44	2144.88	295.92	365.04
802.44	895.32	847.8	1153.44	1803.6	2151.36	295.92	366.12
805.68	895.32	848.88	1153.44	1803.6	2154.6	295.92	366.12
807.84	895.32	848.88	1154.52	1804.68	2154.6	295.92	366.12
808.92	897.48	849.96	1156.68	1809	2155.68	295.92	367.2
808.92	897.48	849.96	1156.68	1814.4	2155.68	295.92	368.28
810	897.48	849.96	1159.92	1815.48	2163.24	297	368.28
810	898.56	849.96	1161	1815.48	2164.32	297	368.28
810	898.56	852.12	1161	1815.48	2164.32	297	369.36
813.24	898.56	853.2	1161	1816.56	2166.48	298.08	369.36
813.24	899.64	853.2	1162.08	1819.8	2171.88	298.08	369.36
814.32	899.64	853.2	1162.08	1819.8	2171.88	298.08	369.36
814.32	900.72	856.44	1162.08	1820.88	2174.04	300.24	370.44
815.4	901.8	856.44	1163.16	1821.96	2175.12	300.24	370.44
815.4	901.8	857.52	1163.16	1821.96	2177.28	301.32	370.44
816.48	902.88	858.6	1164.24	1824.12	2179.44	301.32	371.52
817.56	903.96	859.68	1165.32	1825.2	2187	302.4	371.52
818.64	903.96	859.68	1165.32	1826.28	2189.16	302.4	371.52
819.72	903.96	859.68	1166.4	1826.28	2190.24	302.4	371.52
820.8	903.96	859.68	1168.56	1827.36	2191.32	302.4	373.68
820.8	903.96	861.84	1168.56	1828.44	2191.32	302.4	373.68
820.8	903.96	861.84	1170.72	1829.52	2191.32	302.4	373.68
820.8	905.04	861.84	1171.8	1829.52	2192.4	303.48	374.76
821.88	906.12	861.84	1171.8	1832.76	2194.56	303.48	375.84
821.88	907.2	862.92	1172.88	1833.84	2194.56	304.56	375.84
821.88	908.28	862.92	1175.04	1842.48	2194.56	304.56	375.84
821.88	908.28	866.16	1175.04	1842.48	2197.8	304.56	376.92
822.96	909.36	866.16	1176.12	1843.56	2201.04	304.56	376.92
822.96	909.36	866.16	1176.12	1846.8	2202.12	304.56	376.92
824.04	909.36	867.24	1176.12	1848.96	2203.2	304.56	379.08
825.12	910.44	867.24	1178.28	1848.96	2207.52	305.64	379.08
825.12	911.52	867.24	1178.28	1851.12	2211.84	305.64	380.16
825.12	911.52	868.32	1179.36	1851.12	2211.84	305.64	380.16
826.2	912.6	868.32	1179.36	1853.28	2212.92	305.64	380.16
826.2	912.6	868.32	1180.44	1859.76	2212.92	305.64	381.24
826.2	912.6	870.48	1180.44	1861.92	2215.08	305.64	381.24
827.28	912.6	870.48	1181.52	1861.92	2215.08	305.64	381.24
827.28	913.68	870.48	1181.52	1861.92	2219.4	305.64	382.32
828.36	913.68	870.48	1183.68	1863	2219.4	306.72	383.4
828.36	914.76	871.56	1185.84	1863	2222.64	306.72	383.4
829.44	914.76	871.56	1186.92	1864.08	2223.72	306.72	383.4
829.44	914.76	871.56	1186.92	1867.32	2225.88	306.72	383.4
829.44	914.76	872.64	1188	1867.32	2226.96	306.72	383.4
830.52	914.76	872.64	1189.08	1868.4	2228.04	307.8	384.48
830.52	915.84	874.8	1189.08	1869.48	2231.28	307.8	384.48
830.52	915.84	875.88	1192.32	1872.72	2233.44	307.8	385.56
831.6	915.84	876.96	1192.32	1886.76	2234.52	308.88	385.56
831.6	918	878.04	1192.32	1888.92	2236.68	308.88	385.56
833.76	919.08	878.04	1194.48	1888.92	2238.84	308.88	385.56
833.76	919.08	879.12	1194.48	1888.92	2239.92	308.88	385.56
833.76	919.08	879.12	1194.48	1891.08	2239.92	308.88	385.56
834.84	919.08	879.12	1195.56	1891.08	2244.24	309.96	386.64
834.84	919.08	880.2	1196.64	1892.16	2245.32	309.96	386.64
835.92	920.16	880.2	1196.64	1892.16	2246.4	311.04	386.64
835.92	920.16	880.2	1196.64	1893.24	2247.48	311.04	386.64
837	921.24	881.28	1197.72	1893.24	2247.48	311.04	387.72
839.16	923.4	881.28	1197.72	1894.32	2247.48	311.04	387.72
839.16	924.48	882.36	1197.72	1896.48	2250.72	311.04	387.72
841.32	925.56	882.36	1197.72	1896.48	2252.88	311.04	387.72
841.32	925.56	882.36	1198.8	1897.56	2252.88	311.04	388.8
841.32	926.64	883.44	1198.8	1899.72	2256.12	311.04	388.8
842.4	927.72	884.52	1198.8	1900.8	2257.2	311.04	388.8
843.48	927.72	884.52	1198.8	1904.04	2257.2	312.12	388.8
844.56	929.88	884.52	1198.8	1904.04	2257.2	312.12	388.8
844.56	929.88	884.52	1199.88	1905.12	2258.28	312.12	388.8
844.56	929.88	885.6	1200.96	1906.2	2258.28	313.2	388.8
844.56	930.96	887.76	1202.04	1906.2	2259.36	313.2	389.88
845.64	932.04	888.84	1202.04	1909.44	2262.6	313.2	389.88
845.64	932.04	888.84	1202.04	1909.44	2266.92	313.2	390.96
845.64	933.12	889.92	1203.12	1909.44	2268	314.28	390.96
845.64	933.12	889.92	1203.12	1913.76	2270.16	314.28	390.96
846.72	935.28	891	1204.2	1914.84	2274.48	314.28	390.96
846.72	935.28	892.08	1204.2	1914.84	2276.64	314.28	392.04
846.72	935.28	893.16	1205.28	1918.08	2282.04	314.28	392.04
847.8	936.36	894.24	1205.28	1918.08	2285.28	314.28	392.04
848.88	936.36	894.24	1205.28	1919.16	2287.44	314.28	392.04
851.04	937.44	894.24	1205.28	1921.32	2288.52	315.36	392.04
851.04	937.44	894.24	1205.28	1922.4	2288.52	315.36	393.12
851.04	937.44	894.24	1206.36	1922.4	2291.76	315.36	393.12
851.04	938.52	895.32	1207.44	1926.72	2295	315.36	393.12
851.04	938.52	895.32	1208.52	1927.8	2295	315.36	393.12
852.12	939.6	896.4	1209.6	1931.04	2297.16	315.36	394.2
853.2	940.68	896.4	1209.6	1932.12	2299.32	315.36	394.2
854.28	940.68	896.4	1210.68	1935.36	2299.32	315.36	394.2
854.28	940.68	896.4	1210.68	1937.52	2299.32	315.36	394.2
854.28	940.68	897.48	1211.76	1941.84	2300.4	315.36	395.28
855.36	940.68	897.48	1211.76	1941.84	2301.48	316.44	395.28
855.36	940.68	897.48	1212.84	1944	2303.64	316.44	396.36
856.44	941.76	897.48	1212.84	1945.08	2304.72	316.44	396.36
857.52	941.76	898.56	1212.84	1946.16	2304.72	317.52	396.36
858.6	943.92	898.56	1213.92	1946.16	2305.8	317.52	396.36
859.68	945	898.56	1215	1946.16	2306.88	317.52	396.36
859.68	945	900.72	1215	1947.24	2306.88	317.52	396.36
859.68	945	901.8	1215	1950.48	2307.96	318.6	397.44
861.84	945	901.8	1215	1953.72	2312.28	318.6	397.44
862.92	946.08	901.8	1215	1955.88	2314.44	318.6	397.44
862.92	946.08	901.8	1215	1956.96	2314.44	318.6	397.44
862.92	946.08	901.8	1216.08	1956.96	2316.6	318.6	397.44
865.08	946.08	902.88	1216.08	1956.96	2317.68	318.6	397.44
866.16	947.16	902.88	1216.08	1956.96	2317.68	319.68	397.44
866.16	948.24	903.96	1216.08	1956.96	2317.68	319.68	398.52
866.16	948.24	903.96	1217.16	1959.12	2318.76	319.68	398.52
866.16	948.24	905.04	1217.16	1960.2	2323.08	319.68	398.52
866.16	949.32	905.04	1217.16	1961.28	2324.16	320.76	399.6
867.24	949.32	906.12	1218.24	1961.28	2324.16	320.76	400.68
867.24	951.48	906.12	1218.24	1964.52	2324.16	320.76	400.68
868.32	951.48	907.2	1218.24	1964.52	2328.48	320.76	400.68
868.32	951.48	907.2	1219.32	1965.6	2328.48	321.84	400.68
868.32	952.56	907.2	1221.48	1965.6	2329.56	321.84	400.68
868.32	952.56	908.28	1221.48	1966.68	2329.56	321.84	400.68
869.4	953.64	908.28	1221.48	1966.68	2330.64	321.84	401.76
869.4	953.64	909.36	1222.56	1967.76	2330.64	321.84	401.76
870.48	953.64	909.36	1222.56	1967.76	2332.8	322.92	401.76
870.48	953.64	909.36	1223.64	1971	2334.96	322.92	402.84
870.48	953.64	909.36	1223.64	1971	2339.28	322.92	402.84
871.56	954.72	909.36	1224.72	1974.24	2339.28	322.92	403.92
871.56	954.72	910.44	1225.8	1976.4	2340.36	322.92	403.92
872.64	954.72	911.52	1226.88	1977.48	2343.6	324	403.92
872.64	955.8	912.6	1227.96	1979.64	2343.6	324	405
872.64	956.88	912.6	1227.96	1980.72	2343.6	324	405
872.64	956.88	913.68	1227.96	1981.8	2344.68	324	405
872.64	957.96	913.68	1229.04	1982.88	2345.76	324	405
873.72	957.96	914.76	1229.04	1982.88	2346.84	324	405
874.8	959.04	915.84	1231.2	1982.88	2347.92	324	406.08
874.8	961.2	915.84	1231.2	1983.96	2350.08	324	406.08
874.8	961.2	916.92	1233.36	1983.96	2351.16	324	406.08
875.88	961.2	916.92	1234.44	1985.04	2351.16	324	406.08
875.88	962.28	916.92	1235.52	1987.2	2352.24	325.08	406.08
876.96	963.36	918	1236.6	1992.6	2352.24	325.08	406.08
876.96	964.44	919.08	1236.6	1995.84	2353.32	325.08	407.16
876.96	964.44	919.08	1236.6	1996.92	2354.4	325.08	407.16
878.04	964.44	919.08	1237.68	1998	2355.48	325.08	408.24
878.04	964.44	919.08	1238.76	1999.08	2355.48	325.08	408.24
878.04	964.44	920.16	1243.08	2000.16	2355.48	325.08	408.24
879.12	965.52	920.16	1243.08	2000.16	2359.8	325.08	408.24
879.12	967.68	920.16	1243.08	2001.24	2359.8	325.08	408.24
880.2	967.68	921.24	1243.08	2004.48	2361.96	326.16	409.32
881.28	968.76	921.24	1244.16	2004.48	2367.36	326.16	409.32
881.28	968.76	921.24	1245.24	2005.56	2368.44	327.24	410.4
881.28	968.76	922.32	1245.24	2005.56	2370.6	327.24	410.4
882.36	968.76	922.32	1246.32	2007.72	2373.84	327.24	410.4
882.36	970.92	922.32	1246.32	2007.72	2377.08	327.24	410.4
882.36	973.08	923.4	1246.32	2012.04	2378.16	327.24	411.48
883.44	973.08	923.4	1246.32	2013.12	2378.16	327.24	411.48
885.6	973.08	924.48	1247.4	2014.2	2380.32	327.24	411.48
885.6	973.08	924.48	1248.48	2014.2	2382.48	327.24	411.48
885.6	974.16	925.56	1248.48	2014.2	2382.48	328.32	411.48
885.6	974.16	925.56	1248.48	2014.2	2384.64	328.32	411.48
886.68	974.16	927.72	1249.56	2017.44	2388.96	328.32	412.56
886.68	975.24	927.72	1251.72	2017.44	2390.04	328.32	412.56
886.68	976.32	928.8	1251.72	2017.44	2395.44	328.32	412.56
889.92	976.32	928.8	1251.72	2019.6	2399.76	328.32	412.56
889.92	976.32	928.8	1256.04	2021.76	2400.84	328.32	412.56
891	976.32	928.8	1257.12	2021.76	2401.92	329.4	412.56
891	977.4	928.8	1257.12	2023.92	2404.08	329.4	413.64
891	977.4	928.8	1257.12	2025	2404.08	329.4	413.64
891	978.48	929.88	1257.12	2025	2406.24	329.4	413.64
892.08	978.48	930.96	1258.2	2027.16	2406.24	329.4	414.72
892.08	979.56	930.96	1258.2	2028.24	2406.24	329.4	414.72
892.08	980.64	930.96	1258.2	2030.4	2412.72	329.4	414.72
893.16	980.64	932.04	1259.28	2031.48	2417.04	330.48	414.72
894.24	981.72	932.04	1259.28	2034.72	2419.2	330.48	415.8
894.24	983.88	933.12	1261.44	2035.8	2420.28	330.48	416.88
894.24	983.88	933.12	1262.52	2039.04	2420.28	330.48	416.88
895.32	984.96	933.12	1262.52	2040.12	2426.76	330.48	416.88
895.32	986.04	933.12	1263.6	2045.52	2427.84	330.48	416.88
895.32	986.04	933.12	1264.68	2048.76	2428.92	331.56	416.88
895.32	986.04	934.2	1266.84	2049.84	2430	331.56	416.88
896.4	986.04	935.28	1266.84	2050.92	2432.16	331.56	417.96
896.4	987.12	935.28	1267.92	2052	2433.24	331.56	417.96
897.48	987.12	935.28	1267.92	2053.08	2433.24	331.56	417.96
897.48	988.2	935.28	1270.08	2055.24	2434.32	332.64	419.04
898.56	988.2	936.36	1270.08	2056.32	2435.4	332.64	420.12
899.64	988.2	937.44	1270.08	2058.48	2442.96	332.64	420.12
899.64	990.36	937.44	1270.08	2058.48	2442.96	332.64	420.12
901.8	990.36	938.52	1271.16	2060.64	2444.04	332.64	420.12
901.8	991.44	938.52	1271.16	2061.72	2445.12	332.64	420.12
903.96	991.44	939.6	1272.24	2062.8	2446.2	332.64	420.12
903.96	992.52	939.6	1272.24	2062.8	2447.28	333.72	420.12
903.96	993.6	939.6	1273.32	2063.88	2448.36	333.72	420.12
903.96	995.76	940.68	1274.4	2063.88	2448.36	333.72	420.12
906.12	996.84	940.68	1274.4	2067.12	2449.44	333.72	421.2
906.12	996.84	940.68	1275.48	2068.2	2449.44	333.72	422.28
907.2	997.92	940.68	1276.56	2071.44	2453.76	334.8	422.28
907.2	999	941.76	1278.72	2074.68	2454.84	334.8	422.28
907.2	999	941.76	1279.8	2077.92	2459.16	334.8	423.36
908.28	999	941.76	1279.8	2079	2460.24	334.8	423.36
908.28	1000.08	941.76	1279.8	2079	2460.24	334.8	423.36
909.36	1000.08	941.76	1279.8	2080.08	2463.48	334.8	423.36
911.52	1000.08	942.84	1281.96	2081.16	2464.56	335.88	423.36
911.52	1000.08	943.92	1285.2	2082.24	2468.88	335.88	424.44
912.6	1001.16	943.92	1287.36	2082.24	2469.96	335.88	424.44
912.6	1002.24	945	1289.52	2087.64	2471.04	335.88	425.52
912.6	1002.24	945	1289.52	2088.72	2473.2	335.88	425.52
912.6	1003.32	945	1290.6	2088.72	2474.28	336.96	425.52
913.68	1003.32	946.08	1290.6	2089.8	2478.6	336.96	425.52
913.68	1003.32	947.16	1291.68	2091.96	2485.08	336.96	425.52
914.76	1003.32	948.24	1291.68	2093.04	2485.08	336.96	425.52
914.76	1003.32	949.32	1292.76	2094.12	2486.16	336.96	426.6
915.84	1004.4	949.32	1292.76	2100.6	2488.32	336.96	426.6
915.84	1004.4	950.4	1293.84	2100.6	2490.48	336.96	426.6
915.84	1004.4	950.4	1294.92	2101.68	2491.56	336.96	426.6
915.84	1005.48	950.4	1294.92	2102.76	2494.8	338.04	426.6
916.92	1006.56	950.4	1294.92	2107.08	2495.88	338.04	427.68
918	1006.56	950.4	1296	2108.16	2495.88	338.04	427.68
920.16	1007.64	951.48	1296	2110.32	2496.96	338.04	427.68
921.24	1007.64	951.48	1296	2114.64	2498.04	338.04	427.68
921.24	1008.72	952.56	1298.16	2115.72	2501.28	338.04	428.76
921.24	1008.72	953.64	1298.16	2116.8	2502.36	339.12	428.76
921.24	1010.88	953.64	1298.16	2118.96	2505.6	339.12	429.84
922.32	1010.88	954.72	1298.16	2121.12	2508.84	339.12	429.84
922.32	1011.96	954.72	1299.24	2122.2	2508.84	339.12	429.84
923.4	1011.96	955.8	1300.32	2123.28	2509.92	339.12	429.84
923.4	1013.04	956.88	1300.32	2124.36	2511	339.12	430.92
923.4	1013.04	956.88	1302.48	2125.44	2511	339.12	430.92
924.48	1014.12	957.96	1303.56	2127.6	2513.16	339.12	430.92
925.56	1014.12	959.04	1303.56	2128.68	2514.24	339.12	432
926.64	1015.2	959.04	1303.56	2130.84	2515.32	339.12	432
926.64	1015.2	959.04	1304.64	2130.84	2516.4	340.2	432
926.64	1015.2	959.04	1304.64	2133	2521.8	340.2	433.08
928.8	1016.28	959.04	1306.8	2134.08	2521.8	340.2	433.08
928.8	1016.28	960.12	1307.88	2134.08	2522.88	340.2	434.16
928.8	1017.36	960.12	1307.88	2136.24	2522.88	340.2	434.16
929.88	1017.36	960.12	1310.04	2137.32	2525.04	340.2	434.16
930.96	1021.68	960.12	1310.04	2139.48	2526.12	340.2	434.16
930.96	1022.76	961.2	1311.12	2140.56	2530.44	340.2	434.16
932.04	1023.84	961.2	1312.2	2142.72	2532.6	340.2	434.16
932.04	1023.84	962.28	1312.2	2143.8	2533.68	341.28	434.16
933.12	1023.84	962.28	1313.28	2144.88	2533.68	341.28	435.24
933.12	1024.92	962.28	1313.28	2145.96	2533.68	341.28	435.24
934.2	1024.92	962.28	1314.36	2147.04	2535.84	341.28	435.24
935.28	1026	962.28	1315.44	2147.04	2535.84	341.28	435.24
935.28	1026	963.36	1315.44	2147.04	2543.4	341.28	435.24
935.28	1026	963.36	1316.52	2150.28	2544.48	341.28	435.24
935.28	1027.08	963.36	1317.6	2151.36	2546.64	342.36	435.24
935.28	1027.08	964.44	1317.6	2154.6	2548.8	342.36	436.32
936.36	1028.16	964.44	1318.68	2154.6	2552.04	342.36	436.32
937.44	1028.16	965.52	1318.68	2155.68	2552.04	342.36	436.32
938.52	1029.24	965.52	1318.68	2156.76	2556.36	342.36	437.4
939.6	1029.24	965.52	1319.76	2160	2557.44	342.36	438.48
939.6	1029.24	966.6	1319.76	2160	2558.52	342.36	438.48
941.76	1029.24	967.68	1319.76	2162.16	2558.52	343.44	438.48
942.84	1029.24	967.68	1320.84	2163.24	2560.68	343.44	438.48
942.84	1030.32	967.68	1320.84	2164.32	2560.68	343.44	438.48
942.84	1031.4	969.84	1321.92	2164.32	2562.84	343.44	438.48
943.92	1031.4	969.84	1321.92	2165.4	2565	344.52	440.64
945	1031.4	970.92	1321.92	2166.48	2569.32	344.52	440.64
945	1033.56	970.92	1323	2167.56	2570.4	344.52	440.64
947.16	1033.56	972	1323	2167.56	2572.56	344.52	440.64
947.16	1034.64	974.16	1325.16	2174.04	2574.72	344.52	440.64
947.16	1034.64	974.16	1325.16	2175.12	2575.8	344.52	440.64
947.16	1036.8	976.32	1325.16	2176.2	2577.96	345.6	440.64
947.16	1037.88	976.32	1325.16	2178.36	2580.12	345.6	441.72
948.24	1038.96	977.4	1326.24	2178.36	2581.2	345.6	441.72
948.24	1038.96	977.4	1326.24	2179.44	2582.28	345.6	441.72
948.24	1040.04	977.4	1326.24	2179.44	2582.28	345.6	441.72
949.32	1040.04	977.4	1327.32	2180.52	2584.44	346.68	441.72
949.32	1040.04	978.48	1327.32	2180.52	2584.44	346.68	442.8
949.32	1040.04	978.48	1328.4	2183.76	2584.44	346.68	442.8
950.4	1040.04	978.48	1328.4	2184.84	2585.52	346.68	442.8
951.48	1041.12	978.48	1328.4	2185.92	2585.52	346.68	442.8
951.48	1042.2	978.48	1329.48	2189.16	2585.52	347.76	443.88
952.56	1042.2	979.56	1329.48	2191.32	2586.6	347.76	443.88
952.56	1043.28	980.64	1329.48	2192.4	2586.6	347.76	443.88
952.56	1044.36	981.72	1330.56	2192.4	2587.68	347.76	444.96
953.64	1044.36	981.72	1330.56	2193.48	2588.76	347.76	444.96
953.64	1044.36	982.8	1330.56	2193.48	2588.76	348.84	444.96
953.64	1045.44	982.8	1331.64	2193.48	2590.92	348.84	446.04
954.72	1045.44	983.88	1331.64	2194.56	2592	348.84	446.04
955.8	1046.52	983.88	1331.64	2197.8	2593.08	348.84	447.12
955.8	1046.52	983.88	1333.8	2198.88	2594.16	348.84	447.12
956.88	1046.52	983.88	1334.88	2201.04	2595.24	349.92	447.12
956.88	1047.6	984.96	1335.96	2202.12	2599.56	349.92	447.12
959.04	1047.6	984.96	1335.96	2203.2	2604.96	349.92	448.2
959.04	1048.68	984.96	1337.04	2204.28	2607.12	349.92	448.2
959.04	1049.76	986.04	1338.12	2208.6	2609.28	349.92	449.28
960.12	1049.76	986.04	1338.12	2208.6	2609.28	349.92	449.28
961.2	1050.84	986.04	1340.28	2210.76	2610.36	351	449.28
961.2	1050.84	987.12	1340.28	2211.84	2610.36	351	449.28
961.2	1050.84	987.12	1341.36	2212.92	2613.6	351	449.28
963.36	1050.84	988.2	1342.44	2212.92	2614.68	351	449.28
963.36	1050.84	989.28	1342.44	2214	2615.76	351	450.36
963.36	1050.84	989.28	1343.52	2215.08	2617.92	351	450.36
964.44	1051.92	989.28	1344.6	2217.24	2619	351	450.36
965.52	1051.92	989.28	1344.6	2218.32	2621.16	351	450.36
965.52	1053	990.36	1344.6	2218.32	2624.4	351	450.36
965.52	1053	990.36	1344.6	2220.48	2624.4	352.08	451.44
966.6	1054.08	991.44	1345.68	2222.64	2628.72	352.08	451.44
966.6	1054.08	991.44	1345.68	2224.8	2630.88	352.08	451.44
967.68	1054.08	991.44	1346.76	2225.88	2631.96	352.08	451.44
967.68	1057.32	992.52	1347.84	2226.96	2631.96	352.08	451.44
967.68	1057.32	992.52	1347.84	2228.04	2631.96	353.16	451.44
968.76	1058.4	993.6	1348.92	2229.12	2637.36	353.16	452.52
968.76	1058.4	993.6	1350	2231.28	2638.44	353.16	452.52
968.76	1058.4	994.68	1350	2231.28	2638.44	353.16	452.52
968.76	1058.4	994.68	1350	2232.36	2639.52	353.16	452.52
969.84	1059.48	994.68	1350	2234.52	2641.68	353.16	453.6
969.84	1059.48	995.76	1351.08	2235.6	2642.76	353.16	453.6
969.84	1060.56	996.84	1351.08	2236.68	2644.92	353.16	453.6
970.92	1062.72	996.84	1351.08	2236.68	2646	353.16	453.6
970.92	1064.88	997.92	1351.08	2236.68	2646	354.24	453.6
973.08	1065.96	997.92	1351.08	2239.92	2646	354.24	453.6
973.08	1065.96	997.92	1353.24	2243.16	2647.08	354.24	454.68
974.16	1067.04	997.92	1353.24	2247.48	2647.08	354.24	454.68
975.24	1067.04	999	1353.24	2247.48	2647.08	354.24	454.68
975.24	1067.04	999	1354.32	2249.64	2648.16	354.24	454.68
976.32	1068.12	999	1354.32	2251.8	2649.24	354.24	454.68
976.32	1068.12	999	1355.4	2252.88	2653.56	355.32	455.76
977.4	1069.2	999	1355.4	2253.96	2653.56	355.32	455.76
978.48	1069.2	1000.08	1355.4	2255.04	2656.8	355.32	455.76
978.48	1070.28	1001.16	1355.4	2256.12	2657.88	355.32	455.76
978.48	1070.28	1001.16	1355.4	2257.2	2658.96	355.32	455.76
978.48	1070.28	1001.16	1356.48	2258.28	2664.36	355.32	456.84
978.48	1071.36	1002.24	1356.48	2258.28	2670.84	355.32	456.84
979.56	1071.36	1002.24	1358.64	2260.44	2671.92	355.32	456.84
979.56	1071.36	1002.24	1358.64	2260.44	2671.92	355.32	457.92
980.64	1072.44	1003.32	1359.72	2261.52	2671.92	355.32	457.92
980.64	1072.44	1003.32	1359.72	2261.52	2673	355.32	457.92
982.8	1072.44	1004.4	1359.72	2262.6	2674.08	355.32	457.92
982.8	1073.52	1004.4	1360.8	2262.6	2675.16	355.32	457.92
982.8	1074.6	1004.4	1360.8	2264.76	2676.24	356.4	457.92
982.8	1075.68	1004.4	1360.8	2266.92	2677.32	356.4	459
982.8	1075.68	1004.4	1360.8	2266.92	2678.4	356.4	459
982.8	1075.68	1005.48	1360.8	2266.92	2678.4	356.4	459
983.88	1075.68	1005.48	1361.88	2266.92	2679.48	356.4	459
984.96	1076.76	1005.48	1361.88	2268	2679.48	357.48	459
986.04	1076.76	1005.48	1362.96	2269.08	2680.56	357.48	459
986.04	1076.76	1006.56	1362.96	2272.32	2682.72	357.48	459
987.12	1076.76	1006.56	1364.04	2272.32	2682.72	357.48	459
988.2	1076.76	1006.56	1365.12	2274.48	2682.72	357.48	459
989.28	1077.84	1007.64	1365.12	2275.56	2683.8	357.48	460.08
989.28	1078.92	1008.72	1365.12	2275.56	2683.8	357.48	460.08
989.28	1080	1008.72	1366.2	2275.56	2684.88	357.48	460.08
989.28	1080	1008.72	1366.2	2275.56	2684.88	357.48	460.08
989.28	1081.08	1008.72	1366.2	2276.64	2688.12	357.48	461.16
990.36	1081.08	1008.72	1368.36	2279.88	2690.28	357.48	461.16
990.36	1081.08	1008.72	1369.44	2279.88	2691.36	357.48	461.16
991.44	1081.08	1009.8	1369.44	2283.12	2693.52	357.48	461.16
992.52	1082.16	1009.8	1369.44	2283.12	2693.52	357.48	461.16
992.52	1082.16	1009.8	1370.52	2285.28	2693.52	358.56	462.24
993.6	1082.16	1010.88	1373.76	2286.36	2693.52	358.56	463.32
993.6	1082.16	1010.88	1373.76	2287.44	2696.76	358.56	463.32
994.68	1083.24	1010.88	1373.76	2287.44	2696.76	359.64	463.32
994.68	1083.24	1010.88	1373.76	2290.68	2697.84	359.64	463.32
994.68	1084.32	1010.88	1373.76	2292.84	2697.84	359.64	464.4
995.76	1085.4	1011.96	1374.84	2293.92	2697.84	359.64	464.4
996.84	1085.4	1013.04	1375.92	2295	2698.92	359.64	464.4
997.92	1085.4	1013.04	1375.92	2297.16	2698.92	359.64	464.4
999	1086.48	1013.04	1375.92	2298.24	2704.32	359.64	464.4
999	1086.48	1014.12	1378.08	2299.32	2704.32	359.64	464.4
999	1087.56	1014.12	1378.08	2299.32	2706.48	359.64	465.48
999	1087.56	1015.2	1378.08	2301.48	2708.64	360.72	465.48
999	1087.56	1015.2	1379.16	2301.48	2711.88	360.72	465.48
1000.08	1087.56	1015.2	1379.16	2305.8	2711.88	360.72	465.48
1001.16	1087.56	1016.28	1381.32	2311.2	2711.88	360.72	466.56
1001.16	1088.64	1016.28	1381.32	2311.2	2716.2	360.72	466.56
1002.24	1088.64	1016.28	1381.32	2312.28	2716.2	360.72	467.64
1002.24	1089.72	1016.28	1382.4	2316.6	2717.28	360.72	467.64
1002.24	1089.72	1017.36	1382.4	2317.68	2717.28	360.72	467.64
1002.24	1090.8	1017.36	1382.4	2317.68	2717.28	361.8	467.64
1003.32	1092.96	1017.36	1383.48	2319.84	2718.36	361.8	467.64
1003.32	1092.96	1017.36	1384.56	2319.84	2718.36	361.8	467.64
1003.32	1092.96	1017.36	1385.64	2320.92	2718.36	361.8	467.64
1004.4	1092.96	1017.36	1385.64	2322	2720.52	361.8	468.72
1004.4	1092.96	1017.36	1386.72	2324.16	2720.52	361.8	468.72
1004.4	1094.04	1018.44	1386.72	2329.56	2721.6	361.8	468.72
1005.48	1095.12	1018.44	1386.72	2332.8	2722.68	361.8	468.72
1005.48	1095.12	1018.44	1386.72	2333.88	2723.76	361.8	468.72
1005.48	1096.2	1018.44	1386.72	2339.28	2724.84	362.88	468.72
1006.56	1096.2	1019.52	1387.8	2339.28	2725.92	362.88	468.72
1006.56	1096.2	1019.52	1387.8	2342.52	2725.92	362.88	468.72
1007.64	1096.2	1019.52	1387.8	2342.52	2727	362.88	468.72
1007.64	1097.28	1021.68	1387.8	2346.84	2729.16	362.88	468.72
1008.72	1098.36	1021.68	1388.88	2347.92	2730.24	362.88	469.8
1008.72	1098.36	1021.68	1388.88	2347.92	2731.32	362.88	469.8
1008.72	1099.44	1021.68	1388.88	2350.08	2733.48	362.88	469.8
1009.8	1099.44	1021.68	1388.88	2351.16	2734.56	362.88	469.8
1009.8	1099.44	1022.76	1389.96	2351.16	2737.8	363.96	469.8
1009.8	1100.52	1022.76	1389.96	2353.32	2737.8	363.96	469.8
1009.8	1101.6	1023.84	1389.96	2353.32	2737.8	363.96	470.88
1010.88	1101.6	1023.84	1389.96	2354.4	2737.8	363.96	470.88
1010.88	1101.6	1024.92	1389.96	2354.4	2738.88	363.96	470.88
1010.88	1101.6	1024.92	1391.04	2356.56	2739.96	363.96	470.88
1011.96	1101.6	1024.92	1391.04	2358.72	2739.96	363.96	470.88
1011.96	1102.68	1024.92	1392.12	2360.88	2744.28	363.96	470.88
1014.12	1103.76	1026	1393.2	2360.88	2744.28	365.04	470.88
1014.12	1104.84	1028.16	1393.2	2361.96	2745.36	365.04	470.88
1014.12	1104.84	1028.16	1394.28	2363.04	2746.44	365.04	471.96
1015.2	1104.84	1028.16	1394.28	2365.2	2747.52	365.04	473.04
1015.2	1104.84	1029.24	1394.28	2365.2	2747.52	365.04	473.04
1015.2	1105.92	1030.32	1395.36	2367.36	2748.6	365.04	474.12
1015.2	1105.92	1030.32	1395.36	2369.52	2748.6	365.04	474.12
1015.2	1107	1030.32	1395.36	2369.52	2751.84	365.04	474.12
1016.28	1108.08	1030.32	1396.44	2371.68	2759.4	365.04	475.2
1016.28	1108.08	1031.4	1396.44	2372.76	2763.72	366.12	475.2
1016.28	1108.08	1031.4	1397.52	2376	2765.88	366.12	475.2
1016.28	1109.16	1031.4	1397.52	2376	2768.04	366.12	475.2
1017.36	1110.24	1031.4	1399.68	2380.32	2769.12	366.12	475.2
1017.36	1110.24	1032.48	1399.68	2380.32	2769.12	366.12	475.2
1017.36	1110.24	1032.48	1399.68	2381.4	2770.2	366.12	475.2
1018.44	1110.24	1032.48	1399.68	2382.48	2771.28	366.12	475.2
1018.44	1111.32	1032.48	1400.76	2384.64	2773.44	366.12	475.2
1019.52	1111.32	1033.56	1400.76	2387.88	2774.52	367.2	476.28
1019.52	1111.32	1034.64	1400.76	2387.88	2779.92	367.2	476.28
1019.52	1111.32	1034.64	1400.76	2387.88	2779.92	367.2	476.28
1019.52	1111.32	1034.64	1401.84	2388.96	2781	367.2	476.28
1020.6	1113.48	1035.72	1401.84	2390.04	2782.08	367.2	476.28
1020.6	1113.48	1036.8	1402.92	2391.12	2782.08	367.2	477.36
1021.68	1113.48	1036.8	1404	2392.2	2784.24	367.2	477.36
1021.68	1114.56	1037.88	1404	2392.2	2784.24	367.2	477.36
1021.68	1114.56	1037.88	1404	2392.2	2786.4	367.2	477.36
1021.68	1114.56	1037.88	1405.08	2394.36	2786.4	368.28	477.36
1021.68	1114.56	1037.88	1406.16	2394.36	2787.48	368.28	477.36
1022.76	1114.56	1037.88	1406.16	2395.44	2787.48	368.28	477.36
1022.76	1114.56	1040.04	1407.24	2396.52	2787.48	368.28	477.36
1022.76	1115.64	1040.04	1407.24	2396.52	2788.56	369.36	477.36
1023.84	1115.64	1041.12	1407.24	2396.52	2789.64	369.36	478.44
1023.84	1115.64	1041.12	1408.32	2399.76	2790.72	369.36	478.44
1024.92	1117.8	1041.12	1408.32	2400.84	2792.88	369.36	478.44
1026	1117.8	1042.2	1408.32	2400.84	2792.88	369.36	479.52
1026	1117.8	1043.28	1409.4	2401.92	2793.96	370.44	480.6
1028.16	1117.8	1043.28	1409.4	2401.92	2793.96	370.44	480.6
1028.16	1117.8	1043.28	1410.48	2401.92	2797.2	370.44	480.6
1029.24	1117.8	1044.36	1411.56	2405.16	2797.2	370.44	480.6
1029.24	1117.8	1044.36	1411.56	2405.16	2799.36	370.44	480.6
1029.24	1118.88	1044.36	1412.64	2405.16	2800.44	370.44	480.6
1030.32	1118.88	1045.44	1413.72	2406.24	2800.44	370.44	480.6
1031.4	1118.88	1045.44	1413.72	2407.32	2801.52	371.52	481.68
1031.4	1118.88	1046.52	1413.72	2408.4	2801.52	371.52	482.76
1032.48	1119.96	1046.52	1413.72	2409.48	2803.68	371.52	482.76
1034.64	1122.12	1047.6	1414.8	2409.48	2805.84	371.52	482.76
1034.64	1122.12	1048.68	1414.8	2410.56	2806.92	371.52	482.76
1035.72	1122.12	1048.68	1414.8	2410.56	2806.92	372.6	482.76
1035.72	1122.12	1048.68	1414.8	2411.64	2808	372.6	482.76
1035.72	1122.12	1048.68	1415.88	2412.72	2809.08	372.6	483.84
1036.8	1123.2	1048.68	1416.96	2415.96	2811.24	372.6	483.84
1038.96	1123.2	1049.76	1418.04	2415.96	2812.32	372.6	483.84
1040.04	1123.2	1049.76	1419.12	2419.2	2813.4	372.6	483.84
1041.12	1123.2	1049.76	1419.12	2421.36	2813.4	372.6	484.92
1041.12	1125.36	1049.76	1420.2	2422.44	2815.56	372.6	484.92
1041.12	1126.44	1050.84	1421.28	2425.68	2815.56	372.6	484.92
1041.12	1126.44	1051.92	1421.28	2425.68	2815.56	372.6	484.92
1041.12	1126.44	1051.92	1422.36	2427.84	2815.56	372.6	484.92
1041.12	1127.52	1053	1424.52	2427.84	2816.64	373.68	484.92
1042.2	1127.52	1053	1424.52	2432.16	2817.72	373.68	484.92
1042.2	1128.6	1053	1424.52	2433.24	2817.72	373.68	486
1042.2	1128.6	1053	1425.6	2435.4	2820.96	373.68	486
1043.28	1129.68	1054.08	1425.6	2436.48	2822.04	373.68	486
1044.36	1130.76	1054.08	1426.68	2436.48	2825.28	373.68	486
1045.44	1131.84	1055.16	1426.68	2437.56	2825.28	374.76	487.08
1045.44	1131.84	1055.16	1426.68	2439.72	2825.28	374.76	487.08
1045.44	1131.84	1055.16	1427.76	2439.72	2826.36	374.76	487.08
1045.44	1132.92	1055.16	1427.76	2439.72	2828.52	374.76	488.16
1045.44	1132.92	1056.24	1428.84	2440.8	2828.52	375.84	488.16
1045.44	1132.92	1056.24	1429.92	2444.04	2828.52	375.84	488.16
1045.44	1134	1056.24	1429.92	2444.04	2829.6	375.84	488.16
1046.52	1134	1056.24	1431	2445.12	2829.6	375.84	489.24
1047.6	1135.08	1056.24	1431	2445.12	2832.84	375.84	489.24
1047.6	1135.08	1056.24	1432.08	2445.12	2833.92	375.84	489.24
1047.6	1135.08	1057.32	1432.08	2446.2	2837.16	375.84	489.24
1048.68	1136.16	1057.32	1432.08	2450.52	2839.32	375.84	490.32
1049.76	1136.16	1057.32	1433.16	2450.52	2840.4	375.84	490.32
1049.76	1136.16	1057.32	1433.16	2451.6	2840.4	376.92	490.32
1049.76	1137.24	1057.32	1434.24	2453.76	2841.48	376.92	490.32
1050.84	1137.24	1057.32	1434.24	2458.08	2841.48	376.92	490.32
1051.92	1137.24	1058.4	1436.4	2459.16	2842.56	376.92	491.4
1051.92	1137.24	1058.4	1436.4	2459.16	2843.64	376.92	491.4
1051.92	1138.32	1059.48	1436.4	2462.4	2844.72	376.92	491.4
1051.92	1138.32	1059.48	1436.4	2463.48	2845.8	376.92	491.4
1053	1138.32	1060.56	1437.48	2464.56	2845.8	376.92	491.4
1053	1138.32	1060.56	1438.56	2464.56	2846.88	378	491.4
1054.08	1138.32	1061.64	1438.56	2465.64	2849.04	378	492.48
1054.08	1138.32	1061.64	1439.64	2465.64	2849.04	378	492.48
1055.16	1138.32	1061.64	1439.64	2466.72	2850.12	379.08	492.48
1055.16	1139.4	1061.64	1439.64	2471.04	2850.12	379.08	492.48
1055.16	1140.48	1061.64	1439.64	2474.28	2850.12	379.08	493.56
1056.24	1141.56	1061.64	1440.72	2475.36	2850.12	379.08	493.56
1056.24	1142.64	1062.72	1440.72	2475.36	2851.2	379.08	493.56
1057.32	1143.72	1062.72	1440.72	2475.36	2851.2	379.08	493.56
1058.4	1143.72	1062.72	1440.72	2477.52	2851.2	379.08	493.56
1058.4	1144.8	1063.8	1440.72	2477.52	2852.28	379.08	493.56
1058.4	1144.8	1063.8	1441.8	2478.6	2852.28	379.08	494.64
1059.48	1145.88	1063.8	1441.8	2478.6	2852.28	380.16	494.64
1060.56	1145.88	1063.8	1441.8	2479.68	2854.44	380.16	494.64
1060.56	1146.96	1064.88	1441.8	2479.68	2855.52	380.16	494.64
1062.72	1146.96	1064.88	1441.8	2484	2858.76	380.16	494.64
1062.72	1146.96	1064.88	1442.88	2484	2860.92	380.16	494.64
1062.72	1148.04	1065.96	1442.88	2485.08	2862	380.16	494.64
1063.8	1149.12	1065.96	1442.88	2485.08	2862	380.16	495.72
1063.8	1149.12	1065.96	1445.04	2486.16	2863.08	380.16	495.72
1063.8	1150.2	1065.96	1446.12	2486.16	2863.08	380.16	495.72
1063.8	1150.2	1065.96	1446.12	2487.24	2864.16	381.24	495.72
1063.8	1150.2	1065.96	1446.12	2487.24	2864.16	381.24	496.8
1064.88	1151.28	1067.04	1447.2	2488.32	2864.16	381.24	496.8
1065.96	1151.28	1067.04	1447.2	2488.32	2867.4	382.32	497.88
1065.96	1151.28	1068.12	1448.28	2491.56	2868.48	382.32	497.88
1067.04	1151.28	1068.12	1448.28	2496.96	2868.48	382.32	497.88
1067.04	1151.28	1069.2	1448.28	2499.12	2870.64	382.32	497.88
1067.04	1151.28	1069.2	1449.36	2501.28	2871.72	382.32	498.96
1068.12	1152.36	1069.2	1450.44	2502.36	2872.8	382.32	498.96
1068.12	1152.36	1069.2	1450.44	2503.44	2872.8	382.32	498.96
1068.12	1153.44	1069.2	1451.52	2505.6	2872.8	382.32	498.96
1068.12	1155.6	1069.2	1451.52	2505.6	2872.8	382.32	500.04
1068.12	1155.6	1070.28	1452.6	2506.68	2874.96	382.32	500.04
1069.2	1155.6	1070.28	1452.6	2507.76	2876.04	382.32	500.04
1069.2	1155.6	1070.28	1452.6	2507.76	2877.12	382.32	500.04
1069.2	1156.68	1070.28	1452.6	2511	2878.2	383.4	500.04
1070.28	1156.68	1070.28	1452.6	2511	2882.52	383.4	500.04
1071.36	1156.68	1070.28	1452.6	2514.24	2882.52	383.4	500.04
1071.36	1158.84	1070.28	1453.68	2518.56	2882.52	383.4	500.04
1071.36	1158.84	1071.36	1453.68	2519.64	2883.6	383.4	500.04
1072.44	1159.92	1071.36	1454.76	2519.64	2885.76	383.4	501.12
1073.52	1159.92	1071.36	1456.92	2519.64	2886.84	383.4	501.12
1073.52	1161	1071.36	1458	2519.64	2890.08	383.4	501.12
1073.52	1161	1071.36	1459.08	2520.72	2890.08	384.48	501.12
1073.52	1162.08	1072.44	1459.08	2522.88	2893.32	384.48	501.12
1073.52	1162.08	1072.44	1459.08	2522.88	2893.32	384.48	501.12
1073.52	1162.08	1073.52	1459.08	2523.96	2893.32	384.48	501.12
1073.52	1162.08	1073.52	1460.16	2523.96	2893.32	384.48	502.2
1074.6	1163.16	1073.52	1461.24	2525.04	2894.4	384.48	502.2
1075.68	1163.16	1073.52	1461.24	2526.12	2895.48	384.48	503.28
1075.68	1163.16	1074.6	1461.24	2528.28	2896.56	384.48	503.28
1075.68	1164.24	1074.6	1461.24	2529.36	2896.56	385.56	503.28
1075.68	1164.24	1074.6	1461.24	2529.36	2896.56	385.56	503.28
1075.68	1164.24	1075.68	1462.32	2532.6	2897.64	385.56	504.36
1075.68	1164.24	1075.68	1462.32	2533.68	2898.72	385.56	504.36
1076.76	1166.4	1075.68	1463.4	2533.68	2899.8	385.56	504.36
1077.84	1166.4	1076.76	1464.48	2535.84	2900.88	385.56	504.36
1077.84	1166.4	1076.76	1464.48	2536.92	2900.88	385.56	504.36
1078.92	1167.48	1076.76	1465.56	2538	2901.96	385.56	504.36
1078.92	1168.56	1076.76	1466.64	2538	2903.04	385.56	504.36
1078.92	1168.56	1076.76	1466.64	2539.08	2905.2	385.56	504.36
1080	1168.56	1077.84	1467.72	2539.08	2905.2	385.56	505.44
1080	1169.64	1077.84	1467.72	2539.08	2913.84	385.56	505.44
1080	1169.64	1077.84	1469.88	2541.24	2913.84	385.56	505.44
1080	1170.72	1077.84	1469.88	2542.32	2917.08	385.56	505.44
1080	1170.72	1077.84	1469.88	2542.32	2917.08	385.56	505.44
1080	1170.72	1078.92	1470.96	2545.56	2920.32	385.56	505.44
1080	1170.72	1078.92	1470.96	2548.8	2923.56	385.56	505.44
1080	1170.72	1078.92	1470.96	2549.88	2924.64	386.64	506.52
1083.24	1171.8	1080	1470.96	2550.96	2925.72	386.64	506.52
1083.24	1172.88	1080	1470.96	2550.96	2925.72	386.64	506.52
1084.32	1172.88	1080	1472.04	2552.04	2925.72	386.64	506.52
1084.32	1172.88	1080	1473.12	2553.12	2925.72	386.64	506.52
1084.32	1172.88	1081.08	1475.28	2553.12	2926.8	386.64	506.52
1085.4	1173.96	1082.16	1475.28	2555.28	2928.96	386.64	507.6
1085.4	1175.04	1082.16	1476.36	2555.28	2930.04	387.72	507.6
1086.48	1175.04	1082.16	1476.36	2558.52	2931.12	387.72	507.6
1088.64	1175.04	1083.24	1476.36	2558.52	2932.2	387.72	507.6
1088.64	1175.04	1083.24	1479.6	2559.6	2933.28	387.72	507.6
1089.72	1176.12	1083.24	1479.6	2562.84	2934.36	387.72	507.6
1089.72	1176.12	1084.32	1480.68	2565	2934.36	387.72	508.68
1089.72	1176.12	1084.32	1481.76	2566.08	2934.36	387.72	508.68
1090.8	1178.28	1084.32	1481.76	2566.08	2934.36	387.72	508.68
1091.88	1179.36	1085.4	1482.84	2566.08	2935.44	388.8	508.68
1092.96	1179.36	1085.4	1482.84	2566.08	2935.44	388.8	508.68
1094.04	1179.36	1085.4	1482.84	2567.16	2937.6	388.8	508.68
1094.04	1179.36	1085.4	1482.84	2567.16	2939.76	388.8	509.76
1095.12	1179.36	1085.4	1483.92	2568.24	2941.92	388.8	509.76
1095.12	1179.36	1085.4	1483.92	2570.4	2941.92	388.8	509.76
1095.12	1180.44	1086.48	1483.92	2571.48	2941.92	388.8	509.76
1095.12	1180.44	1086.48	1485	2572.56	2945.16	388.8	509.76
1095.12	1181.52	1087.56	1485	2572.56	2946.24	389.88	509.76
1096.2	1182.6	1087.56	1485	2572.56	2947.32	389.88	509.76
1096.2	1182.6	1087.56	1485	2573.64	2949.48	389.88	509.76
1097.28	1182.6	1088.64	1485	2574.72	2949.48	389.88	509.76
1097.28	1182.6	1088.64	1486.08	2577.96	2949.48	389.88	510.84
1098.36	1183.68	1088.64	1487.16	2577.96	2950.56	389.88	510.84
1098.36	1183.68	1089.72	1488.24	2582.28	2953.8	389.88	510.84
1100.52	1184.76	1089.72	1488.24	2583.36	2954.88	389.88	510.84
1100.52	1184.76	1089.72	1488.24	2583.36	2955.96	389.88	511.92
1101.6	1184.76	1089.72	1489.32	2586.6	2957.04	389.88	511.92
1101.6	1184.76	1089.72	1490.4	2586.6	2960.28	390.96	511.92
1101.6	1185.84	1090.8	1490.4	2587.68	2961.36	390.96	511.92
1103.76	1185.84	1090.8	1490.4	2588.76	2962.44	390.96	511.92
1104.84	1185.84	1091.88	1491.48	2592	2963.52	390.96	513
1104.84	1186.92	1091.88	1491.48	2592	2963.52	390.96	513
1105.92	1186.92	1091.88	1491.48	2593.08	2964.6	390.96	513
1107	1186.92	1092.96	1492.56	2593.08	2964.6	390.96	513
1107	1188	1094.04	1492.56	2593.08	2966.76	390.96	513
1107	1188	1094.04	1492.56	2593.08	2967.84	390.96	514.08
1107	1188	1094.04	1493.64	2594.16	2970	390.96	514.08
1108.08	1188	1094.04	1494.72	2594.16	2972.16	390.96	514.08
1108.08	1189.08	1095.12	1494.72	2595.24	2973.24	390.96	514.08
1108.08	1189.08	1095.12	1495.8	2597.4	2974.32	392.04	514.08
1109.16	1191.24	1095.12	1495.8	2597.4	2974.32	392.04	514.08
1109.16	1191.24	1096.2	1495.8	2598.48	2975.4	392.04	514.08
1109.16	1192.32	1096.2	1495.8	2600.64	2975.4	392.04	514.08
1109.16	1192.32	1096.2	1496.88	2600.64	2975.4	392.04	515.16
1110.24	1192.32	1096.2	1496.88	2601.72	2975.4	392.04	515.16
1110.24	1193.4	1097.28	1496.88	2601.72	2977.56	392.04	515.16
1110.24	1193.4	1097.28	1497.96	2602.8	2977.56	392.04	516.24
1110.24	1193.4	1097.28	1497.96	2603.88	2977.56	392.04	516.24
1110.24	1193.4	1097.28	1497.96	2603.88	2977.56	392.04	516.24
1111.32	1194.48	1097.28	1499.04	2604.96	2978.64	392.04	516.24
1112.4	1194.48	1097.28	1499.04	2604.96	2980.8	392.04	516.24
1113.48	1194.48	1098.36	1500.12	2606.04	2981.88	393.12	517.32
1113.48	1194.48	1098.36	1500.12	2606.04	2981.88	393.12	517.32
1114.56	1196.64	1098.36	1501.2	2607.12	2982.96	393.12	518.4
1114.56	1196.64	1099.44	1501.2	2607.12	2982.96	393.12	519.48
1114.56	1196.64	1099.44	1501.2	2607.12	2984.04	393.12	519.48
1115.64	1198.8	1100.52	1501.2	2609.28	2984.04	393.12	519.48
1115.64	1198.8	1100.52	1501.2	2609.28	2984.04	393.12	519.48
1116.72	1198.8	1100.52	1501.2	2609.28	2985.12	393.12	519.48
1117.8	1198.8	1100.52	1501.2	2610.36	2985.12	393.12	519.48
1118.88	1199.88	1100.52	1503.36	2612.52	2987.28	394.2	519.48
1118.88	1200.96	1101.6	1503.36	2612.52	2987.28	394.2	520.56
1118.88	1200.96	1101.6	1503.36	2614.68	2988.36	394.2	520.56
1118.88	1200.96	1101.6	1504.44	2614.68	2989.44	394.2	520.56
1119.96	1202.04	1102.68	1504.44	2614.68	2989.44	394.2	520.56
1119.96	1202.04	1102.68	1504.44	2614.68	2990.52	394.2	520.56
1119.96	1203.12	1102.68	1505.52	2616.84	2990.52	394.2	520.56
1121.04	1203.12	1103.76	1505.52	2616.84	2992.68	394.2	520.56
1121.04	1203.12	1103.76	1505.52	2617.92	2994.84	394.2	520.56
1121.04	1203.12	1105.92	1505.52	2617.92	2995.92	394.2	521.64
1121.04	1204.2	1105.92	1506.6	2620.08	2997	394.2	521.64
1121.04	1204.2	1105.92	1506.6	2622.24	2998.08	394.2	521.64
1122.12	1204.2	1105.92	1506.6	2622.24	2999.16	395.28	521.64
1122.12	1204.2	1107	1506.6	2624.4	3000.24	395.28	521.64
1122.12	1205.28	1107	1507.68	2624.4	3003.48	395.28	522.72
1123.2	1205.28	1107	1507.68	2626.56	3004.56	395.28	522.72
1123.2	1205.28	1109.16	1508.76	2626.56	3008.88	395.28	523.8
1123.2	1205.28	1109.16	1508.76	2626.56	3008.88	395.28	523.8
1123.2	1206.36	1109.16	1508.76	2629.8	3009.96	395.28	523.8
1124.28	1208.52	1110.24	1509.84	2629.8	3012.12	395.28	523.8
1124.28	1208.52	1110.24	1509.84	2631.96	3013.2	395.28	523.8
1124.28	1209.6	1110.24	1509.84	2631.96	3013.2	395.28	524.88
1125.36	1209.6	1110.24	1509.84	2631.96	3014.28	396.36	524.88
1125.36	1210.68	1111.32	1510.92	2636.28	3015.36	396.36	524.88
1125.36	1210.68	1111.32	1510.92	2636.28	3015.36	396.36	524.88
1126.44	1210.68	1112.4	1512	2637.36	3016.44	396.36	524.88
1126.44	1210.68	1113.48	1512	2638.44	3018.6	396.36	524.88
1126.44	1210.68	1113.48	1512	2638.44	3018.6	396.36	524.88
1126.44	1211.76	1113.48	1512	2640.6	3019.68	396.36	525.96
1127.52	1212.84	1113.48	1513.08	2642.76	3020.76	396.36	525.96
1128.6	1212.84	1113.48	1513.08	2642.76	3020.76	396.36	525.96
1128.6	1212.84	1113.48	1513.08	2643.84	3024	396.36	525.96
1129.68	1212.84	1113.48	1514.16	2643.84	3025.08	396.36	525.96
1131.84	1213.92	1114.56	1514.16	2643.84	3028.32	396.36	525.96
1131.84	1213.92	1114.56	1516.32	2643.84	3029.4	397.44	525.96
1132.92	1213.92	1114.56	1517.4	2644.92	3031.56	397.44	527.04
1134	1213.92	1114.56	1517.4	2647.08	3034.8	397.44	527.04
1134	1213.92	1115.64	1517.4	2648.16	3034.8	397.44	527.04
1134	1213.92	1115.64	1518.48	2648.16	3034.8	397.44	527.04
1135.08	1215	1115.64	1519.56	2649.24	3036.96	397.44	527.04
1135.08	1215	1115.64	1519.56	2650.32	3036.96	397.44	527.04
1136.16	1215	1116.72	1519.56	2650.32	3036.96	397.44	527.04
1136.16	1215	1116.72	1519.56	2650.32	3041.28	397.44	527.04
1136.16	1217.16	1116.72	1519.56	2650.32	3045.6	397.44	528.12
1136.16	1217.16	1117.8	1519.56	2651.4	3045.6	397.44	528.12
1137.24	1217.16	1117.8	1519.56	2652.48	3045.6	397.44	528.12
1138.32	1217.16	1117.8	1520.64	2654.64	3047.76	397.44	528.12
1138.32	1218.24	1118.88	1520.64	2655.72	3051	398.52	528.12
1138.32	1218.24	1119.96	1521.72	2655.72	3051	398.52	528.12
1138.32	1218.24	1119.96	1521.72	2655.72	3052.08	398.52	528.12
1138.32	1218.24	1119.96	1522.8	2655.72	3052.08	398.52	529.2
1138.32	1218.24	1119.96	1523.88	2656.8	3053.16	398.52	529.2
1139.4	1219.32	1119.96	1524.96	2661.12	3054.24	398.52	529.2
1139.4	1219.32	1121.04	1524.96	2661.12	3054.24	399.6	529.2
1139.4	1220.4	1121.04	1524.96	2663.28	3055.32	399.6	530.28
1139.4	1221.48	1121.04	1526.04	2664.36	3057.48	399.6	530.28
1139.4	1221.48	1121.04	1526.04	2668.68	3057.48	399.6	530.28
1140.48	1221.48	1121.04	1526.04	2668.68	3058.56	399.6	530.28
1140.48	1222.56	1122.12	1526.04	2669.76	3060.72	399.6	530.28
1140.48	1223.64	1122.12	1527.12	2670.84	3061.8	399.6	531.36
1140.48	1224.72	1123.2	1527.12	2670.84	3062.88	399.6	531.36
1140.48	1224.72	1123.2	1527.12	2671.92	3062.88	400.68	531.36
1141.56	1224.72	1123.2	1528.2	2673	3063.96	400.68	531.36
1141.56	1224.72	1125.36	1528.2	2673	3065.04	400.68	531.36
1141.56	1225.8	1125.36	1528.2	2678.4	3065.04	400.68	531.36
1142.64	1225.8	1125.36	1528.2	2679.48	3065.04	400.68	531.36
1142.64	1225.8	1125.36	1529.28	2679.48	3066.12	401.76	532.44
1142.64	1225.8	1125.36	1529.28	2681.64	3066.12	401.76	532.44
1142.64	1226.88	1126.44	1530.36	2682.72	3066.12	401.76	532.44
1142.64	1226.88	1126.44	1530.36	2682.72	3066.12	401.76	532.44
1142.64	1226.88	1126.44	1530.36	2683.8	3067.2	401.76	532.44
1142.64	1226.88	1126.44	1530.36	2684.88	3067.2	401.76	532.44
1142.64	1226.88	1126.44	1530.36	2684.88	3068.28	401.76	533.52
1143.72	1227.96	1127.52	1531.44	2684.88	3069.36	401.76	533.52
1143.72	1229.04	1127.52	1531.44	2685.96	3069.36	401.76	533.52
1143.72	1229.04	1127.52	1532.52	2685.96	3070.44	401.76	533.52
1143.72	1230.12	1128.6	1532.52	2688.12	3071.52	402.84	533.52
1143.72	1230.12	1128.6	1532.52	2688.12	3072.6	402.84	533.52
1143.72	1230.12	1129.68	1532.52	2688.12	3073.68	402.84	533.52
1144.8	1230.12	1129.68	1533.6	2689.2	3073.68	402.84	533.52
1144.8	1231.2	1129.68	1534.68	2690.28	3075.84	402.84	533.52
1145.88	1231.2	1129.68	1534.68	2691.36	3078	402.84	533.52
1146.96	1231.2	1130.76	1534.68	2691.36	3078	402.84	534.6
1146.96	1231.2	1130.76	1534.68	2692.44	3079.08	402.84	534.6
1146.96	1232.28	1130.76	1534.68	2693.52	3079.08	402.84	534.6
1148.04	1232.28	1131.84	1535.76	2694.6	3080.16	402.84	534.6
1148.04	1233.36	1132.92	1536.84	2694.6	3080.16	402.84	534.6
1148.04	1233.36	1132.92	1536.84	2694.6	3080.16	403.92	534.6
1149.12	1235.52	1134	1536.84	2694.6	3081.24	403.92	534.6
1149.12	1236.6	1134	1536.84	2695.68	3081.24	403.92	535.68
1150.2	1237.68	1134	1537.92	2696.76	3082.32	403.92	535.68
1150.2	1237.68	1135.08	1537.92	2696.76	3082.32	403.92	535.68
1151.28	1238.76	1135.08	1539	2696.76	3082.32	403.92	535.68
1151.28	1238.76	1135.08	1539	2697.84	3085.56	403.92	535.68
1151.28	1239.84	1136.16	1539	2698.92	3087.72	403.92	535.68
1151.28	1239.84	1136.16	1539	2698.92	3087.72	403.92	535.68
1152.36	1239.84	1137.24	1539	2700	3089.88	403.92	536.76
1153.44	1240.92	1137.24	1539	2701.08	3089.88	403.92	536.76
1153.44	1240.92	1137.24	1539	2702.16	3092.04	403.92	536.76
1153.44	1240.92	1137.24	1540.08	2704.32	3092.04	403.92	536.76
1153.44	1240.92	1137.24	1540.08	2708.64	3093.12	403.92	537.84
1153.44	1240.92	1138.32	1541.16	2710.8	3095.28	405	537.84
1154.52	1240.92	1138.32	1541.16	2711.88	3095.28	405	537.84
1154.52	1240.92	1139.4	1541.16	2714.04	3096.36	405	537.84
1154.52	1242	1139.4	1541.16	2714.04	3096.36	405	537.84
1154.52	1242	1140.48	1541.16	2714.04	3099.6	405	537.84
1155.6	1243.08	1140.48	1542.24	2715.12	3101.76	405	537.84
1155.6	1243.08	1140.48	1542.24	2715.12	3102.84	405	537.84
1156.68	1244.16	1140.48	1543.32	2718.36	3102.84	405	537.84
1156.68	1244.16	1140.48	1543.32	2719.44	3102.84	406.08	537.84
1157.76	1244.16	1141.56	1543.32	2720.52	3103.92	406.08	538.92
1158.84	1245.24	1141.56	1543.32	2720.52	3103.92	406.08	538.92
1158.84	1245.24	1141.56	1545.48	2721.6	3103.92	406.08	538.92
1158.84	1247.4	1141.56	1545.48	2721.6	3103.92	406.08	538.92
1158.84	1247.4	1142.64	1545.48	2721.6	3105	406.08	538.92
1158.84	1247.4	1142.64	1545.48	2724.84	3105	406.08	538.92
1159.92	1247.4	1142.64	1546.56	2725.92	3105	406.08	538.92
1159.92	1247.4	1143.72	1546.56	2727	3105	406.08	538.92
1159.92	1247.4	1143.72	1547.64	2728.08	3106.08	406.08	540
1159.92	1248.48	1144.8	1547.64	2728.08	3108.24	407.16	540
1159.92	1248.48	1144.8	1547.64	2729.16	3112.56	407.16	540
1159.92	1249.56	1144.8	1547.64	2729.16	3115.8	407.16	540
1161	1250.64	1144.8	1548.72	2729.16	3116.88	407.16	541.08
1161	1250.64	1145.88	1548.72	2729.16	3116.88	407.16	541.08
1161	1250.64	1145.88	1548.72	2730.24	3119.04	407.16	541.08
1161	1250.64	1146.96	1549.8	2731.32	3119.04	407.16	542.16
1162.08	1250.64	1146.96	1549.8	2734.56	3119.04	408.24	542.16
1163.16	1250.64	1146.96	1549.8	2737.8	3121.2	408.24	542.16
1163.16	1251.72	1148.04	1549.8	2738.88	3122.28	408.24	542.16
1164.24	1251.72	1148.04	1551.96	2741.04	3123.36	408.24	542.16
1164.24	1251.72	1148.04	1551.96	2742.12	3126.6	409.32	542.16
1165.32	1252.8	1148.04	1551.96	2742.12	3126.6	409.32	542.16
1165.32	1252.8	1148.04	1554.12	2743.2	3126.6	409.32	543.24
1165.32	1252.8	1148.04	1554.12	2744.28	3127.68	409.32	543.24
1165.32	1252.8	1148.04	1554.12	2746.44	3127.68	409.32	543.24
1165.32	1252.8	1149.12	1555.2	2746.44	3127.68	409.32	543.24
1165.32	1252.8	1149.12	1555.2	2747.52	3128.76	410.4	544.32
1165.32	1253.88	1149.12	1556.28	2750.76	3129.84	410.4	544.32
1166.4	1253.88	1149.12	1556.28	2751.84	3132	410.4	544.32
1166.4	1253.88	1150.2	1556.28	2754	3133.08	410.4	544.32
1167.48	1254.96	1150.2	1556.28	2755.08	3134.16	410.4	544.32
1168.56	1254.96	1150.2	1556.28	2755.08	3134.16	410.4	544.32
1168.56	1254.96	1150.2	1557.36	2756.16	3135.24	410.4	544.32
1168.56	1256.04	1150.2	1557.36	2757.24	3137.4	410.4	544.32
1168.56	1257.12	1151.28	1558.44	2759.4	3137.4	410.4	544.32
1169.64	1257.12	1151.28	1559.52	2760.48	3138.48	410.4	545.4
1169.64	1258.2	1151.28	1559.52	2761.56	3140.64	410.4	545.4
1169.64	1258.2	1151.28	1560.6	2764.8	3141.72	411.48	545.4
1170.72	1258.2	1152.36	1561.68	2765.88	3142.8	411.48	546.48
1170.72	1258.2	1152.36	1562.76	2766.96	3143.88	411.48	546.48
1170.72	1259.28	1152.36	1562.76	2766.96	3144.96	411.48	546.48
1170.72	1260.36	1152.36	1562.76	2768.04	3147.12	411.48	546.48
1170.72	1260.36	1153.44	1563.84	2768.04	3148.2	411.48	546.48
1170.72	1260.36	1153.44	1563.84	2771.28	3151.44	411.48	546.48
1170.72	1260.36	1153.44	1564.92	2772.36	3153.6	411.48	546.48
1171.8	1260.36	1153.44	1564.92	2773.44	3153.6	412.56	547.56
1171.8	1261.44	1153.44	1564.92	2773.44	3155.76	412.56	547.56
1171.8	1261.44	1153.44	1567.08	2774.52	3155.76	412.56	547.56
1172.88	1261.44	1153.44	1567.08	2775.6	3160.08	412.56	547.56
1172.88	1261.44	1153.44	1567.08	2777.76	3161.16	413.64	547.56
1173.96	1262.52	1153.44	1568.16	2777.76	3163.32	413.64	547.56
1173.96	1262.52	1153.44	1568.16	2777.76	3163.32	413.64	547.56
1175.04	1262.52	1153.44	1569.24	2778.84	3163.32	413.64	547.56
1175.04	1263.6	1153.44	1569.24	2778.84	3163.32	413.64	547.56
1175.04	1263.6	1153.44	1569.24	2781	3165.48	413.64	548.64
1176.12	1264.68	1155.6	1569.24	2781	3165.48	413.64	548.64
1177.2	1265.76	1155.6	1569.24	2781	3170.88	413.64	548.64
1178.28	1265.76	1156.68	1570.32	2783.16	3171.96	413.64	548.64
1178.28	1266.84	1156.68	1570.32	2783.16	3177.36	413.64	548.64
1178.28	1266.84	1156.68	1571.4	2786.4	3177.36	413.64	548.64
1179.36	1267.92	1156.68	1571.4	2787.48	3178.44	413.64	548.64
1179.36	1267.92	1156.68	1571.4	2787.48	3179.52	413.64	548.64
1179.36	1267.92	1157.76	1571.4	2788.56	3182.76	413.64	549.72
1179.36	1267.92	1157.76	1571.4	2789.64	3183.84	413.64	549.72
1180.44	1267.92	1157.76	1573.56	2789.64	3183.84	413.64	549.72
1180.44	1269	1157.76	1574.64	2789.64	3184.92	413.64	549.72
1180.44	1269	1157.76	1575.72	2790.72	3184.92	414.72	549.72
1180.44	1269	1158.84	1575.72	2792.88	3186	414.72	549.72
1180.44	1269	1158.84	1577.88	2793.96	3189.24	414.72	550.8
1180.44	1270.08	1158.84	1578.96	2795.04	3191.4	414.72	550.8
1180.44	1270.08	1158.84	1578.96	2795.04	3191.4	414.72	550.8
1181.52	1271.16	1158.84	1578.96	2796.12	3193.56	414.72	550.8
1181.52	1271.16	1158.84	1578.96	2796.12	3194.64	414.72	550.8
1181.52	1272.24	1158.84	1578.96	2797.2	3200.04	414.72	550.8
1182.6	1273.32	1158.84	1580.04	2797.2	3201.12	414.72	550.8
1182.6	1273.32	1159.92	1580.04	2799.36	3201.12	414.72	550.8
1183.68	1274.4	1159.92	1582.2	2800.44	3202.2	415.8	550.8
1184.76	1274.4	1159.92	1583.28	2800.44	3202.2	415.8	550.8
1184.76	1274.4	1159.92	1583.28	2800.44	3202.2	415.8	551.88
1184.76	1274.4	1159.92	1583.28	2803.68	3203.28	415.8	551.88
1184.76	1274.4	1161	1583.28	2804.76	3203.28	415.8	551.88
1186.92	1274.4	1161	1583.28	2804.76	3203.28	415.8	551.88
1186.92	1275.48	1161	1583.28	2806.92	3205.44	415.8	551.88
1188	1275.48	1162.08	1584.36	2806.92	3207.6	415.8	551.88
1188	1275.48	1162.08	1584.36	2808	3208.68	416.88	552.96
1188	1276.56	1162.08	1584.36	2809.08	3209.76	416.88	552.96
1189.08	1277.64	1162.08	1585.44	2810.16	3211.92	416.88	552.96
1189.08	1277.64	1162.08	1585.44	2810.16	3211.92	416.88	552.96
1190.16	1277.64	1163.16	1586.52	2810.16	3214.08	416.88	554.04
1190.16	1277.64	1163.16	1586.52	2813.4	3216.24	416.88	554.04
1191.24	1277.64	1163.16	1586.52	2814.48	3216.24	416.88	554.04
1191.24	1278.72	1163.16	1586.52	2816.64	3217.32	416.88	554.04
1191.24	1278.72	1163.16	1587.6	2816.64	3217.32	416.88	554.04
1191.24	1279.8	1164.24	1587.6	2819.88	3218.4	416.88	555.12
1192.32	1279.8	1164.24	1587.6	2819.88	3218.4	416.88	555.12
1192.32	1279.8	1164.24	1588.68	2820.96	3219.48	417.96	555.12
1192.32	1279.8	1165.32	1589.76	2820.96	3220.56	417.96	555.12
1192.32	1280.88	1165.32	1589.76	2820.96	3220.56	417.96	555.12
1193.4	1281.96	1165.32	1590.84	2822.04	3220.56	417.96	555.12
1193.4	1283.04	1165.32	1590.84	2823.12	3221.64	417.96	555.12
1193.4	1283.04	1165.32	1590.84	2824.2	3223.8	419.04	555.12
1193.4	1284.12	1165.32	1591.92	2824.2	3223.8	419.04	555.12
1194.48	1284.12	1165.32	1591.92	2824.2	3223.8	419.04	556.2
1194.48	1284.12	1166.4	1591.92	2824.2	3223.8	419.04	556.2
1194.48	1284.12	1167.48	1593	2825.28	3224.88	420.12	556.2
1195.56	1284.12	1167.48	1593	2827.44	3228.12	420.12	556.2
1195.56	1285.2	1168.56	1594.08	2828.52	3230.28	420.12	557.28
1195.56	1285.2	1168.56	1594.08	2828.52	3230.28	420.12	557.28
1195.56	1285.2	1168.56	1596.24	2828.52	3231.36	420.12	557.28
1195.56	1286.28	1168.56	1597.32	2829.6	3232.44	420.12	557.28
1196.64	1287.36	1168.56	1597.32	2830.68	3232.44	420.12	557.28
1196.64	1287.36	1168.56	1598.4	2830.68	3233.52	420.12	557.28
1197.72	1288.44	1169.64	1599.48	2831.76	3235.68	420.12	557.28
1197.72	1288.44	1169.64	1599.48	2831.76	3235.68	420.12	557.28
1197.72	1288.44	1169.64	1600.56	2832.84	3236.76	420.12	558.36
1197.72	1290.6	1169.64	1600.56	2832.84	3236.76	421.2	558.36
1197.72	1291.68	1170.72	1600.56	2833.92	3236.76	421.2	558.36
1198.8	1291.68	1171.8	1600.56	2833.92	3238.92	421.2	558.36
1198.8	1292.76	1171.8	1600.56	2835	3238.92	421.2	558.36
1198.8	1292.76	1172.88	1601.64	2836.08	3238.92	421.2	558.36
1198.8	1292.76	1172.88	1602.72	2837.16	3240	421.2	558.36
1198.8	1292.76	1172.88	1603.8	2837.16	3241.08	421.2	558.36
1199.88	1292.76	1173.96	1603.8	2838.24	3241.08	421.2	558.36
1200.96	1292.76	1173.96	1603.8	2839.32	3242.16	421.2	559.44
1200.96	1292.76	1173.96	1604.88	2840.4	3243.24	422.28	559.44
1200.96	1293.84	1175.04	1604.88	2840.4	3244.32	422.28	559.44
1200.96	1293.84	1175.04	1604.88	2840.4	3245.4	422.28	560.52
1200.96	1294.92	1175.04	1604.88	2841.48	3245.4	422.28	560.52
1202.04	1294.92	1176.12	1604.88	2841.48	3245.4	422.28	560.52
1202.04	1294.92	1177.2	1605.96	2844.72	3246.48	422.28	561.6
1203.12	1296	1177.2	1605.96	2844.72	3247.56	423.36	561.6
1203.12	1296	1177.2	1605.96	2845.8	3248.64	423.36	561.6
1203.12	1297.08	1177.2	1605.96	2845.8	3248.64	423.36	561.6
1203.12	1297.08	1177.2	1605.96	2845.8	3248.64	423.36	561.6
1204.2	1297.08	1178.28	1605.96	2849.04	3249.72	423.36	561.6
1204.2	1298.16	1178.28	1607.04	2850.12	3250.8	423.36	561.6
1204.2	1298.16	1178.28	1607.04	2851.2	3250.8	423.36	561.6
1204.2	1298.16	1178.28	1607.04	2851.2	3254.04	423.36	561.6
1204.2	1299.24	1178.28	1608.12	2851.2	3254.04	423.36	561.6
1206.36	1299.24	1178.28	1608.12	2851.2	3254.04	424.44	562.68
1206.36	1299.24	1179.36	1608.12	2852.28	3254.04	424.44	562.68
1206.36	1300.32	1179.36	1609.2	2852.28	3255.12	424.44	562.68
1206.36	1301.4	1179.36	1609.2	2853.36	3256.2	424.44	562.68
1207.44	1301.4	1179.36	1610.28	2853.36	3258.36	424.44	562.68
1207.44	1301.4	1179.36	1610.28	2859.84	3261.6	424.44	562.68
1207.44	1301.4	1179.36	1610.28	2859.84	3261.6	424.44	562.68
1207.44	1302.48	1180.44	1611.36	2863.08	3262.68	424.44	562.68
1207.44	1303.56	1180.44	1611.36	2863.08	3262.68	425.52	562.68
1207.44	1303.56	1180.44	1611.36	2865.24	3262.68	425.52	562.68
1208.52	1303.56	1180.44	1611.36	2865.24	3263.76	425.52	562.68
1208.52	1303.56	1181.52	1612.44	2866.32	3264.84	425.52	562.68
1208.52	1304.64	1181.52	1612.44	2867.4	3264.84	425.52	563.76
1209.6	1305.72	1182.6	1612.44	2869.56	3265.92	425.52	563.76
1209.6	1305.72	1182.6	1613.52	2870.64	3267	426.6	563.76
1211.76	1305.72	1182.6	1613.52	2870.64	3269.16	426.6	563.76
1211.76	1305.72	1182.6	1614.6	2870.64	3271.32	426.6	564.84
1212.84	1306.8	1182.6	1614.6	2871.72	3272.4	426.6	564.84
1212.84	1306.8	1183.68	1614.6	2872.8	3274.56	426.6	564.84
1212.84	1307.88	1183.68	1614.6	2873.88	3274.56	426.6	564.84
1213.92	1307.88	1183.68	1614.6	2873.88	3275.64	426.6	564.84
1213.92	1307.88	1183.68	1614.6	2874.96	3277.8	426.6	565.92
1215	1307.88	1183.68	1615.68	2877.12	3277.8	426.6	565.92
1215	1307.88	1184.76	1616.76	2877.12	3281.04	427.68	565.92
1216.08	1307.88	1184.76	1616.76	2878.2	3283.2	427.68	565.92
1216.08	1307.88	1184.76	1616.76	2879.28	3284.28	427.68	565.92
1216.08	1308.96	1184.76	1617.84	2880.36	3284.28	427.68	565.92
1217.16	1308.96	1184.76	1617.84	2880.36	3285.36	427.68	565.92
1218.24	1310.04	1184.76	1617.84	2881.44	3286.44	427.68	567
1218.24	1310.04	1184.76	1617.84	2882.52	3287.52	427.68	567
1220.4	1310.04	1185.84	1617.84	2882.52	3288.6	428.76	567
1221.48	1310.04	1185.84	1617.84	2882.52	3290.76	428.76	568.08
1221.48	1310.04	1185.84	1617.84	2885.76	3290.76	428.76	568.08
1222.56	1310.04	1186.92	1617.84	2885.76	3291.84	428.76	568.08
1222.56	1310.04	1186.92	1618.92	2886.84	3292.92	428.76	568.08
1222.56	1310.04	1186.92	1618.92	2887.92	3294	428.76	568.08
1222.56	1310.04	1186.92	1618.92	2889	3297.24	428.76	569.16
1223.64	1310.04	1186.92	1618.92	2892.24	3298.32	428.76	569.16
1223.64	1311.12	1188	1620	2892.24	3299.4	428.76	569.16
1223.64	1311.12	1188	1620	2892.24	3299.4	428.76	569.16
1223.64	1312.2	1188	1620	2892.24	3300.48	428.76	569.16
1223.64	1312.2	1189.08	1621.08	2893.32	3301.56	429.84	569.16
1223.64	1313.28	1189.08	1621.08	2893.32	3302.64	429.84	569.16
1224.72	1313.28	1189.08	1621.08	2894.4	3303.72	429.84	569.16
1224.72	1313.28	1190.16	1621.08	2897.64	3305.88	429.84	569.16
1224.72	1313.28	1190.16	1622.16	2898.72	3306.96	429.84	570.24
1226.88	1314.36	1190.16	1622.16	2900.88	3306.96	429.84	570.24
1226.88	1314.36	1190.16	1622.16	2901.96	3311.28	429.84	570.24
1226.88	1315.44	1190.16	1622.16	2901.96	3311.28	429.84	570.24
1227.96	1315.44	1190.16	1622.16	2905.2	3313.44	429.84	570.24
1227.96	1315.44	1191.24	1623.24	2906.28	3315.6	429.84	570.24
1229.04	1315.44	1191.24	1623.24	2906.28	3317.76	429.84	571.32
1229.04	1317.6	1191.24	1624.32	2906.28	3318.84	429.84	571.32
1229.04	1317.6	1191.24	1624.32	2908.44	3319.92	430.92	571.32
1229.04	1318.68	1192.32	1625.4	2908.44	3319.92	430.92	571.32
1229.04	1318.68	1192.32	1625.4	2910.6	3319.92	430.92	571.32
1230.12	1318.68	1192.32	1626.48	2912.76	3321	430.92	571.32
1230.12	1320.84	1192.32	1627.56	2912.76	3324.24	430.92	571.32
1230.12	1320.84	1192.32	1627.56	2912.76	3326.4	430.92	571.32
1230.12	1320.84	1192.32	1627.56	2913.84	3326.4	430.92	572.4
1231.2	1320.84	1193.4	1627.56	2913.84	3326.4	430.92	572.4
1232.28	1320.84	1193.4	1628.64	2914.92	3328.56	430.92	572.4
1232.28	1320.84	1193.4	1628.64	2914.92	3329.64	430.92	572.4
1232.28	1321.92	1193.4	1628.64	2914.92	3330.72	430.92	572.4
1232.28	1321.92	1194.48	1628.64	2914.92	3331.8	430.92	572.4
1232.28	1323	1194.48	1630.8	2916	3331.8	430.92	572.4
1233.36	1323	1195.56	1631.88	2917.08	3331.8	430.92	572.4
1233.36	1323	1196.64	1631.88	2918.16	3335.04	430.92	572.4
1233.36	1324.08	1196.64	1631.88	2919.24	3335.04	430.92	573.48
1234.44	1324.08	1196.64	1632.96	2921.4	3335.04	430.92	573.48
1234.44	1324.08	1196.64	1634.04	2921.4	3335.04	432	573.48
1234.44	1324.08	1196.64	1634.04	2922.48	3335.04	432	574.56
1234.44	1324.08	1196.64	1635.12	2923.56	3336.12	432	574.56
1235.52	1325.16	1196.64	1635.12	2923.56	3336.12	432	574.56
1235.52	1325.16	1196.64	1635.12	2924.64	3337.2	432	574.56
1235.52	1325.16	1197.72	1635.12	2927.88	3338.28	432	574.56
1235.52	1325.16	1197.72	1635.12	2927.88	3338.28	432	574.56
1236.6	1326.24	1197.72	1636.2	2928.96	3339.36	432	574.56
1236.6	1326.24	1197.72	1636.2	2928.96	3340.44	432	575.64
1237.68	1326.24	1197.72	1637.28	2931.12	3340.44	432	575.64
1237.68	1327.32	1198.8	1637.28	2931.12	3341.52	432	575.64
1238.76	1328.4	1198.8	1637.28	2931.12	3343.68	432	575.64
1238.76	1328.4	1198.8	1637.28	2932.2	3343.68	433.08	575.64
1238.76	1328.4	1198.8	1637.28	2933.28	3344.76	433.08	575.64
1239.84	1328.4	1198.8	1637.28	2935.44	3348	433.08	575.64
1239.84	1329.48	1198.8	1638.36	2937.6	3349.08	433.08	575.64
1240.92	1329.48	1199.88	1638.36	2937.6	3349.08	433.08	576.72
1240.92	1329.48	1199.88	1639.44	2938.68	3349.08	433.08	576.72
1242	1329.48	1199.88	1639.44	2939.76	3351.24	433.08	576.72
1242	1329.48	1199.88	1640.52	2939.76	3353.4	433.08	576.72
1242	1330.56	1199.88	1641.6	2941.92	3353.4	433.08	576.72
1242	1331.64	1200.96	1641.6	2941.92	3354.48	433.08	576.72
1243.08	1332.72	1200.96	1641.6	2943	3356.64	434.16	577.8
1243.08	1334.88	1200.96	1641.6	2943	3356.64	434.16	577.8
1243.08	1335.96	1202.04	1641.6	2944.08	3356.64	434.16	577.8
1244.16	1335.96	1202.04	1641.6	2944.08	3357.72	434.16	577.8
1244.16	1335.96	1203.12	1641.6	2944.08	3357.72	434.16	577.8
1244.16	1335.96	1203.12	1642.68	2945.16	3358.8	434.16	577.8
1244.16	1337.04	1203.12	1642.68	2945.16	3359.88	434.16	577.8
1245.24	1337.04	1203.12	1642.68	2947.32	3362.04	434.16	577.8
1246.32	1338.12	1203.12	1643.76	2947.32	3362.04	434.16	577.8
1246.32	1338.12	1204.2	1643.76	2949.48	3362.04	434.16	577.8
1246.32	1338.12	1204.2	1643.76	2950.56	3363.12	434.16	577.8
1247.4	1338.12	1204.2	1644.84	2951.64	3364.2	435.24	578.88
1247.4	1338.12	1204.2	1645.92	2951.64	3364.2	435.24	578.88
1247.4	1339.2	1204.2	1645.92	2951.64	3365.28	435.24	578.88
1247.4	1339.2	1204.2	1645.92	2951.64	3366.36	435.24	578.88
1248.48	1339.2	1205.28	1645.92	2952.72	3369.6	435.24	579.96
1248.48	1339.2	1205.28	1648.08	2954.88	3369.6	435.24	579.96
1249.56	1339.2	1205.28	1648.08	2954.88	3369.6	435.24	579.96
1249.56	1341.36	1205.28	1650.24	2955.96	3370.68	436.32	579.96
1249.56	1341.36	1205.28	1650.24	2957.04	3370.68	436.32	581.04
1250.64	1342.44	1205.28	1650.24	2959.2	3371.76	436.32	581.04
1250.64	1342.44	1205.28	1650.24	2959.2	3372.84	436.32	581.04
1250.64	1342.44	1205.28	1650.24	2959.2	3373.92	436.32	581.04
1250.64	1342.44	1206.36	1650.24	2960.28	3375	436.32	581.04
1250.64	1342.44	1206.36	1651.32	2961.36	3375	436.32	582.12
1251.72	1343.52	1207.44	1651.32	2961.36	3375	436.32	582.12
1251.72	1344.6	1208.52	1651.32	2962.44	3377.16	436.32	582.12
1252.8	1344.6	1208.52	1652.4	2966.76	3377.16	436.32	583.2
1252.8	1344.6	1208.52	1652.4	2966.76	3378.24	436.32	583.2
1252.8	1344.6	1209.6	1652.4	2967.84	3379.32	437.4	583.2
1252.8	1345.68	1209.6	1653.48	2971.08	3379.32	437.4	583.2
1253.88	1345.68	1209.6	1653.48	2971.08	3381.48	437.4	584.28
1253.88	1345.68	1210.68	1654.56	2972.16	3381.48	437.4	584.28
1254.96	1345.68	1210.68	1654.56	2972.16	3381.48	437.4	584.28
1256.04	1346.76	1210.68	1655.64	2972.16	3382.56	437.4	584.28
1256.04	1346.76	1210.68	1655.64	2973.24	3383.64	437.4	584.28
1256.04	1346.76	1210.68	1655.64	2974.32	3383.64	437.4	585.36
1257.12	1346.76	1211.76	1656.72	2975.4	3385.8	437.4	585.36
1257.12	1346.76	1211.76	1656.72	2976.48	3385.8	437.4	585.36
1258.2	1347.84	1212.84	1656.72	2976.48	3386.88	438.48	585.36
1258.2	1347.84	1212.84	1657.8	2976.48	3387.96	438.48	585.36
1259.28	1348.92	1212.84	1657.8	2977.56	3387.96	438.48	585.36
1259.28	1348.92	1212.84	1657.8	2978.64	3390.12	438.48	585.36
1259.28	1348.92	1212.84	1657.8	2978.64	3391.2	438.48	585.36
1260.36	1350	1212.84	1658.88	2978.64	3392.28	438.48	585.36
1261.44	1350	1212.84	1658.88	2979.72	3392.28	438.48	585.36
1261.44	1350	1212.84	1658.88	2981.88	3392.28	438.48	586.44
1262.52	1350	1213.92	1661.04	2981.88	3393.36	438.48	586.44
1263.6	1351.08	1213.92	1661.04	2981.88	3393.36	439.56	586.44
1263.6	1351.08	1213.92	1662.12	2981.88	3398.76	439.56	586.44
1263.6	1352.16	1213.92	1662.12	2984.04	3398.76	439.56	587.52
1264.68	1352.16	1215	1663.2	2984.04	3400.92	439.56	587.52
1264.68	1352.16	1215	1663.2	2984.04	3400.92	439.56	587.52
1265.76	1353.24	1215	1663.2	2985.12	3402	439.56	587.52
1265.76	1353.24	1215	1663.2	2985.12	3403.08	439.56	587.52
1266.84	1354.32	1215	1663.2	2985.12	3404.16	439.56	587.52
1266.84	1354.32	1216.08	1664.28	2985.12	3404.16	439.56	587.52
1266.84	1354.32	1216.08	1664.28	2986.2	3404.16	439.56	587.52
1266.84	1354.32	1216.08	1664.28	2986.2	3405.24	439.56	587.52
1266.84	1355.4	1216.08	1665.36	2987.28	3406.32	440.64	588.6
1267.92	1355.4	1216.08	1665.36	2987.28	3407.4	440.64	588.6
1267.92	1355.4	1217.16	1665.36	2987.28	3408.48	440.64	588.6
1267.92	1355.4	1217.16	1665.36	2988.36	3408.48	440.64	588.6
1269	1356.48	1217.16	1665.36	2988.36	3408.48	440.64	588.6
1269	1356.48	1217.16	1666.44	2989.44	3408.48	440.64	588.6
1269	1356.48	1218.24	1666.44	2990.52	3409.56	440.64	588.6
1269	1356.48	1218.24	1667.52	2990.52	3409.56	440.64	589.68
1270.08	1357.56	1218.24	1667.52	2990.52	3412.8	440.64	589.68
1271.16	1357.56	1218.24	1667.52	2991.6	3414.96	441.72	589.68
1271.16	1357.56	1218.24	1668.6	2991.6	3416.04	441.72	589.68
1271.16	1357.56	1219.32	1668.6	2992.68	3419.28	441.72	589.68
1271.16	1358.64	1219.32	1668.6	2994.84	3419.28	441.72	589.68
1271.16	1358.64	1219.32	1669.68	2995.92	3421.44	441.72	589.68
1272.24	1358.64	1219.32	1669.68	2995.92	3422.52	441.72	589.68
1272.24	1358.64	1219.32	1669.68	2995.92	3423.6	441.72	589.68
1272.24	1358.64	1219.32	1669.68	2999.16	3424.68	441.72	589.68
1272.24	1359.72	1220.4	1669.68	3000.24	3425.76	441.72	589.68
1273.32	1359.72	1220.4	1669.68	3000.24	3426.84	441.72	590.76
1273.32	1360.8	1220.4	1670.76	3001.32	3427.92	441.72	590.76
1274.4	1360.8	1220.4	1671.84	3002.4	3429	441.72	590.76
1274.4	1360.8	1220.4	1671.84	3002.4	3429	441.72	590.76
1274.4	1361.88	1221.48	1671.84	3002.4	3429	441.72	590.76
1274.4	1361.88	1221.48	1672.92	3003.48	3431.16	441.72	590.76
1274.4	1362.96	1221.48	1674	3003.48	3434.4	441.72	590.76
1275.48	1362.96	1222.56	1675.08	3003.48	3435.48	442.8	590.76
1275.48	1362.96	1222.56	1675.08	3004.56	3437.64	442.8	591.84
1276.56	1362.96	1222.56	1675.08	3008.88	3437.64	442.8	591.84
1276.56	1362.96	1222.56	1675.08	3008.88	3437.64	442.8	591.84
1277.64	1364.04	1223.64	1676.16	3008.88	3439.8	442.8	591.84
1277.64	1364.04	1223.64	1676.16	3008.88	3440.88	442.8	591.84
1277.64	1365.12	1223.64	1676.16	3008.88	3443.04	442.8	592.92
1277.64	1365.12	1224.72	1677.24	3009.96	3444.12	442.8	592.92
1278.72	1365.12	1224.72	1677.24	3009.96	3444.12	442.8	592.92
1278.72	1365.12	1224.72	1679.4	3011.04	3446.28	443.88	592.92
1278.72	1365.12	1224.72	1679.4	3011.04	3447.36	443.88	592.92
1279.8	1366.2	1224.72	1679.4	3011.04	3448.44	443.88	592.92
1279.8	1366.2	1225.8	1680.48	3011.04	3448.44	443.88	594
1279.8	1367.28	1225.8	1680.48	3012.12	3449.52	443.88	594
1279.8	1367.28	1225.8	1681.56	3013.2	3449.52	443.88	594
1280.88	1367.28	1225.8	1681.56	3014.28	3449.52	443.88	594
1280.88	1367.28	1226.88	1681.56	3014.28	3450.6	443.88	594
1280.88	1367.28	1226.88	1681.56	3015.36	3450.6	444.96	594
1281.96	1367.28	1227.96	1681.56	3016.44	3451.68	444.96	594
1281.96	1367.28	1227.96	1681.56	3016.44	3452.76	444.96	594
1281.96	1368.36	1229.04	1681.56	3016.44	3452.76	444.96	595.08
1283.04	1368.36	1229.04	1682.64	3017.52	3453.84	444.96	595.08
1283.04	1368.36	1229.04	1683.72	3017.52	3454.92	444.96	595.08
1284.12	1368.36	1229.04	1684.8	3018.6	3454.92	444.96	595.08
1284.12	1368.36	1229.04	1684.8	3020.76	3454.92	444.96	595.08
1284.12	1368.36	1229.04	1684.8	3021.84	3454.92	444.96	595.08
1285.2	1368.36	1229.04	1684.8	3021.84	3456	444.96	595.08
1285.2	1369.44	1230.12	1685.88	3022.92	3459.24	446.04	595.08
1285.2	1370.52	1230.12	1685.88	3022.92	3459.24	446.04	595.08
1286.28	1370.52	1230.12	1685.88	3025.08	3460.32	446.04	595.08
1286.28	1371.6	1230.12	1685.88	3025.08	3460.32	446.04	595.08
1286.28	1372.68	1230.12	1685.88	3025.08	3460.32	446.04	596.16
1286.28	1372.68	1231.2	1686.96	3025.08	3460.32	446.04	596.16
1286.28	1372.68	1231.2	1686.96	3025.08	3460.32	446.04	596.16
1287.36	1372.68	1231.2	1688.04	3026.16	3461.4	446.04	597.24
1288.44	1372.68	1231.2	1688.04	3027.24	3461.4	446.04	597.24
1288.44	1373.76	1231.2	1688.04	3027.24	3462.48	447.12	597.24
1289.52	1374.84	1231.2	1689.12	3028.32	3465.72	447.12	597.24
1290.6	1374.84	1231.2	1689.12	3031.56	3467.88	447.12	597.24
1290.6	1374.84	1232.28	1689.12	3032.64	3470.04	447.12	597.24
1290.6	1374.84	1232.28	1690.2	3033.72	3472.2	447.12	597.24
1290.6	1374.84	1232.28	1691.28	3034.8	3473.28	447.12	598.32
1291.68	1375.92	1232.28	1691.28	3035.88	3477.6	447.12	598.32
1293.84	1375.92	1232.28	1692.36	3035.88	3478.68	447.12	598.32
1293.84	1375.92	1233.36	1692.36	3036.96	3479.76	447.12	598.32
1294.92	1375.92	1233.36	1692.36	3036.96	3481.92	447.12	598.32
1294.92	1377	1233.36	1693.44	3038.04	3481.92	447.12	598.32
1294.92	1377	1233.36	1693.44	3039.12	3484.08	448.2	598.32
1294.92	1378.08	1233.36	1693.44	3040.2	3487.32	448.2	599.4
1294.92	1378.08	1233.36	1694.52	3040.2	3488.4	448.2	599.4
1294.92	1379.16	1233.36	1694.52	3040.2	3489.48	448.2	599.4
1294.92	1380.24	1234.44	1695.6	3042.36	3489.48	448.2	599.4
1296	1380.24	1234.44	1695.6	3042.36	3490.56	448.2	599.4
1296	1381.32	1234.44	1695.6	3042.36	3492.72	448.2	599.4
1296	1383.48	1234.44	1695.6	3043.44	3493.8	448.2	600.48
1296	1384.56	1235.52	1695.6	3043.44	3494.88	448.2	600.48
1296	1385.64	1235.52	1695.6	3043.44	3494.88	449.28	600.48
1299.24	1386.72	1235.52	1695.6	3045.6	3497.04	449.28	600.48
1299.24	1386.72	1235.52	1695.6	3047.76	3497.04	449.28	600.48
1299.24	1386.72	1236.6	1695.6	3048.84	3497.04	449.28	600.48
1299.24	1386.72	1236.6	1696.68	3051	3498.12	449.28	600.48
1299.24	1387.8	1236.6	1696.68	3051	3499.2	449.28	600.48
1299.24	1387.8	1236.6	1696.68	3052.08	3499.2	449.28	600.48
1300.32	1387.8	1236.6	1696.68	3053.16	3501.36	449.28	601.56
1300.32	1388.88	1236.6	1697.76	3054.24	3501.36	449.28	601.56
1300.32	1388.88	1237.68	1697.76	3054.24	3502.44	449.28	602.64
1301.4	1388.88	1237.68	1698.84	3054.24	3503.52	449.28	602.64
1301.4	1389.96	1237.68	1698.84	3055.32	3503.52	450.36	602.64
1301.4	1389.96	1237.68	1698.84	3056.4	3503.52	450.36	602.64
1302.48	1389.96	1238.76	1699.92	3056.4	3505.68	450.36	602.64
1302.48	1391.04	1238.76	1699.92	3057.48	3505.68	450.36	602.64
1302.48	1392.12	1239.84	1701	3057.48	3506.76	450.36	602.64
1303.56	1393.2	1239.84	1701	3059.64	3507.84	450.36	602.64
1303.56	1393.2	1239.84	1701	3060.72	3507.84	450.36	602.64
1303.56	1394.28	1239.84	1701	3060.72	3508.92	450.36	602.64
1303.56	1394.28	1239.84	1702.08	3060.72	3508.92	451.44	602.64
1304.64	1395.36	1239.84	1703.16	3061.8	3510	451.44	603.72
1304.64	1395.36	1239.84	1703.16	3062.88	3510	451.44	603.72
1304.64	1395.36	1239.84	1703.16	3062.88	3511.08	451.44	603.72
1305.72	1395.36	1240.92	1704.24	3063.96	3511.08	451.44	603.72
1305.72	1396.44	1240.92	1704.24	3065.04	3511.08	451.44	603.72
1305.72	1396.44	1240.92	1704.24	3066.12	3513.24	451.44	603.72
1306.8	1396.44	1240.92	1705.32	3067.2	3515.4	451.44	604.8
1306.8	1397.52	1242	1705.32	3067.2	3516.48	451.44	604.8
1306.8	1398.6	1242	1706.4	3068.28	3516.48	452.52	604.8
1307.88	1398.6	1242	1706.4	3071.52	3516.48	452.52	604.8
1307.88	1399.68	1242	1706.4	3071.52	3517.56	452.52	604.8
1308.96	1400.76	1243.08	1706.4	3072.6	3519.72	452.52	604.8
1310.04	1401.84	1243.08	1706.4	3073.68	3520.8	452.52	604.8
1310.04	1401.84	1243.08	1706.4	3073.68	3520.8	452.52	604.8
1310.04	1401.84	1243.08	1706.4	3074.76	3522.96	452.52	605.88
1310.04	1401.84	1243.08	1707.48	3075.84	3524.04	452.52	605.88
1310.04	1401.84	1244.16	1707.48	3076.92	3524.04	452.52	605.88
1310.04	1402.92	1245.24	1707.48	3076.92	3525.12	452.52	605.88
1311.12	1404	1245.24	1707.48	3081.24	3525.12	452.52	605.88
1311.12	1404	1245.24	1707.48	3083.4	3525.12	452.52	605.88
1311.12	1404	1245.24	1708.56	3083.4	3526.2	452.52	605.88
1312.2	1404	1245.24	1708.56	3084.48	3531.6	453.6	605.88
1312.2	1404	1246.32	1708.56	3087.72	3532.68	453.6	605.88
1313.28	1405.08	1246.32	1708.56	3092.04	3532.68	453.6	605.88
1313.28	1405.08	1246.32	1708.56	3092.04	3533.76	453.6	605.88
1314.36	1406.16	1246.32	1709.64	3092.04	3534.84	453.6	606.96
1314.36	1406.16	1247.4	1709.64	3093.12	3534.84	453.6	606.96
1315.44	1407.24	1247.4	1710.72	3093.12	3537	453.6	606.96
1315.44	1407.24	1248.48	1710.72	3094.2	3537	453.6	606.96
1316.52	1407.24	1248.48	1710.72	3094.2	3539.16	453.6	606.96
1316.52	1407.24	1248.48	1711.8	3095.28	3540.24	453.6	606.96
1317.6	1408.32	1248.48	1711.8	3096.36	3541.32	453.6	606.96
1317.6	1408.32	1249.56	1711.8	3096.36	3541.32	453.6	608.04
1317.6	1408.32	1249.56	1711.8	3097.44	3542.4	453.6	608.04
1317.6	1408.32	1249.56	1711.8	3098.52	3543.48	454.68	608.04
1317.6	1408.32	1249.56	1711.8	3099.6	3543.48	454.68	608.04
1318.68	1409.4	1249.56	1712.88	3099.6	3543.48	454.68	609.12
1318.68	1409.4	1250.64	1713.96	3101.76	3544.56	454.68	609.12
1318.68	1409.4	1250.64	1715.04	3101.76	3546.72	454.68	609.12
1319.76	1409.4	1250.64	1715.04	3101.76	3547.8	454.68	609.12
1319.76	1409.4	1251.72	1715.04	3102.84	3548.88	454.68	609.12
1319.76	1410.48	1251.72	1715.04	3102.84	3551.04	454.68	609.12
1319.76	1410.48	1251.72	1715.04	3103.92	3553.2	455.76	609.12
1319.76	1411.56	1252.8	1715.04	3105	3553.2	455.76	610.2
1320.84	1411.56	1252.8	1715.04	3105	3553.2	455.76	610.2
1320.84	1411.56	1253.88	1716.12	3108.24	3554.28	455.76	610.2
1321.92	1412.64	1253.88	1717.2	3109.32	3554.28	455.76	610.2
1321.92	1412.64	1253.88	1717.2	3109.32	3555.36	455.76	610.2
1323	1412.64	1253.88	1717.2	3111.48	3556.44	455.76	610.2
1324.08	1413.72	1253.88	1717.2	3113.64	3556.44	455.76	611.28
1324.08	1413.72	1254.96	1717.2	3113.64	3556.44	455.76	611.28
1324.08	1413.72	1254.96	1718.28	3115.8	3556.44	455.76	611.28
1325.16	1414.8	1254.96	1718.28	3115.8	3557.52	455.76	611.28
1325.16	1415.88	1254.96	1719.36	3115.8	3558.6	455.76	611.28
1325.16	1415.88	1254.96	1719.36	3115.8	3558.6	455.76	611.28
1326.24	1415.88	1254.96	1720.44	3116.88	3558.6	456.84	611.28
1326.24	1416.96	1254.96	1720.44	3116.88	3560.76	456.84	612.36
1326.24	1416.96	1254.96	1720.44	3116.88	3560.76	456.84	612.36
1326.24	1416.96	1254.96	1721.52	3116.88	3560.76	456.84	612.36
1327.32	1416.96	1254.96	1721.52	3116.88	3560.76	456.84	612.36
1327.32	1416.96	1254.96	1721.52	3117.96	3561.84	456.84	613.44
1327.32	1418.04	1256.04	1721.52	3119.04	3564	456.84	613.44
1328.4	1418.04	1256.04	1722.6	3119.04	3565.08	457.92	613.44
1328.4	1418.04	1256.04	1722.6	3120.12	3565.08	457.92	613.44
1328.4	1418.04	1256.04	1722.6	3123.36	3567.24	457.92	614.52
1329.48	1419.12	1256.04	1722.6	3124.44	3569.4	457.92	614.52
1329.48	1419.12	1256.04	1723.68	3124.44	3570.48	457.92	614.52
1330.56	1419.12	1256.04	1724.76	3124.44	3571.56	457.92	614.52
1331.64	1419.12	1257.12	1724.76	3124.44	3572.64	457.92	614.52
1331.64	1419.12	1257.12	1724.76	3124.44	3573.72	457.92	614.52
1331.64	1421.28	1257.12	1725.84	3124.44	3573.72	457.92	614.52
1332.72	1422.36	1257.12	1725.84	3126.6	3574.8	457.92	614.52
1332.72	1422.36	1257.12	1726.92	3127.68	3575.88	457.92	614.52
1332.72	1422.36	1257.12	1726.92	3128.76	3576.96	457.92	615.6
1332.72	1422.36	1258.2	1728	3128.76	3576.96	459	615.6
1333.8	1422.36	1258.2	1728	3128.76	3578.04	459	615.6
1333.8	1423.44	1258.2	1728	3128.76	3578.04	459	615.6
1333.8	1423.44	1258.2	1728	3129.84	3580.2	459	615.6
1334.88	1423.44	1258.2	1729.08	3129.84	3581.28	459	615.6
1334.88	1423.44	1258.2	1729.08	3134.16	3584.52	459	615.6
1334.88	1423.44	1258.2	1729.08	3136.32	3584.52	459	615.6
1335.96	1424.52	1258.2	1729.08	3138.48	3585.6	459	616.68
1335.96	1424.52	1259.28	1729.08	3138.48	3585.6	459	616.68
1335.96	1424.52	1259.28	1729.08	3140.64	3586.68	460.08	616.68
1335.96	1424.52	1259.28	1730.16	3141.72	3586.68	460.08	616.68
1337.04	1425.6	1259.28	1730.16	3142.8	3586.68	460.08	616.68
1337.04	1425.6	1259.28	1730.16	3143.88	3587.76	460.08	616.68
1337.04	1425.6	1259.28	1730.16	3146.04	3587.76	460.08	616.68
1337.04	1425.6	1259.28	1730.16	3147.12	3588.84	460.08	616.68
1337.04	1426.68	1259.28	1731.24	3148.2	3589.92	461.16	617.76
1338.12	1426.68	1259.28	1732.32	3148.2	3591	461.16	617.76
1338.12	1426.68	1260.36	1732.32	3148.2	3592.08	461.16	618.84
1338.12	1426.68	1260.36	1733.4	3150.36	3592.08	461.16	618.84
1339.2	1427.76	1260.36	1733.4	3151.44	3592.08	461.16	618.84
1339.2	1428.84	1261.44	1733.4	3151.44	3593.16	461.16	618.84
1341.36	1428.84	1261.44	1733.4	3153.6	3593.16	461.16	618.84
1341.36	1428.84	1261.44	1733.4	3155.76	3594.24	461.16	619.92
1341.36	1429.92	1261.44	1733.4	3159	3594.24	461.16	619.92
1341.36	1431	1261.44	1733.4	3160.08	3595.32	461.16	619.92
1341.36	1431	1261.44	1733.4	3160.08	3595.32	462.24	619.92
1341.36	1431	1262.52	1734.48	3162.24	3598.56	462.24	619.92
1342.44	1431	1262.52	1734.48	3162.24	3598.56	462.24	619.92
1343.52	1432.08	1262.52	1734.48	3163.32	3598.56	462.24	619.92
1343.52	1432.08	1262.52	1734.48	3164.4	3599.64	462.24	619.92
1344.6	1432.08	1262.52	1735.56	3164.4	3599.64	462.24	621
1344.6	1433.16	1262.52	1735.56	3165.48	3601.8	463.32	621
1344.6	1434.24	1262.52	1735.56	3166.56	3601.8	463.32	621
1345.68	1434.24	1262.52	1735.56	3166.56	3602.88	463.32	621
1345.68	1435.32	1262.52	1735.56	3167.64	3603.96	463.32	621
1346.76	1435.32	1262.52	1735.56	3167.64	3606.12	463.32	621
1346.76	1437.48	1263.6	1735.56	3167.64	3606.12	463.32	621
1346.76	1437.48	1263.6	1736.64	3168.72	3607.2	463.32	621
1347.84	1437.48	1264.68	1736.64	3169.8	3607.2	463.32	622.08
1347.84	1437.48	1264.68	1737.72	3170.88	3609.36	463.32	622.08
1347.84	1437.48	1264.68	1738.8	3171.96	3609.36	463.32	622.08
1350	1437.48	1264.68	1738.8	3174.12	3610.44	463.32	622.08
1350	1437.48	1264.68	1738.8	3175.2	3611.52	463.32	622.08
1350	1438.56	1265.76	1739.88	3175.2	3611.52	463.32	622.08
1350	1438.56	1266.84	1739.88	3177.36	3612.6	463.32	622.08
1351.08	1438.56	1266.84	1739.88	3177.36	3612.6	464.4	622.08
1351.08	1439.64	1266.84	1740.96	3177.36	3612.6	464.4	622.08
1352.16	1439.64	1266.84	1740.96	3178.44	3613.68	464.4	622.08
1352.16	1439.64	1266.84	1742.04	3178.44	3614.76	464.4	623.16
1352.16	1440.72	1266.84	1742.04	3179.52	3615.84	464.4	623.16
1352.16	1440.72	1266.84	1742.04	3180.6	3615.84	464.4	623.16
1353.24	1441.8	1267.92	1743.12	3180.6	3615.84	464.4	623.16
1353.24	1441.8	1267.92	1743.12	3181.68	3615.84	464.4	623.16
1353.24	1441.8	1269	1743.12	3182.76	3616.92	464.4	624.24
1355.4	1442.88	1269	1743.12	3183.84	3618	464.4	624.24
1355.4	1442.88	1269	1744.2	3183.84	3618	465.48	624.24
1356.48	1442.88	1269	1745.28	3183.84	3619.08	465.48	624.24
1356.48	1442.88	1269	1745.28	3186	3620.16	465.48	624.24
1356.48	1443.96	1269	1745.28	3186	3620.16	465.48	624.24
1357.56	1443.96	1269	1746.36	3187.08	3621.24	465.48	624.24
1357.56	1443.96	1270.08	1746.36	3188.16	3622.32	466.56	624.24
1357.56	1445.04	1270.08	1747.44	3188.16	3624.48	466.56	624.24
1357.56	1445.04	1270.08	1747.44	3188.16	3625.56	466.56	625.32
1358.64	1446.12	1270.08	1748.52	3189.24	3626.64	466.56	625.32
1358.64	1447.2	1270.08	1748.52	3189.24	3626.64	466.56	625.32
1359.72	1448.28	1270.08	1748.52	3191.4	3628.8	466.56	625.32
1359.72	1448.28	1270.08	1749.6	3193.56	3629.88	466.56	625.32
1359.72	1448.28	1270.08	1750.68	3194.64	3630.96	467.64	625.32
1360.8	1449.36	1270.08	1750.68	3196.8	3633.12	467.64	625.32
1361.88	1449.36	1271.16	1751.76	3196.8	3633.12	467.64	625.32
1361.88	1449.36	1271.16	1751.76	3196.8	3634.2	467.64	625.32
1361.88	1450.44	1271.16	1751.76	3196.8	3636.36	467.64	626.4
1361.88	1450.44	1271.16	1751.76	3196.8	3637.44	467.64	626.4
1361.88	1450.44	1271.16	1752.84	3197.88	3638.52	467.64	626.4
1361.88	1450.44	1271.16	1753.92	3198.96	3638.52	467.64	626.4
1362.96	1451.52	1272.24	1753.92	3200.04	3638.52	467.64	626.4
1362.96	1451.52	1272.24	1753.92	3201.12	3640.68	467.64	626.4
1362.96	1451.52	1272.24	1755	3204.36	3640.68	467.64	626.4
1362.96	1451.52	1272.24	1755	3204.36	3640.68	467.64	626.4
1362.96	1452.6	1273.32	1755	3205.44	3641.76	467.64	626.4
1364.04	1452.6	1273.32	1755	3205.44	3642.84	467.64	626.4
1364.04	1452.6	1274.4	1756.08	3207.6	3642.84	468.72	627.48
1364.04	1452.6	1274.4	1756.08	3208.68	3643.92	468.72	627.48
1364.04	1453.68	1274.4	1756.08	3210.84	3643.92	468.72	627.48
1364.04	1453.68	1275.48	1756.08	3210.84	3645	468.72	627.48
1364.04	1453.68	1275.48	1757.16	3210.84	3646.08	468.72	627.48
1364.04	1453.68	1275.48	1757.16	3211.92	3648.24	468.72	627.48
1365.12	1453.68	1275.48	1757.16	3211.92	3652.56	468.72	627.48
1365.12	1454.76	1275.48	1757.16	3213	3654.72	468.72	627.48
1365.12	1454.76	1275.48	1759.32	3213	3654.72	468.72	627.48
1365.12	1455.84	1276.56	1759.32	3213	3655.8	468.72	628.56
1366.2	1455.84	1276.56	1760.4	3213	3657.96	468.72	628.56
1366.2	1455.84	1276.56	1760.4	3216.24	3659.04	468.72	628.56
1366.2	1456.92	1277.64	1760.4	3216.24	3659.04	468.72	628.56
1366.2	1456.92	1277.64	1761.48	3217.32	3659.04	468.72	628.56
1367.28	1456.92	1278.72	1762.56	3217.32	3659.04	468.72	628.56
1368.36	1456.92	1278.72	1762.56	3218.4	3660.12	468.72	628.56
1368.36	1458	1279.8	1762.56	3219.48	3660.12	468.72	628.56
1368.36	1458	1279.8	1762.56	3219.48	3660.12	469.8	628.56
1369.44	1458	1279.8	1762.56	3219.48	3662.28	469.8	629.64
1370.52	1458	1279.8	1763.64	3219.48	3663.36	469.8	629.64
1370.52	1459.08	1280.88	1763.64	3220.56	3664.44	469.8	629.64
1370.52	1460.16	1280.88	1763.64	3220.56	3665.52	469.8	629.64
1371.6	1460.16	1280.88	1763.64	3220.56	3668.76	469.8	629.64
1371.6	1461.24	1280.88	1763.64	3220.56	3668.76	470.88	629.64
1371.6	1461.24	1280.88	1764.72	3221.64	3668.76	470.88	629.64
1371.6	1462.32	1281.96	1764.72	3223.8	3669.84	470.88	629.64
1371.6	1462.32	1281.96	1764.72	3224.88	3669.84	470.88	629.64
1371.6	1462.32	1281.96	1764.72	3224.88	3670.92	470.88	629.64
1372.68	1463.4	1281.96	1765.8	3225.96	3672	470.88	629.64
1372.68	1463.4	1281.96	1766.88	3227.04	3674.16	470.88	630.72
1372.68	1464.48	1281.96	1766.88	3228.12	3675.24	470.88	630.72
1372.68	1464.48	1281.96	1766.88	3230.28	3675.24	471.96	630.72
1372.68	1464.48	1281.96	1766.88	3232.44	3676.32	471.96	630.72
1372.68	1465.56	1281.96	1766.88	3232.44	3677.4	471.96	630.72
1373.76	1465.56	1283.04	1767.96	3233.52	3678.48	471.96	630.72
1373.76	1465.56	1283.04	1769.04	3233.52	3680.64	471.96	630.72
1374.84	1465.56	1283.04	1769.04	3234.6	3681.72	471.96	630.72
1374.84	1465.56	1284.12	1769.04	3234.6	3682.8	471.96	630.72
1374.84	1465.56	1284.12	1769.04	3234.6	3684.96	471.96	630.72
1374.84	1466.64	1285.2	1770.12	3235.68	3684.96	473.04	630.72
1375.92	1466.64	1285.2	1770.12	3236.76	3684.96	473.04	631.8
1377	1466.64	1285.2	1770.12	3236.76	3684.96	473.04	631.8
1377	1466.64	1286.28	1770.12	3236.76	3686.04	473.04	631.8
1377	1466.64	1286.28	1770.12	3237.84	3686.04	473.04	631.8
1378.08	1467.72	1286.28	1770.12	3237.84	3688.2	473.04	631.8
1380.24	1467.72	1286.28	1771.2	3240	3688.2	473.04	631.8
1380.24	1467.72	1286.28	1771.2	3240	3688.2	473.04	631.8
1380.24	1468.8	1286.28	1771.2	3240	3688.2	473.04	631.8
1381.32	1468.8	1286.28	1771.2	3241.08	3689.28	473.04	631.8
1381.32	1469.88	1287.36	1771.2	3242.16	3689.28	473.04	631.8
1381.32	1469.88	1287.36	1772.28	3243.24	3690.36	473.04	632.88
1381.32	1469.88	1287.36	1772.28	3243.24	3690.36	473.04	632.88
1381.32	1470.96	1288.44	1772.28	3245.4	3692.52	474.12	632.88
1381.32	1470.96	1288.44	1772.28	3245.4	3692.52	474.12	633.96
1382.4	1472.04	1288.44	1772.28	3246.48	3692.52	474.12	633.96
1382.4	1473.12	1288.44	1772.28	3246.48	3693.6	474.12	633.96
1382.4	1474.2	1289.52	1772.28	3247.56	3694.68	474.12	633.96
1383.48	1474.2	1289.52	1773.36	3247.56	3696.84	474.12	633.96
1383.48	1474.2	1289.52	1773.36	3248.64	3697.92	474.12	633.96
1383.48	1474.2	1289.52	1773.36	3251.88	3697.92	474.12	633.96
1383.48	1474.2	1289.52	1774.44	3251.88	3700.08	474.12	633.96
1383.48	1475.28	1289.52	1774.44	3251.88	3702.24	474.12	633.96
1383.48	1476.36	1289.52	1774.44	3252.96	3702.24	474.12	633.96
1384.56	1476.36	1289.52	1774.44	3252.96	3702.24	474.12	635.04
1384.56	1476.36	1290.6	1774.44	3254.04	3703.32	474.12	635.04
1384.56	1476.36	1290.6	1775.52	3254.04	3703.32	474.12	635.04
1385.64	1477.44	1290.6	1775.52	3254.04	3703.32	474.12	635.04
1386.72	1479.6	1290.6	1775.52	3255.12	3703.32	475.2	635.04
1386.72	1479.6	1290.6	1775.52	3256.2	3705.48	475.2	635.04
1386.72	1479.6	1290.6	1775.52	3256.2	3708.72	475.2	636.12
1387.8	1479.6	1291.68	1775.52	3260.52	3709.8	475.2	636.12
1387.8	1479.6	1291.68	1775.52	3262.68	3711.96	475.2	636.12
1387.8	1479.6	1291.68	1776.6	3263.76	3713.04	475.2	636.12
1387.8	1480.68	1291.68	1776.6	3263.76	3713.04	475.2	636.12
1388.88	1480.68	1292.76	1776.6	3264.84	3714.12	475.2	636.12
1388.88	1480.68	1292.76	1776.6	3264.84	3717.36	475.2	636.12
1388.88	1480.68	1292.76	1777.68	3264.84	3719.52	476.28	636.12
1388.88	1480.68	1292.76	1777.68	3264.84	3719.52	476.28	636.12
1389.96	1481.76	1292.76	1777.68	3268.08	3719.52	476.28	636.12
1389.96	1481.76	1292.76	1777.68	3269.16	3720.6	476.28	636.12
1391.04	1481.76	1293.84	1777.68	3269.16	3721.68	476.28	636.12
1391.04	1481.76	1293.84	1778.76	3269.16	3722.76	476.28	636.12
1392.12	1481.76	1293.84	1779.84	3270.24	3724.92	476.28	637.2
1392.12	1481.76	1294.92	1779.84	3271.32	3724.92	476.28	637.2
1393.2	1481.76	1294.92	1779.84	3271.32	3726	477.36	637.2
1393.2	1482.84	1294.92	1780.92	3271.32	3728.16	477.36	637.2
1393.2	1482.84	1294.92	1780.92	3272.4	3729.24	477.36	638.28
1393.2	1482.84	1294.92	1780.92	3272.4	3730.32	477.36	638.28
1393.2	1483.92	1296	1782	3272.4	3730.32	477.36	638.28
1393.2	1483.92	1296	1782	3272.4	3730.32	477.36	638.28
1394.28	1483.92	1296	1782	3274.56	3730.32	477.36	638.28
1394.28	1483.92	1296	1782	3275.64	3730.32	477.36	638.28
1394.28	1483.92	1296	1782	3275.64	3732.48	477.36	638.28
1394.28	1483.92	1296	1782	3277.8	3732.48	478.44	639.36
1395.36	1483.92	1297.08	1782	3277.8	3733.56	478.44	639.36
1396.44	1485	1297.08	1782	3277.8	3735.72	478.44	639.36
1396.44	1485	1297.08	1782	3278.88	3737.88	478.44	639.36
1396.44	1485	1297.08	1782	3278.88	3737.88	478.44	639.36
1396.44	1485	1298.16	1784.16	3279.96	3737.88	478.44	639.36
1396.44	1485	1298.16	1784.16	3279.96	3738.96	478.44	639.36
1396.44	1486.08	1298.16	1785.24	3279.96	3738.96	479.52	639.36
1397.52	1487.16	1299.24	1785.24	3281.04	3740.04	479.52	639.36
1397.52	1487.16	1299.24	1785.24	3281.04	3741.12	479.52	639.36
1397.52	1487.16	1300.32	1785.24	3281.04	3741.12	479.52	640.44
1397.52	1487.16	1300.32	1786.32	3282.12	3742.2	479.52	640.44
1398.6	1488.24	1300.32	1786.32	3282.12	3742.2	479.52	640.44
1398.6	1488.24	1300.32	1787.4	3283.2	3743.28	479.52	640.44
1398.6	1489.32	1300.32	1787.4	3284.28	3746.52	479.52	641.52
1399.68	1489.32	1301.4	1788.48	3284.28	3746.52	479.52	641.52
1399.68	1489.32	1301.4	1788.48	3284.28	3747.6	479.52	641.52
1400.76	1489.32	1301.4	1788.48	3286.44	3747.6	479.52	641.52
1400.76	1490.4	1302.48	1789.56	3286.44	3748.68	479.52	642.6
1400.76	1490.4	1302.48	1789.56	3286.44	3748.68	479.52	642.6
1400.76	1491.48	1302.48	1789.56	3287.52	3749.76	479.52	642.6
1401.84	1491.48	1302.48	1790.64	3289.68	3750.84	480.6	642.6
1401.84	1492.56	1303.56	1791.72	3289.68	3751.92	480.6	642.6
1401.84	1492.56	1303.56	1791.72	3289.68	3753	480.6	642.6
1401.84	1493.64	1303.56	1792.8	3289.68	3753	480.6	643.68
1401.84	1493.64	1303.56	1792.8	3289.68	3753	480.6	643.68
1401.84	1493.64	1303.56	1792.8	3290.76	3754.08	480.6	643.68
1402.92	1493.64	1303.56	1792.8	3290.76	3754.08	480.6	643.68
1402.92	1494.72	1303.56	1792.8	3292.92	3755.16	480.6	643.68
1402.92	1494.72	1303.56	1793.88	3292.92	3756.24	480.6	643.68
1402.92	1494.72	1304.64	1793.88	3292.92	3756.24	480.6	643.68
1404	1494.72	1304.64	1793.88	3294	3757.32	480.6	643.68
1404	1495.8	1304.64	1793.88	3295.08	3759.48	480.6	643.68
1404	1496.88	1304.64	1793.88	3295.08	3759.48	480.6	644.76
1404	1497.96	1304.64	1793.88	3296.16	3759.48	480.6	644.76
1405.08	1497.96	1304.64	1793.88	3297.24	3760.56	480.6	644.76
1405.08	1497.96	1304.64	1794.96	3298.32	3760.56	480.6	644.76
1405.08	1497.96	1305.72	1794.96	3298.32	3760.56	480.6	644.76
1405.08	1497.96	1305.72	1794.96	3298.32	3762.72	480.6	644.76
1406.16	1499.04	1305.72	1794.96	3300.48	3762.72	480.6	644.76
1406.16	1500.12	1305.72	1796.04	3301.56	3763.8	480.6	644.76
1406.16	1500.12	1305.72	1796.04	3302.64	3764.88	481.68	645.84
1407.24	1500.12	1305.72	1797.12	3303.72	3764.88	481.68	645.84
1407.24	1501.2	1305.72	1797.12	3303.72	3764.88	481.68	645.84
1407.24	1501.2	1305.72	1797.12	3304.8	3764.88	481.68	645.84
1407.24	1501.2	1305.72	1797.12	3304.8	3765.96	481.68	646.92
1408.32	1501.2	1306.8	1798.2	3305.88	3768.12	481.68	646.92
1408.32	1501.2	1306.8	1798.2	3305.88	3769.2	481.68	646.92
1409.4	1502.28	1306.8	1798.2	3306.96	3770.28	482.76	646.92
1409.4	1502.28	1306.8	1798.2	3306.96	3770.28	482.76	646.92
1410.48	1502.28	1307.88	1799.28	3308.04	3771.36	482.76	646.92
1411.56	1503.36	1307.88	1799.28	3308.04	3771.36	482.76	646.92
1411.56	1503.36	1308.96	1799.28	3308.04	3771.36	482.76	646.92
1411.56	1503.36	1308.96	1800.36	3308.04	3771.36	482.76	646.92
1411.56	1503.36	1308.96	1800.36	3308.04	3773.52	482.76	646.92
1411.56	1503.36	1308.96	1800.36	3310.2	3774.6	482.76	648
1411.56	1503.36	1308.96	1801.44	3310.2	3775.68	482.76	649.08
1412.64	1503.36	1308.96	1801.44	3310.2	3775.68	482.76	649.08
1412.64	1504.44	1308.96	1801.44	3310.2	3775.68	482.76	649.08
1412.64	1504.44	1310.04	1802.52	3313.44	3776.76	482.76	649.08
1412.64	1504.44	1310.04	1802.52	3314.52	3776.76	482.76	649.08
1412.64	1505.52	1310.04	1802.52	3314.52	3777.84	482.76	649.08
1412.64	1505.52	1310.04	1802.52	3314.52	3780	482.76	649.08
1412.64	1505.52	1310.04	1802.52	3314.52	3781.08	482.76	649.08
1412.64	1505.52	1310.04	1802.52	3314.52	3781.08	482.76	650.16
1413.72	1505.52	1310.04	1803.6	3315.6	3782.16	483.84	650.16
1413.72	1506.6	1310.04	1803.6	3315.6	3783.24	483.84	650.16
1413.72	1506.6	1310.04	1804.68	3316.68	3785.4	483.84	651.24
1413.72	1507.68	1311.12	1804.68	3317.76	3785.4	483.84	651.24
1415.88	1507.68	1311.12	1805.76	3317.76	3787.56	483.84	651.24
1415.88	1507.68	1311.12	1805.76	3317.76	3788.64	483.84	651.24
1416.96	1507.68	1311.12	1805.76	3319.92	3789.72	483.84	651.24
1416.96	1508.76	1311.12	1805.76	3321	3790.8	483.84	651.24
1416.96	1509.84	1311.12	1806.84	3322.08	3790.8	483.84	651.24
1416.96	1509.84	1311.12	1806.84	3322.08	3791.88	483.84	651.24
1416.96	1510.92	1311.12	1806.84	3323.16	3791.88	483.84	651.24
1418.04	1510.92	1312.2	1807.92	3323.16	3791.88	483.84	651.24
1418.04	1510.92	1312.2	1809	3323.16	3791.88	483.84	651.24
1418.04	1512	1312.2	1809	3324.24	3792.96	483.84	651.24
1418.04	1512	1312.2	1809	3324.24	3792.96	484.92	652.32
1419.12	1512	1312.2	1809	3325.32	3795.12	484.92	652.32
1419.12	1514.16	1312.2	1809	3327.48	3795.12	484.92	652.32
1419.12	1514.16	1312.2	1809	3328.56	3795.12	484.92	652.32
1419.12	1515.24	1312.2	1810.08	3328.56	3795.12	484.92	653.4
1420.2	1515.24	1313.28	1810.08	3328.56	3795.12	484.92	653.4
1420.2	1515.24	1313.28	1811.16	3330.72	3796.2	484.92	653.4
1420.2	1516.32	1313.28	1811.16	3331.8	3797.28	484.92	653.4
1420.2	1516.32	1313.28	1811.16	3331.8	3797.28	484.92	653.4
1421.28	1516.32	1313.28	1811.16	3332.88	3797.28	486	653.4
1421.28	1516.32	1313.28	1812.24	3335.04	3797.28	486	653.4
1421.28	1516.32	1314.36	1812.24	3335.04	3798.36	486	654.48
1422.36	1516.32	1314.36	1812.24	3336.12	3800.52	486	654.48
1423.44	1516.32	1314.36	1812.24	3336.12	3802.68	486	654.48
1424.52	1516.32	1315.44	1812.24	3337.2	3803.76	486	654.48
1424.52	1517.4	1315.44	1813.32	3338.28	3803.76	486	654.48
1425.6	1518.48	1315.44	1813.32	3338.28	3803.76	486	654.48
1426.68	1518.48	1316.52	1813.32	3340.44	3803.76	486	654.48
1426.68	1518.48	1316.52	1813.32	3340.44	3804.84	487.08	655.56
1426.68	1518.48	1317.6	1813.32	3340.44	3805.92	487.08	655.56
1426.68	1518.48	1317.6	1813.32	3340.44	3807	487.08	655.56
1426.68	1519.56	1317.6	1813.32	3342.6	3807	488.16	655.56
1426.68	1519.56	1318.68	1813.32	3342.6	3809.16	488.16	655.56
1426.68	1519.56	1318.68	1814.4	3343.68	3809.16	488.16	655.56
1426.68	1520.64	1318.68	1814.4	3345.84	3809.16	488.16	656.64
1427.76	1521.72	1319.76	1814.4	3345.84	3811.32	488.16	656.64
1427.76	1521.72	1319.76	1814.4	3345.84	3812.4	488.16	656.64
1428.84	1522.8	1319.76	1815.48	3348	3815.64	488.16	656.64
1428.84	1522.8	1319.76	1815.48	3349.08	3816.72	488.16	656.64
1428.84	1522.8	1320.84	1815.48	3350.16	3817.8	488.16	656.64
1428.84	1523.88	1320.84	1815.48	3350.16	3817.8	488.16	656.64
1429.92	1523.88	1321.92	1816.56	3352.32	3817.8	488.16	656.64
1429.92	1526.04	1321.92	1816.56	3353.4	3818.88	488.16	656.64
1429.92	1526.04	1321.92	1816.56	3353.4	3818.88	488.16	656.64
1433.16	1526.04	1321.92	1817.64	3354.48	3819.96	489.24	656.64
1433.16	1526.04	1321.92	1817.64	3354.48	3819.96	489.24	657.72
1433.16	1527.12	1321.92	1817.64	3355.56	3821.04	489.24	657.72
1433.16	1527.12	1323	1817.64	3355.56	3822.12	489.24	657.72
1434.24	1527.12	1323	1818.72	3356.64	3823.2	489.24	657.72
1434.24	1527.12	1323	1818.72	3356.64	3825.36	489.24	657.72
1434.24	1528.2	1323	1818.72	3358.8	3825.36	489.24	657.72
1434.24	1528.2	1323	1818.72	3360.96	3827.52	489.24	657.72
1434.24	1528.2	1323	1819.8	3360.96	3827.52	489.24	657.72
1434.24	1529.28	1324.08	1819.8	3360.96	3828.6	489.24	657.72
1435.32	1529.28	1324.08	1820.88	3360.96	3831.84	489.24	657.72
1435.32	1529.28	1324.08	1821.96	3362.04	3831.84	489.24	657.72
1435.32	1530.36	1324.08	1823.04	3363.12	3831.84	489.24	657.72
1435.32	1530.36	1325.16	1823.04	3363.12	3832.92	489.24	658.8
1436.4	1530.36	1325.16	1823.04	3364.2	3832.92	489.24	658.8
1436.4	1530.36	1325.16	1823.04	3365.28	3832.92	490.32	658.8
1437.48	1531.44	1325.16	1824.12	3366.36	3832.92	490.32	658.8
1437.48	1531.44	1325.16	1825.2	3367.44	3837.24	490.32	659.88
1437.48	1532.52	1325.16	1825.2	3368.52	3837.24	490.32	659.88
1437.48	1532.52	1325.16	1825.2	3368.52	3837.24	490.32	659.88
1437.48	1532.52	1325.16	1825.2	3369.6	3837.24	490.32	659.88
1437.48	1532.52	1325.16	1825.2	3370.68	3839.4	490.32	659.88
1437.48	1532.52	1326.24	1826.28	3370.68	3840.48	490.32	659.88
1437.48	1532.52	1326.24	1826.28	3371.76	3841.56	490.32	660.96
1438.56	1532.52	1326.24	1826.28	3371.76	3843.72	490.32	660.96
1438.56	1533.6	1326.24	1826.28	3371.76	3843.72	490.32	660.96
1439.64	1533.6	1326.24	1826.28	3371.76	3843.72	490.32	660.96
1439.64	1534.68	1327.32	1826.28	3373.92	3844.8	491.4	660.96
1439.64	1534.68	1327.32	1826.28	3376.08	3844.8	491.4	662.04
1439.64	1535.76	1327.32	1826.28	3376.08	3845.88	491.4	662.04
1440.72	1535.76	1327.32	1826.28	3377.16	3845.88	491.4	662.04
1440.72	1535.76	1327.32	1827.36	3377.16	3848.04	491.4	662.04
1441.8	1535.76	1327.32	1827.36	3379.32	3848.04	491.4	662.04
1441.8	1535.76	1328.4	1827.36	3380.4	3849.12	491.4	662.04
1441.8	1537.92	1328.4	1828.44	3380.4	3850.2	491.4	662.04
1442.88	1537.92	1328.4	1828.44	3380.4	3850.2	491.4	663.12
1442.88	1537.92	1328.4	1828.44	3383.64	3850.2	491.4	663.12
1442.88	1537.92	1328.4	1829.52	3383.64	3853.44	491.4	663.12
1442.88	1539	1328.4	1829.52	3384.72	3853.44	491.4	663.12
1443.96	1539	1329.48	1829.52	3384.72	3854.52	491.4	663.12
1445.04	1540.08	1329.48	1829.52	3385.8	3856.68	491.4	663.12
1445.04	1541.16	1329.48	1829.52	3385.8	3857.76	492.48	663.12
1445.04	1541.16	1329.48	1830.6	3386.88	3857.76	492.48	663.12
1445.04	1541.16	1329.48	1830.6	3386.88	3857.76	492.48	664.2
1445.04	1542.24	1329.48	1830.6	3386.88	3857.76	492.48	664.2
1445.04	1542.24	1330.56	1830.6	3386.88	3857.76	492.48	664.2
1446.12	1542.24	1330.56	1830.6	3387.96	3859.92	492.48	664.2
1446.12	1543.32	1330.56	1830.6	3387.96	3859.92	492.48	664.2
1447.2	1543.32	1330.56	1831.68	3387.96	3861	492.48	664.2
1447.2	1543.32	1330.56	1831.68	3389.04	3861	492.48	664.2
1447.2	1544.4	1330.56	1831.68	3389.04	3861	492.48	664.2
1447.2	1544.4	1331.64	1831.68	3390.12	3863.16	492.48	664.2
1448.28	1544.4	1331.64	1832.76	3390.12	3863.16	493.56	664.2
1448.28	1544.4	1331.64	1832.76	3391.2	3863.16	493.56	664.2
1448.28	1544.4	1331.64	1832.76	3391.2	3865.32	493.56	664.2
1448.28	1545.48	1331.64	1832.76	3391.2	3865.32	493.56	664.2
1448.28	1545.48	1331.64	1832.76	3392.28	3866.4	493.56	664.2
1449.36	1545.48	1332.72	1833.84	3393.36	3866.4	493.56	665.28
1450.44	1545.48	1332.72	1833.84	3394.44	3866.4	493.56	665.28
1450.44	1545.48	1332.72	1833.84	3394.44	3867.48	493.56	665.28
1452.6	1546.56	1332.72	1833.84	3395.52	3867.48	493.56	665.28
1452.6	1546.56	1332.72	1836	3396.6	3870.72	493.56	665.28
1452.6	1547.64	1332.72	1836	3397.68	3870.72	493.56	665.28
1452.6	1547.64	1333.8	1837.08	3398.76	3870.72	493.56	665.28
1453.68	1547.64	1333.8	1837.08	3398.76	3870.72	493.56	665.28
1454.76	1547.64	1334.88	1838.16	3399.84	3871.8	493.56	666.36
1454.76	1548.72	1334.88	1838.16	3400.92	3872.88	493.56	666.36
1455.84	1548.72	1334.88	1838.16	3402	3875.04	493.56	666.36
1455.84	1548.72	1335.96	1839.24	3402	3875.04	493.56	666.36
1455.84	1549.8	1337.04	1839.24	3402	3877.2	493.56	666.36
1455.84	1549.8	1337.04	1840.32	3405.24	3877.2	493.56	666.36
1455.84	1549.8	1337.04	1840.32	3406.32	3877.2	493.56	667.44
1455.84	1549.8	1337.04	1840.32	3406.32	3878.28	494.64	667.44
1456.92	1550.88	1338.12	1841.4	3406.32	3880.44	494.64	667.44
1456.92	1550.88	1338.12	1842.48	3406.32	3881.52	494.64	667.44
1458	1551.96	1338.12	1842.48	3407.4	3882.6	494.64	667.44
1458	1551.96	1338.12	1842.48	3409.56	3882.6	494.64	667.44
1460.16	1551.96	1338.12	1842.48	3410.64	3884.76	494.64	667.44
1460.16	1553.04	1339.2	1842.48	3410.64	3885.84	494.64	667.44
1460.16	1553.04	1339.2	1843.56	3411.72	3885.84	494.64	668.52
1460.16	1554.12	1339.2	1843.56	3412.8	3886.92	494.64	668.52
1460.16	1554.12	1339.2	1843.56	3412.8	3886.92	494.64	668.52
1460.16	1555.2	1339.2	1843.56	3413.88	3886.92	494.64	668.52
1461.24	1555.2	1340.28	1843.56	3413.88	3888	494.64	669.6
1461.24	1555.2	1340.28	1843.56	3414.96	3888	495.72	669.6
1462.32	1556.28	1340.28	1844.64	3414.96	3888	495.72	669.6
1462.32	1557.36	1340.28	1845.72	3414.96	3889.08	495.72	669.6
1463.4	1558.44	1341.36	1846.8	3414.96	3890.16	495.72	669.6
1463.4	1558.44	1341.36	1846.8	3414.96	3891.24	495.72	669.6
1463.4	1558.44	1341.36	1847.88	3416.04	3892.32	495.72	669.6
1464.48	1558.44	1342.44	1847.88	3416.04	3893.4	495.72	669.6
1465.56	1559.52	1342.44	1847.88	3416.04	3893.4	495.72	670.68
1465.56	1559.52	1342.44	1847.88	3419.28	3894.48	495.72	670.68
1465.56	1559.52	1343.52	1848.96	3419.28	3894.48	495.72	670.68
1465.56	1559.52	1343.52	1848.96	3419.28	3894.48	495.72	670.68
1465.56	1559.52	1343.52	1848.96	3421.44	3894.48	496.8	670.68
1466.64	1559.52	1343.52	1848.96	3423.6	3895.56	496.8	670.68
1466.64	1559.52	1343.52	1848.96	3423.6	3895.56	496.8	670.68
1466.64	1560.6	1343.52	1848.96	3424.68	3896.64	496.8	670.68
1466.64	1560.6	1343.52	1850.04	3425.76	3896.64	496.8	670.68
1467.72	1560.6	1344.6	1850.04	3425.76	3897.72	496.8	670.68
1467.72	1560.6	1344.6	1850.04	3427.92	3897.72	496.8	671.76
1468.8	1561.68	1344.6	1850.04	3429	3897.72	496.8	671.76
1468.8	1561.68	1345.68	1851.12	3430.08	3897.72	497.88	671.76
1468.8	1561.68	1345.68	1851.12	3431.16	3898.8	497.88	671.76
1468.8	1561.68	1345.68	1851.12	3431.16	3898.8	497.88	671.76
1469.88	1562.76	1347.84	1851.12	3432.24	3900.96	497.88	671.76
1469.88	1562.76	1347.84	1851.12	3432.24	3900.96	497.88	671.76
1470.96	1562.76	1347.84	1851.12	3432.24	3903.12	497.88	671.76
1470.96	1563.84	1348.92	1851.12	3432.24	3904.2	497.88	671.76
1472.04	1563.84	1348.92	1852.2	3433.32	3905.28	497.88	672.84
1472.04	1564.92	1348.92	1852.2	3435.48	3905.28	497.88	672.84
1472.04	1564.92	1348.92	1852.2	3436.56	3906.36	497.88	672.84
1473.12	1566	1350	1853.28	3436.56	3908.52	497.88	672.84
1473.12	1566	1350	1853.28	3436.56	3909.6	497.88	672.84
1473.12	1567.08	1350	1853.28	3437.64	3910.68	498.96	672.84
1473.12	1567.08	1351.08	1855.44	3437.64	3910.68	498.96	672.84
1474.2	1567.08	1351.08	1856.52	3437.64	3911.76	498.96	673.92
1474.2	1568.16	1351.08	1856.52	3438.72	3911.76	498.96	673.92
1475.28	1568.16	1351.08	1856.52	3439.8	3913.92	498.96	673.92
1475.28	1568.16	1351.08	1857.6	3439.8	3913.92	498.96	673.92
1475.28	1569.24	1351.08	1858.68	3440.88	3915	498.96	673.92
1475.28	1569.24	1352.16	1858.68	3444.12	3915	498.96	675
1475.28	1569.24	1352.16	1858.68	3444.12	3915	498.96	675
1475.28	1570.32	1352.16	1858.68	3444.12	3915	498.96	675
1476.36	1571.4	1352.16	1858.68	3447.36	3916.08	498.96	675
1476.36	1571.4	1353.24	1858.68	3448.44	3916.08	498.96	675
1476.36	1572.48	1353.24	1859.76	3449.52	3918.24	498.96	675
1476.36	1572.48	1353.24	1860.84	3450.6	3919.32	498.96	676.08
1476.36	1572.48	1354.32	1860.84	3451.68	3920.4	500.04	676.08
1477.44	1572.48	1354.32	1861.92	3452.76	3920.4	500.04	676.08
1477.44	1572.48	1354.32	1861.92	3452.76	3921.48	500.04	676.08
1477.44	1572.48	1354.32	1861.92	3452.76	3922.56	500.04	676.08
1477.44	1573.56	1354.32	1861.92	3454.92	3922.56	500.04	676.08
1478.52	1573.56	1354.32	1861.92	3456	3923.64	500.04	676.08
1478.52	1574.64	1354.32	1861.92	3458.16	3924.72	500.04	677.16
1478.52	1574.64	1354.32	1863	3460.32	3924.72	501.12	677.16
1478.52	1574.64	1355.4	1863	3460.32	3924.72	501.12	677.16
1479.6	1575.72	1355.4	1863	3463.56	3925.8	501.12	677.16
1479.6	1575.72	1355.4	1864.08	3463.56	3926.88	501.12	677.16
[truncated: 19,325 more rows]

## Sheet: Figure 4I
Figure 4I
SKNMM-MYCN		U2OS-MYCN		SKNFI-MYCN
-DOX	+DOX	-DOX	+DOX	-DOX	+DOX
38.22	1.82		56.42	3.64	2.73
68.25	7.28		72.8	30.03	20.93
91.91	8.19	199.29	74.62	40.95	35.49
119.21	11.83	227.5	100.1	51.87	50.05
121.03	11.83	361.27	101.92	56.42	67.34
135.59	15.47	419.51	104.65	58.24	88.27
162.89	20.02	427.7	110.11	93.73	107.38
163.8	20.02	447.72	113.75	101.01	123.76
165.62	20.93	484.12	114.66	102.83	129.22
168.35	22.75	503.23	118.3	104.65	131.95
171.08	24.57	560.56	139.23	105.56	134.68
191.1	27.3	624.26	149.24	114.66	139.23
202.93	28.21	664.3	176.54	121.03	143.78
217.49	28.21	668.85	184.73	137.41	151.06
235.69	29.12	695.24	196.56	141.05	153.79
236.6	30.94	697.06	200.2	145.6	154.7
242.06	35.49	702.52	200.2	148.33	161.98
244.79	36.4	703.43	202.93	149.24	162.89
244.79	37.31	707.98	203.84	149.24	171.08
251.16	37.31	708.89	205.66	156.52	175.63
257.53	37.31	724.36	205.66	157.43	177.45
259.35	38.22	739.83	207.48	157.43	181.09
259.35	39.13	769.86	211.12	160.16	181.09
283.01	40.04	784.42	242.97	162.89	188.37
286.65	41.86	797.16	242.97	164.71	188.37
289.38	42.77	806.26	242.97	167.44	192.01
295.75	43.68	823.55	252.98	171.08	192.01
300.3	49.14	828.1	253.89	171.08	193.83
303.94	50.05	841.75	253.89	174.72	197.47
316.68	52.78	844.48	256.62	174.72	198.38
321.23	54.6	869.96	258.44	174.72	198.38
350.35	55.51	872.69	259.35	174.72	199.29
357.63	56.42	902.72	259.35	175.63	200.2
361.27	64.61	904.54	261.17	176.54	200.2
364	65.52	913.64	263.9	182	202.02
374.01	68.25	924.56	263.9	184.73	204.75
374.01	68.25	932.75	265.72	184.73	208.39
377.65	70.98	933.66	267.54	185.64	223.86
384.93	71.89	936.39	270.27	190.19	223.86
386.75	76.44	940.03	279.37	190.19	225.68
387.66	76.44	967.33	280.28	190.19	230.23
388.57	76.44	971.88	280.28	190.19	230.23
388.57	77.35	986.44	282.1	191.1	231.14
390.39	80.99	999.18	285.74	191.1	233.87
394.03	84.63	1001.91	286.65	192.92	234.78
407.68	84.63	1029.21	296.66	193.83	234.78
409.5	88.27	1031.94	299.39	193.83	234.78
410.41	91	1041.04	301.21	196.56	235.69
422.24	91	1055.6	309.4	198.38	236.6
422.24	91	1096.55	310.31	200.2	239.33
425.88	91.91	1104.74	311.22	201.11	240.24
434.98	92.82	1108.38	313.95	202.02	240.24
437.71	92.82	1115.66	317.59	202.02	241.15
439.53	93.73	1143.87	323.96	203.84	243.88
439.53	94.64	1162.98	333.06	204.75	243.88
445.9	96.46	1168.44	333.06	204.75	244.79
445.9	101.92	1174.81	334.88	207.48	245.7
447.72	102.83	1197.56	336.7	207.48	247.52
448.63	106.47	1198.47	337.61	208.39	247.52
459.55	106.47	1217.58	338.52	209.3	249.34
459.55	106.47	1219.4	338.52	210.21	252.07
461.37	106.47	1255.8	340.34	210.21	255.71
468.65	108.29	1259.44	342.16	210.21	257.53
470.47	109.2	1264.9	348.53	212.03	259.35
480.48	109.2	1265.81	353.99	212.94	261.17
481.39	110.11	1266.72	353.99	219.31	262.08
482.3	114.66	1276.73	356.72	220.22	263.9
493.22	117.39	1278.55	357.63	220.22	265.72
494.13	119.21	1283.1	357.63	221.13	268.45
494.13	119.21	1295.84	357.63	222.95	268.45
495.04	122.85	1308.58	358.54	223.86	270.27
496.86	125.58	1311.31	358.54	224.77	272.09
496.86	128.31	1314.04	366.73	226.59	272.09
497.77	129.22	1314.04	366.73	226.59	273
504.14	131.95	1323.14	367.64	228.41	273.91
504.14	131.95	1324.96	370.37	229.32	273.91
505.96	132.86	1350.44	381.29	230.23	274.82
507.78	133.77	1356.81	384.93	231.14	277.55
508.69	133.77	1357.72	387.66	232.05	279.37
515.06	136.5	1365	388.57	232.05	280.28
516.88	136.5	1373.19	391.3	232.96	280.28
519.61	136.5	1379.56	394.03	233.87	281.19
521.43	138.32	1383.2	394.94	238.42	281.19
527.8	140.14	1385.02	398.58	239.33	282.1
528.71	141.05	1394.12	400.4	239.33	283.01
528.71	141.05	1402.31	400.4	241.15	283.92
530.53	141.96	1405.04	404.95	245.7	284.83
534.17	145.6	1424.15	406.77	246.61	285.74
546	146.51	1432.34	406.77	246.61	288.47
547.82	146.51	1443.26	407.68	247.52	288.47
549.64	146.51	1446.9	407.68	247.52	288.47
557.83	147.42	1449.63	408.59	248.43	288.47
559.65	147.42	1450.54	411.32	249.34	289.38
566.93	150.15	1458.73	413.14	250.25	289.38
569.66	150.15	1461.46	414.05	251.16	291.2
570.57	151.06	1466.01	414.05	253.89	291.2
570.57	152.88	1470.56	414.96	253.89	295.75
570.57	152.88	1484.21	418.6	255.71	297.57
573.3	156.52	1520.61	420.42	255.71	297.57
586.04	159.25	1537.9	420.42	256.62	298.48
586.95	159.25	1560.65	422.24	257.53	299.39
590.59	160.16	1561.56	424.97	258.44	301.21
594.23	160.16	1587.04	430.43	259.35	301.21
594.23	160.16	1587.95	431.34	259.35	302.12
596.05	162.89	1588.86	431.34	260.26	303.03
600.6	163.8	1589.77	432.25	260.26	303.03
612.43	163.8	1595.23	433.16	260.26	303.94
612.43	164.71	1600.69	433.16	260.26	304.85
617.89	164.71	1601.6	436.8	261.17	307.58
624.26	164.71	1603.42	437.71	261.17	307.58
625.17	164.71	1613.43	437.71	261.17	307.58
626.99	165.62	1617.98	439.53	262.08	308.49
633.36	167.44	1631.63	441.35	265.72	312.13
634.27	168.35	1641.64	442.26	265.72	312.13
634.27	168.35	1642.55	442.26	266.63	313.04
638.82	169.26	1648.01	443.17	266.63	313.04
644.28	169.26	1651.65	444.99	266.63	313.04
647.01	170.17	1689.87	445.9	268.45	316.68
647.92	171.08	1694.42	446.81	269.36	317.59
647.92	172.9	1700.79	446.81	270.27	318.5
648.83	173.81	1733.55	453.18	270.27	318.5
654.29	173.81	1737.19	453.18	271.18	320.32
658.84	177.45	1742.65	453.18	271.18	320.32
658.84	178.36	1755.39	458.64	273	320.32
661.57	179.27	1756.3	462.28	273	322.14
661.57	179.27	1759.94	463.19	273	322.14
664.3	180.18	1799.07	465.92	273	324.87
667.03	182.91	1807.26	466.83	273	327.6
668.85	184.73	1813.63	474.11	275.73	327.6
670.67	185.64	1813.63	475.02	275.73	327.6
671.58	185.64	1820.91	478.66	275.73	328.51
671.58	185.64	1825.46	480.48	276.64	328.51
671.58	186.55	1825.46	481.39	279.37	330.33
672.49	186.55	1828.19	481.39	282.1	330.33
675.22	186.55	1831.83	482.3	283.01	331.24
677.95	187.46	1875.51	484.12	283.01	331.24
680.68	187.46	1875.51	485.94	283.92	332.15
680.68	189.28	1879.15	485.94	284.83	333.06
681.59	189.28	1894.62	488.67	284.83	333.97
683.41	192.01	1909.18	489.58	284.83	337.61
686.14	192.01	1921.01	490.49	285.74	338.52
686.14	192.92	1921.01	492.31	285.74	338.52
687.96	193.83	1922.83	493.22	286.65	338.52
694.33	193.83	1931.93	494.13	286.65	339.43
696.15	193.83	1935.57	496.86	287.56	339.43
696.15	193.83	1946.49	497.77	287.56	339.43
696.15	195.65	1969.24	499.59	288.47	340.34
703.43	195.65	1973.79	505.96	289.38	340.34
707.07	195.65	1975.61	505.96	290.29	341.25
707.07	196.56	1976.52	506.87	290.29	341.25
707.07	196.56	1982.89	508.69	290.29	342.16
707.98	197.47	2002	509.6	291.2	342.16
712.53	199.29	2007.46	510.51	292.11	344.89
713.44	199.29	2010.19	511.42	293.02	344.89
714.35	199.29	2016.56	511.42	294.84	346.71
725.27	199.29	2019.29	512.33	294.84	346.71
726.18	201.11	2022.02	515.97	294.84	348.53
727.09	201.11	2022.02	516.88	294.84	352.17
731.64	202.02	2032.03	519.61	295.75	352.17
735.28	202.93	2042.04	525.07	295.75	352.17
737.1	202.93	2048.41	525.98	295.75	353.08
743.47	203.84	2052.05	527.8	296.66	353.08
745.29	203.84	2052.05	533.26	296.66	353.08
745.29	205.66	2054.78	534.17	296.66	353.99
749.84	208.39	2056.6	535.08	296.66	356.72
749.84	209.3	2066.61	536.9	296.66	356.72
750.75	210.21	2075.71	538.72	297.57	357.63
752.57	210.21	2080.26	539.63	298.48	357.63
754.39	210.21	2082.08	540.54	298.48	358.54
757.12	213.85	2103.92	547.82	298.48	358.54
758.03	213.85	2105.74	547.82	298.48	359.45
765.31	213.85	2109.38	547.82	299.39	360.36
766.22	214.76	2114.84	550.55	299.39	361.27
766.22	214.76	2120.3	550.55	299.39	361.27
767.13	214.76	2127.58	553.28	300.3	361.27
773.5	215.67	2136.68	553.28	301.21	362.18
778.96	216.58	2141.23	553.28	302.12	363.09
779.87	216.58	2166.71	554.19	302.12	364
781.69	216.58	2173.08	565.11	302.12	365.82
782.6	216.58	2188.55	566.02	303.03	365.82
783.51	218.4	2198.56	566.02	303.94	366.73
784.42	218.4	2208.57	568.75	303.94	366.73
784.42	218.4	2209.48	569.66	304.85	367.64
786.24	218.4	2214.94	570.57	304.85	367.64
788.97	218.4	2220.4	571.48	304.85	367.64
788.97	219.31	2225.86	571.48	305.76	367.64
791.7	220.22	2246.79	576.03	305.76	368.55
795.34	221.13	2250.43	576.03	305.76	368.55
796.25	222.04	2264.08	580.58	305.76	368.55
796.25	222.95	2264.99	580.58	306.67	368.55
801.71	222.95	2277.73	582.4	307.58	369.46
801.71	222.95	2280.46	585.13	308.49	370.37
802.62	223.86	2287.74	586.95	308.49	370.37
802.62	223.86	2289.56	586.95	309.4	370.37
804.44	223.86	2300.48	587.86	309.4	371.28
804.44	224.77	2300.48	591.5	311.22	371.28
807.17	224.77	2320.5	592.41	312.13	372.19
808.99	225.68	2322.32	593.32	312.13	372.19
810.81	225.68	2332.33	595.14	313.04	372.19
811.72	225.68	2342.34	596.05	313.95	373.1
811.72	225.68	2343.25	596.96	313.95	373.1
812.63	225.68	2347.8	597.87	313.95	374.01
816.27	226.59	2355.99	597.87	314.86	374.01
819.91	227.5	2364.18	597.87	315.77	374.01
819.91	227.5	2386.93	600.6	315.77	374.01
820.82	227.5	2396.03	601.51	316.68	374.92
821.73	227.5	2419.69	602.42	316.68	374.92
822.64	228.41	2420.6	603.33	316.68	375.83
825.37	228.41	2423.33	605.15	317.59	376.74
826.28	228.41	2424.24	605.15	317.59	376.74
827.19	228.41	2425.15	607.88	317.59	376.74
828.1	228.41	2450.63	607.88	317.59	377.65
829.92	229.32	2452.45	612.43	317.59	377.65
831.74	229.32	2465.19	613.34	319.41	378.56
833.56	229.32	2478.84	613.34	320.32	379.47
834.47	229.32	2480.66	614.25	320.32	380.38
837.2	230.23	2490.67	616.07	320.32	381.29
838.11	230.23	2495.22	617.89	322.14	382.2
843.57	233.87	2512.51	618.8	322.14	383.11
847.21	234.78	2516.15	621.53	322.14	383.11
852.67	234.78	2518.88	626.08	323.05	384.93
853.58	235.69	2524.34	626.99	323.96	385.84
853.58	235.69	2527.98	627.9	323.96	385.84
854.49	237.51	2533.44	632.45	323.96	386.75
855.4	239.33	2534.35	633.36	324.87	386.75
856.31	240.24	2538.9	634.27	324.87	387.66
859.04	240.24	2541.63	637.91	324.87	388.57
859.95	242.06	2547.09	644.28	324.87	388.57
859.95	242.06	2550.73	646.1	325.78	388.57
863.59	243.88	2559.83	648.83	326.69	388.57
863.59	243.88	2568.02	649.74	326.69	388.57
865.41	244.79	2572.57	652.47	327.6	388.57
866.32	244.79	2578.03	653.38	327.6	389.48
866.32	245.7	2580.76	654.29	327.6	390.39
868.14	245.7	2590.77	654.29	327.6	391.3
869.96	246.61	2591.68	655.2	329.42	392.21
869.96	247.52	2601.69	657.02	329.42	392.21
871.78	247.52	2603.51	657.93	330.33	392.21
871.78	247.52	2606.24	658.84	330.33	393.12
872.69	248.43	2608.06	663.39	332.15	393.12
872.69	250.25	2624.44	664.3	333.06	393.12
879.06	250.25	2625.35	667.03	333.97	393.12
880.88	251.16	2627.17	667.94	334.88	393.12
880.88	251.16	2629.9	669.76	334.88	393.12
880.88	251.16	2629.9	671.58	334.88	394.03
882.7	252.07	2635.36	672.49	334.88	394.03
882.7	252.07	2638.09	680.68	335.79	394.94
882.7	252.07	2651.74	684.32	335.79	395.85
882.7	252.07	2652.65	686.14	335.79	395.85
883.61	252.07	2660.84	687.05	336.7	395.85
884.52	252.98	2663.57	687.05	336.7	395.85
886.34	252.98	2663.57	689.78	336.7	395.85
888.16	253.89	2663.57	689.78	337.61	396.76
888.16	254.8	2667.21	690.69	337.61	396.76
888.16	256.62	2696.33	694.33	338.52	396.76
889.07	256.62	2697.24	695.24	339.43	397.67
889.98	256.62	2702.7	696.15	339.43	397.67
889.98	257.53	2707.25	697.06	339.43	398.58
890.89	258.44	2710.89	697.97	340.34	399.49
892.71	258.44	2711.8	700.7	341.25	400.4
892.71	260.26	2712.71	702.52	342.16	400.4
894.53	261.17	2714.53	705.25	342.16	400.4
896.35	262.99	2716.35	706.16	342.16	400.4
899.99	262.99	2721.81	708.89	343.07	401.31
900.9	262.99	2730.91	708.89	343.98	404.04
902.72	263.9	2731.82	708.89	344.89	404.04
902.72	264.81	2737.28	712.53	345.8	404.95
902.72	264.81	2745.47	714.35	345.8	406.77
903.63	264.81	2754.57	714.35	346.71	406.77
906.36	265.72	2757.3	714.35	347.62	406.77
908.18	267.54	2758.21	715.26	348.53	406.77
910	268.45	2760.94	719.81	349.44	406.77
911.82	270.27	2776.41	720.72	350.35	408.59
913.64	271.18	2778.23	721.63	350.35	409.5
920.01	271.18	2780.05	723.45	351.26	409.5
920.92	271.18	2785.51	724.36	351.26	410.41
920.92	272.09	2789.15	726.18	351.26	410.41
922.74	272.09	2790.97	728	352.17	410.41
929.11	273	2798.25	728.91	352.17	410.41
930.02	273.91	2798.25	729.82	352.17	411.32
940.94	273.91	2810.99	735.28	353.08	411.32
940.94	273.91	2814.63	738.01	353.08	412.23
941.85	273.91	2851.94	739.83	353.99	413.14
941.85	273.91	2851.94	739.83	353.99	413.14
942.76	274.82	2851.94	739.83	353.99	414.96
943.67	275.73	2866.5	739.83	353.99	415.87
944.58	277.55	2867.41	744.38	354.9	415.87
946.4	278.46	2879.24	745.29	354.9	416.78
947.31	279.37	2881.97	747.11	355.81	416.78
948.22	279.37	2885.61	749.84	356.72	417.69
949.13	279.37	2888.34	750.75	357.63	417.69
950.04	279.37	2891.07	750.75	357.63	418.6
951.86	281.19	2909.27	754.39	359.45	418.6
954.59	281.19	2913.82	754.39	360.36	418.6
954.59	281.19	2938.39	755.3	361.27	420.42
955.5	282.1	2943.85	757.12	361.27	420.42
956.41	282.1	2965.69	757.12	361.27	420.42
963.69	282.1	2970.24	762.58	362.18	420.42
964.6	283.92	2981.16	762.58	362.18	421.33
967.33	283.92	2982.98	763.49	362.18	421.33
969.15	283.92	2989.35	765.31	363.09	421.33
970.06	283.92	2991.17	765.31	363.09	422.24
972.79	283.92	2996.63	765.31	364	423.15
975.52	283.92	3000.27	769.86	364	424.06
976.43	283.92	3003	772.59	364.91	424.06
977.34	283.92	3011.19	772.59	364.91	424.97
979.16	284.83	3026.66	772.59	365.82	424.97
979.16	284.83	3033.03	773.5	365.82	424.97
980.07	284.83	3034.85	775.32	365.82	424.97
980.07	285.74	3043.95	778.96	365.82	425.88
982.8	285.74	3063.06	779.87	366.73	426.79
983.71	285.74	3065.79	779.87	367.64	426.79
984.62	287.56	3088.54	780.78	367.64	427.7
987.35	289.38	3093.09	786.24	367.64	428.61
988.26	289.38	3107.65	788.06	367.64	428.61
990.08	290.29	3113.11	788.97	368.55	428.61
990.99	290.29	3126.76	789.88	368.55	429.52
993.72	290.29	3128.58	790.79	369.46	430.43
994.63	291.2	3131.31	793.52	369.46	431.34
996.45	291.2	3136.77	796.25	369.46	431.34
997.36	292.11	3145.87	797.16	370.37	431.34
997.36	292.11	3145.87	798.07	370.37	432.25
997.36	292.11	3154.06	799.89	371.28	432.25
997.36	293.02	3170.44	801.71	371.28	432.25
1000.09	293.93	3175.9	803.53	372.19	433.16
1000.09	294.84	3197.74	803.53	372.19	434.07
1002.82	294.84	3200.47	803.53	372.19	434.07
1002.82	294.84	3212.3	804.44	372.19	434.98
1003.73	296.66	3219.58	804.44	373.1	435.89
1003.73	296.66	3223.22	806.26	373.1	435.89
1007.37	296.66	3225.04	807.17	373.1	435.89
1010.1	296.66	3229.59	808.99	373.1	436.8
1010.1	297.57	3230.5	809.9	374.01	437.71
1011.01	297.57	3231.41	810.81	374.01	438.62
1012.83	297.57	3233.23	810.81	374.01	438.62
1014.65	297.57	3249.61	810.81	374.92	438.62
1015.56	298.48	3252.34	815.36	375.83	439.53
1016.47	298.48	3253.25	816.27	375.83	439.53
1017.38	298.48	3255.07	816.27	377.65	439.53
1018.29	298.48	3263.26	818.09	378.56	441.35
1020.11	299.39	3266.9	819.91	379.47	442.26
1023.75	300.3	3269.63	821.73	379.47	442.26
1024.66	300.3	3309.67	823.55	379.47	443.17
1028.3	302.12	3311.49	823.55	379.47	443.17
1028.3	303.03	3316.95	823.55	380.38	444.08
1030.12	303.03	3331.51	824.46	380.38	444.99
1031.03	303.94	3333.33	826.28	380.38	444.99
1032.85	303.94	3337.88	826.28	380.38	444.99
1032.85	303.94	3346.07	829.92	381.29	444.99
1034.67	303.94	3358.81	830.83	381.29	444.99
1037.4	303.94	3360.63	830.83	381.29	445.9
1043.77	305.76	3365.18	831.74	381.29	446.81
1047.41	305.76	3371.55	832.65	381.29	446.81
1050.14	306.67	3376.1	832.65	382.2	446.81
1051.96	306.67	3382.47	835.38	382.2	446.81
1051.96	307.58	3390.66	836.29	383.11	448.63
1051.96	308.49	3395.21	839.02	383.11	448.63
1054.69	308.49	3397.03	839.93	384.02	448.63
1055.6	309.4	3398.85	841.75	384.93	448.63
1056.51	310.31	3400.67	842.66	384.93	449.54
1063.79	310.31	3404.31	842.66	384.93	449.54
1064.7	310.31	3406.13	844.48	384.93	450.45
1064.7	311.22	3407.04	848.12	385.84	450.45
1064.7	312.13	3407.95	849.03	385.84	450.45
1066.52	313.04	3409.77	853.58	385.84	451.36
1066.52	313.04	3414.32	854.49	385.84	451.36
1066.52	313.04	3415.23	859.04	386.75	451.36
1068.34	313.95	3425.24	859.04	387.66	452.27
1070.16	313.95	3438.89	859.04	387.66	452.27
1070.16	313.95	3442.53	859.04	387.66	452.27
1071.07	314.86	3458	859.95	389.48	452.27
1071.98	315.77	3460.73	860.86	389.48	453.18
1072.89	315.77	3474.38	861.77	389.48	453.18
1075.62	316.68	3476.2	861.77	390.39	454.09
1075.62	316.68	3497.13	863.59	390.39	455
1078.35	316.68	3505.32	863.59	390.39	455.91
1081.08	316.68	3513.51	866.32	391.3	455.91
1082.9	317.59	3515.33	868.14	391.3	456.82
1084.72	317.59	3520.79	868.14	391.3	456.82
1085.63	318.5	3528.98	868.14	391.3	457.73
1086.54	318.5	3549	869.96	392.21	457.73
1089.27	318.5	3555.37	872.69	392.21	458.64
1090.18	318.5	3561.74	872.69	392.21	459.55
1091.09	319.41	3570.84	874.51	392.21	460.46
1092	319.41	3589.04	875.42	393.12	461.37
1093.82	320.32	3590.86	876.33	394.03	461.37
1093.82	320.32	3592.68	879.06	394.03	461.37
1101.1	320.32	3614.52	880.88	394.03	461.37
1104.74	321.23	3617.25	881.79	394.03	461.37
1105.65	321.23	3619.98	881.79	394.94	462.28
1106.56	321.23	3621.8	881.79	394.94	463.19
1107.47	322.14	3629.99	884.52	397.67	464.1
1107.47	322.14	3641.82	886.34	397.67	464.1
1108.38	323.05	3642.73	886.34	398.58	465.01
1112.93	323.05	3665.48	887.25	398.58	465.01
1114.75	323.05	3675.49	887.25	398.58	465.01
1116.57	323.96	3677.31	889.07	398.58	465.92
1119.3	323.96	3677.31	889.07	399.49	465.92
1121.12	323.96	3678.22	890.89	399.49	466.83
1124.76	323.96	3680.95	893.62	400.4	466.83
1125.67	323.96	3687.32	894.53	401.31	466.83
1126.58	323.96	3691.87	896.35	401.31	467.74
1128.4	324.87	3693.69	899.08	402.22	467.74
1129.31	324.87	3694.6	899.08	402.22	467.74
1132.04	325.78	3694.6	900.9	402.22	468.65
1132.95	325.78	3700.97	901.81	402.22	469.56
1135.68	325.78	3718.26	902.72	402.22	469.56
1137.5	327.6	3725.54	903.63	403.13	470.47
1139.32	327.6	3727.36	905.45	403.13	470.47
1139.32	327.6	3731.91	906.36	404.04	470.47
1143.87	329.42	3737.37	907.27	404.04	471.38
1143.87	329.42	3737.37	910.91	404.04	471.38
1143.87	330.33	3737.37	911.82	404.04	471.38
1145.69	330.33	3741.92	913.64	405.86	472.29
1146.6	331.24	3741.92	914.55	405.86	472.29
1146.6	331.24	3745.56	916.37	405.86	472.29
1147.51	332.15	3761.94	916.37	406.77	472.29
1147.51	332.15	3775.59	917.28	406.77	472.29
1149.33	332.15	3778.32	920.01	406.77	473.2
1151.15	333.06	3782.87	920.01	406.77	473.2
1151.15	333.06	3783.78	920.92	407.68	473.2
1152.06	333.97	3785.6	922.74	407.68	474.11
1152.97	333.97	3795.61	924.56	407.68	474.11
1152.97	334.88	3797.43	925.47	407.68	474.11
1152.97	334.88	3803.8	927.29	408.59	475.02
1157.52	335.79	3805.62	929.11	408.59	475.02
1157.52	335.79	3807.44	929.11	408.59	475.02
1162.98	335.79	3810.17	930.02	408.59	475.02
1162.98	336.7	3816.54	930.02	408.59	475.02
1162.98	336.7	3818.36	931.84	409.5	475.93
1164.8	336.7	3818.36	932.75	409.5	475.93
1166.62	336.7	3818.36	934.57	409.5	475.93
1166.62	336.7	3823.82	934.57	409.5	475.93
1166.62	336.7	3825.64	940.03	410.41	475.93
1168.44	338.52	3830.19	942.76	410.41	476.84
1171.17	338.52	3834.74	942.76	410.41	476.84
1172.99	338.52	3840.2	942.76	411.32	477.75
1172.99	339.43	3840.2	946.4	411.32	477.75
1174.81	341.25	3844.75	948.22	412.23	477.75
1175.72	341.25	3845.66	948.22	413.14	478.66
1176.63	341.25	3846.57	949.13	414.05	478.66
1177.54	341.25	3856.58	950.04	414.96	479.57
1179.36	342.16	3861.13	951.86	414.96	479.57
1181.18	342.16	3874.78	954.59	414.96	480.48
1182.09	343.07	3884.79	955.5	415.87	480.48
1183	343.07	3886.61	955.5	415.87	481.39
1183	343.98	3891.16	957.32	416.78	481.39
1183	343.98	3891.16	958.23	416.78	481.39
1183.91	344.89	3893.89	958.23	416.78	481.39
1183.91	344.89	3899.35	960.96	416.78	482.3
1183.91	344.89	3905.72	965.51	416.78	483.21
1184.82	345.8	3910.27	967.33	417.69	483.21
1184.82	345.8	3913	970.06	417.69	484.12
1185.73	347.62	3917.55	974.61	417.69	484.12
1186.64	347.62	3917.55	975.52	417.69	485.03
1187.55	347.62	3922.1	977.34	418.6	485.03
1188.46	348.53	3926.65	978.25	418.6	485.94
1189.37	349.44	3929.38	978.25	419.51	485.94
1189.37	349.44	3934.84	979.16	419.51	485.94
1190.28	349.44	3942.12	979.16	419.51	485.94
1192.1	350.35	3943.94	979.16	419.51	486.85
1193.92	350.35	3944.85	981.89	420.42	486.85
1194.83	350.35	3945.76	983.71	420.42	486.85
1195.74	352.17	3949.4	985.53	420.42	486.85
1195.74	352.17	3951.22	985.53	420.42	487.76
1196.65	352.17	3957.59	989.17	420.42	487.76
1196.65	353.99	3961.23	990.08	420.42	487.76
1197.56	353.99	3968.51	991.9	421.33	487.76
1198.47	354.9	3972.15	992.81	421.33	487.76
1200.29	354.9	3974.88	995.54	422.24	488.67
1200.29	354.9	3974.88	995.54	422.24	488.67
1201.2	355.81	3981.25	999.18	422.24	488.67
1201.2	355.81	3999.45	999.18	422.24	489.58
1202.11	356.72	3999.45	1001	423.15	489.58
1203.93	356.72	4007.64	1002.82	424.06	489.58
1204.84	356.72	4009.46	1003.73	424.97	489.58
1208.48	356.72	4015.83	1003.73	424.97	490.49
1209.39	356.72	4025.84	1005.55	424.97	490.49
1213.94	356.72	4027.66	1006.46	424.97	490.49
1214.85	357.63	4034.94	1011.92	424.97	491.4
1214.85	357.63	4036.76	1013.74	425.88	491.4
1214.85	358.54	4041.31	1013.74	425.88	492.31
1216.67	359.45	4050.41	1014.65	425.88	493.22
1216.67	359.45	4054.96	1015.56	425.88	493.22
1217.58	360.36	4058.6	1016.47	425.88	494.13
1218.49	360.36	4059.51	1019.2	426.79	494.13
1220.31	360.36	4069.52	1021.93	426.79	494.13
1221.22	360.36	4071.34	1024.66	426.79	495.04
1224.86	360.36	4082.26	1024.66	426.79	495.04
1225.77	361.27	4082.26	1024.66	427.7	495.04
1226.68	361.27	4100.46	1025.57	427.7	495.04
1226.68	362.18	4106.83	1027.39	428.61	495.95
1227.59	362.18	4111.38	1027.39	428.61	496.86
1228.5	362.18	4112.29	1027.39	428.61	496.86
1228.5	363.09	4122.3	1028.3	429.52	497.77
1230.32	363.09	4125.03	1030.12	429.52	497.77
1230.32	364	4132.31	1030.12	429.52	497.77
1232.14	364	4133.22	1031.03	429.52	498.68
1233.05	364	4138.68	1031.03	429.52	498.68
1235.78	364.91	4140.5	1031.94	430.43	499.59
1236.69	364.91	4150.51	1031.94	430.43	499.59
1237.6	364.91	4154.15	1032.85	430.43	499.59
1238.51	364.91	4165.07	1034.67	430.43	500.5
1242.15	365.82	4166.89	1035.58	431.34	500.5
1243.97	366.73	4182.36	1039.22	431.34	501.41
1245.79	366.73	4189.64	1039.22	431.34	501.41
1246.7	366.73	4197.83	1040.13	431.34	501.41
1247.61	367.64	4204.2	1041.95	431.34	501.41
1249.43	367.64	4206.02	1041.95	431.34	501.41
1250.34	367.64	4206.93	1042.86	432.25	502.32
1250.34	367.64	4207.84	1047.41	432.25	502.32
1251.25	367.64	4207.84	1048.32	433.16	502.32
1251.25	367.64	4208.75	1051.96	433.16	502.32
1253.98	368.55	4212.39	1053.78	433.16	502.32
1256.71	368.55	4212.39	1053.78	434.07	502.32
1257.62	368.55	4229.68	1058.33	434.07	503.23
1258.53	369.46	4231.5	1058.33	434.07	503.23
1260.35	369.46	4234.23	1058.33	434.07	503.23
1261.26	369.46	4235.14	1060.15	434.07	503.23
1261.26	369.46	4236.96	1061.06	434.07	503.23
1262.17	370.37	4243.33	1062.88	434.98	504.14
1263.08	371.28	4245.15	1062.88	435.89	505.05
1265.81	371.28	4248.79	1064.7	435.89	505.05
1266.72	371.28	4248.79	1065.61	435.89	505.05
1267.63	372.19	4253.34	1067.43	435.89	505.05
1268.54	372.19	4262.44	1067.43	435.89	505.96
1268.54	373.1	4269.72	1068.34	436.8	507.78
1269.45	373.1	4276.09	1073.8	436.8	507.78
1269.45	374.01	4277	1076.53	436.8	507.78
1272.18	374.01	4279.73	1077.44	437.71	508.69
1273.09	374.01	4284.28	1080.17	438.62	509.6
1273.09	374.92	4285.19	1080.17	440.44	510.51
1274	375.83	4286.1	1081.08	440.44	510.51
1274.91	375.83	4295.2	1084.72	440.44	510.51
1274.91	375.83	4297.02	1085.63	440.44	511.42
1275.82	376.74	4299.75	1086.54	440.44	511.42
1276.73	377.65	4302.48	1087.45	441.35	512.33
1278.55	377.65	4303.39	1087.45	441.35	513.24
1280.37	378.56	4306.12	1087.45	441.35	513.24
1280.37	378.56	4320.68	1088.36	441.35	514.15
1280.37	379.47	4324.32	1089.27	441.35	514.15
1280.37	379.47	4324.32	1090.18	442.26	514.15
1281.28	379.47	4331.6	1091.09	442.26	514.15
1281.28	380.38	4337.06	1097.46	443.17	514.15
1282.19	380.38	4342.52	1097.46	444.08	515.06
1284.01	380.38	4352.53	1098.37	444.08	515.06
1284.92	380.38	4365.27	1100.19	444.99	515.06
1285.83	381.29	4368.91	1102.01	444.99	515.97
1288.56	381.29	4370.73	1102.01	444.99	515.97
1290.38	381.29	4376.19	1102.01	445.9	516.88
1290.38	382.2	4381.65	1103.83	445.9	516.88
1292.2	383.11	4382.56	1104.74	445.9	516.88
1294.02	383.11	4383.47	1106.56	445.9	517.79
1294.93	383.11	4384.38	1106.56	445.9	517.79
1295.84	384.93	4392.57	1107.47	446.81	517.79
1295.84	384.93	4393.48	1109.29	446.81	518.7
1295.84	385.84	4393.48	1109.29	446.81	518.7
1296.75	385.84	4394.39	1109.29	446.81	519.61
1297.66	385.84	4399.85	1110.2	446.81	519.61
1298.57	386.75	4401.67	1110.2	447.72	519.61
1298.57	386.75	4408.95	1114.75	447.72	519.61
1300.39	386.75	4412.59	1119.3	447.72	521.43
1301.3	387.66	4419.87	1119.3	447.72	522.34
1302.21	387.66	4430.79	1121.12	447.72	522.34
1302.21	388.57	4431.7	1121.12	448.63	522.34
1302.21	388.57	4432.61	1122.94	448.63	523.25
1303.12	388.57	4437.16	1123.85	449.54	524.16
1304.94	389.48	4444.44	1127.49	449.54	524.16
1304.94	390.39	4459	1128.4	449.54	524.16
1305.85	390.39	4461.73	1129.31	449.54	524.16
1306.76	390.39	4481.75	1130.22	450.45	525.07
1306.76	392.21	4481.75	1130.22	451.36	525.07
1306.76	393.12	4486.3	1130.22	451.36	525.07
1307.67	394.03	4490.85	1133.86	451.36	525.98
1307.67	394.03	4491.76	1134.77	452.27	525.98
1308.58	394.94	4493.58	1134.77	452.27	526.89
1308.58	394.94	4496.31	1135.68	453.18	526.89
1309.49	394.94	4497.22	1136.59	454.09	526.89
1310.4	395.85	4497.22	1136.59	454.09	527.8
1311.31	396.76	4512.69	1142.96	454.09	528.71
1313.13	396.76	4515.42	1142.96	455	528.71
1313.13	396.76	4518.15	1143.87	455	528.71
1316.77	396.76	4520.88	1143.87	455	529.62
1317.68	397.67	4531.8	1146.6	455	529.62
1317.68	397.67	4534.53	1148.42	455.91	529.62
1318.59	397.67	4536.35	1148.42	455.91	529.62
1318.59	397.67	4537.26	1149.33	455.91	530.53
1319.5	397.67	4542.72	1149.33	455.91	530.53
1319.5	397.67	4542.72	1151.15	455.91	530.53
1322.23	397.67	4544.54	1153.88	455.91	530.53
1323.14	397.67	4545.45	1154.79	456.82	531.44
1326.78	397.67	4549.09	1155.7	456.82	531.44
1326.78	397.67	4549.09	1156.61	457.73	531.44
1326.78	398.58	4570.93	1157.52	457.73	531.44
1327.69	399.49	4572.75	1159.34	457.73	531.44
1327.69	399.49	4577.3	1162.98	458.64	531.44
1327.69	400.4	4581.85	1163.89	458.64	531.44
1328.6	400.4	4581.85	1165.71	459.55	532.35
1329.51	400.4	4582.76	1167.53	459.55	532.35
1332.24	401.31	4583.67	1169.35	460.46	532.35
1334.06	402.22	4589.13	1169.35	461.37	532.35
1335.88	403.13	4598.23	1169.35	462.28	533.26
1335.88	403.13	4604.6	1170.26	462.28	533.26
1336.79	403.13	4604.6	1170.26	462.28	533.26
1337.7	403.13	4607.33	1171.17	462.28	533.26
1337.7	403.13	4618.25	1172.99	462.28	533.26
1337.7	404.04	4620.98	1173.9	463.19	533.26
1339.52	404.04	4629.17	1176.63	463.19	533.26
1339.52	404.04	4630.99	1177.54	463.19	534.17
1339.52	404.04	4635.54	1179.36	463.19	534.17
1341.34	404.04	4638.27	1179.36	463.19	534.17
1341.34	404.95	4639.18	1180.27	464.1	535.08
1341.34	404.95	4643.73	1181.18	464.1	535.99
1342.25	404.95	4646.46	1182.09	464.1	535.99
1343.16	404.95	4656.47	1182.09	464.1	535.99
1345.89	404.95	4660.11	1182.09	464.1	535.99
1346.8	406.77	4661.93	1184.82	465.01	536.9
1348.62	406.77	4663.75	1184.82	465.01	536.9
1348.62	407.68	4664.66	1186.64	465.01	536.9
1352.26	407.68	4666.48	1188.46	465.01	537.81
1352.26	408.59	4673.76	1189.37	465.92	537.81
1352.26	408.59	4676.49	1192.1	465.92	538.72
1354.08	408.59	4683.77	1192.1	465.92	538.72
1354.08	409.5	4683.77	1195.74	465.92	538.72
1355.9	409.5	4683.77	1196.65	466.83	539.63
1356.81	409.5	4687.41	1197.56	466.83	539.63
1356.81	409.5	4687.41	1199.38	466.83	539.63
1357.72	409.5	4689.23	1199.38	466.83	539.63
1357.72	410.41	4689.23	1201.2	467.74	540.54
1357.72	410.41	4691.96	1203.02	467.74	540.54
1360.45	410.41	4695.6	1203.93	467.74	540.54
1360.45	410.41	4710.16	1208.48	468.65	540.54
1362.27	410.41	4721.08	1209.39	468.65	541.45
1363.18	410.41	4721.99	1209.39	468.65	542.36
1363.18	411.32	4727.45	1211.21	468.65	542.36
1364.09	411.32	4727.45	1215.76	468.65	542.36
1365	411.32	4728.36	1217.58	469.56	542.36
1365	413.14	4729.27	1217.58	469.56	542.36
1365.91	413.14	4744.74	1217.58	469.56	543.27
1365.91	413.14	4746.56	1218.49	470.47	544.18
1365.91	414.05	4747.47	1221.22	470.47	544.18
1366.82	414.05	4748.38	1222.13	470.47	544.18
1367.73	414.96	4749.29	1223.95	470.47	544.18
1367.73	415.87	4749.29	1223.95	471.38	544.18
1367.73	415.87	4757.48	1225.77	471.38	544.18
1368.64	417.69	4765.67	1227.59	471.38	544.18
1368.64	418.6	4770.22	1230.32	471.38	544.18
1369.55	419.51	4772.04	1232.14	472.29	545.09
1369.55	420.42	4782.05	1232.14	472.29	546
1370.46	420.42	4782.96	1232.14	472.29	546
1371.37	421.33	4786.6	1233.05	472.29	546
1372.28	422.24	4787.51	1233.96	473.2	546
1372.28	423.15	4788.42	1235.78	473.2	546.91
1374.1	424.06	4792.97	1236.69	473.2	546.91
1374.1	424.06	4792.97	1239.42	474.11	546.91
1374.1	424.97	4796.61	1240.33	475.02	546.91
1375.01	426.79	4803.89	1244.88	475.02	546.91
1375.92	427.7	4811.17	1245.79	475.93	547.82
1376.83	427.7	4812.99	1247.61	475.93	547.82
1376.83	428.61	4818.45	1248.52	475.93	548.73
1378.65	428.61	4818.45	1249.43	475.93	548.73
1378.65	428.61	4831.19	1252.16	475.93	548.73
1380.47	429.52	4841.2	1258.53	476.84	549.64
1380.47	429.52	4855.76	1259.44	476.84	550.55
1382.29	429.52	4855.76	1259.44	476.84	550.55
1384.11	429.52	4859.4	1260.35	476.84	550.55
1385.02	429.52	4861.22	1260.35	476.84	550.55
1386.84	429.52	4865.77	1260.35	476.84	550.55
1386.84	429.52	4870.32	1261.26	477.75	551.46
1387.75	429.52	4877.6	1262.17	477.75	551.46
1388.66	430.43	4880.33	1263.08	477.75	552.37
1388.66	430.43	4889.43	1264.9	477.75	552.37
1389.57	430.43	4893.98	1265.81	477.75	552.37
1390.48	430.43	4903.08	1268.54	478.66	552.37
1392.3	431.34	4912.18	1270.36	478.66	553.28
1393.21	431.34	4918.55	1272.18	478.66	554.19
1395.03	431.34	4919.46	1273.09	479.57	554.19
1395.94	432.25	4920.37	1277.64	479.57	554.19
1396.85	432.25	4923.1	1281.28	480.48	555.1
1397.76	433.16	4925.83	1281.28	480.48	555.1
1397.76	433.16	4926.74	1282.19	480.48	555.1
1399.58	434.07	4929.47	1282.19	480.48	556.01
1401.4	434.07	4934.02	1284.92	480.48	556.01
1401.4	434.98	4936.75	1285.83	481.39	556.92
1403.22	434.98	4940.39	1286.74	481.39	556.92
1404.13	435.89	4944.03	1288.56	481.39	556.92
1405.04	435.89	4952.22	1288.56	481.39	556.92
1406.86	436.8	4953.13	1292.2	482.3	557.83
1406.86	437.71	4954.95	1292.2	482.3	557.83
1407.77	437.71	4957.68	1294.02	482.3	557.83
1407.77	437.71	4958.59	1294.93	483.21	558.74
1409.59	438.62	4959.5	1296.75	483.21	558.74
1410.5	439.53	4962.23	1296.75	483.21	558.74
1411.41	440.44	4968.6	1297.66	484.12	559.65
1412.32	441.35	4969.51	1298.57	484.12	559.65
1412.32	441.35	4970.42	1300.39	484.12	559.65
1413.23	441.35	4981.34	1300.39	485.94	560.56
1413.23	441.35	4984.07	1301.3	485.94	560.56
1415.96	442.26	4984.98	1304.03	485.94	560.56
1419.6	442.26	4986.8	1304.03	485.94	561.47
1419.6	442.26	4986.8	1305.85	485.94	561.47
1420.51	443.17	4990.44	1306.76	486.85	561.47
1421.42	444.08	4993.17	1311.31	486.85	562.38
1422.33	444.08	4994.08	1311.31	486.85	563.29
1425.97	444.08	5000.45	1312.22	486.85	563.29
1425.97	444.08	5002.27	1312.22	487.76	563.29
1427.79	444.08	5017.74	1314.04	487.76	563.29
1428.7	444.99	5035.94	1314.95	488.67	563.29
1429.61	444.99	5038.67	1316.77	489.58	564.2
1429.61	445.9	5040.49	1318.59	489.58	565.11
1430.52	445.9	5041.4	1319.5	489.58	565.11
1430.52	445.9	5042.31	1320.41	489.58	566.02
1435.07	446.81	5043.22	1320.41	489.58	566.02
1436.89	446.81	5045.04	1321.32	489.58	566.02
1436.89	446.81	5055.05	1322.23	490.49	566.02
1436.89	446.81	5055.96	1322.23	490.49	566.02
1436.89	446.81	5061.42	1324.05	491.4	566.93
1437.8	448.63	5064.15	1324.96	491.4	566.93
1439.62	449.54	5065.06	1324.96	491.4	566.93
1439.62	449.54	5068.7	1324.96	491.4	566.93
1440.53	450.45	5069.61	1327.69	492.31	566.93
1440.53	450.45	5071.43	1328.6	492.31	566.93
1440.53	451.36	5071.43	1329.51	493.22	567.84
1441.44	451.36	5073.25	1330.42	493.22	567.84
1443.26	453.18	5078.71	1331.33	493.22	567.84
1443.26	453.18	5079.62	1331.33	493.22	567.84
1445.08	453.18	5084.17	1333.15	494.13	567.84
1445.08	454.09	5107.83	1336.79	494.13	567.84
1445.08	454.09	5118.75	1338.61	494.13	567.84
1445.99	454.09	5123.3	1338.61	494.13	568.75
1447.81	454.09	5128.76	1340.43	494.13	568.75
1447.81	455	5128.76	1340.43	495.04	569.66
1448.72	455	5146.96	1341.34	495.95	569.66
1448.72	455	5148.78	1343.16	495.95	570.57
1449.63	456.82	5151.51	1344.07	495.95	570.57
1453.27	456.82	5153.33	1344.98	495.95	570.57
1454.18	456.82	5156.06	1346.8	496.86	570.57
1454.18	457.73	5176.08	1347.71	496.86	570.57
1457.82	457.73	5176.08	1348.62	496.86	570.57
1458.73	457.73	5176.99	1350.44	497.77	571.48
1458.73	457.73	5188.82	1350.44	497.77	571.48
1459.64	459.55	5197.92	1350.44	497.77	571.48
1460.55	459.55	5198.83	1352.26	497.77	572.39
1461.46	460.46	5198.83	1353.17	497.77	572.39
1462.37	460.46	5200.65	1356.81	497.77	572.39
1466.92	460.46	5202.47	1357.72	498.68	572.39
1469.65	460.46	5203.38	1365	498.68	573.3
1470.56	461.37	5214.3	1367.73	498.68	573.3
1470.56	461.37	5216.12	1370.46	498.68	573.3
1475.11	461.37	5217.94	1374.1	499.59	573.3
1475.11	461.37	5219.76	1375.01	500.5	573.3
1476.02	462.28	5223.4	1378.65	500.5	573.3
1477.84	462.28	5223.4	1379.56	500.5	573.3
1478.75	463.19	5229.77	1381.38	501.41	574.21
1478.75	463.19	5230.68	1382.29	502.32	574.21
1480.57	463.19	5230.68	1383.2	502.32	574.21
1481.48	464.1	5237.05	1383.2	502.32	575.12
1482.39	464.1	5244.33	1385.02	503.23	575.12
1483.3	465.01	5249.79	1386.84	503.23	575.12
1483.3	465.01	5252.52	1388.66	504.14	575.12
1483.3	465.92	5254.34	1389.57	505.05	575.12
1483.3	465.92	5256.16	1389.57	505.05	576.03
1489.67	465.92	5256.16	1393.21	505.05	576.03
1490.58	466.83	5276.18	1393.21	505.96	576.94
1491.49	466.83	5280.73	1395.03	506.87	576.94
1493.31	466.83	5283.46	1395.03	506.87	576.94
1495.13	467.74	5284.37	1396.85	506.87	577.85
1495.13	468.65	5284.37	1396.85	506.87	577.85
1497.86	468.65	5292.56	1397.76	507.78	577.85
1498.77	468.65	5293.47	1398.67	507.78	577.85
1498.77	468.65	5296.2	1398.67	508.69	577.85
1499.68	468.65	5299.84	1402.31	508.69	577.85
1499.68	469.56	5303.48	1402.31	508.69	578.76
1499.68	469.56	5307.12	1405.04	508.69	578.76
1501.5	470.47	5325.32	1405.95	508.69	578.76
1505.14	471.38	5331.69	1406.86	509.6	578.76
1506.05	472.29	5331.69	1406.86	509.6	578.76
1507.87	472.29	5337.15	1407.77	509.6	578.76
1507.87	472.29	5338.06	1407.77	509.6	579.67
1508.78	472.29	5338.06	1408.68	509.6	579.67
1508.78	473.2	5338.97	1409.59	509.6	579.67
1508.78	473.2	5344.43	1409.59	509.6	580.58
1508.78	474.11	5347.16	1410.5	509.6	580.58
1509.69	475.02	5354.44	1415.05	510.51	580.58
1509.69	475.02	5359.9	1415.05	510.51	580.58
1510.6	475.93	5361.72	1415.05	510.51	580.58
1510.6	476.84	5362.63	1417.78	510.51	580.58
1512.42	477.75	5367.18	1418.69	510.51	581.49
1513.33	477.75	5380.83	1420.51	510.51	582.4
1514.24	477.75	5384.47	1420.51	510.51	582.4
1514.24	478.66	5385.38	1422.33	511.42	582.4
1515.15	478.66	5387.2	1422.33	511.42	582.4
1515.15	479.57	5388.11	1425.06	511.42	582.4
1516.06	479.57	5398.12	1425.06	511.42	583.31
1516.97	479.57	5413.59	1425.97	511.42	583.31
1516.97	479.57	5413.59	1426.88	512.33	583.31
1516.97	480.48	5416.32	1428.7	512.33	584.22
1516.97	481.39	5422.69	1428.7	513.24	584.22
1518.79	482.3	5425.42	1434.16	513.24	584.22
1519.7	482.3	5426.33	1436.89	513.24	584.22
1519.7	482.3	5426.33	1436.89	514.15	584.22
1521.52	483.21	5435.43	1441.44	514.15	584.22
1521.52	483.21	5439.98	1441.44	514.15	585.13
1523.34	483.21	5439.98	1442.35	514.15	585.13
1523.34	483.21	5444.53	1442.35	514.15	585.13
1524.25	484.12	5447.26	1442.35	514.15	585.13
1525.16	484.12	5448.17	1446.9	514.15	586.04
1526.07	485.03	5451.81	1447.81	515.06	586.04
1526.07	485.03	5463.64	1448.72	515.06	586.04
1526.98	485.03	5468.19	1450.54	515.06	586.95
1528.8	485.03	5470.92	1455.09	515.97	586.95
1529.71	485.03	5470.92	1456	515.97	586.95
1531.53	485.94	5476.38	1456	515.97	586.95
1531.53	485.94	5480.02	1456	516.88	586.95
1531.53	485.94	5480.02	1458.73	516.88	587.86
1531.53	486.85	5482.75	1460.55	516.88	587.86
1532.44	486.85	5484.57	1463.28	516.88	587.86
1535.17	486.85	5487.3	1465.1	516.88	587.86
1536.08	487.76	5487.3	1466.92	516.88	588.77
1536.08	487.76	5490.03	1469.65	517.79	589.68
1536.99	487.76	5501.86	1471.47	517.79	589.68
1536.99	487.76	5503.68	1471.47	518.7	589.68
1536.99	488.67	5508.23	1475.11	518.7	589.68
1537.9	488.67	5515.51	1475.11	519.61	589.68
1541.54	488.67	5517.33	1476.93	519.61	589.68
1542.45	488.67	5520.97	1477.84	519.61	589.68
1542.45	489.58	5521.88	1480.57	519.61	589.68
1544.27	489.58	5522.79	1482.39	519.61	589.68
1545.18	489.58	5522.79	1483.3	519.61	590.59
1545.18	489.58	5523.7	1485.12	520.52	590.59
1547.91	490.49	5526.43	1486.03	520.52	591.5
1548.82	491.4	5532.8	1486.94	520.52	591.5
1548.82	492.31	5537.35	1487.85	520.52	592.41
1549.73	492.31	5539.17	1491.49	520.52	592.41
1550.64	492.31	5539.17	1493.31	520.52	593.32
1550.64	492.31	5540.08	1494.22	520.52	593.32
1550.64	493.22	5540.08	1497.86	521.43	593.32
1552.46	493.22	5540.99	1498.77	521.43	593.32
1552.46	495.04	5542.81	1501.5	521.43	593.32
1552.46	495.04	5547.36	1501.5	522.34	594.23
1552.46	495.95	5551	1501.5	522.34	594.23
1552.46	496.86	5565.56	1502.41	523.25	594.23
1554.28	496.86	5584.67	1502.41	523.25	594.23
1555.19	497.77	5585.58	1504.23	524.16	595.14
1556.1	497.77	5590.13	1506.05	524.16	595.14
1556.1	497.77	5591.95	1507.87	524.16	595.14
1557.01	498.68	5599.23	1509.69	524.16	595.14
1558.83	498.68	5599.23	1509.69	524.16	595.14
1560.65	499.59	5600.14	1511.51	525.07	596.05
1560.65	499.59	5601.96	1512.42	525.07	596.05
1562.47	499.59	5625.62	1516.97	525.07	596.05
1562.47	499.59	5626.53	1516.97	525.07	596.05
1563.38	500.5	5627.44	1518.79	525.07	596.05
1563.38	500.5	5630.17	1519.7	525.07	596.96
1563.38	501.41	5631.08	1520.61	525.98	596.96
1563.38	501.41	5634.72	1526.07	525.98	596.96
1563.38	501.41	5641.09	1526.07	525.98	596.96
1565.2	502.32	5642.91	1526.98	526.89	597.87
1567.93	502.32	5645.64	1528.8	526.89	597.87
1568.84	502.32	5648.37	1529.71	526.89	597.87
1569.75	502.32	5648.37	1530.62	526.89	598.78
1570.66	502.32	5650.19	1532.44	526.89	599.69
1572.48	503.23	5654.74	1536.08	526.89	599.69
1573.39	503.23	5662.02	1536.99	527.8	600.6
1573.39	503.23	5669.3	1537.9	527.8	600.6
1573.39	503.23	5670.21	1537.9	527.8	600.6
1574.3	504.14	5677.49	1539.72	527.8	601.51
1574.3	504.14	5681.13	1540.63	528.71	602.42
1576.12	505.05	5687.5	1540.63	528.71	602.42
1576.12	505.05	5693.87	1540.63	528.71	603.33
1577.03	505.96	5693.87	1541.54	528.71	603.33
1577.03	505.96	5695.69	1544.27	529.62	603.33
1577.94	505.96	5702.97	1547.91	529.62	604.24
1577.94	506.87	5719.35	1548.82	529.62	604.24
1580.67	506.87	5722.08	1548.82	529.62	604.24
1582.49	506.87	5724.81	1548.82	529.62	604.24
1582.49	507.78	5733.91	1552.46	529.62	605.15
1582.49	507.78	5743.01	1554.28	529.62	605.15
1583.4	507.78	5746.65	1556.1	529.62	606.06
1584.31	507.78	5746.65	1556.1	530.53	606.06
1584.31	508.69	5753.02	1559.74	530.53	606.97
1585.22	508.69	5756.66	1560.65	530.53	606.97
1586.13	508.69	5756.66	1562.47	530.53	606.97
1586.13	509.6	5757.57	1564.29	530.53	606.97
1587.04	509.6	5760.3	1565.2	530.53	606.97
1588.86	509.6	5768.49	1567.02	531.44	607.88
1591.59	511.42	5780.32	1567.93	531.44	607.88
1592.5	511.42	5782.14	1569.75	531.44	607.88
1593.41	512.33	5795.79	1569.75	531.44	607.88
1593.41	512.33	5797.61	1574.3	531.44	607.88
1594.32	512.33	5798.52	1575.21	531.44	607.88
1594.32	513.24	5803.98	1577.94	532.35	607.88
1596.14	513.24	5803.98	1577.94	532.35	607.88
1596.14	513.24	5804.89	1579.76	532.35	607.88
1596.14	513.24	5810.35	1579.76	532.35	608.79
1597.05	514.15	5814.9	1579.76	533.26	608.79
1597.96	514.15	5815.81	1579.76	533.26	609.7
1598.87	515.06	5819.45	1580.67	533.26	609.7
1604.33	515.06	5824	1580.67	534.17	609.7
1606.15	515.97	5829.46	1580.67	534.17	610.61
1607.06	515.97	5842.2	1582.49	534.17	610.61
1609.79	515.97	5844.93	1583.4	535.08	610.61
1609.79	516.88	5846.75	1585.22	535.08	610.61
1610.7	516.88	5846.75	1585.22	535.08	610.61
1613.43	516.88	5855.85	1585.22	535.08	611.52
1613.43	517.79	5855.85	1585.22	535.08	611.52
1614.34	518.7	5858.58	1588.86	535.99	611.52
1615.25	519.61	5863.13	1589.77	535.99	612.43
1616.16	519.61	5863.13	1590.68	535.99	612.43
1616.16	521.43	5869.5	1591.59	536.9	612.43
1617.98	521.43	5874.05	1591.59	536.9	612.43
1617.98	521.43	5876.78	1594.32	536.9	613.34
1618.89	523.25	5882.24	1596.14	537.81	613.34
1618.89	524.16	5889.52	1598.87	537.81	613.34
1621.62	525.07	5891.34	1602.51	537.81	614.25
1622.53	525.07	5892.25	1604.33	537.81	615.16
1623.44	525.07	5896.8	1605.24	538.72	616.07
1623.44	525.98	5898.62	1607.06	538.72	616.07
1627.99	525.98	5904.99	1607.97	538.72	616.07
1627.99	525.98	5905.9	1608.88	538.72	616.98
1630.72	525.98	5906.81	1608.88	538.72	616.98
1630.72	525.98	5912.27	1609.79	539.63	617.89
1634.36	527.8	5915	1609.79	539.63	617.89
1634.36	527.8	5915.91	1612.52	539.63	617.89
1636.18	527.8	5920.46	1612.52	539.63	618.8
1636.18	528.71	5934.11	1616.16	541.45	618.8
1636.18	528.71	5935.02	1616.16	541.45	618.8
1636.18	528.71	5940.48	1617.98	541.45	618.8
1637.09	530.53	5943.21	1618.89	541.45	618.8
1638	530.53	5944.12	1618.89	541.45	619.71
1639.82	530.53	5957.77	1622.53	542.36	619.71
1640.73	531.44	5965.05	1623.44	542.36	619.71
1642.55	531.44	5965.05	1627.08	542.36	620.62
1643.46	531.44	5968.69	1628.9	542.36	620.62
1645.28	532.35	5973.24	1632.54	542.36	620.62
1645.28	532.35	5975.06	1634.36	543.27	620.62
1646.19	532.35	5975.97	1636.18	543.27	620.62
1648.92	533.26	5981.43	1638	543.27	621.53
1651.65	533.26	5982.34	1639.82	543.27	621.53
1653.47	534.17	5992.35	1651.65	543.27	621.53
1653.47	534.17	5997.81	1652.56	544.18	621.53
1654.38	535.08	5997.81	1653.47	544.18	621.53
1654.38	535.08	6021.47	1653.47	545.09	622.44
1656.2	535.08	6022.38	1653.47	545.09	622.44
1656.2	535.08	6027.84	1655.29	545.09	622.44
1658.93	535.08	6028.75	1658.02	545.09	622.44
1660.75	535.08	6031.48	1658.93	545.09	622.44
1660.75	535.08	6041.49	1658.93	545.09	623.35
1661.66	535.99	6042.4	1659.84	546	623.35
1662.57	535.99	6042.4	1660.75	546	623.35
1662.57	535.99	6044.22	1661.66	546	623.35
1662.57	536.9	6044.22	1666.21	546.91	623.35
1662.57	537.81	6046.04	1667.12	546.91	624.26
1665.3	537.81	6046.04	1667.12	546.91	624.26
1665.3	537.81	6048.77	1668.94	546.91	624.26
1665.3	538.72	6057.87	1671.67	547.82	625.17
1665.3	538.72	6058.78	1673.49	547.82	625.17
1666.21	539.63	6066.06	1674.4	547.82	625.17
1668.03	539.63	6070.61	1674.4	547.82	625.17
1668.03	539.63	6074.25	1674.4	548.73	625.17
1669.85	540.54	6075.16	1674.4	548.73	626.08
1671.67	540.54	6076.98	1676.22	548.73	626.08
1676.22	540.54	6077.89	1677.13	549.64	626.08
1678.95	541.45	6079.71	1678.04	549.64	626.99
1678.95	542.36	6081.53	1680.77	550.55	626.99
1679.86	542.36	6086.99	1682.59	550.55	626.99
1679.86	542.36	6101.55	1682.59	550.55	627.9
1680.77	542.36	6101.55	1684.41	550.55	627.9
1682.59	543.27	6102.46	1687.14	550.55	627.9
1683.5	543.27	6110.65	1688.96	550.55	627.9
1683.5	544.18	6112.47	1693.51	551.46	627.9
1684.41	544.18	6117.02	1693.51	551.46	627.9
1685.32	545.09	6118.84	1694.42	551.46	627.9
1685.32	545.09	6119.75	1694.42	551.46	628.81
1688.05	545.09	6120.66	1697.15	551.46	628.81
1688.96	545.09	6127.03	1698.97	552.37	628.81
1689.87	545.09	6135.22	1700.79	552.37	629.72
1689.87	546.91	6135.22	1701.7	552.37	629.72
1690.78	546.91	6137.95	1703.52	553.28	629.72
1692.6	546.91	6140.68	1709.89	553.28	629.72
1694.42	547.82	6147.05	1709.89	553.28	629.72
1698.06	547.82	6148.87	1710.8	553.28	629.72
1698.06	547.82	6151.6	1710.8	553.28	630.63
1699.88	548.73	6152.51	1711.71	553.28	630.63
1699.88	549.64	6153.42	1711.71	553.28	630.63
1699.88	549.64	6162.52	1712.62	553.28	630.63
1702.61	550.55	6170.71	1716.26	553.28	630.63
1703.52	550.55	6180.72	1717.17	554.19	630.63
1706.25	550.55	6183.45	1717.17	555.1	631.54
1706.25	550.55	6184.36	1718.99	555.1	631.54
1707.16	551.46	6185.27	1719.9	555.1	631.54
1708.07	552.37	6185.27	1719.9	555.1	632.45
1708.98	552.37	6187.09	1719.9	556.01	632.45
1709.89	552.37	6188	1722.63	556.01	632.45
1710.8	552.37	6189.82	1725.36	556.01	632.45
1712.62	552.37	6189.82	1728.09	556.01	633.36
1716.26	552.37	6193.46	1729	556.01	633.36
1718.08	553.28	6197.1	1729	556.01	633.36
1718.08	553.28	6202.56	1729.91	556.01	634.27
1720.81	554.19	6202.56	1731.73	556.01	634.27
1720.81	554.19	6204.38	1732.64	556.01	634.27
1721.72	555.1	6212.57	1733.55	556.01	635.18
1721.72	555.1	6216.21	1733.55	556.92	635.18
1722.63	555.1	6218.03	1734.46	556.92	636.09
1723.54	556.01	6224.4	1735.37	557.83	636.09
1723.54	556.01	6230.77	1736.28	557.83	636.09
1723.54	556.01	6241.69	1737.19	558.74	637
1724.45	556.01	6241.69	1739.01	560.56	637
1729	556.92	6241.69	1739.01	560.56	637
1731.73	556.92	6242.6	1740.83	560.56	637
1733.55	557.83	6247.15	1740.83	560.56	637.91
1733.55	557.83	6253.52	1740.83	561.47	637.91
1734.46	558.74	6258.07	1742.65	561.47	637.91
1736.28	558.74	6259.89	1742.65	561.47	637.91
1736.28	558.74	6261.71	1743.56	562.38	638.82
1736.28	559.65	6263.53	1745.38	562.38	638.82
1737.19	559.65	6269.9	1746.29	562.38	638.82
1739.01	559.65	6270.81	1746.29	563.29	638.82
1739.92	559.65	6274.45	1749.02	563.29	638.82
1739.92	559.65	6282.64	1749.02	563.29	638.82
1739.92	559.65	6287.19	1749.93	563.29	639.73
1741.74	560.56	6288.1	1753.57	564.2	639.73
1743.56	560.56	6298.11	1753.57	564.2	639.73
1743.56	560.56	6299.93	1754.48	564.2	639.73
1746.29	560.56	6302.66	1756.3	565.11	640.64
1746.29	561.47	6310.85	1757.21	565.11	640.64
1747.2	561.47	6321.77	1758.12	565.11	641.55
1748.11	561.47	6323.59	1759.94	565.11	642.46
1748.11	562.38	6325.41	1761.76	565.11	642.46
1748.11	562.38	6327.23	1762.67	565.11	642.46
1748.11	562.38	6333.6	1762.67	566.02	642.46
1749.02	562.38	6334.51	1764.49	566.93	643.37
1749.93	563.29	6341.79	1764.49	566.93	643.37
1753.57	563.29	6344.52	1767.22	566.93	643.37
1754.48	563.29	6354.53	1769.95	566.93	643.37
1755.39	563.29	6364.54	1771.77	567.84	643.37
1755.39	563.29	6365.45	1773.59	567.84	644.28
1756.3	563.29	6367.27	1774.5	567.84	644.28
1756.3	563.29	6381.83	1774.5	567.84	644.28
1757.21	564.2	6381.83	1779.05	567.84	644.28
1757.21	564.2	6387.29	1782.69	567.84	644.28
1758.12	564.2	6394.57	1789.97	568.75	645.19
1759.94	564.2	6400.03	1789.97	568.75	645.19
1764.49	565.11	6401.85	1792.7	568.75	646.1
1766.31	565.11	6404.58	1793.61	569.66	646.1
1768.13	565.11	6410.95	1795.43	569.66	646.1
1770.86	566.02	6419.14	1795.43	569.66	647.01
1771.77	566.02	6419.14	1796.34	569.66	647.01
1772.68	566.02	6420.05	1796.34	569.66	647.01
1772.68	566.93	6423.69	1796.34	569.66	647.01
1774.5	566.93	6441.89	1798.16	570.57	647.92
1775.41	566.93	6442.8	1799.07	570.57	647.92
1779.05	566.93	6446.44	1800.89	570.57	648.83
1779.96	567.84	6449.17	1803.62	570.57	648.83
1779.96	567.84	6453.72	1809.08	571.48	648.83
1780.87	567.84	6454.63	1811.81	571.48	648.83
1781.78	568.75	6455.54	1811.81	571.48	648.83
1782.69	569.66	6455.54	1812.72	571.48	648.83
1784.51	570.57	6460.09	1819.09	572.39	648.83
1784.51	570.57	6462.82	1820.91	572.39	648.83
1784.51	570.57	6465.55	1823.64	572.39	648.83
1785.42	571.48	6466.46	1823.64	572.39	648.83
1786.33	572.39	6470.1	1826.37	572.39	649.74
1788.15	572.39	6474.65	1832.74	573.3	649.74
1789.06	573.3	6475.56	1833.65	574.21	649.74
1789.06	574.21	6481.02	1834.56	574.21	649.74
1794.52	574.21	6481.02	1835.47	574.21	650.65
1795.43	574.21	6481.93	1837.29	574.21	650.65
1797.25	574.21	6482.84	1838.2	575.12	651.56
1799.07	575.12	6491.94	1839.11	575.12	651.56
1799.98	575.12	6503.77	1844.57	575.12	651.56
1802.71	576.03	6508.32	1844.57	575.12	651.56
1802.71	576.03	6512.87	1846.39	575.12	652.47
1804.53	576.03	6517.42	1848.21	576.03	652.47
1806.35	576.94	6537.44	1851.85	576.03	652.47
1809.08	576.94	6541.08	1851.85	576.03	652.47
1809.08	577.85	6544.72	1853.67	576.03	652.47
1810.9	578.76	6550.18	1853.67	576.94	652.47
1812.72	578.76	6553.82	1856.4	576.94	653.38
1813.63	579.67	6554.73	1857.31	576.94	653.38
1814.54	579.67	6560.19	1857.31	577.85	653.38
1814.54	580.58	6564.74	1857.31	577.85	653.38
1815.45	581.49	6564.74	1858.22	577.85	653.38
1815.45	581.49	6566.56	1861.86	577.85	654.29
1815.45	581.49	6568.38	1864.59	577.85	654.29
1815.45	581.49	6568.38	1866.41	578.76	655.2
1817.27	582.4	6575.66	1868.23	578.76	655.2
1818.18	582.4	6575.66	1870.96	578.76	655.2
1818.18	582.4	6584.76	1873.69	578.76	655.2
1820	582.4	6592.95	1875.51	578.76	655.2
1820	583.31	6597.5	1875.51	579.67	655.2
1821.82	583.31	6598.41	1881.88	579.67	656.11
1821.82	583.31	6599.32	1882.79	580.58	656.11
1822.73	583.31	6600.23	1883.7	580.58	656.11
1822.73	584.22	6619.34	1883.7	580.58	656.11
1825.46	584.22	6621.16	1885.52	581.49	657.02
1825.46	584.22	6625.71	1887.34	581.49	657.02
1828.19	585.13	6634.81	1889.16	581.49	657.02
1828.19	585.13	6634.81	1890.98	581.49	657.02
1829.1	586.04	6639.36	1890.98	582.4	657.93
1830.01	586.04	6643.91	1892.8	582.4	657.93
1830.92	586.04	6646.64	1893.71	582.4	657.93
1830.92	586.04	6649.37	1895.53	582.4	657.93
1831.83	586.04	6650.28	1895.53	582.4	658.84
1832.74	586.95	6651.19	1897.35	582.4	658.84
1833.65	586.95	6651.19	1901.9	582.4	659.75
1833.65	586.95	6653.92	1904.63	583.31	659.75
1833.65	586.95	6658.47	1905.54	583.31	659.75
1836.38	586.95	6663.02	1911	583.31	660.66
1836.38	586.95	6664.84	1912.82	584.22	660.66
1839.11	586.95	6669.39	1912.82	584.22	660.66
1840.93	587.86	6674.85	1915.55	584.22	660.66
1841.84	587.86	6677.58	1916.46	584.22	660.66
1841.84	587.86	6678.49	1918.28	584.22	661.57
1843.66	588.77	6681.22	1919.19	584.22	661.57
1843.66	588.77	6681.22	1919.19	585.13	661.57
1847.3	588.77	6687.59	1921.01	585.13	661.57
1847.3	589.68	6691.23	1921.92	586.04	661.57
1850.03	589.68	6697.6	1923.74	586.95	662.48
1850.94	589.68	6702.15	1930.11	586.95	662.48
1854.58	590.59	6704.88	1931.02	586.95	663.39
1854.58	591.5	6706.7	1931.02	587.86	663.39
1854.58	591.5	6710.34	1932.84	587.86	664.3
1855.49	591.5	6710.34	1933.75	587.86	664.3
1856.4	592.41	6711.25	1934.66	588.77	665.21
1856.4	592.41	6716.71	1935.57	588.77	665.21
1858.22	592.41	6721.26	1936.48	588.77	666.12
1859.13	592.41	6722.17	1936.48	588.77	667.03
1861.86	593.32	6723.08	1938.3	589.68	667.03
1861.86	593.32	6723.99	1939.21	589.68	667.03
1863.68	593.32	6726.72	1940.12	590.59	667.03
1866.41	593.32	6731.27	1941.03	590.59	667.03
1866.41	593.32	6734	1943.76	590.59	667.03
1867.32	594.23	6738.55	1944.67	590.59	667.03
1868.23	595.14	6741.28	1946.49	591.5	667.94
1868.23	595.14	6744.01	1947.4	591.5	667.94
1869.14	595.14	6744.92	1950.13	591.5	667.94
1869.14	595.14	6747.65	1950.13	591.5	667.94
1869.14	596.05	6754.02	1954.68	591.5	668.85
1870.05	596.05	6758.57	1957.41	592.41	669.76
1870.05	596.05	6763.12	1963.78	592.41	669.76
1871.87	596.96	6764.03	1963.78	592.41	670.67
1872.78	596.96	6765.85	1964.69	592.41	670.67
1874.6	597.87	6771.31	1965.6	592.41	670.67
1875.51	597.87	6777.68	1965.6	593.32	670.67
1877.33	597.87	6778.59	1966.51	593.32	670.67
1878.24	598.78	6782.23	1968.33	593.32	670.67
1879.15	598.78	6786.78	1971.97	593.32	670.67
1879.15	600.6	6793.15	1971.97	594.23	671.58
1880.97	600.6	6794.06	1971.97	594.23	671.58
1880.97	600.6	6806.8	1974.7	594.23	671.58
1882.79	601.51	6808.62	1974.7	594.23	671.58
1884.61	601.51	6809.53	1975.61	595.14	671.58
1884.61	602.42	6810.44	1975.61	595.14	671.58
1885.52	602.42	6810.44	1976.52	595.14	672.49
1890.07	602.42	6812.26	1979.25	595.14	672.49
1890.07	602.42	6818.63	1981.98	596.05	672.49
1890.98	602.42	6820.45	1981.98	596.05	672.49
1891.89	602.42	6838.65	1983.8	596.05	672.49
1891.89	603.33	6843.2	1987.44	596.05	673.4
1892.8	603.33	6846.84	1990.17	596.05	673.4
1892.8	604.24	6854.12	1991.99	596.05	674.31
1892.8	604.24	6859.58	1997.45	596.05	674.31
1893.71	604.24	6864.13	1997.45	596.96	674.31
1894.62	604.24	6865.95	1997.45	596.96	674.31
1894.62	604.24	6865.95	2000.18	596.96	675.22
1895.53	604.24	6865.95	2000.18	596.96	675.22
1895.53	605.15	6871.41	2002.91	596.96	675.22
1895.53	605.15	6876.87	2008.37	596.96	675.22
1895.53	605.15	6877.78	2009.28	596.96	675.22
1896.44	606.06	6881.42	2010.19	597.87	675.22
1898.26	606.06	6885.97	2012.01	597.87	675.22
1898.26	606.97	6885.97	2015.65	597.87	675.22
1899.17	606.97	6888.7	2016.56	597.87	676.13
1900.99	606.97	6890.52	2017.47	597.87	676.13
1901.9	606.97	6890.52	2017.47	598.78	677.04
1901.9	606.97	6893.25	2019.29	598.78	677.04
1903.72	607.88	6897.8	2019.29	599.69	677.04
1904.63	607.88	6902.35	2022.93	599.69	677.04
1904.63	608.79	6907.81	2024.75	599.69	677.04
1905.54	608.79	6911.45	2025.66	599.69	677.04
1905.54	608.79	6919.64	2028.39	599.69	677.04
1910.09	609.7	6919.64	2029.3	599.69	677.04
1911.91	609.7	6919.64	2029.3	599.69	677.95
1912.82	609.7	6922.37	2030.21	600.6	677.95
1913.73	609.7	6922.37	2030.21	600.6	677.95
1917.37	609.7	6923.28	2032.03	600.6	677.95
1918.28	610.61	6926.01	2032.94	601.51	678.86
1920.1	610.61	6926.01	2033.85	601.51	678.86
1920.1	610.61	6927.83	2034.76	601.51	678.86
1921.92	611.52	6939.66	2034.76	602.42	678.86
1921.92	611.52	6951.49	2035.67	602.42	679.77
1923.74	611.52	6955.13	2035.67	602.42	679.77
1924.65	611.52	6957.86	2038.4	602.42	680.68
1928.29	611.52	6963.32	2039.31	602.42	680.68
1930.11	612.43	6967.87	2040.22	602.42	680.68
1933.75	612.43	6976.97	2041.13	603.33	680.68
1935.57	612.43	6979.7	2042.95	603.33	680.68
1938.3	613.34	6983.34	2042.95	603.33	680.68
1938.3	613.34	6985.16	2044.77	603.33	681.59
1941.03	614.25	6985.16	2046.59	603.33	681.59
1941.03	614.25	6986.07	2048.41	604.24	682.5
1941.94	614.25	6986.98	2049.32	604.24	682.5
1944.67	615.16	6989.71	2049.32	604.24	682.5
1945.58	616.07	6991.53	2050.23	604.24	682.5
1946.49	616.98	6993.35	2051.14	604.24	683.41
1947.4	617.89	7003.36	2052.96	605.15	684.32
1948.31	617.89	7004.27	2053.87	605.15	684.32
1948.31	618.8	7010.64	2054.78	606.06	684.32
1948.31	618.8	7012.46	2055.69	606.06	684.32
1949.22	618.8	7017.92	2055.69	606.06	685.23
1951.95	618.8	7019.74	2056.6	606.06	685.23
1951.95	619.71	7021.56	2057.51	606.97	685.23
1951.95	619.71	7023.38	2060.24	606.97	686.14
1952.86	619.71	7032.48	2063.88	606.97	686.14
1954.68	619.71	7035.21	2063.88	606.97	686.14
1954.68	620.62	7035.21	2065.7	606.97	687.05
1954.68	620.62	7043.4	2071.16	606.97	687.05
1954.68	620.62	7046.13	2073.89	606.97	687.05
1955.59	620.62	7047.95	2073.89	606.97	687.96
1959.23	621.53	7050.68	2076.62	606.97	687.96
1960.14	621.53	7054.32	2077.53	606.97	687.96
1960.14	621.53	7057.96	2077.53	607.88	687.96
1961.05	622.44	7059.78	2083.9	607.88	687.96
1961.96	622.44	7062.51	2084.81	607.88	688.87
1962.87	622.44	7063.42	2084.81	607.88	688.87
1964.69	623.35	7063.42	2086.63	607.88	688.87
1965.6	623.35	7066.15	2087.54	607.88	688.87
1966.51	624.26	7069.79	2088.45	607.88	689.78
1966.51	624.26	7073.43	2092.09	608.79	689.78
1968.33	624.26	7081.62	2093.91	608.79	689.78
1968.33	624.26	7082.53	2096.64	608.79	690.69
1969.24	625.17	7084.35	2100.28	609.7	690.69
1969.24	625.17	7087.08	2100.28	609.7	691.6
1970.15	625.17	7087.99	2100.28	609.7	691.6
1971.06	625.17	7091.63	2101.19	609.7	691.6
1971.06	625.17	7098	2102.1	610.61	692.51
1971.97	626.08	7098.91	2103.01	610.61	692.51
1971.97	626.08	7098.91	2103.01	610.61	692.51
1972.88	626.08	7103.46	2103.01	610.61	693.42
1973.79	626.08	7105.28	2104.83	610.61	693.42
1974.7	626.99	7112.56	2105.74	610.61	693.42
1975.61	627.9	7114.38	2107.56	611.52	694.33
1975.61	627.9	7116.2	2107.56	611.52	694.33
1975.61	628.81	7122.57	2108.47	611.52	694.33
1977.43	629.72	7128.03	2111.2	611.52	694.33
1979.25	629.72	7134.4	2111.2	611.52	694.33
1980.16	629.72	7139.86	2113.02	611.52	694.33
1981.07	630.63	7141.68	2113.02	612.43	694.33
1981.98	631.54	7142.59	2113.02	612.43	694.33
1981.98	631.54	7146.23	2119.39	612.43	695.24
1983.8	632.45	7149.87	2120.3	612.43	696.15
1984.71	633.36	7150.78	2122.12	612.43	696.15
1985.62	633.36	7152.6	2123.03	612.43	696.15
1987.44	633.36	7153.51	2130.31	612.43	696.15
1991.08	634.27	7155.33	2130.31	613.34	696.15
1993.81	634.27	7157.15	2135.77	613.34	696.15
1994.72	634.27	7162.61	2136.68	613.34	696.15
1994.72	634.27	7164.43	2136.68	613.34	697.06
1995.63	635.18	7165.34	2140.32	613.34	697.06
1995.63	635.18	7166.25	2143.05	614.25	697.06
1998.36	635.18	7172.62	2143.05	614.25	697.97
1999.27	635.18	7173.53	2143.05	614.25	697.97
2002	635.18	7185.36	2143.96	614.25	698.88
2002	636.09	7191.73	2148.51	615.16	698.88
2002.91	637	7198.1	2149.42	615.16	698.88
2003.82	637.91	7205.38	2152.15	615.16	699.79
2003.82	637.91	7207.2	2153.97	615.16	699.79
2004.73	637.91	7212.66	2155.79	616.07	699.79
2005.64	637.91	7212.66	2155.79	616.98	699.79
2005.64	638.82	7212.66	2155.79	616.98	699.79
2006.55	638.82	7212.66	2156.7	617.89	699.79
2006.55	638.82	7213.57	2156.7	617.89	699.79
2009.28	638.82	7220.85	2157.61	617.89	699.79
2010.19	639.73	7223.58	2158.52	617.89	700.7
2011.1	640.64	7223.58	2159.43	617.89	700.7
2012.01	640.64	7229.95	2160.34	617.89	700.7
2014.74	640.64	7233.59	2161.25	617.89	701.61
2014.74	640.64	7234.5	2161.25	618.8	701.61
2014.74	640.64	7235.41	2162.16	618.8	701.61
2015.65	640.64	7237.23	2163.07	618.8	701.61
2015.65	641.55	7245.42	2164.89	619.71	701.61
2017.47	641.55	7245.42	2165.8	619.71	702.52
2018.38	642.46	7249.06	2166.71	619.71	702.52
2018.38	642.46	7252.7	2171.26	619.71	702.52
2020.2	642.46	7253.61	2172.17	619.71	702.52
2021.11	642.46	7254.52	2173.99	620.62	702.52
2021.11	643.37	7258.16	2174.9	620.62	702.52
2023.84	643.37	7259.07	2175.81	620.62	703.43
2024.75	644.28	7259.98	2177.63	620.62	703.43
2024.75	644.28	7265.44	2177.63	621.53	704.34
2028.39	644.28	7268.17	2178.54	621.53	704.34
2028.39	645.19	7269.08	2179.45	621.53	704.34
2030.21	645.19	7269.08	2179.45	621.53	704.34
2031.12	645.19	7274.54	2181.27	621.53	704.34
2032.03	645.19	7279.09	2182.18	622.44	704.34
2032.94	646.1	7283.64	2183.09	622.44	704.34
2033.85	646.1	7287.28	2183.09	622.44	704.34
2033.85	647.01	7290.01	2183.09	622.44	705.25
2036.58	647.01	7292.74	2184.91	622.44	706.16
2036.58	647.01	7298.2	2185.82	622.44	706.16
2036.58	647.01	7301.84	2185.82	622.44	706.16
2037.49	647.92	7302.75	2188.55	622.44	707.07
2039.31	647.92	7303.66	2189.46	622.44	707.07
2041.13	648.83	7307.3	2189.46	622.44	707.07
2042.04	649.74	7308.21	2189.46	622.44	707.98
2042.04	649.74	7310.03	2194.01	623.35	707.98
2042.95	650.65	7311.85	2200.38	623.35	707.98
2045.68	650.65	7314.58	2202.2	623.35	707.98
2045.68	650.65	7319.13	2203.11	623.35	707.98
2045.68	650.65	7324.59	2204.93	623.35	708.89
2046.59	651.56	7327.32	2205.84	624.26	708.89
2047.5	652.47	7330.05	2206.75	624.26	708.89
2047.5	652.47	7333.69	2207.66	624.26	708.89
2048.41	652.47	7338.24	2209.48	625.17	708.89
2051.14	652.47	7349.16	2211.3	625.17	709.8
2053.87	652.47	7350.07	2212.21	626.08	709.8
2054.78	654.29	7356.44	2212.21	626.08	709.8
2056.6	654.29	7364.63	2218.58	626.08	710.71
2057.51	655.2	7365.54	2218.58	626.08	710.71
2058.42	655.2	7369.18	2220.4	626.99	710.71
2058.42	656.11	7371.91	2223.13	626.99	710.71
2058.42	656.11	7375.55	2224.04	626.99	710.71
2058.42	657.02	7384.65	2225.86	627.9	710.71
2059.33	657.02	7386.47	2229.5	627.9	711.62
2060.24	657.02	7388.29	2229.5	627.9	711.62
2062.06	657.93	7391.93	2230.41	627.9	711.62
2062.06	657.93	7392.84	2231.32	627.9	711.62
2062.97	658.84	7394.66	2231.32	627.9	711.62
2062.97	658.84	7400.12	2233.14	627.9	711.62
2062.97	658.84	7401.94	2234.05	628.81	712.53
2062.97	659.75	7406.49	2236.78	628.81	712.53
2063.88	659.75	7407.4	2238.6	628.81	712.53
2065.7	659.75	7410.13	2239.51	628.81	712.53
2065.7	660.66	7415.59	2241.33	628.81	712.53
2067.52	660.66	7415.59	2249.52	628.81	713.44
2069.34	660.66	7422.87	2250.43	629.72	714.35
2069.34	661.57	7425.6	2251.34	630.63	714.35
2071.16	662.48	7426.51	2252.25	630.63	715.26
2072.07	662.48	7427.42	2258.62	630.63	716.17
2072.07	662.48	7431.97	2258.62	630.63	716.17
2072.07	662.48	7431.97	2261.35	630.63	716.17
2073.89	663.39	7433.79	2263.17	630.63	716.17
2074.8	663.39	7433.79	2264.99	630.63	716.17
2075.71	663.39	7436.52	2265.9	630.63	716.17
2079.35	663.39	7437.43	2268.63	631.54	716.17
2079.35	663.39	7441.98	2269.54	631.54	716.17
2081.17	664.3	7442.89	2270.45	631.54	717.08
2082.99	664.3	7449.26	2271.36	631.54	717.08
2083.9	664.3	7450.17	2271.36	631.54	717.08
2084.81	665.21	7450.17	2272.27	631.54	717.99
2086.63	665.21	7455.63	2274.09	631.54	717.99
2086.63	665.21	7457.45	2275	631.54	718.9
2086.63	665.21	7468.37	2276.82	632.45	718.9
2086.63	667.03	7469.28	2277.73	632.45	718.9
2087.54	667.03	7481.11	2278.64	632.45	718.9
2089.36	667.03	7482.02	2278.64	632.45	719.81
2092.09	667.03	7488.39	2279.55	632.45	719.81
2092.09	667.94	7489.3	2279.55	632.45	719.81
2093	667.94	7491.12	2280.46	633.36	719.81
2093.91	668.85	7497.49	2281.37	633.36	720.72
2094.82	668.85	7501.13	2283.19	633.36	721.63
2096.64	668.85	7509.32	2285.01	633.36	721.63
2097.55	668.85	7510.23	2285.92	633.36	721.63
2097.55	668.85	7518.42	2287.74	633.36	721.63
2100.28	669.76	7524.79	2290.47	634.27	722.54
2100.28	669.76	7526.61	2293.2	634.27	722.54
2101.19	669.76	7528.43	2293.2	634.27	722.54
2103.01	669.76	7530.25	2295.02	634.27	722.54
2103.01	669.76	7534.8	2296.84	634.27	722.54
2103.01	670.67	7535.71	2296.84	634.27	722.54
2104.83	671.58	7536.62	2296.84	635.18	722.54
2104.83	672.49	7549.36	2297.75	635.18	722.54
2105.74	672.49	7552.09	2297.75	635.18	722.54
2106.65	672.49	7553	2305.03	636.09	723.45
2107.56	672.49	7566.65	2305.03	636.09	723.45
2110.29	673.4	7569.38	2309.58	636.09	723.45
2112.11	673.4	7569.38	2310.49	636.09	723.45
2112.11	673.4	7572.11	2313.22	637	723.45
2112.11	674.31	7578.48	2313.22	637	724.36
2112.11	674.31	7595.77	2314.13	637	724.36
2113.93	674.31	7596.68	2314.13	637	724.36
2115.75	675.22	7596.68	2315.04	637	725.27
2116.66	675.22	7596.68	2317.77	637	726.18
2116.66	676.13	7599.41	2318.68	637.91	726.18
2118.48	676.13	7600.32	2318.68	637.91	726.18
2118.48	677.04	7603.05	2320.5	637.91	726.18
2119.39	677.04	7603.96	2320.5	637.91	726.18
2120.3	677.04	7610.33	2320.5	637.91	726.18
2122.12	677.04	7611.24	2323.23	638.82	726.18
2123.03	677.04	7615.79	2324.14	638.82	727.09
2123.94	677.95	7615.79	2325.05	638.82	727.09
2123.94	678.86	7617.61	2325.96	639.73	727.09
2123.94	678.86	7618.52	2328.69	639.73	727.09
2123.94	678.86	7623.07	2329.6	640.64	727.09
2125.76	678.86	7625.8	2331.42	640.64	728
2125.76	678.86	7626.71	2335.97	641.55	728
2125.76	679.77	7628.53	2335.97	641.55	728
2126.67	680.68	7632.17	2335.97	641.55	728
2127.58	680.68	7636.72	2337.79	643.37	728.91
2130.31	680.68	7643.09	2338.7	643.37	728.91
2133.04	680.68	7644	2340.52	643.37	728.91
2135.77	681.59	7645.82	2344.16	644.28	728.91
2137.59	681.59	7646.73	2348.71	644.28	728.91
2139.41	682.5	7653.1	2351.44	644.28	729.82
2140.32	682.5	7653.1	2354.17	644.28	729.82
2141.23	684.32	7653.1	2356.9	644.28	729.82
2142.14	685.23	7654.92	2356.9	645.19	730.73
2143.05	686.14	7655.83	2356.9	645.19	730.73
2143.05	686.14	7655.83	2357.81	646.1	730.73
2146.69	686.14	7657.65	2358.72	646.1	730.73
2147.6	687.05	7658.56	2358.72	646.1	730.73
2147.6	687.05	7658.56	2360.54	646.1	731.64
2150.33	687.05	7663.11	2364.18	647.01	731.64
2151.24	687.05	7665.84	2366	647.01	732.55
2152.15	687.05	7666.75	2366.91	647.01	732.55
2153.06	687.05	7667.66	2366.91	647.01	732.55
2158.52	687.05	7668.57	2369.64	647.01	732.55
2160.34	687.96	7669.48	2369.64	647.01	732.55
2161.25	687.96	7674.03	2370.55	647.92	732.55
2162.16	688.87	7674.03	2376.01	647.92	733.46
2162.16	688.87	7678.58	2377.83	647.92	733.46
2164.89	689.78	7679.49	2384.2	647.92	733.46
2164.89	689.78	7687.68	2384.2	648.83	733.46
2165.8	690.69	7688.59	2386.02	648.83	733.46
2172.17	690.69	7688.59	2387.84	648.83	733.46
2175.81	690.69	7688.59	2387.84	648.83	733.46
2176.72	690.69	7689.5	2390.57	649.74	734.37
2177.63	691.6	7691.32	2393.3	649.74	734.37
2178.54	691.6	7695.87	2393.3	649.74	734.37
2179.45	692.51	7699.51	2394.21	649.74	734.37
2179.45	692.51	7702.24	2396.94	649.74	735.28
2180.36	692.51	7705.88	2397.85	649.74	735.28
2181.27	692.51	7706.79	2398.76	649.74	736.19
2181.27	693.42	7719.53	2398.76	650.65	736.19
2184.91	693.42	7723.17	2399.67	651.56	736.19
2184.91	693.42	7724.08	2399.67	651.56	736.19
2185.82	693.42	7728.63	2402.4	651.56	737.1
2186.73	694.33	7728.63	2403.31	651.56	737.1
2186.73	694.33	7729.54	2406.04	651.56	737.1
2187.64	695.24	7729.54	2410.59	652.47	737.1
2190.37	695.24	7735	2411.5	652.47	737.1
2194.92	695.24	7735.91	2411.5	652.47	738.01
2196.74	695.24	7741.37	2411.5	653.38	738.01
2196.74	695.24	7743.19	2412.41	653.38	738.01
2197.65	696.15	7756.84	2413.32	653.38	738.92
2197.65	696.15	7763.21	2414.23	654.29	738.92
2198.56	697.06	7765.94	2415.14	654.29	739.83
2200.38	697.97	7777.77	2416.05	654.29	739.83
2201.29	697.97	7777.77	2416.05	654.29	739.83
2202.2	697.97	7782.32	2418.78	654.29	739.83
2204.02	698.88	7785.96	2421.51	654.29	739.83
2205.84	698.88	7787.78	2422.42	654.29	739.83
2206.75	698.88	7787.78	2425.15	654.29	740.74
2206.75	698.88	7791.42	2426.97	654.29	740.74
2208.57	698.88	7794.15	2427.88	655.2	740.74
2209.48	700.7	7795.06	2429.7	655.2	740.74
2211.3	700.7	7795.06	2434.25	655.2	740.74
2212.21	701.61	7797.79	2436.07	655.2	741.65
2213.12	701.61	7805.98	2439.71	655.2	741.65
2213.12	701.61	7808.71	2440.62	655.2	741.65
2214.03	701.61	7810.53	2444.26	655.2	741.65
2214.94	702.52	7813.26	2444.26	656.11	741.65
2214.94	703.43	7818.72	2446.08	656.11	742.56
2215.85	704.34	7831.46	2446.08	656.11	742.56
2215.85	704.34	7836.01	2449.72	656.11	742.56
2216.76	704.34	7844.2	2449.72	657.02	743.47
2216.76	704.34	7846.02	2453.36	657.02	743.47
2217.67	705.25	7851.48	2460.64	657.02	743.47
2219.49	705.25	7853.3	2461.55	657.02	743.47
2219.49	706.16	7854.21	2463.37	657.93	743.47
2220.4	706.16	7857.85	2464.28	657.93	744.38
2225.86	706.16	7858.76	2464.28	657.93	744.38
2226.77	706.16	7859.67	2465.19	658.84	744.38
2227.68	706.16	7863.31	2465.19	658.84	744.38
2229.5	707.07	7872.41	2466.1	658.84	745.29
2229.5	707.07	7873.32	2467.92	658.84	745.29
2231.32	707.07	7876.05	2472.47	658.84	745.29
2232.23	707.07	7877.87	2475.2	659.75	745.29
2233.14	707.98	7886.97	2478.84	659.75	746.2
2233.14	707.98	7889.7	2479.75	660.66	746.2
2234.05	707.98	7892.43	2482.48	660.66	746.2
2234.96	708.89	7894.25	2485.21	660.66	746.2
2235.87	709.8	7897.89	2485.21	660.66	746.2
2235.87	709.8	7898.8	2487.94	660.66	746.2
2236.78	709.8	7901.53	2489.76	661.57	746.2
2241.33	709.8	7902.44	2490.67	662.48	746.2
2243.15	709.8	7906.08	2491.58	662.48	746.2
2243.15	709.8	7908.81	2492.49	662.48	746.2
2244.97	709.8	7909.72	2493.4	662.48	747.11
2244.97	710.71	7911.54	2493.4	662.48	747.11
2246.79	710.71	7913.36	2495.22	663.39	747.11
2247.7	710.71	7921.55	2496.13	663.39	748.02
2250.43	710.71	7927.01	2497.04	663.39	748.02
2250.43	711.62	7927.92	2497.95	663.39	748.02
2251.34	711.62	7937.02	2501.59	663.39	748.02
2251.34	711.62	7937.93	2503.41	664.3	748.02
2256.8	711.62	7940.66	2505.23	664.3	748.93
2256.8	712.53	7947.94	2506.14	664.3	748.93
2256.8	713.44	7952.49	2506.14	665.21	748.93
2257.71	714.35	7952.49	2507.96	665.21	749.84
2259.53	715.26	7955.22	2509.78	665.21	749.84
2259.53	715.26	7959.77	2510.69	666.12	749.84
2260.44	716.17	7960.68	2511.6	666.12	749.84
2260.44	716.17	7963.41	2511.6	666.12	749.84
2261.35	717.08	7967.96	2514.33	666.12	750.75
2261.35	717.08	7974.33	2515.24	666.12	750.75
2262.26	717.08	7975.24	2517.97	666.12	750.75
2262.26	717.99	7980.7	2520.7	666.12	750.75
2263.17	718.9	7981.61	2520.7	667.03	750.75
2263.17	719.81	7989.8	2521.61	667.03	750.75
2264.99	719.81	7990.71	2523.43	667.94	750.75
2264.99	719.81	7991.62	2524.34	667.94	751.66
2264.99	719.81	7993.44	2526.16	667.94	751.66
2266.81	720.72	8000.72	2527.07	668.85	751.66
2267.72	720.72	8000.72	2527.98	668.85	752.57
2268.63	720.72	8000.72	2529.8	668.85	752.57
2269.54	720.72	8001.63	2530.71	669.76	752.57
2269.54	721.63	8008	2534.35	669.76	752.57
2270.45	722.54	8010.73	2536.17	669.76	753.48
2270.45	722.54	8012.55	2537.99	669.76	753.48
2271.36	723.45	8013.46	2541.63	669.76	753.48
2271.36	723.45	8013.46	2542.54	670.67	753.48
2272.27	723.45	8018.92	2542.54	670.67	753.48
2274.09	723.45	8019.83	2544.36	670.67	753.48
2276.82	723.45	8022.56	2546.18	671.58	753.48
2276.82	724.36	8026.2	2547.09	671.58	754.39
2276.82	724.36	8030.75	2548.91	672.49	754.39
2277.73	724.36	8034.39	2551.64	672.49	755.3
2278.64	724.36	8035.3	2551.64	672.49	755.3
2279.55	724.36	8038.94	2552.55	673.4	755.3
2280.46	725.27	8039.85	2553.46	673.4	755.3
2283.19	725.27	8041.67	2556.19	673.4	755.3
2284.1	726.18	8043.49	2556.19	673.4	756.21
2284.1	726.18	8048.04	2558.92	673.4	756.21
2284.1	727.09	8048.04	2559.83	673.4	756.21
2285.01	728	8048.95	2563.47	673.4	756.21
2285.01	728	8055.32	2564.38	674.31	756.21
2286.83	728	8059.87	2564.38	674.31	756.21
2287.74	728	8060.78	2565.29	674.31	757.12
2287.74	728	8073.52	2565.29	674.31	757.12
2292.29	728.91	8075.34	2571.66	674.31	757.12
2292.29	728.91	8082.62	2572.57	674.31	757.12
2293.2	728.91	8085.35	2573.48	674.31	758.03
2293.2	728.91	8088.99	2579.85	675.22	758.03
2295.93	729.82	8089.9	2579.85	675.22	758.03
2295.93	729.82	8095.36	2583.49	675.22	758.03
2295.93	730.73	8096.27	2585.31	675.22	758.03
2296.84	730.73	8096.27	2585.31	675.22	758.94
2297.75	730.73	8097.18	2586.22	676.13	758.94
2298.66	730.73	8105.37	2586.22	676.13	758.94
2299.57	731.64	8106.28	2588.95	676.13	758.94
2299.57	731.64	8107.19	2590.77	676.13	758.94
2301.39	731.64	8111.74	2591.68	676.13	759.85
2303.21	733.46	8112.65	2594.41	677.04	759.85
2303.21	734.37	8114.47	2594.41	677.04	759.85
2304.12	734.37	8116.29	2595.32	677.04	759.85
2304.12	734.37	8122.66	2596.23	677.04	759.85
2305.03	735.28	8125.39	2596.23	677.04	760.76
2305.94	736.19	8132.67	2598.96	677.04	760.76
2306.85	736.19	8133.58	2599.87	677.95	760.76
2307.76	736.19	8140.86	2602.6	677.95	760.76
2309.58	736.19	8141.77	2602.6	677.95	760.76
2314.13	737.1	8141.77	2602.6	677.95	761.67
2314.13	737.1	8146.32	2603.51	677.95	761.67
2315.04	737.1	8147.23	2603.51	677.95	761.67
2315.04	738.01	8149.05	2604.42	677.95	761.67
2315.04	738.01	8156.33	2609.88	678.86	761.67
2317.77	738.01	8161.79	2612.61	678.86	762.58
2320.5	738.01	8162.7	2614.43	678.86	762.58
2321.41	738.01	8168.16	2617.16	678.86	762.58
2322.32	738.92	8169.07	2619.89	678.86	763.49
2322.32	739.83	8169.98	2619.89	678.86	763.49
2322.32	739.83	8170.89	2620.8	678.86	763.49
2323.23	740.74	8173.62	2627.17	678.86	763.49
2323.23	740.74	8174.53	2627.17	679.77	764.4
2324.14	741.65	8175.44	2628.08	679.77	764.4
2325.05	741.65	8179.08	2628.99	679.77	765.31
2325.05	742.56	8179.08	2628.99	679.77	765.31
2326.87	742.56	8179.08	2629.9	679.77	765.31
2327.78	743.47	8183.63	2633.54	680.68	765.31
2327.78	743.47	8192.73	2633.54	680.68	765.31
2328.69	743.47	8194.55	2634.45	680.68	766.22
2329.6	743.47	8200.92	2636.27	681.59	767.13
2330.51	743.47	8201.83	2637.18	681.59	767.13
2330.51	744.38	8201.83	2640.82	681.59	767.13
2331.42	744.38	8204.56	2640.82	681.59	767.13
2335.06	745.29	8206.38	2641.73	681.59	768.04
2335.06	745.29	8207.29	2641.73	681.59	768.04
2337.79	745.29	8208.2	2642.64	682.5	768.04
2338.7	745.29	8210.93	2642.64	682.5	768.04
2338.7	746.2	8212.75	2643.55	682.5	768.95
2340.52	746.2	8213.66	2649.01	682.5	768.95
2340.52	746.2	8215.48	2649.92	682.5	768.95
2344.16	747.11	8215.48	2650.83	682.5	768.95
2345.07	747.11	8220.03	2654.47	682.5	768.95
2346.89	747.11	8227.31	2654.47	682.5	768.95
2347.8	747.11	8228.22	2655.38	683.41	769.86
2347.8	747.11	8228.22	2659.02	683.41	769.86
2348.71	748.02	8229.13	2662.66	683.41	769.86
2349.62	748.02	8229.13	2663.57	683.41	769.86
2351.44	748.93	8230.95	2666.3	683.41	770.77
2351.44	748.93	8232.77	2668.12	684.32	770.77
2352.35	748.93	8236.41	2668.12	684.32	770.77
2356.9	749.84	8240.05	2669.94	684.32	771.68
2357.81	749.84	8244.6	2670.85	684.32	771.68
2357.81	749.84	8247.33	2671.76	684.32	771.68
2359.63	749.84	8249.15	2671.76	684.32	771.68
2359.63	750.75	8253.7	2674.49	684.32	771.68
2360.54	750.75	8254.61	2675.4	684.32	773.5
2362.36	750.75	8254.61	2677.22	686.14	773.5
2362.36	750.75	8256.43	2681.77	686.14	774.41
2362.36	750.75	8259.16	2681.77	686.14	774.41
2362.36	751.66	8260.07	2682.68	686.14	774.41
2364.18	751.66	8262.8	2682.68	686.14	774.41
2365.09	751.66	8263.71	2682.68	687.05	775.32
2365.09	751.66	8264.62	2684.5	687.05	775.32
2366	751.66	8266.44	2687.23	687.05	775.32
2366	751.66	8268.26	2687.23	687.96	775.32
2366.91	752.57	8269.17	2689.05	687.96	775.32
2366.91	752.57	8269.17	2690.87	687.96	775.32
2366.91	753.48	8269.17	2690.87	687.96	776.23
2370.55	753.48	8272.81	2695.42	687.96	776.23
2370.55	754.39	8274.63	2699.97	687.96	776.23
2370.55	755.3	8277.36	2699.97	689.78	776.23
2373.28	755.3	8284.64	2701.79	689.78	776.23
2374.19	755.3	8286.46	2703.61	689.78	777.14
2374.19	755.3	8291.92	2705.43	689.78	777.14
2376.92	756.21	8292.83	2705.43	689.78	777.14
2376.92	757.12	8298.29	2708.16	689.78	777.14
2377.83	757.12	8299.2	2712.71	690.69	778.05
2379.65	757.12	8302.84	2713.62	690.69	778.05
2380.56	757.12	8305.57	2713.62	691.6	778.05
2381.47	758.03	8305.57	2719.08	691.6	778.96
2382.38	758.03	8322.86	2719.08	691.6	778.96
2383.29	758.94	8324.68	2719.08	691.6	778.96
2383.29	758.94	8324.68	2719.99	692.51	778.96
2383.29	758.94	8325.59	2720.9	692.51	778.96
2384.2	759.85	8331.05	2721.81	692.51	778.96
2385.11	759.85	8331.05	2723.63	693.42	778.96
2386.02	760.76	8340.15	2724.54	693.42	779.87
2388.75	760.76	8340.15	2725.45	693.42	779.87
2389.66	761.67	8340.15	2727.27	693.42	779.87
2392.39	761.67	8341.06	2728.18	693.42	779.87
2392.39	761.67	8341.06	2729.09	693.42	779.87
2393.3	761.67	8343.79	2730	694.33	779.87
2395.12	761.67	8346.52	2731.82	695.24	779.87
2396.03	761.67	8349.25	2732.73	695.24	780.78
2396.03	761.67	8353.8	2735.46	695.24	780.78
2396.94	762.58	8355.62	2735.46	695.24	780.78
2396.94	762.58	8360.17	2736.37	695.24	780.78
2397.85	762.58	8361.08	2738.19	695.24	780.78
2399.67	762.58	8364.72	2738.19	696.15	780.78
2399.67	762.58	8369.27	2740.92	696.15	781.69
2399.67	762.58	8370.18	2742.74	696.15	781.69
2399.67	763.49	8370.18	2744.56	696.15	781.69
2401.49	763.49	8371.09	2746.38	696.15	781.69
2404.22	763.49	8371.09	2748.2	696.15	781.69
2405.13	763.49	8374.73	2748.2	696.15	782.6
2405.13	764.4	8382.01	2751.84	697.06	782.6
2406.04	764.4	8383.83	2752.75	697.06	782.6
2406.04	765.31	8385.65	2755.48	697.06	782.6
2406.95	765.31	8388.38	2760.03	697.06	783.51
2406.95	765.31	8388.38	2760.94	697.06	783.51
2407.86	766.22	8393.84	2760.94	697.06	783.51
2410.59	766.22	8402.94	2763.67	697.06	784.42
2411.5	766.22	8402.94	2764.58	697.97	784.42
2411.5	767.13	8404.76	2765.49	697.97	784.42
2415.14	767.13	8409.31	2770.95	697.97	784.42
2416.05	767.13	8410.22	2772.77	697.97	784.42
2417.87	767.13	8410.22	2773.68	697.97	786.24
2417.87	767.13	8411.13	2773.68	697.97	786.24
2419.69	767.13	8415.68	2773.68	697.97	786.24
2420.6	768.04	8415.68	2776.41	697.97	787.15
2423.33	768.95	8415.68	2777.32	697.97	787.15
2424.24	769.86	8421.14	2780.05	698.88	787.15
2424.24	769.86	8427.51	2780.05	698.88	787.15
2426.06	769.86	8437.52	2784.6	698.88	788.06
2426.97	769.86	8438.43	2784.6	698.88	788.06
2428.79	769.86	8441.16	2785.51	699.79	788.97
2428.79	770.77	8442.98	2785.51	699.79	788.97
2431.52	770.77	8442.98	2786.42	699.79	789.88
2432.43	770.77	8442.98	2786.42	699.79	789.88
2433.34	770.77	8444.8	2789.15	699.79	789.88
2433.34	771.68	8445.71	2792.79	699.79	790.79
2435.16	771.68	8447.53	2792.79	699.79	790.79
2435.16	771.68	8448.44	2793.7	699.79	790.79
2437.89	772.59	8452.99	2799.16	699.79	790.79
2439.71	773.5	8453.9	2799.16	700.7	790.79
2440.62	773.5	8455.72	2800.98	700.7	790.79
2442.44	773.5	8460.27	2800.98	700.7	790.79
2443.35	774.41	8460.27	2803.71	700.7	791.7
2444.26	774.41	8466.64	2808.26	700.7	791.7
2446.08	774.41	8467.55	2810.99	700.7	791.7
2446.08	775.32	8467.55	2813.72	700.7	791.7
2446.99	775.32	8469.37	2820.09	701.61	791.7
2446.99	775.32	8472.1	2820.09	701.61	792.61
2447.9	776.23	8483.02	2820.09	701.61	792.61
2447.9	776.23	8484.84	2824.64	701.61	792.61
2450.63	777.14	8484.84	2826.46	701.61	792.61
2451.54	777.14	8486.66	2829.19	702.52	792.61
2453.36	778.05	8486.66	2830.1	702.52	793.52
2454.27	778.05	8488.48	2834.65	702.52	793.52
2456.09	778.96	8489.39	2835.56	702.52	793.52
2457	778.96	8489.39	2837.38	702.52	793.52
2457	778.96	8496.67	2837.38	703.43	794.43
2459.73	778.96	8497.58	2839.2	703.43	794.43
2459.73	778.96	8497.58	2841.02	703.43	794.43
2460.64	779.87	8499.4	2848.3	703.43	794.43
2460.64	779.87	8503.04	2848.3	703.43	794.43
2461.55	779.87	8503.04	2849.21	704.34	794.43
2461.55	779.87	8507.59	2851.03	704.34	794.43
2462.46	780.78	8518.51	2851.94	704.34	795.34
2466.1	782.6	8518.51	2853.76	704.34	795.34
2466.1	782.6	8519.42	2855.58	704.34	795.34
2466.1	782.6	8527.61	2856.49	705.25	796.25
2467.01	782.6	8533.98	2856.49	705.25	796.25
2472.47	782.6	8536.71	2858.31	705.25	796.25
2473.38	782.6	8537.62	2859.22	705.25	796.25
2473.38	783.51	8543.08	2860.13	705.25	796.25
2474.29	783.51	8549.45	2860.13	706.16	796.25
2475.2	786.24	8552.18	2861.04	706.16	796.25
2476.11	786.24	8554	2862.86	706.16	796.25
2477.02	786.24	8556.73	2863.77	706.16	797.16
2478.84	786.24	8559.46	2865.59	706.16	797.16
2479.75	787.15	8563.1	2867.41	706.16	798.07
2479.75	787.15	8564.01	2867.41	706.16	798.07
2479.75	787.15	8565.83	2868.32	706.16	798.07
2480.66	787.15	8566.74	2872.87	706.16	798.98
2481.57	787.15	8569.47	2873.78	707.07	798.98
2482.48	787.15	8571.29	2876.51	707.07	799.89
2482.48	787.15	8571.29	2876.51	707.07	799.89
2483.39	788.06	8572.2	2879.24	707.07	799.89
2483.39	788.06	8573.11	2880.15	707.07	799.89
2484.3	788.06	8575.84	2882.88	707.07	800.8
2487.03	788.06	8578.57	2882.88	707.07	800.8
2488.85	788.06	8578.57	2884.7	707.98	800.8
2488.85	788.06	8584.03	2885.61	707.98	800.8
2488.85	788.97	8590.4	2890.16	707.98	800.8
2489.76	788.97	8590.4	2891.98	707.98	801.71
2490.67	789.88	8590.4	2894.71	708.89	801.71
2490.67	790.79	8592.22	2896.53	708.89	801.71
2491.58	791.7	8594.95	2897.44	708.89	801.71
2492.49	792.61	8597.68	2904.72	708.89	801.71
2492.49	792.61	8604.96	2904.72	708.89	801.71
2493.4	792.61	8607.69	2907.45	709.8	801.71
2493.4	792.61	8610.42	2909.27	709.8	802.62
2495.22	792.61	8612.24	2911.09	709.8	802.62
2495.22	793.52	8613.15	2912	709.8	802.62
2496.13	793.52	8619.52	2915.64	709.8	802.62
2496.13	793.52	8619.52	2916.55	709.8	802.62
2498.86	794.43	8624.07	2918.37	710.71	802.62
2498.86	794.43	8624.98	2918.37	710.71	803.53
2499.77	794.43	8634.08	2918.37	710.71	803.53
2500.68	794.43	8636.81	2918.37	710.71	803.53
2503.41	794.43	8636.81	2919.28	710.71	804.44
2506.14	794.43	8640.45	2921.1	711.62	804.44
2506.14	794.43	8644.09	2925.65	711.62	804.44
2507.05	794.43	8645.91	2927.47	711.62	804.44
2507.05	795.34	8645.91	2931.11	711.62	805.35
2508.87	795.34	8651.37	2931.11	711.62	805.35
2510.69	795.34	8653.19	2932.02	711.62	805.35
2511.6	795.34	8653.19	2932.93	712.53	805.35
2512.51	795.34	8653.19	2933.84	712.53	805.35
2514.33	796.25	8655.92	2934.75	712.53	806.26
2514.33	796.25	8657.74	2935.66	712.53	806.26
2515.24	796.25	8658.65	2937.48	713.44	806.26
2515.24	796.25	8660.47	2937.48	713.44	807.17
2517.06	797.16	8662.29	2942.03	713.44	807.17
2517.06	797.16	8664.11	2942.03	713.44	808.08
2517.06	798.07	8666.84	2942.03	713.44	808.08
2519.79	798.07	8666.84	2943.85	713.44	808.08
2520.7	798.07	8669.57	2951.13	714.35	808.99
2522.52	798.07	8670.48	2951.13	714.35	808.99
2522.52	798.98	8673.21	2952.04	714.35	808.99
2523.43	798.98	8674.12	2952.95	714.35	809.9
2525.25	798.98	8681.4	2953.86	714.35	809.9
2525.25	798.98	8681.4	2954.77	715.26	809.9
2527.07	799.89	8681.4	2957.5	715.26	809.9
2527.07	799.89	8682.31	2957.5	715.26	809.9
2529.8	800.8	8683.22	2957.5	715.26	809.9
2529.8	800.8	8690.5	2958.41	716.17	809.9
2530.71	800.8	8691.41	2961.14	716.17	810.81
2530.71	800.8	8692.32	2961.14	716.17	810.81
2531.62	800.8	8693.23	2962.05	716.17	811.72
2531.62	801.71	8704.15	2966.6	716.17	811.72
2533.44	801.71	8705.06	2970.24	717.08	811.72
2536.17	801.71	8710.52	2970.24	717.08	811.72
2537.08	802.62	8710.52	2973.88	717.08	811.72
2537.99	802.62	8712.34	2973.88	717.99	812.63
2537.99	803.53	8723.26	2976.61	717.99	812.63
2538.9	803.53	8725.99	2979.34	717.99	812.63
2539.81	803.53	8727.81	2981.16	718.9	812.63
2540.72	804.44	8729.63	2981.16	718.9	813.54
2541.63	804.44	8731.45	2982.98	719.81	813.54
2543.45	804.44	8732.36	2983.89	719.81	813.54
2545.27	805.35	8734.18	2983.89	720.72	813.54
2545.27	805.35	8736.91	2985.71	721.63	814.45
2545.27	806.26	8738.73	2986.62	721.63	814.45
2546.18	806.26	8741.46	2987.53	721.63	814.45
2547.09	807.17	8744.19	2987.53	721.63	814.45
2548	807.17	8745.1	2989.35	721.63	814.45
2548.91	807.17	8749.65	2992.08	721.63	815.36
2551.64	807.17	8751.47	2994.81	722.54	815.36
2552.55	808.08	8752.38	2997.54	722.54	816.27
2553.46	808.99	8756.93	2997.54	722.54	816.27
2553.46	808.99	8756.93	2997.54	722.54	817.18
2554.37	808.99	8758.75	2998.45	722.54	817.18
2554.37	808.99	8760.57	2999.36	722.54	817.18
2555.28	809.9	8761.48	3001.18	722.54	817.18
2556.19	809.9	8763.3	3002.09	722.54	817.18
2561.65	810.81	8763.3	3003.91	723.45	817.18
2563.47	810.81	8768.76	3005.73	723.45	818.09
2563.47	810.81	8770.58	3006.64	723.45	818.09
2567.11	810.81	8770.58	3008.46	723.45	818.09
2567.11	811.72	8772.4	3008.46	724.36	818.09
2567.11	811.72	8779.68	3008.46	724.36	819
2567.11	811.72	8780.59	3013.92	724.36	819
2568.02	812.63	8780.59	3013.92	725.27	819
2569.84	812.63	8786.05	3017.56	725.27	819
2569.84	812.63	8790.6	3019.38	725.27	819
2570.75	812.63	8791.51	3023.93	725.27	819
2570.75	812.63	8791.51	3025.75	725.27	819
2570.75	813.54	8797.88	3027.57	725.27	819
2571.66	813.54	8801.52	3027.57	725.27	819.91
2571.66	813.54	8803.34	3027.57	725.27	819.91
2571.66	814.45	8808.8	3030.3	725.27	819.91
2572.57	814.45	8808.8	3032.12	726.18	819.91
2573.48	814.45	8815.17	3033.94	726.18	820.82
2574.39	814.45	8825.18	3034.85	727.09	820.82
2575.3	814.45	8826.09	3038.49	727.09	820.82
2575.3	815.36	8826.09	3039.4	727.09	820.82
2576.21	815.36	8827	3039.4	727.09	820.82
2576.21	815.36	8834.28	3043.95	728	820.82
2577.12	816.27	8840.65	3045.77	728	821.73
2578.03	817.18	8841.56	3048.5	728	821.73
2580.76	817.18	8847.93	3051.23	728.91	821.73
2581.67	817.18	8848.84	3054.87	728.91	821.73
2581.67	818.09	8850.66	3061.24	728.91	821.73
2582.58	818.09	8851.57	3065.79	728.91	821.73
2582.58	819	8856.12	3069.43	728.91	821.73
2582.58	819	8857.03	3070.34	728.91	821.73
2582.58	819	8867.04	3073.07	729.82	822.64
2582.58	819	8869.77	3073.98	729.82	822.64
2583.49	819	8870.68	3076.71	729.82	823.55
2583.49	819	8871.59	3077.62	729.82	823.55
2584.4	820.82	8871.59	3078.53	729.82	823.55
2584.4	820.82	8872.5	3079.44	731.64	825.37
2585.31	821.73	8873.41	3080.35	731.64	825.37
2586.22	821.73	8873.41	3080.35	731.64	825.37
2588.95	822.64	8875.23	3081.26	731.64	825.37
2589.86	822.64	8876.14	3081.26	731.64	825.37
2590.77	822.64	8879.78	3083.08	731.64	826.28
2590.77	822.64	8887.06	3083.99	732.55	826.28
2593.5	822.64	8888.88	3085.81	732.55	826.28
2593.5	822.64	8890.7	3086.72	732.55	827.19
2596.23	824.46	8892.52	3086.72	732.55	827.19
2596.23	824.46	8892.52	3090.36	733.46	827.19
2598.05	825.37	8900.71	3091.27	733.46	828.1
2598.96	825.37	8904.35	3091.27	733.46	828.1
2598.96	825.37	8909.81	3093.09	733.46	828.1
2599.87	825.37	8911.63	3094	734.37	829.01
2600.78	825.37	8916.18	3094.91	734.37	829.01
2600.78	826.28	8917.09	3097.64	734.37	829.01
2603.51	826.28	8918	3100.37	734.37	829.01
2603.51	826.28	8918	3100.37	735.28	829.01
2604.42	827.19	8918.91	3102.19	735.28	829.92
2605.33	827.19	8920.73	3102.19	735.28	829.92
2605.33	828.1	8920.73	3102.19	735.28	829.92
2606.24	828.1	8921.64	3102.19	735.28	829.92
2606.24	828.1	8927.1	3102.19	736.19	830.83
2608.06	828.1	8928.01	3106.74	736.19	830.83
2608.97	828.1	8935.29	3108.56	736.19	830.83
2609.88	828.1	8936.2	3110.38	736.19	831.74
2610.79	828.1	8938.93	3111.29	737.1	831.74
2613.52	828.1	8948.94	3112.2	737.1	831.74
2615.34	828.1	8951.67	3120.39	737.1	831.74
2615.34	829.01	8952.58	3120.39	737.1	831.74
2617.16	829.01	8952.58	3123.12	737.1	832.65
2618.07	829.01	8953.49	3124.94	738.01	832.65
2619.89	829.01	8954.4	3126.76	738.01	832.65
2619.89	829.01	8955.31	3126.76	738.01	833.56
2620.8	829.92	8958.04	3128.58	738.01	833.56
2621.71	829.92	8958.95	3128.58	738.01	833.56
2621.71	830.83	8960.77	3129.49	738.92	834.47
2622.62	830.83	8967.14	3129.49	738.92	834.47
2622.62	831.74	8970.78	3130.4	738.92	834.47
2622.62	831.74	8973.51	3132.22	738.92	834.47
2625.35	831.74	8975.33	3133.13	738.92	834.47
2625.35	831.74	8977.15	3134.95	739.83	835.38
2626.26	832.65	8978.06	3135.86	739.83	835.38
2628.99	832.65	8981.7	3140.41	739.83	835.38
2629.9	832.65	8981.7	3144.96	739.83	835.38
2630.81	833.56	8988.07	3152.24	740.74	835.38
2631.72	833.56	8988.07	3154.06	740.74	836.29
2633.54	833.56	8990.8	3157.7	740.74	836.29
2633.54	833.56	8991.71	3158.61	740.74	836.29
2634.45	833.56	8993.53	3159.52	740.74	836.29
2635.36	834.47	8994.44	3160.43	741.65	837.2
2635.36	834.47	9000.81	3160.43	741.65	837.2
2638.09	835.38	9019.92	3161.34	742.56	838.11
2641.73	835.38	9020.83	3162.25	742.56	838.11
2642.64	836.29	9031.75	3162.25	742.56	838.11
2642.64	836.29	9039.03	3162.25	742.56	838.11
2643.55	836.29	9039.03	3163.16	742.56	838.11
2645.37	836.29	9048.13	3165.89	742.56	838.11
2648.1	836.29	9048.13	3165.89	742.56	838.11
2648.1	836.29	9049.04	3165.89	743.47	839.02
2649.92	837.2	9051.77	3166.8	743.47	839.02
2649.92	837.2	9053.59	3166.8	743.47	839.02
2650.83	837.2	9055.41	3167.71	743.47	839.93
2650.83	837.2	9056.32	3169.53	743.47	839.93
2650.83	838.11	9058.14	3170.44	744.38	839.93
2654.47	838.11	9060.87	3171.35	744.38	840.84
2655.38	839.02	9078.16	3173.17	744.38	840.84
2655.38	839.02	9083.62	3174.99	744.38	840.84
2656.29	839.02	9084.53	3177.72	745.29	840.84
2656.29	839.02	9089.08	3178.63	745.29	840.84
2657.2	839.02	9090.9	3181.36	745.29	840.84
2658.11	839.02	9096.36	3181.36	745.29	841.75
2659.02	839.02	9098.18	3182.27	745.29	841.75
2659.93	839.02	9100.91	3190.46	746.2	841.75
2660.84	839.93	9111.83	3190.46	746.2	841.75
2661.75	839.93	9120.93	3190.46	746.2	842.66
2662.66	840.84	9121.84	3190.46	746.2	842.66
2662.66	840.84	9124.57	3193.19	747.11	842.66
2663.57	840.84	9127.3	3195.01	747.11	842.66
2663.57	842.66	9131.85	3200.47	747.11	843.57
2663.57	842.66	9138.22	3200.47	747.11	843.57
2663.57	843.57	9139.13	3201.38	747.11	843.57
2663.57	843.57	9144.59	3201.38	747.11	843.57
2666.3	843.57	9146.41	3204.11	747.11	843.57
2670.85	843.57	9147.32	3205.02	748.02	844.48
2671.76	843.57	9154.6	3205.02	748.02	844.48
2672.67	843.57	9156.42	3207.75	748.02	844.48
2674.49	844.48	9157.33	3217.76	748.93	844.48
2674.49	844.48	9157.33	3219.58	748.93	844.48
2674.49	844.48	9159.15	3220.49	748.93	845.39
2674.49	844.48	9160.06	3222.31	748.93	845.39
2675.4	844.48	9161.88	3224.13	748.93	845.39
2676.31	845.39	9176.44	3229.59	748.93	845.39
2676.31	845.39	9176.44	3229.59	749.84	845.39
2678.13	846.3	9179.17	3230.5	749.84	845.39
2678.13	846.3	9180.99	3230.5	749.84	845.39
2679.04	846.3	9181.9	3235.05	749.84	845.39
2679.04	847.21	9183.72	3235.05	749.84	845.39
2679.95	847.21	9186.45	3235.96	749.84	846.3
2680.86	847.21	9186.45	3236.87	749.84	846.3
2680.86	847.21	9190.09	3236.87	749.84	846.3
2682.68	847.21	9192.82	3238.69	749.84	847.21
2682.68	848.12	9192.82	3239.6	750.75	847.21
2683.59	848.12	9192.82	3245.06	750.75	847.21
2683.59	848.12	9194.64	3245.06	750.75	847.21
2685.41	849.94	9197.37	3246.88	750.75	847.21
2686.32	849.94	9201.01	3251.43	751.66	848.12
2686.32	849.94	9201.92	3255.07	751.66	848.12
2688.14	849.94	9204.65	3255.98	751.66	848.12
2688.14	850.85	9206.47	3255.98	751.66	849.03
2689.05	850.85	9208.29	3260.53	752.57	849.03
2692.69	850.85	9209.2	3263.26	752.57	849.94
2696.33	851.76	9211.02	3264.17	752.57	849.94
2698.15	852.67	9211.02	3265.99	752.57	849.94
2699.06	852.67	9211.93	3265.99	752.57	849.94
2701.79	853.58	9211.93	3266.9	752.57	849.94
2701.79	853.58	9217.39	3266.9	752.57	850.85
2703.61	853.58	9218.3	3266.9	752.57	850.85
2704.52	853.58	9218.3	3266.9	753.48	851.76
2704.52	854.49	9221.94	3269.63	753.48	851.76
2706.34	854.49	9223.76	3273.27	753.48	851.76
2706.34	856.31	9225.58	3274.18	753.48	851.76
2706.34	857.22	9226.49	3275.09	753.48	851.76
2707.25	857.22	9226.49	3275.09	753.48	851.76
2708.16	857.22	9229.22	3277.82	753.48	851.76
2708.16	857.22	9230.13	3279.64	754.39	852.67
2709.07	858.13	9230.13	3282.37	754.39	853.58
2709.07	858.13	9231.04	3285.1	754.39	853.58
2709.98	858.13	9232.86	3287.83	754.39	853.58
2709.98	859.04	9233.77	3287.83	754.39	853.58
2710.89	859.04	9237.41	3287.83	754.39	853.58
2711.8	859.04	9250.15	3287.83	755.3	853.58
2712.71	859.95	9253.79	3288.74	755.3	854.49
2713.62	859.95	9258.34	3288.74	755.3	854.49
2714.53	859.95	9261.98	3289.65	755.3	854.49
2714.53	859.95	9262.89	3289.65	756.21	854.49
2718.17	860.86	9264.71	3296.93	756.21	855.4
2719.08	861.77	9266.53	3297.84	756.21	856.31
2719.08	861.77	9272.9	3302.39	756.21	856.31
2719.99	861.77	9276.54	3303.3	756.21	856.31
2719.99	862.68	9280.18	3308.76	756.21	856.31
2719.99	862.68	9285.64	3308.76	756.21	856.31
2721.81	862.68	9288.37	3309.67	756.21	857.22
2724.54	862.68	9292.01	3314.22	756.21	857.22
2725.45	863.59	9294.74	3314.22	756.21	858.13
2726.36	864.5	9295.65	3315.13	756.21	858.13
2728.18	864.5	9297.47	3315.13	756.21	858.13
2729.09	864.5	9298.38	3317.86	756.21	858.13
2729.09	864.5	9302.93	3318.77	757.12	858.13
[truncated: 18,670 more rows]

## Sheet: Figur 5M, 5O
Figure 5M, 5O
	SKNMM-MYCN (% of total)
	-DOX	+DOX
Normal	28.1132	2.2449
Abnormal	57.9245	46.9388
Disrupted	13.9623	50.8163
