# Supplementary material for: MYCN amplification and ATRX mutations are incompatible in neuroblastoma
Source: Nat Commun. 2020 Feb 14;11:913. doi: 10.1038/s41467-020-14682-6 (PMC7021759; doi:10.1038/s41467-020-14682-6)
Supplement: Supplementary file 16 — Source Data [file 41467_2020_14682_MOESM16_ESM.zip › Source data/Figure 5.xlsx]

## Sheet: Figure 5A
Figure 5A
SKNMM-MYCN		U2OS-MYCN		SKNBE2-MYCN
-DOX	+DOX	-DOX	+DOX	-DOX	+DOX	-DOX	+DOX
41.839	96.63	62.932	48.96	38.264	33.657	117.634	140.826
33.674	106.396	73.221	72.763	34.487	34.471	103.819	130.826
34.092	106.518	83.399	77.747	31.819	46.018	98.729	130.397
33.518	91.2	78.882	92.553	33.361	50.067	90.427	110.666
27.172	94.947	78.068	96.46	34.417	54.163	92.423	110.612
30.458	86.696	78.965	94.33	28.064	35.135	94.691	119.952
30.364	81.64	62.616	99.156	29.623	33.659	88.853	107.254
33.632	58.7	39.848	83.068	27.811	27.221	88.584	109.069

## Sheet: Figure 5B
Figure 5D
	SKNMM-MYCN
	-DOX	+DOX
No DNA fragmentation	47 (94%)	29 (58%)
With DNA Fragmantation	3 (6%)	21 (42%)

## Sheet: Figure 5G
Figure 5G
% of DNA in the tail
SKNMM-MYCN		SKNMMBE2-MYCN
-DOX	+DOX	-DOX	+DOX
35.3939	98.7313	53.0429	14.9726
28.4891	97.8561	11.7853	22.3942
31.2978	99.0214	9.1147	28.553
20.9953	86.4107	21.9141	26.8627
23.5257	99.3042	23.0609	29.589
16.5133	96.4655	19.1622	54.8102
16.7454	98.6161	55.9979	25.7671
22.8157	98.4869	26.8649	34.2269
6.55429	97.4407	38.1371	22.9678
50.0883	98.2187	22.2294	18.1153
25.7364	91.9882	34.2923	34.1302
25.5886	97.3098	22.5719	24.5421
20.2446	92.6584	38.9002	16.7932
20.9598	52.3299	29.8849	22.1406
39.2273	72.5361	19.585	18.4854
20.9099	87.6903	57.9375	19.2858
15.2606	38.8182	34.191	22.8941
35.5081	95.1849	28.9404	22.1708
24.1582	99.558	56.1767	18.6942
29.5022	95.0489	17.1389	95.8845
24.5898	42.7014	98.2868	26.6467
28.6681	99.3453	22.304	52.9162
12.8712	30.3771	22.6585	48.6276
29.9834	92.3636	27.0325	32.3735
31.2329	61.9125	28.195	27.3699
17.0703	98.5418	30.5892	16.1042
30.4145	98.5094	18.5648	29.968
19.2474	48.5392
92.4695	73.7088
15.6394	98.2255
28.884	92.664
20.0241	97.5088
20.9683	98.2538
40.8709	96.5529
37.8695	35.0386
9.43678	80.375
28.9381	44.1351
9.85958	99.0173
98.0725	98.984
29.9997	37.8757
31.0114	76.8342
34.2658	78.9854
34.5907	95.3765
	54.9004
	90.3307
	98.023

## Sheet: Figure 5K
Figure 5K
Day 4	SKNMM-MYCN-CONT		SKNMM-MYCN-CUX2			Day6	SKNMM-MYCN-CONT		SKNMM-MYCN-CUX2			Day8	SKNMM-MYCN-CONT		SKNMM-MYCN-CUX2			Day10	SKNMM-MYCN-CONT		SKNMM-MYCN-CUX2
	-DOX	+DOX	-DOX	+DOX			-DOX	+DOX	-DOX	+DOX			-DOX	+DOX	-DOX	+DOX			-DOX	+DOX	-DOX	+DOX
	1.00123	0.92835	0.892065	0.764874			2.42551	1.32016	2.80622	1.91988			4.22444	1.10333	4.39286	2.32793			4.27782	0.528508	5.17851	0.78572
	0.964238	0.821122	0.844047	0.647277			2.33245	1.40739	2.36426	1.92086			4.12432	1.23054	4.74664	2.0279			4.30363	0.553359	5.22434	0.897187
	0.918892	1.02539	0.910463	0.864821			2.45168	1.40286	2.62001	2.19462			4.37453	1.07148	4.50155	1.99311			4.3319	0.564671	5.27061	1.01053
	1.00479	0.929972	0.820539	0.899015			2.36636	1.40041	2.20389	1.96646			4.3625	0.994651	4.49449	1.75325			4.35242	0.505405	5.25705	0.97155
	0.936296	0.916258	0.844711	1.03602			2.26345	1.43328	2.05071	2.37521			4.33329	1.07225	4.62796	1.75366			4.35083	0.527206	5.31993	0.891726
	1.07542	0.935705	0.790783	0.837747			2.35384	1.43204	1.83272	2.15632			4.38294	1.11821	4.34384	1.27101			4.3677	0.460546	4.91772	0.976945
	1.04386	0.962397	0.898775	0.812098			2.4436	1.46674	2.09619	2.0516			4.369	1.00225	4.33884	1.30814			4.36004	0.593612	4.87695	0.984612
	1.00153	0.997986	1.13221	0.85077			2.23718	1.35142	1.91407	1.96574			4.26851	0.996036	4.52603	1.16188			4.32484	0.494799	4.77123	0.750973
	0.936336	0.823204	1.03692	0.936126			2.23374	1.25587	2.81662	1.73888			4.36707	0.972771	5.1436	1.86832			4.28243	0.580928	5.11151	0.984189
	0.903315	0.845736	0.885517	1.13511			2.48603	1.35283	2.47738	2.02506			4.36321	1.02522	5.24683	1.77724			4.2983	0.457596	5.422	0.753713
	0.98599	0.801916	1.09921	1.14101			2.20543	1.26461	2.55624	1.73674			4.38159	1.09729	5.15418	2.10297			4.32338	0.38945	5.53746	0.948439
	0.988892	0.927881	1.08941	1.16818			2.2784	1.37802	2.57683	1.99489			4.25237	1.0361	5.15805	1.73323			4.29315	0.5243	5.78361	1.16729
	0.953167	0.867633	1.03061	1.04472			2.35473	1.37936	2.76566	1.97773			4.38105	0.827508	5.36978	1.8068			4.36526	0.647623	5.55218	0.884073
	0.885437	0.839385	0.878397	1.0929			2.34063	1.34383	2.47951	1.85292			4.36731	0.979249	5.17261	1.57927			4.36261	0.300972	5.60082	0.98631
	1.01532	0.761509	0.986864	0.983948			2.14402	1.33033	2.48306	1.56299			4.35267	1.10135	4.73956	1.59223			4.36702	0.619787	5.64597	0.814467
	0.957532	0.828507	1.19514	1.23567			2.28219	1.13374	2.4455	1.92115			4.24383	1.02577	5.36919	1.6006			4.25293	0.582966	5.41685	0.847301
	0.981581	0.763981	1.05022	1.05418			2.27548	1.00462	2.4454	1.9469			4.18114	0.936463	4.64341	2.00339			3.88811	0.380106	5.21851	1.11305
	1.12276	0.895785	0.988374	1.00308			2.4242	1.00605	2.56786	1.95396			4.19074	0.890959	4.901	2.03778			4.17673	0.374483	5.08815	1.13653
	1.0795	0.719709	1.14304	0.955514			2.4485	0.919396	2.70436	2.06773			4.33378	1.01904	5.23707	1.99547			4.19991	0.383735	5.71789	1.09178
	1.08562	0.859639	1.17998	1.01806			2.40028	1.16218	2.72045	2.18433			4.06678	0.813381	5.2775	1.86319			4.30816	0.472376	5.76396	1.04103
	1.06758	0.885691	1.14201	1.08116			2.52108	1.14809	2.46386	2.19052			4.0771	0.760602	5.01048	1.76562			4.28408	0.518322	5.5602	1.10598
	1.03031	0.764967	1.01304	1.1525			2.32192	1.08555	2.28315	2.39857			4.2885	0.8255	4.85609	1.6446			4.27599	0.521657	5.54353	1.34708
	0.995339	0.678619	0.991289	1.14656			2.25039	1.0637	2.58807	2.25115			4.33716	0.93418	5.01673	1.84731			4.30685	0.362316	5.38587	1.26091
	1.06505	0.724329	1.15638	0.99347			2.21833	1.10534	2.73948	2.12592			4.11656	0.821919	4.79295	1.2583			4.25469	0.332122	4.81708	0.860083
