# Supplementary material for: MYCN amplification and ATRX mutations are incompatible in neuroblastoma
Source: Nat Commun. 2020 Feb 14;11:913. doi: 10.1038/s41467-020-14682-6 (PMC7021759; doi:10.1038/s41467-020-14682-6)
Supplement: Supplementary file 16 — Source Data [file 41467_2020_14682_MOESM16_ESM.zip › Source data/Figure 2.xlsx]

## Sheet: Figure 2C
Figure 2C
HeLa cells	Well1	Well2
SC	0.884758	1.11524
9	0.684015	0.69145
20	0.736059	0.780669
U2OS	Well1	Well2
SC	0.971429	1.02857
9	0.961905	0.933333
20	0.761905	0.980952
IMR-32	Well1	Well2
SC	1.33333	0.666667
9	0.177778	0.311111
20	0.266667	0.311111
NB5	Well1	Well2
SC	1.21053	0.789474
9	0.105263	0.157895
20	0.210526	0.157895

## Sheet: Figure 2D
Figure 2D
NB5	Well1	Well2
SC	102	108
9	101	98
20	80	103
U2OS	Well1	Well2
SC	23	15
9	2	3
20	4	3

## Sheet: Figure 2F
Figure 2F
position to CRISPR cut site	Deletion (%)	Insertion (%)
-50	0.822	0.00330808
-49	0.824	0.0688858
-48	0.82	0.0684966
-47	0.823	0.00758911
-46	0.826	0.00836748
-45	0.825	0.00817289
-44	0.938	0.0108972
-43	0.933	0.00739452
-42	0.932	0.00467022
-41	0.933	0.0079783
-40	0.935	0.0112864
-39	1.07	0.0101188
-38	1.07	0.0184863
-37	1.13	0.0175133
-36	1.14	0.00739452
-35	1.14	0.00875667
-34	1.27	0.00817289
-33	1.31	0.00486482
-32	1.25	0.0441725
-31	1.26	0.0494265
-30	1.6	0.0101188
-29	1.66	0.00603237
-28	1.65	0.00700534
-27	1.59	0.00681074
-26	1.59	0.0186809
-25	1.7	0.0202376
-24	1.97	0.00817289
-23	2.03	0.0636318
-22	2.09	0.0690804
-21	2.39	0.0204322
-20	2.63	0.0192647
-19	2.78	0.0124539
-18	2.85	0.00778371
-17	3.17	0.0245187
-16	4.41	0.0286051
-15	5.82	0.0484536
-14	6.63	0.110918
-13	7.59	0.129793
-12	7.86	0.084064
-11	9.18	0.0492319
-10	9.95	0.124928
-9	10.7	0.125707
-8	12.7	0.126096
-7	13.5	0.264451
-6	17.3	0.362137
-5	18.5	1.00585
-4	22.9	15.9607
-3	21.5	22.465
-2	24	7.4529
-1	19.4	0.366418
1	17.9	0.243435
2	17.5	0.0521508
3	14.5	0.141469
4	13.3	0.127069
5	12.5	0.095545
6	8.28	0.136604
7	7.42	0.0799776
8	5.64	0.0579886
9	4.93	0.0509833
10	4.57	0.0609075
11	4.53	0.164431
12	4.31	0.154507
13	3.81	0.0897072
14	3.65	0.165209
15	3.56	0.35124
16	3.45	0.36564
17	3.51	0.236819
18	2.86	0.166182
19	2.61	0.115783
20	2.32	0.11228
21	2.21	0.101383
22	2.13	0.120648
23	2	0.178442
24	1.75	0.190312
25	1.68	0.141274
26	1.8	0.106442
27	1.74	0.104885
28	1.67	0.134658
29	1.67	0.150615
30	1.47	0.130183
31	1.43	0.203544
32	0.803	0.214441
33	0.806	0.152171
34	0.833	0.160539
35	0.807	0.15042
36	0.803	0.179609
37	0.821	0.145555
38	0.817	0.146139
39	0.876	0.161512
40	0.806	0.116561
41	0.794	0.158204
42	0.776	0.149447
43	0.74	0.103913
44	0.724	0.125901
45	0.743	0.134074
46	0.721	0.124734
47	0.711	0.15042
48	0.847	0.16229
49	0.87	0.129599
50	0.853	0.123955

## Sheet: Figure 2G
Figure 2G
SKNBE2 ATRX-g2
days	2	10	14
ATRX mutant (%)	13.0435	0.151515	0

## Sheet: Figure 2I
Figur 2I
	MM No Dox			MM Dox			BE2 No Dox			BE2 Dox			FI No Dox			FI Dox			U2OS No Dox			U2OS Dox
Days	1	2	3	1	2	3	1	2	3	1	2	3	1	2	3	1	2	3	1	2	3	1	2	3
0	50000	50000	50000	50000	50000	50000	50000	50000	50000	50000	50000	50000	50000	50000	50000	50000	50000	50000	50000	50000	50000	50000	50000	50000
3	86250	123750	93750	108750	106950	78750	206700	160000	140000	182500	183300	133300	90000	135000	101250	127500	124950	90000	180000	270000	213750	195000	195000	120000
4	153750	184500	169500	195000	121500	165000	210000	190000	254000	180000	257000	263000	82000	124000	128000	138000	72000	80000	217000	220000	340000	240000	253000	280000
5	232500	244500	220500	229500	169500	199500	327000	319000	333000	320000	367000	343000	205500	135000	222000	192000	214500	126000	775500	600000	715500	645000	715500	829500
6	288750	341250	251250	266250	202500	191250	362500	472500	543300	443300	370000	550000	202500	262500	240000	280050	214950	195000	874950	960000	1155000	615000	634950	1009950
7	348750	311250	300000	135000	131625	97500	760000	706700	680000	770000	676700	800000	330000	180000	262500	255000	315000	270000	1384950	1255050	1510050	877500	625050	600000
8	420000	393750	382500	187500	217500	236250	1233300	930000	1000000	1065000	955000	1180000	472500	438750	330000	357000	438750	345000	1620000	1620000	2460000	630000	765000	825000
9	577500	562500	510000	187500	165000	330000	1520000	1850000	1910000	1890000	1680000	2100000	607500	510000	832500	555000	570000	532500	1725000	1785000	1650000	315000	315000	510000
10	660000	690000	667500	67500	153750	52500	1750000	1970000	2040000	2640000	2370000	2120000							2355000	2280000	2055000	345000	457500	337500

## Sheet: Figure 2O 2Q
Figure 2O 2Q
Group1	Doxycycline	Animal #	week 1	week 2	week 3	week 4	week 5	week 6	week 7	week 8	week 9	week 10	week 11
SKNMMMYCN	+	6	124000	19300	2590
SKNMMMYCN	+	7	2440	2060	1910	1600	1110	1400	1200	1200	1700	1990	2370
SKNMMMYCN	+	8	4770	2450	2320	1830	1500
SKNMMMYCN	+	9	2730	3070	2470
SKNMMMYCN	+	10	1700	1860	1990	1760	1900	1620
SKNMMCONT	+	17	113000000			498000000	591000000	536000000	2650000000
SKNMMCONT	+	18	227000000
SKNMMCONT	+	19	19100000	14200000	127000000	7800000	246000000	528000000	1070000000	1090000000
SKNMMCONT	+	20	17300000	25900000
SKNMMCONT	+	21	85800000	94800000	151000000	243000000
SKNMMCONT	+	22	23500000	21800000	89600000	105000000	304000000	232000000	65800000	776000000	551000000	1260000000	1020000000
The SKNMM-MYCN group had a 1:1 mixture of SKNMM-MYCN cells and SKNMM-CONT cells with the SKNMM-MYCN cells having the YFP and luciferase label.
The SKNMM-CONT group had a 1:1 mixture of SKNMM-CONT cells and SKNMM-MYCN cells with the SKNMM-CONT cells having the YFP and luciferase label.
