# Supplementary material for: MYCN amplification and ATRX mutations are incompatible in neuroblastoma
Source: Nat Commun. 2020 Feb 14;11:913. doi: 10.1038/s41467-020-14682-6 (PMC7021759; doi:10.1038/s41467-020-14682-6)
Supplement: Supplementary file 16 — Source Data [file 41467_2020_14682_MOESM16_ESM.zip › Source data/Supplementary information 1.xlsx]

## Sheet: Supplementary Figure 3C
Supplementary Figure 3C
Number of telomeres per cell				Distribution of cells/number of telomers
HeLa	U2OS			Bin Center	HeLa	U2OS
104	138			60	0	1
118	107			70	4	4
105	96			80	25	12
76	135			90	32	28
89	93			100	41	26
89	108			110	21	28
90	115			120	4	9
102	158			130	1	11
103	116			140	0	6
105	183			150	1	2
82	81			160	1	1
75	88			170	0	1
85	90			180	0	1
84	76			190	0	0
96	79
96	128
100	87
94	131
74	101
97	94
95	106
78	76
80	107
97	110
82	97
81	135
94	109
107	103
130	122
88	100
100	87
91	110
107	131
85	115
97	70
94	96
105	103
105	97
95	94
78	82
115	105
112	96
109	91
113	105
76	106
97	89
104	121
112	105
154	114
102	86
83	88
93	88
94	81
102	89
95	98
89	107
85	111
81	92
81	91
106	104
79	105
81	97
95	91
107	105
96	108
96	108
102	108
100	92
95	131
89	89
98	102
94	128
86	98
158	88
83	115
95	129
89	174
86	74
109	108
107	102
81	131
97	93
92	100
111	93
84	95
80	122
107	97
99	86
102	143
110	110
102	127
85	108
106	78
98	153
119	106
117	100
93	141
100	77
94	83
106	133
101	79
97	114
89	105
87	105
96	111
81	128
95	76
92	62
80	98
90	98
81	90
74	70
87	69
78	136
85	102
92	120
97	92
102	114
97	86
78	97
81	84
71	116
68	85
112	96
102	87
105	153
98	101
94	134
92	94
97	95

## Sheet: Supplementary Figure 3D
Supplementary Figure 3D
Flourescence intensity per telomere				Frequency distribution of flourescence intenisty
HeLa	U2OS			Bin Center	HeLa	U2OS
1790	1916			0	798	758
2145	2203			5000	7888	5825
2166	2269			10000	2474	2885
2390	2289			15000	750	1524
2585	2337			20000	251	869
2673	2350			25000	103	531
3148	2458			30000	55	347
3599	2484			35000	34	223
3641	2518			40000	17	172
3993	2781			45000	6	117
4098	3015			50000	4	82
4345	3073			55000	0	56
4569	3115			60000	2	39
4739	3497			65000	0	38
4915	3694			70000	0	32
5376	3695			75000	1	15
5470	3720			80000	0	12
5557	3740			85000	0	6
5787	3803			90000	0	8
5899	3963			95000	0	3
6122	4256			100000	0	3
6138	4352			105000	0	0
6234	4357			110000	0	1
6696	4515			115000	0	0
6794	4534
6801	4653
6819	4980
7095	5047
7219	5108
7307	5157
7434	5230
7501	5230
7650	5356
7654	5575
7683	5615
7695	5636
7745	5660
7912	5684
7927	5879
8107	5898
8149	6222
8472	6310
8480	6432
8482	6635
8544	6657
8553	6688
8599	6798
8616	6868
8696	6943
8738	7192
8985	7269
9009	7539
9011	7599
9195	7914
9234	8203
9519	8222
9522	8518
9558	8639
9854	9288
9914	10410
9915	10483
9990	10665
10105	10705
10107	11594
10157	12105
10869	12202
11221	12495
11221	12900
11347	13996
11357	14645
11397	14788
11667	14984
11936	15248
12220	15346
12242	15367
12690	15684
12713	15984
12722	16107
12743	16584
12901	16585
13507	17307
13881	17828
13932	18197
14012	18469
14487	19002
14801	20650
15023	21963
15036	23065
15439	23108
15521	23570
15823	24476
16358	24729
16672	26288
16814	26448
18450	26902
19068	27610
19950	29863
20745	30178
21403	31085
22650	31627
24764	33815
25568	38082
27195	38935
46623	39060
1820	50586
2944	59459
2996	71541
3508	2058
4323	2082
4678	2206
4856	2238
4933	2803
5150	2887
5226	2904
5349	2936
5871	3374
6057	3446
6155	3631
6324	3986
6379	4087
6411	4345
6549	4364
6598	4367
6617	4395
6687	4665
6793	4801
7265	4868
7451	4875
7525	4889
7652	4932
7657	4984
7684	5190
7813	5407
7993	5420
8053	5506
8334	5537
8469	5565
8476	5619
8512	6390
8757	7071
8965	7163
9001	7203
9024	7213
9104	7451
9122	7706
9161	7729
9188	7817
9190	7841
9340	8195
9342	8312
9436	8388
9586	8524
9643	8869
9733	9068
9805	9213
9860	9598
9887	10451
10036	10643
10228	10726
10324	11303
10385	11315
10626	11331
10644	12939
10674	13167
10676	13431
10806	13545
10905	13841
10916	14877
11108	15333
11119	15384
11368	15653
11386	15809
11447	15945
11525	16380
11539	16588
11580	18248
11586	18949
11742	20570
12053	21897
12267	23574
12367	24160
12539	25850
12649	26205
12855	28312
12915	29270
13150	29814
13200	29880
13391	30898
13498	31401
13502	34479
13531	35810
13573	36117
13612	37913
13681	38139
13689	39188
13745	41740
13765	44646
13767	50508
14023	51641
14069	61008
14244	63138
14353	67938
14439	68666
14586	1955
15010	1974
15388	2037
15439	2228
15664	2310
15739	2378
15788	2397
15910	2488
15958	2608
16119	2685
16405	2812
16767	2890
16908	2909
17631	3003
18134	3103
18331	3195
18754	3248
19983	3253
21466	3272
1539	3364
1555	3407
1763	3456
1838	3536
1901	3581
1968	3587
2209	3653
2237	3800
2286	3966
2314	3970
2324	3978
2355	3988
2399	4038
2486	4140
2512	4330
2662	4362
2843	4576
2855	4735
2861	4827
2906	4840
2935	4874
3054	4895
3098	4911
3123	5082
3172	5104
3200	5389
3222	5390
3258	5527
3290	5561
3310	5693
3315	5714
3355	5811
3376	5841
3469	5901
3479	5960
3663	5984
3671	6028
3704	6072
3709	6075
3743	6210
3748	6441
3830	6601
3871	6650
3905	6709
3917	6742
3955	6839
4005	6919
4008	6974
4036	7215
4091	7221
4098	7248
4126	7255
4254	7298
4255	7454
4320	7511
4324	7531
4333	7546
4341	7547
4352	7850
4363	7856
4396	7868
4427	7892
4463	7909
4490	7949
4528	8041
4539	8163
4612	8265
4620	8269
4665	8282
4732	8312
4800	8427
4890	8637
4974	8843
5007	8950
5038	9005
5086	9110
5143	9193
5171	9282
5237	9513
5490	9599
5499	9850
5532	9882
5626	9994
5637	10058
5759	10278
5892	10472
5923	10761
5939	10859
6074	10939
6380	11037
6443	11631
6614	11701
6640	11717
6897	12255
6953	12286
6997	12547
7243	13419
7401	13628
7468	14289
7754	14767
8299	15014
9226	15586
10122	15842
11020	16622
12375	16624
1907	16916
4388	16980
5283	17691
5305	19770
5911	20018
6266	21225
6550	22048
6807	23807
6918	30400
7305	71206
7372	75278
8175	1755
8442	1960
8456	2108
8464	2353
8467	2502
8762	2560
8942	2726
9103	2831
9422	2987
9558	3003
9843	3024
10149	3169
10215	3366
10239	3419
10760	3434
11208	3562
11311	3722
11449	3822
11780	3954
11801	4260
11880	4331
11952	4514
12143	4710
12196	4772
12766	4817
12867	4912
12895	4959
12936	5077
13452	5147
13465	5292
13513	5620
13558	5624
13748	5691
13819	5765
14015	5825
14025	6299
14193	6770
14331	6872
14778	6949
14815	7093
14834	7097
15075	7677
15197	7697
16364	8592
16565	9061
16574	9332
16862	9437
17910	9680
18167	9683
19086	9920
20061	10005
21770	10313
24080	10675
25645	10702
26477	10926
28076	11196
28208	11695
30626	11858
31737	11944
34477	12343
37063	12394
37297	12774
38248	13192
38570	13508
41022	13690
1588	14409
1594	14600
1643	14876
2067	15173
2170	15597
2245	15914
2795	15943
2978	17267
3155	18746
3160	18802
3590	19051
4450	19845
4450	24021
4566	25245
4576	26970
4766	27955
4872	28244
5002	28955
5077	30056
5357	32151
5359	33898
5430	34947
5454	35194
5563	37011
5705	41893
5737	48406
6018	48695
6027	56066
6092	2555
6448	2628
6490	2670
6663	2823
6669	2832
6697	2905
6854	3143
6964	3402
6976	3411
7047	3518
7172	3560
7189	3738
7203	3781
7236	4091
7265	4198
7295	4201
7588	4327
7609	4442
7654	4443
7775	4464
7849	4624
8099	4690
8363	4782
8424	4819
8805	5009
8811	5096
8910	5150
8928	5376
9083	5582
9335	5883
9342	6251
9361	6588
9546	6690
9903	7298
9929	7301
10148	7314
10163	7999
10212	8990
10299	9170
11617	9368
11627	9481
11805	9765
11814	10065
12330	10110
12356	10247
12611	10508
13018	10592
13464	10728
15431	10789
15550	11118
15734	11221
16416	11291
16961	11307
17290	11553
17304	11882
20132	12138
22378	12380
25234	12624
27888	12890
30668	13224
31596	13876
1477	13917
1550	14078
2161	14220
2267	14386
2288	14713
2460	15226
2533	15815
2860	15894
2912	15939
3222	15966
3357	16068
3426	16603
3430	16646
3591	16688
3640	16978
3679	17315
3709	17441
3826	18553
3885	18671
3920	19135
3959	20316
4004	20720
4005	21051
4174	21371
4218	21517
4223	22075
4298	22681
4316	22989
4326	23003
4445	23067
4455	25074
4548	26941
4613	27347
4615	31700
4646	32637
4673	36041
4710	39271
4888	40123
4981	41299
5081	41446
5117	42450
5119	44866
5146	49072
5237	66232
5256	66762
5292	68613
5496	72491
5513	1566
5585	1634
5604	1800
5784	1858
5971	1978
5977	2078
6035	2165
6249	2356
6346	2399
6360	2411
6364	2419
6583	2529
6589	2586
6626	2602
7137	2783
7151	2817
7233	2857
7240	3021
7341	3278
7368	3295
7702	3310
7768	3321
7947	3325
8041	3348
8159	3356
8293	3714
8560	3738
8570	3803
8697	3875
8828	3919
8888	3976
9111	3985
9171	3995
9726	4191
10516	4240
10982	4328
12027	4442
12796	4443
12829	4735
14903	4839
15867	4894
18587	5155
2432	5165
2472	5165
2598	5182
2636	5274
2796	5365
2937	5389
2998	5493
3001	5678
3066	5750
3151	6026
3245	6061
3305	6292
3373	6396
3445	6444
3449	6676
3534	6694
3814	7048
3825	7151
3973	7407
4100	7538
4259	7936
4260	8194
4274	8232
4658	8435
4727	8731
4810	8915
4987	9020
5033	9137
5171	9823
5216	9945
5234	10032
5318	10099
5337	10328
5346	10346
5349	10645
5420	11487
5497	11525
5590	11559
5639	11639
5659	11704
5690	11875
5752	12058
5787	12122
5826	12558
5933	12643
5952	12647
5984	12833
6078	13121
6088	13313
6107	13692
6160	13935
6257	14146
6644	14362
6682	14508
6805	15111
6859	16056
7071	16265
7139	16350
7189	16665
7197	17941
7747	18747
8218	19634
8261	22527
8513	23259
8777	25024
8826	25070
9428	25339
9503	25401
9625	27710
9729	28646
10304	28732
10422	38132
10768	44330
11189	1324
11301	1382
11659	1621
11964	1674
11990	1685
12258	1793
12396	1883
12551	1918
12662	1926
12730	1926
12990	1959
13117	1960
14435	2021
15980	2045
16865	2179
18088	2191
19460	2216
1405	2224
1869	2298
2455	2326
2659	2393
2706	2411
2748	2444
2750	2518
2777	2527
2852	2528
2940	2550
3026	2575
3155	2580
3451	2603
3457	2666
3536	2678
3537	2716
3672	2879
3759	2894
3828	2898
3829	2925
3838	2942
3866	3117
3926	3128
3983	3129
4138	3229
4150	3246
4192	3273
4290	3360
4293	3444
4297	3509
4357	3515
4446	3594
4452	3636
4487	3715
4502	3719
4691	3741
4743	3750
4744	3775
4763	3787
4797	3950
4815	3954
4835	4011
4899	4072
4962	4095
4987	4168
5161	4246
5188	4260
5234	4414
5338	4468
5378	4509
5425	4525
5459	4543
5462	4576
5489	4591
5515	4595
5545	4711
5580	4809
5687	4818
5767	4952
5778	5025
5796	5064
5823	5098
5879	5121
5941	5162
6089	5223
6170	5233
6178	5269
6188	5288
6193	5297
6314	5347
6327	5360
6428	5366
6505	5651
6652	5822
6688	5824
6755	5983
6769	6092
7012	6414
7077	6666
7142	6682
7194	6710
7353	6725
7405	6745
7567	6806
7577	6837
7689	6914
8015	6947
8328	6989
8448	7199
8548	7248
8554	7257
8795	7334
9199	7377
9498	7438
10421	7498
10571	7509
10609	7556
10976	7615
11311	7617
11425	7822
13354	8037
18195	8448
1522	8665
2242	8786
2373	8800
2709	8846
2847	8958
2994	9019
3075	9152
3120	9539
3170	9588
3205	9654
3301	9737
3385	9766
3513	9767
3525	9804
3596	9826
3608	10095
3653	10350
3659	10694
3806	11466
3981	11496
4014	11548
4050	11765
4103	12336
4138	12821
4289	13728
4320	13864
4526	13881
4540	13898
4862	14443
4884	15499
4988	16606
5196	19162
5202	19849
5204	19874
5214	21670
5248	23926
5262	26137
5316	29735
5328	38106
5808	1723
5968	1730
6009	1782
6010	1847
6021	1960
6123	1972
6133	2054
6177	2063
6218	2394
6226	2438
6322	2497
6411	2508
6632	2614
6651	2675
6686	2816
6694	2927
6754	2975
6885	2979
6953	2996
7027	3047
7042	3101
7069	3193
7236	3311
7238	3551
7316	3693
7422	3715
7453	3769
7496	3775
7553	3827
7656	3909
7668	3942
7694	4016
7721	4028
7769	4290
7978	4300
8165	4937
8241	5321
8497	5532
8689	5602
8919	5723
8931	5830
9075	5966
9516	6045
9635	6049
9770	6068
10022	6074
10141	6210
10151	6244
10248	6484
10329	6760
10627	6947
10822	7318
10829	7496
11482	7975
11611	8038
11936	8274
12027	8325
12648	8497
14628	8609
15563	9350
19070	9629
19273	9667
24288	9848
24606	10086
1494	10161
2185	10237
2192	10587
2207	10698
2760	11308
2884	11955
3156	12146
3421	12220
3423	13408
3484	13613
3561	13944
3637	14003
3655	14004
3744	14363
3760	14529
3861	14768
3961	14831
4022	14885
4235	14925
4248	15794
4387	17584
4387	18352
4548	18617
4667	19058
4766	19253
4791	20163
4832	20693
4862	21512
5075	21535
5167	21681
5192	23616
5223	23975
5243	26845
5300	27090
5335	28794
5485	30284
5533	30829
5604	30851
5625	32789
5666	33986
5851	36058
5961	43070
5980	43839
6006	45618
6194	48285
6353	49966
6446	51596
6453	51779
6538	54074
6576	54519
6664	58566
6669	64018
6926	1633
7013	1680
7104	1799
7176	1928
7370	2022
7422	2271
7423	2276
7489	2315
7494	2328
7824	2366
7864	2367
7867	2400
7950	2447
8015	2492
8355	2558
8417	2581
8750	2621
8968	2637
9038	2707
9068	2728
9181	2804
9356	2855
9583	2929
9609	2959
9637	3045
9670	3099
9738	3269
10013	3323
10149	3327
10202	3333
10279	3372
10291	3453
10370	3457
10552	3467
10584	3478
10891	3591
11041	3647
11575	3687
11972	3766
11987	3866
12350	3879
12460	3908
12585	3994
13074	3995
13078	4040
14175	4050
14256	4080
16484	4174
16807	4238
17106	4245
21104	4274
21482	4287
33353	4294
1611	4343
1614	4366
1848	4377
1973	4423
2084	4449
2117	4454
2192	4566
2196	4613
2235	4702
2258	4774
2327	4788
2370	4833
2483	4993
2508	5083
2513	5133
2529	5222
2553	5316
2658	5382
2720	5399
2790	5482
2791	5514
2800	5549
2895	5604
2975	5722
3058	5737
3191	5792
3328	5916
3428	6092
3573	6120
3576	6149
3592	6328
3626	6403
3717	6449
3744	6535
3813	6661
3876	6732
3941	6945
4057	7105
4120	7152
4188	7157
4206	7225
4249	7344
4283	7446
4400	7472
4407	7496
4473	7542
4548	7665
4593	7696
4609	7936
4699	8053
4722	8097
4790	8178
4814	8217
4914	8246
4981	8311
4989	8514
5056	8516
5097	8682
5121	8709
5202	8866
5276	8901
5285	9029
5626	9087
5815	9177
5994	9353
6031	9666
6040	9778
6272	9881
6470	10138
6537	10149
6551	10239
6600	10388
6631	10397
6661	10519
6665	10556
7129	10671
7384	10806
8096	11044
8352	11156
8632	11752
10330	12056
10760	12177
1696	12193
2095	12263
2501	12415
2687	12456
2779	12631
2832	12643
3233	12742
3353	13080
3420	13085
3466	13298
3487	13372
3529	13564
3620	13840
3678	14314
3710	14389
3817	14465
3868	14561
3916	14677
3926	14782
3982	14797
4061	14858
4144	15153
4155	15329
4163	15577
4166	15639
4177	15845
4302	16250
4385	16398
4783	16795
4800	17081
4840	17286
4852	17788
4933	17927
4951	17982
5042	18401
5073	19205
5175	19517
5234	19712
5537	19835
5590	20519
5881	23450
5892	24113
5934	24706
6193	29900
6229	31841
6314	33187
6318	33299
6467	50099
6504	1673
6680	1885
6769	2130
7014	2251
7924	2272
8676	2342
8693	2355
9392	2377
9516	2482
9736	2504
9892	2558
10138	2619
10806	2624
11356	2762
11470	2996
11572	3010
12125	3020
12478	3086
12627	3153
13297	3209
13574	3274
14172	3278
14438	3442
15309	3586
15809	3622
15925	3662
24078	3684
1422	3704
2292	3752
2357	3753
2418	3821
2940	3835
2956	3882
3256	3935
3534	4267
3549	4280
3564	4357
3641	4574
3649	4672
3675	4744
3726	4748
3789	4779
4061	4822
4073	4837
4181	4879
4244	4927
4248	4946
4262	4953
4268	5068
4318	5251
4327	5380
4435	5417
4474	5572
4503	5729
4560	5752
4626	5799
4691	5869
4795	5925
5013	5930
5065	5947
5108	6346
5121	6520
5323	6583
5343	6739
5417	6749
5630	7110
5646	7132
5647	7188
5686	7603
5739	7674
5809	8099
5836	9050
5850	9535
5855	11466
6039	13915
6245	16179
6335	16603
6364	19574
6578	19990
6653	20995
6751	57864
6753	1584
6900	1641
7259	1644
7297	1672
7303	1779
7342	1789
7351	1793
7722	1797
8267	1860
8317	1936
8540	2183
8843	2241
8888	2372
8964	2520
9295	2604
9332	2736
9573	2858
9687	2940
10099	2975
10501	2975
10907	3255
10965	3716
11133	3813
12377	3829
13200	4007
14195	4029
14782	4067
15291	4254
15478	4346
18501	4466
19210	4744
1501	4753
2042	4796
2323	4922
2829	5054
2853	5122
3041	5279
3399	5460
3485	5719
3491	5877
3587	5896
3623	6551
3840	6823
3892	6926
3919	7141
3945	7427
4013	7668
4126	7720
4284	8709
4351	8997
4385	9000
4389	9666
4433	10187
4532	10281
4535	10380
4543	10592
4585	10667
4637	10790
4756	10834
4800	11502
4858	11566
4891	11850
4984	12167
4986	12453
5079	12619
5148	13301
5227	13856
5235	14043
5262	15138
5278	15314
5362	17048
5363	17061
5366	17552
5396	18917
5433	19177
5437	19198
5442	20149
5498	20250
5559	20702
5606	22174
5657	23654
5686	23766
5753	29775
5757	32991
5793	38803
5970	39987
5971	43241
5988	43750
6266	2119
6370	2680
6847	3214
6929	3245
7468	3457
7500	3571
7565	3607
8137	3744
8190	3789
8260	3804
8408	3829
8467	3871
9014	3913
9116	4327
9514	4351
9677	4527
9787	4884
9919	4934
10420	5051
10830	5088
10929	5195
11054	5209
11180	5287
11663	5422
12486	5495
13112	5895
13883	6386
1370	6694
1550	6802
1599	7061
1636	7554
1711	8107
1720	8141
1843	8154
1969	8300
2245	8736
2272	8848
2395	9805
2401	9886
2581	9887
2615	9998
2722	10050
2733	10082
2771	10263
2802	10820
2823	11015
2865	11016
2885	12775
2890	13070
2896	13351
2896	13402
2910	13507
3070	13872
3086	15031
3142	15234
3151	15740
3178	16024
3185	16158
3201	16380
3214	16844
3238	16942
3247	17865
3288	18350
3366	19034
3369	19127
3398	19175
3402	19326
3418	20004
3456	20636
3474	21158
3475	21295
3489	21454
3519	22456
3536	22638
3623	23982
3777	24298
3794	24910
3842	25606
3859	26447
3873	29600
3899	29814
3911	30081
3916	30962
3921	32286
3976	46162
4147	51683
4167	52079
4317	52936
4383	70343
4436	81170
4454	2199
4497	2491
4564	2789
4586	3214
4596	3484
4623	3553
4665	3596
4712	3794
4736	3821
4769	4024
5031	4247
5146	4266
5160	4322
5568	4648
5677	4688
5810	4778
5934	5149
6036	5471
6239	5811
6581	6060
6717	6151
7006	6156
7221	6295
7384	6325
7489	6346
7971	6442
8735	6900
8811	6902
9343	6957
9654	7049
9953	7655
12375	7807
13798	7844
1325	7875
1645	8188
2856	8548
3089	8812
3199	8828
3270	9154
3325	9553
3375	9801
3430	10799
3519	11423
3586	11695
3633	11870
3854	12559
3873	12632
3874	14017
3969	14082
3969	15430
3986	16969
4076	17033
4120	17305
4182	18526
4217	18741
4247	19803
4248	20645
4316	21348
4317	22091
4389	22203
4587	23376
4606	23861
4647	25382
4741	25514
4743	27058
4768	29065
4790	30088
4857	32077
4896	32412
4977	32788
5023	33370
5130	36015
5170	52056
5176	54262
5253	54698
5423	66961
5460	1887
5639	2138
5717	2282
5764	2466
5788	2887
5794	2990
5902	3030
5952	3101
5973	3368
5989	3461
6111	4002
6146	4177
6251	4242
6252	4315
6326	4385
6336	4754
6385	4770
6518	4793
6551	5089
6592	5689
6622	5757
6678	5840
6691	6653
6839	6798
6903	6879
6905	6901
6934	6904
7029	6916
7073	7649
7172	7726
7234	7926
7285	8124
7332	8139
7793	8691
7948	8833
8162	8841
8529	8982
8564	9069
8702	9223
8970	9549
9122	9549
9237	9636
9467	9977
10786	9983
11689	10175
12107	10464
12146	10780
12380	10789
12499	10814
12818	10847
12881	12093
15387	12262
19251	12573
1511	12785
1877	13160
2260	13222
2415	13956
3761	14349
4191	15170
4396	15232
4433	15610
5145	15925
5602	16762
5667	17037
6153	17822
6574	19907
6719	20497
6799	20560
6829	21033
6917	21081
7047	24307
7130	27762
7281	28665
7398	28916
7447	35946
7797	36160
7966	38829
7989	43712
7993	45376
8059	2117
8085	2469
8180	2792
8281	2793
8294	2955
8416	3186
8468	3212
8514	3224
8659	3231
8780	3335
9114	3423
9128	3476
9157	3518
9352	3573
9436	3616
9583	3651
9610	3848
9633	3902
9873	3945
10029	3988
10241	4019
10344	4118
10741	4365
10761	4438
10782	4619
10829	4688
10857	4911
10921	5066
10938	5157
10987	5268
11027	5293
11193	5436
11410	5556
11541	5702
11861	5776
11968	6084
12217	6154
12928	6591
12971	6950
13007	6994
13185	7034
13937	7133
13977	7163
14207	7270
14249	7294
14254	7326
14399	7361
14707	7382
14711	7479
14960	7530
15747	7718
16307	7796
16964	7884
17622	8089
18270	8250
18432	8338
18653	8550
18922	9046
19481	9517
19671	9684
19809	9813
20817	10120
23119	10220
24098	10479
25425	10530
25964	10726
27802	10758
28688	10848
28717	10861
29521	11129
31439	11146
32074	11322
32842	11357
40194	11386
1431	11784
1501	12101
1546	12123
1643	12245
1765	12634
1839	12716
1890	12767
1918	14188
1920	14345
2186	14416
2290	14657
2408	15879
2423	16014
2434	16115
2500	16192
2507	16850
2552	17178
2617	17248
2718	17262
2718	17420
2722	17733
2816	18107
2848	18162
2856	18368
2898	18543
2912	19290
2974	19350
3015	19417
3073	21049
3100	22467
3133	23068
3170	24007
3198	24214
3199	24779
3221	24885
3247	25109
3279	27077
3329	27350
3527	28129
3601	28334
3627	28866
3694	29116
3821	29171
3917	30056
3938	30297
3956	31106
3957	33186
3989	34831
3995	35018
4092	39069
4208	40533
4232	51927
4273	65271
4282	85887
4290	1883
4309	1971
4370	2297
4453	2453
4498	2534
4543	2692
4591	2693
4644	2715
4762	2790
4767	2817
4791	3080
4821	3089
4889	3126
5024	3172
5040	3206
5064	3324
5161	3427
5170	3625
5274	3657
5389	3796
5504	4029
5510	4034
5572	4160
5586	4218
6247	4239
6349	4244
6494	4393
6562	4723
6689	4735
6706	4904
6756	5491
7054	5556
7128	5581
7216	5866
7254	5965
7278	5974
7398	6385
8822	6493
9468	6641
9729	6817
1466	6832
2595	6877
2826	6930
3499	7174
3542	7265
3882	7476
3885	7722
4177	7760
4287	7948
4403	8162
4925	8242
5021	9294
5095	9454
5372	9627
5390	9636
5932	10023
5945	10161
6364	10250
6436	10965
6504	11134
6609	12210
6613	12521
6651	12668
6656	13416
6884	13424
6948	14288
6950	14298
7083	15096
7187	15331
7382	15928
7411	16077
7523	16681
7650	17201
7702	18068
7710	18682
7835	19649
8315	20355
8544	20426
8842	21877
9306	22081
9386	23020
9964	23532
10259	24603
10791	29403
11196	48404
11218	51940
11557	58017
11985	2093
12031	2158
12784	2582
12820	2686
13349	2821
13354	2919
13548	3199
13627	3222
14306	3267
14888	3435
14988	3459
15129	3589
15158	3631
18128	3784
18208	3956
21248	3965
22900	3988
23126	4045
23191	4110
23211	4180
23608	4218
23993	4247
23994	4378
27065	4398
27519	4411
30143	4413
32292	4462
1354	4557
1370	4638
1371	4768
1392	4939
1394	5168
1425	5305
1435	5346
1443	5352
1445	5424
1454	5451
1467	5515
1473	5529
1474	5539
1500	5545
1508	5551
1539	5675
1562	5802
1599	5824
1610	5861
1633	6164
1636	6300
1702	6437
1757	6672
1774	6870
1825	7015
1844	7075
1845	7225
1867	7576
1884	7882
1892	8505
1924	9004
2013	9545
2086	9901
2091	10071
2164	10304
2177	10714
2189	10981
2192	11112
2202	11123
2203	11156
2209	11217
2222	11276
2225	11396
2229	12058
2232	12092
2243	12098
2246	12253
2272	13586
2280	13689
2295	13818
2333	14089
2367	14134
2368	14408
2431	14706
2476	16236
2557	16835
2558	17038
2580	18199
2637	18718
2681	19074
2721	19728
2752	20160
2773	20267
2798	21120
2828	22266
2834	22713
2840	22954
2970	23099
3047	24123
3067	24316
3089	24559
3102	25400
3149	25930
3161	27114
3332	27302
3341	27862
3363	28665
3438	28938
3546	30099
3552	30342
3580	30500
3598	30502
3656	30860
3733	31121
3758	32330
3766	33445
3870	33547
4002	35306
4027	37299
4214	38821
4225	39318
4564	41570
4762	45216
4771	46108
4873	46959
5170	47103
6544	51694
1287	52551
1399	53047
1427	55368
1491	69299
1510	74612
1607	76433
1856	87058
1972	1620
2196	1917
2233	2046
2235	2286
2324	2479
2337	2733
2374	2878
2458	3091
2470	3134
2485	3145
2552	3424
2555	3618
2565	3702
2625	3740
2666	4218
2692	4275
2731	4450
2742	4468
2750	4541
2806	4645
2831	4769
2834	4894
2842	4940
2845	4951
2854	5139
2868	5338
2942	5466
2976	5711
3011	5764
3027	5785
3069	6021
3093	6153
3138	6187
3142	6395
3152	6415
3196	6438
3225	6660
3300	6685
3334	6752
3336	6884
3360	7021
3377	7078
3446	7302
3555	7423
3612	7695
3633	7989
3769	8000
3785	8010
3792	8100
3819	8336
3819	8478
3937	8495
3944	8553
4025	8665
4073	8755
4134	8785
4141	9028
4188	9148
4324	9219
4355	10107
4410	10215
4448	10260
4476	10347
4660	10349
4812	10491
4871	10670
4955	11009
5015	11028
5029	11105
5099	11312
5267	11755
5353	11840
5422	12374
5519	12703
5740	12981
5838	13023
5868	13299
5959	13541
6150	13641
6263	14583
6604	15381
6730	15418
6959	15831
6987	15958
7181	16530
7409	16630
9172	17349
10313	17481
1546	18406
1547	18489
1581	18857
1658	19149
1819	19371
1831	19381
2114	19801
2170	20443
2202	20600
2253	21011
2264	24493
2296	36631
2337	41641
2357	2094
2676	2168
2741	2454
2917	2571
2965	2658
3176	2692
3177	2809
3239	2834
3247	2865
3389	2870
3391	3021
3642	3046
3705	3083
3709	3086
3925	3098
3927	3136
3976	3231
4033	3764
4060	3843
4231	3907
4251	3960
4313	4112
4321	4181
4388	4207
4390	4265
[truncated: 11,549 more rows]

## Sheet: Supplementary Figure 3E
Supplementary Figure 3E
293T	CHLA90	IMR-32	HeLa	NB-5	SJSA1	SKNFI	SKNBE(2)	SKNMM	U2OS
1849303	13637420	5631360	12553540	950182	3762912	6819129	2.86874e+06	11140550	16785950
3663991	5938500	3507366	14841310	3756568	3511554	3762132	2.07296e+06	9262646	18176090
3463684	3331835	778674	4298336	1627914	5279272	3129996	2.2523e+06	10126530	12552080
10582110	6771765	2318783	14488940	2094900	3005795	3032166	2.56945e+06	6921713	14182350
1907382	7435933	747391	8635485	8630888	2237364	1637258	5.54961e+06	8767394	20065900
3974627	6964522	2779883	5387868	2088787	947309	3892488	1.96059e+06	7542060	11537660
6982107	6341743	4762162	6835834	2845120	2480846	4604977	4.14732e+06	13202380	10817820
2331591	3902174	1726405	5736483	2785091	1582086	4931049	2.09849e+06	8441397	19071090
2508262	4028380	2229819	7458922	1993401	1889808	2267312	2.84605e+06	14069680	18837190
4747207	2824516	1366834	8234366	2266823	2352208	5018765	1.29715e+06	6529227	4718097
3023981	5608165	2473918	3263993	2008120	1641829	3458741	1.76305e+06	6478339	9666171
2993361	6292412	2391372	5309236	5443221	2510917	4330659	3.1378e+06	5250032	16317590
7424101	11667040	2285961	5633513	1923570	2727813	10965620	2.30477e+06	14049140	13993000
1666790	5397830	1742284	5138886	1509449	3754583	15162390	2.77265e+06	13729300	11604140
1807751	6051920	2200874	3533314	4125242	2309014	2043295	1.88174e+06	12684520	23016790
5391546	9139949	3100670	5990338	2122506	2258863	2251036	2.7302e+06	12684850	10833290
1219309	10237000	2172187	15667660	1238134	2557012	3653923	2.61273e+06	8570359	25954590
1426437	11175020	2106398	3307664	2077712	1316498	2822153	2.26281e+06	11334760	11641010
476220	7447136	1708212	10235180	1344881	3213696	2090416	2.93681e+06	13141650	11238580
1340049	6028150	1795788	1586040	5258116	3359104	3598636	4.32343e+06	12401480	16796290
4621381	3108151	2165367	2862031	4300823	2203174	5856799	1.90373e+06	8533894	7419999
6274672	7954678	1355239	3425236	2939023	2036073	2816392	2.29731e+06	7833588	28242730
5930300	3273640	3222807	2535647	9193385	1553392	7542525	1.60892e+06	9697878	13974090
3564127	6981184	1592785	3237508	2238073	2593044	4813929	1.18302e+06	11529640	11855310
2728876	8739864	1161529	2722157	2529708	3065779	5947747	1.63288e+06	14291020	32605030
4381816	3917427	2270007	9098068	3627536	1672614	4618683	1.92995e+06	8995143	27667430
2956058	10280890	1972111	5654959	1678821	4270068	3106730	2.03939e+06	7532178	13003020
1181496	5257526	1852893	5920929	1832976	4436415	4542507	1.37212e+06	9178890	14139090
2687743	4620779	5582847	13251180	2977472	2001459	3528585	1.95332e+06	5563934	18579610
3451812	3287053	1687490	10414120	2315211	1414077	2853012	2.40647e+06	16101740	9371031
6708327	8086394	3750864	4594734	2242574	1354965	6640579	1.80465e+06	16199700	20775940
7244544	6506342	4142623	4851693	1449307	3345212	2078460	3.20564e+06	14406080	23650710
15000680	11551290	2693636	6792000	1289909	1689968	3452060	931036	5632407	20531210
7008303	5305819	3309915	5592304	2155137	1964247	9609554	2.98622e+06	4520817	12667990
9979925	3079932	2247217	4367867	2447635	2029833	1490964	1.56758e+06	7633281	18315930
18808560	3142520	2628184	7162170	1967071	2148050	8367526	1.29957e+06	5195146	19791440
2006583	4754140	1702004	3279884	1835381	5732841	1736658	536422	5361782	8065030
4845072	4041654	1877791	3299894	2625530	2686761	2925402	1.64546e+06	7093527	11588880
2147749	4009355	2730077	3973355	2660742	4175036	2697444	2.95733e+06	5409590	9763293
4883083	3508397	4974701	5180143	2778057	1664455	3966267	1.10876e+06	4341667	11364380
18029350	3868791	1196974	4165379	5726493	1563868	6796093	1.74001e+06	6952772	8501061
6429088	5448302	1723135	3192890	2596372	3337363	4796784	1.80787e+06	4628475	10997270
4169101	6298654	1141019	4901757	2242439	1708789	4289713	973815	8876050	25256910
4550077	2323245	3808284	5097124	2502385	2270036	3423519	1.28412e+06	27185060	9558083
4777965	4099958	1763900	4867466	3677598	1873355	8464596	997690	23857350	25187570
6945216	10349740	1676465	5701512	1301402	2825119	4363666	923340	11956680	18359560
4839275	5939892	1641742	7747050	2297173	2184030	7599951	948532	18326080	12957720
11140230	2820113	1940697	3385195	1545719	4385569	3797064	594335	14091500	14481720
1821223	6416015	2353303	7094635	4049821	2117842	8205592	1.67954e+06	11397440	6788721
6881712	3433588	938881	9583092	2650967	1519575	4663746	1.53354e+06	5485961	9447729
1684835	6483864	4390201	7106244	2734724	963919	3988331	3.48638e+06	7030203	9606501
4693187	5453589	2631838	4399925	3171888	2582720	8720082	2.93659e+06	8436987	11153300
4885824	3060544	4886075	3953200	2898585	2900122	7562510	3.46127e+06	10511460	4452593
2670386	4373693	3550598	9625580	3349247	2749455	3362012	1.4109e+06	7177658	20550840
3430747	4251915	4975817	3793205	3042247	3052148	7780506	699953	7167302	18422540
8953476	1944025	5287030	3525623	1971791	2039132	5712593	2.01292e+06	16681360	22771980
5418375	5389180	2522067	5768483	2772303	4336244	4960011	2.66747e+06	18648190	13575060
3226024	1308263	5788211	5565137	3110145	2110285	11473880	1.51167e+06	39428430	6433606
9477812	2736152	5252530	3298817	4451291	2564499	5497255	1.39039e+06	6934230	11465280
3974790	2328937	2932026	4297537	2297218	1962499	3131562	2.30073e+06	6464277	14747220
6215447	5623984	2533410	10961170	2114895	2137647	5442981	2.88459e+06	8510095	5233824
5696840	6104053	3269081	5334665	2155463	2105525	5759625	3.17045e+06	7260582	9755945
6006387	4391277	2828232	3897789	1460908	2737927	6155087	3.42402e+06	8033204	9313435
3984351	2956660	3542600	13074430	2959572	2807250	5497712	903602	11243730	9503985
4899810	1915011	8368134	4694289	2269696	2489050	8424847	2.04895e+06	7307778	15914330
1911757	4080174	1549077	3248759	1309334	3418155	2779651	2945543	9757647	9023667
8611210	3754862	1924738	4518000	1974430	2642010	7394322	1.75133e+06	10067080	11067660
3567082	2313546	1432094	4879535	1204602	1988049	4456958	1970606	10725900	11078600
15284580	2171925	4541757	8197010	3953394	2450683	4439562	925627	7719538	12647480
6731190	4145481	1557735	4078726	2315234	3719658	7766641	2.1231e+06	8632048	6167242
6881050	5658283	2074590	3217088	1494719	2441782	6360860	1.74201e+06	9292894	16074820
4408566	1199751	2531653	5537547	4034673	2432261	2088208	1.25259e+06	6411620	12531880
2134504	4522639	3433286	7151588	1007850	2766129	2615838	1.50213e+06	9588950	14861340
2573498	2514179	2188017	13642620	1557922	1497481	7313847	2327332	7162356	23648470
1813506	1751661	2585008	5894430	1855653	5045066	8253663	2.84247e+06	5341320	15622250
2862494	6732066	2335819	14541230	1450495	2378424	8516546	1.55661e+06	7357848	11704310
10230010	9400373	3423182	21052740	1062913	2340355	2902891	957747	21033010	15625090
5326040	5043927	2943176	4981349	2932452	3646162	2765646	1.99032e+06	8406268	13649570
6060498	3085864	2247839	9805251	1472688	4186097	5465670	2.42213e+06	12250450	9870908
3378609	886866	4807802	8542656	1229685	4088456	6634453	908975	9956885	14094450
2461404	4440168	1426303	5773041	1693762	1653332	5153656	1.82128e+06	24827140	10389110
2416663	1069585	1318940	6707836	3196001	2477449	2701112	8.25431e+06	16372570	7626533
7105349	4734148	2899620	4803803	3592445	2296472	2225636	2.60606e+06	12381140	14292070
4733710	1162075	2330457	7016733	2089144	2666912	5198498	1.66599e+06	20260940	18270820
7242109	8505931	1563274	7496599	3514681	2745401	2219379	748848	11125170	19359510
3704283	5454644	2009979	7141505	2378078	4768033	2652058	722877	14523480	20998880
4405794	3045906	1595515	3811282	2847832	3295863	3618675	2.1362e+06	11647210	11714780
7788276	4686608	1942291	3405383	2027327	1267733	8106016	931209	16431450	14802270
1074341	7052992	1917707	4651107	5780050	2167321	5525304	1.96291e+06	17530870	21370760
6099267	2120509	1293457	9955124	3786344	2291432	3522399	1.82371e+06	11554360	20163560
7471979	3809950	5115353	4107772	1492097	2289801	3777908	1709422	10945270	9988322
2248277	3138677	3050930	5690556	2381116	3568737	3800409	3.92644e+06	13827490	5189267
16310560	2799723	1384585	6071787	2380976	2206810	6236488	922151	10097850	20613360
12443150	2573394	2146208	3456749	2205564	1429321	2591958	4.20286e+06	9333362	22472060
7814108	5375136	3218026	6646206	2065383	1411131	2213826	1.3094e+06	14103610	6415908
5959316	2342112	4418956	6426886	2658325	1385230	9250149	2.74823e+06	21184460	13772210
2300711	5609602	1829347	5376145	2031958	2285124	4199699	1.53505e+06	7214530	6688774
17442810	3134710	2354642	11196370	3548450	1441704	2118572	1.37853e+06	12062580	7839011
2402430	5202740	2798277	4722370	2366815	3353870	3934556	3.86736e+06	6696687	13456950
2568104	5277073	2895047	4926596	2330563	1130256	1789729	3.61126e+06	16126220	7887280
3391606	5990916	1984195	4169194	2001678	3070585	3894054	2.28989e+06	16421530	19527470
6683185	4885258	3072287	5575090	1963371	4198864	3916917	1.55309e+06	16099470	13366240
17402820	4254976	2215589	6429904	2337435	1098149	3453697	1.28509e+06	7071823	11286670
6973429	10512850	3524617	15121380	2593399	4608103	7434163	853629	13751270	12748590
2476554	6834696	2765462	5950062	2815129	2242079	5469675	833633	10792740	14722720
11881270	3513785	1990296	5984362	1878515	2490121	4533411	3.94469e+06	6631422	5863235
2160075	1795558	2781581	15086990	2519161	2850550	3470806	539356	11601660	5865124
3915389	10701290	3085053	6776743	1843319	3672263	3654045	1.19383e+06	5835598	5202307
2173608	5490891	1946696	6681323	4390429	820607	9788411	545018	7101415	14203800
3290421	5655535	2989565	8957518	1893807	1828362	7596936	1.91498e+06	14789930	12288250
2685441	6838421	1534381	11599680	1343205	1957702	8697065	1.50635e+06	12317850	4438191
3329155	2546333	3457242	10760770	3976893	8063336	2540254	4.77073e+06	13621420	14516120
1250230	3220917	2420561	11259440	1839612	2066800	6261173	2.35843e+06	5099382	13774860
9116154	2864647	1780906	11413800	3161220	744682	2967589	3.64183e+06	5426882	10183560
3697611	4141069	1750814	3918402	2682064	2378819	5652761	3.50716e+06	4824731	20849060
13809650	7439393	3036119	4997951	3785811	2798171	2991425	1.12605e+06	7457544	8080788
1920868	14216490	4451883	5617548	2433929	1767036	3021363	921757	5421350	20263790
11162930	9032004	1044078	10713270	1505766	1849241	2279306	977033	7830951	10448430
4976700	5640495	2111132	6362986	1896519	2232109	5427455	2185641	8698438	4288456
6760771	14350900	1641878	14298250	1618842	1867667	5394712	839495	9057302	4863208
8934511	7337181	1631018	11362690	1733355	2549669	6196254	2.60077e+06	7926220	13245580
3341342	4705213	1910544	18505830	6793463	1971710	11848250	3.14654e+06	7417980	13939350
4931204	4999225	877751	7054529	4020565	4787532	2104422	2.20654e+06	7137473	9758453
10655640	6041933	1602817	8585445	6679280	2097832	4763898	2.668e+06	10933200	4767245
4838124	7806422	783805	7760130	4103659	3024302	13000590	4.39526e+06	8718010	19132870
5214592	7752151	1863447	8202354	4017790	2225415	5300743	978836	7657314	5545726
3213691	6828605	1720478	3653666	2046240	3108698	3393338	2.06966e+06	10595410	22628800
4944033	6645504	657246	4270444	1679209	2978665	4778155	2.5407e+06	8246166	14155450
8455172	5335109	1461826	6566207	1684699	2953780	6522081	1.66984e+06	10381870	5051338
6633108	3490151	1477476	6763821	2172159	1828872	5550843	2.35064e+06	5282251	15981280

## Sheet: Supplemntary Figure 3F
Supplemntary Figure 3F
Name	Ct SYBR Tel	Ct RLP0	Average Ct RLP0	ΔCt	Fold Change	Average
293T	24.17	25.76	25.79	-1.62	3.07375	4.43035
	24.35	25.82		-1.44	2.71321
HeLa	22.97	24.97	24.975	-2.005	4.01389	6.00697
	22.98	24.98		-1.995	3.98616
SJSA1	24.03	25.64	25.655	-1.625	3.08442	4.90576
	23.79	25.67		-1.865	3.64268
U2OS	21.17	26.08	25.96	-4.79	27.6652	37.7213
	21.63	25.84		-4.33	20.1122
IMR32	23.56	25.05	25.065	-1.505	2.83825	4.33829
	23.48	25.08		-1.585	3.00008
SKNBE2	23.38	24.84	24.845	-1.465	2.76063	4.04852
	23.48	24.85		-1.365	2.57576
NB-5	23.62	25.5	25.55	-1.93	3.81055	5.27464
	24	25.6		-1.55	2.92817
SKNFI	20.75	25.4	25.395	-4.645	25.0198	31.5858
	21.68	25.39		-3.715	13.1319
CHLA-90	21.26	24.85	24.985	-3.725	13.2232	16.9683
	22.08	25.12		-2.905	7.49018
SKNMM	22.12	25.77	25.845	-3.725	13.2232	20.1635
	22.05	25.92		-3.795	13.8806

## Sheet: Supplementary Figure 3G
Supplementary Figure 3G
293T				HeLa				SJSA1				U2OS				IMR32				NB5				SKNFI				SKNMM
#9	#20	#9+20	SC	#9	#20	9+20	SC	#9	#20	9+20	SC	#9	#20	9+20	SC	#9	#20	9+20	SC	#9	#20	9+20	SC	#9	#20	9+20	SC	#20	9+20	SC
8936047	8628853	1204019	1849303	6902696	2537095	6504326	12553540	4684759	2790635	4338289	3762912	10321890	10465330	14937760	16785950	3685253	2819489	4320609	5631360	7862374	4143239	4912383	950182	11302710	7845207	2921354	6819129	11447380	7949808	11140550
6695705	3007674	6697148	3663991	8305753	9665248	10506990	14841310	3740168	1706691	5706964	3511554	16523700	11570100	14472320	18176090	3560519	4725294	2269398	3507366	2973869	3267922	3941838	3756568	3320320	13535370	8394137	3762132	9033557	16253660	9262646
7811111	2971608	3871072	3463684	8001333	6984285	7913125	4298336	2969746	4928132	2614510	5279272	10208440	16409020	14554460	12552080	5124091	3905492	2394907	778674	6108811	5049886	3800535	1627914	5166874	8189246	2762899	3129996	11104640	5886407	10126530
8918779	7221954	2312849	10582110	12021670	5353817	7667489	14488940	3213460	5807975	2479774	3005795	26878330	14348140	21260860	14182350	3841006	2598112	1471089	2318783	6330657	3281080	1538635	2094900	3357587	6465321	2886444	3032166	8614840	14218490	6921713
10192900	4495852	9354932	1907382	7652828	6862489	6603085	8635485	2402096	2957082	2380606	2237364	8405682	13442590	18241060	20065900	2733914	4183723	5120175	747391	2047733	2879799	2654856	8630888	4374483	5214350	3787727	1637258	10621380	16065930	8767394
9512696	2425219	4680351	3974627	6462427	7404579	14277130	5387868	4821836	6535426	4058266	947309	16249390	24000250	14816490	11537660	3310912	1526993	3001467	2779883	7782485	5509667	1978271	2088787	3473900	4259343	6953101	3892488	10569010	11329060	7542060
7130893	4490245	4971820	6982107	30737300	12045700	6415360	6835834	3824051	5758873	2788613	2480846	6950803	9325805	17499360	10817820	2366154	2111100	1620870	4762162	3422453	4342352	1698220	2845120	13977880	6336219	2357701	4604977	9430394	11273030	13202380
3742996	5017835	866538	2331591	2869598	6153583	8229852	5736483	3318404	5692299	5042908	1582086	10944690	19528870	14523780	19071090	5597772	2257096	3813863	1726405	4528691	2167594	2652511	2785091	2180594	8752767	3903056	4931049	10726750	12755860	8441397
3510780	5456974	4820117	2508262	9333095	10710650	7771004	7458922	2170540	4677867	2880684	1889808	18312660	19293170	24075180	18837190	2496905	5221195	2372091	2229819	4566836	6476008	3526641	1993401	9527157	4208287	1793775	2267312	17576150	16992400	14069680
6964069	1466924	3282745	4747207	12837590	11252570	7732789	8234366	1585719	6648200	2958444	2352208	10009350	15928940	14225910	4718097	4123148	3242895	3274475	1366834	2785577	1023433	7204039	2266823	3321354	3091209	1729533	5018765	8209656	8135514	6529227
1087322	2586626	5787247	3023981	7963730	6160798	5402849	3263993	1667486	4753566	2655442	1641829	15934660	13216200	25649100	9666171	2834598	2351032	1447642	2473918	2018272	1337737	3022351	2008120	8537301	9871884	1745542	3458741	11414570	8693925	6478339
2695444	2726692	4129076	2993361	8428331	6863420	8525491	5309236	2103853	2838822	4437021	2510917	9860355	5701017	14055460	16317590	1624808	3158345	1996608	2391372	3843424	3971680	2010658	5443221	11467690	5237909	1004763	4330659	7205252	10018400	5250032
8452252	10693180	7350040	7424101	2988701	6654742	7339265	5633513	2322039	3213287	3301065	2727813	11473180	7504124	6547259	13993000	3220274	5686668	3863165	2285961	2957392	1641296	4366400	1923570	2347085	6754565	1836734	10965620	18430500	7758136	14049140
8387975	7011843	2342641	1666790	3691474	10087800	4522760	5138886	2588185	4136716	5901491	3754583	26138780	10499540	19614330	11604140	3489026	7771144	4787496	1742284	1610092	2688520	3305258	1509449	19523700	3527438	7276411	15162390	5797614	7234046	13729300
7663496	3048536	1131514	1807751	4325256	6505988	7943983	3533314	2132892	2847610	2508351	2309014	19880040	8412501	6962759	23016790	4067944	3153234	2599016	2200874	2653797	2088176	1652721	4125242	7052969	4763650	5466308	2043295	7472612	8690484	12684520
8071661	6257865	11083200	5391546	5057187	5749565	3480623	5990338	2578599	2892654	5033259	2258863	22739940	9721902	15107600	10833290	5496476	3260975	1394733	3100670	4120756	2574543	3823458	2122506	4804825	4293060	5022245	2251036	6978547	6587877	12684850
8535171	6520126	8270976	1219309	11890240	7948178	3977138	15667660	2343068	2146444	2627261	2557012	35950900	20975910	5880204	25954590	1590691	2110078	4669349	2172187	1293062	3713375	3698588	1238134	7095669	4238600	6237232	3653923	9546582	6520529	8570359
9645339	5395093	3014884	1426437	3687488	9048353	3720815	3307664	1698371	2173755	4198211	1316498	11408330	12750940	5287049	11641010	2745112	2413451	4277681	2106398	3261158	3095306	3267002	2077712	4173611	3568941	1620626	2822153	8444621	8803706	11334760
7594314	652517	5856146	476220	6129647	13985280	11798020	10235180	6941282	3316040	3530991	3213696	24787240	12165420	15901280	11238580	7008768	6864810	5111263	1708212	6404625	3524668	2091751	1344881	12324420	6822854	4217808	2090416	7424697	6356390	13141650
1823951	2317099	7382225	1340049	5006491	16228350	10390290	1586040	2294227	2065471	4684328	3359104	19071550	11953060	18293250	16796290	3684920	1669411	4481314	1795788	1541514	3472818	2826486	5258116	3035139	7878654	9954517	3598636	6573808	6286322	12401480
2179632	9700562	801301	4621381	8431474	9677334	15712990	2862031	2567241	4445544	6306293	2203174	16180090	19835720	16631270	7419999	2230790	3015127	1786180	2165367	1685672	2994132	2070204	4300823	3900609	10680330	7866438	5856799	6523773	6700376	8533894
2220892	7434312	5201716	6274672	6387178	6576781	4042769	3425236	3021180	5331845	2321788	2036073	13702720	16671570	16577670	28242730	3133090	3925462	1702404	1355239	5366375	6776914	4159380	2939023	4139939	3776571	4834534	2816392	12280920	6489544	7833588
1696333	10425050	4253450	5930300	6218386	2745800	5594345	2535647	1987790	2422651	4835655	1553392	25006420	31689680	18381590	13974090	2292045	4082663	2015789	3222807	5541338	2331569	1320959	9193385	3424868	6857593	3039944	7542525	9912255	7051047	9697878
1994916	9522891	7156750	3564127	6188567	7298367	3382828	3237508	3780520	1831268	2390864	2593044	18678990	14292630	11171230	11855310	2286617	2561658	2492397	1592785	2477110	2147931	1980533	2238073	5163469	3541481	2655050	4813929	7581787	8293985	11529640
3813081	5208396	6558111	2728876	8950717	4943682	2859653	2722157	2753827	4167270	2607496	3065779	16273240	11534500	26325320	32605030	1907575	3340745	1920144	1161529	4824036	1531429	1615384	2529708	6521431	2664549	4945925	5947747	7963024	15939950	14291020
4632071	8614846	4872993	4381816	5079639	3293477	5684638	9098068	1639880	4040819	3700738	1672614	22731650	7938672	14640120	27667430	1955054	1887508	1117676	2270007	1463876	6295410	3659907	3627536	3399423	7203470	6979548	4618683	7126343	5793306	8995143
1715681	4385861	2352148	2956058	5318298	6577665	4812292	5654959	2712004	2466211	1943825	4270068	18667190	15844980	13817720	13003020	4386583	1944960	1261156	1972111	1694507	5602015	4917342	1678821	2547172	5680916	3084085	3106730	39484950	5594159	7532178
3773231	4891041	8055528	1181496	6031033	9057805	2461840	5920929	2702333	2283144	3894612	4436415	26884500	7688027	9730726	14139090	5122768	1806891	2080618	1852893	1315727	2663516	1946648	1832976	2603553	5801113	8107263	4542507	5761199	8982813	9178890
2572900	5812752	666131	2687743	6226881	5773729	12565220	13251180	1334883	2972185	4043260	2001459	19348860	14483200	12955750	18579610	3477454	1294880	1518595	5582847	5872839	8175371	4813059	2977472	3647781	4881974	2945658	3528585	16851430	21601510	5563934
1319144	7538424	1458265	3451812	7700674	7173823	5887117	10414120	2632255	2304759	2397834	1414077	16787240	7233098	48826740	9371031	2202357	1425483	2938735	1687490	3812996	1281064	3580432	2315211	6546557	5258570	3953553	2853012	8772640	14007790	16101740
1439945	3376483	5297718	6708327	2085159	7341683	5991669	4594734	4108134	5063052	2717925	1354965	23873130	26162950	9648616	20775940	3781767	1678443	2009988	3750864	4594638	3253239	2704558	2242574	5515883	8419479	3119322	6640579	9657455	8926045	16199700
9627470	3780765	3038970	7244544	7328981	4810908	6090890	4851693	2700084	2440357	1727601	3345212	7806182	12424500	5401713	23650710	1723683	999311	2722680	4142623	2059847	2887902	1411214	1449307	4554917	5572872	3013882	2078460	7734598	13626850	14406080
2384250	3984955	3380571	15000680	6147751	9277644	13338270	6792000	5249194	5524068	3088279	1689968	17848810	7825106	8118252	20531210	2466881	4172552	2575466	2693636	4164551	1718423	2894397	1289909	3707811	6527861	1352626	3452060	14544310	12738730	5632407
2321015	1353547	2961119	7008303	10340950	9469338	4145590	5592304	3220677	2352284	2292264	1964247	19091140	22478610	19164170	12667990	3354570	1821039	3421293	3309915	1626308	2646577	2024598	2155137	1899279	6014320	5736131	9609554	10956070	16665660	4520817
11147810	2289042	1794735	9979925	11062420	6005736	4103661	4367867	5176683	1589333	2336006	2029833	20892240	11818200	14306060	18315930	2682116	1934182	3716849	2247217	1986688	2345643	1589505	2447635	3509021	4055311	3929959	1490964	6931948	12221710	7633281
8449348	4074230	2551475	18808560	4753811	9013295	6382144	7162170	1910118	2718097	2347402	2148050	23438720	21310980	18645740	19791440	1633843	2140470	2583489	2628184	4192200	3897998	3034077	1967071	8328237	9149042	3864407	8367526	5180781	6085426	5195146
2969797	1697409	855032	2006583	18102390	8579651	2953217	3279884	3130479	2669218	6981897	5732841	24430030	6962051	13431960	8065030	2528754	2941251	6387717	1702004	3140315	2550715	2013426	1835381	960344	6446452	9705964	1736658	6794496	5730762	5361782
3356177	2949686	2140565	4845072	11888650	6963605	774880	3299894	2793674	2622292	9666316	2686761	22772610	7317652	9596778	11588880	2469597	3435890	913790	1877791	2681936	2089064	4077535	2625530	4125800	7761340	3104936	2925402	8931220	5612886	7093527
6724348	3779899	1883400	2147749	7551166	11077800	1374072	3973355	1536692	4452738	3299624	4175036	12925950	10153630	11701870	9763293	2623784	1722943	2312700	2730077	3977561	2154866	2939547	2660742	2785729	10769200	4509705	2697444	8823444	5130026	5409590
1724659	3820559	2648921	4883083	6700675	6607139	9081116	5180143	1943101	2124069	2789169	1664455	11828050	11317340	19045640	11364380	1379405	2365792	4916496	4974701	3562259	4796850	1330238	2778057	2018304	5615236	4457309	3966267	3810105	8970551	4341667
1664042	2746685	2320273	18029350	7631361	7849783	7831322	4165379	2029035	2263657	5567348	1563868	9502401	21558650	11289730	8501061	1467876	3721430	4452846	1196974	2321392	6788130	5830508	5726493	1513239	7403358	4643499	6796093	13396440	10474610	6952772
2972279	3152438	2302330	6429088	9186431	7860146	5931491	3192890	3411682	3457158	2555019	3337363	22736380	12578440	9755249	10997270	3094209	2191111	2136229	1723135	3624586	1888007	1958028	2596372	3470543	4142172	15153240	4796784	4822666	12599560	4628475
2126983	1211309	3115678	4169101	6839903	6395626	7859795	4901757	2890070	4969104	5618478	1708789	16230640	4889792	5218439	25256910	3848048	2103280	2399109	1141019	4922949	1944727	1480240	2242439	983200	2763454	2502561	4289713	6708576	9818618	8876050
3714106	7869206	1690852	4550077	11332300	12889750	6408701	5097124	1800006	7432206	5122786	2270036	10202820	14281940	5481308	9558083	1182570	5597846	1765571	3808284	2482529	3301585	1915031	2502385	1836813	4608245	2037859	3423519	10704910	6463992	27185060
1609678	2722925	2139343	4777965	10207040	5233264	4875763	4867466	6129451	3407202	2968522	1873355	12864610	10669740	12704440	25187570	1516696	1593248	3792424	1763900	1446747	1490911	3030198	3677598	2088154	3018602	4484338	8464596	10376490	10914430	23857350
1778946	7420555	625381	6945216	4802321	6468834	5298074	5701512	6307118	2164369	3156405	2825119	9495762	17100740	24441340	18359560	2657945	2876968	2069606	1676465	2621235	1774531	2037328	1301402	8705092	8989618	3471365	4363666	1545040	13766210	11956680
4061085	7712444	766143	4839275	5128978	10010820	5072871	7747050	3384772	2855600	2069064	2184030	9130024	11507880	20053900	12957720	2075354	2155189	2603753	1641742	5380836	1122762	2635907	2297173	5410976	3773771	8807433	7599951	12979240	8455848	18326080
2947012	839373	2353981	11140230	7581060	12013480	5206649	3385195	3875948	3902912	2305961	4385569	16234220	24670670	15484290	14481720	2440217	2672039	2449902	1940697	6170914	1281047	3590405	1545719	4350887	6285831	7679680	3797064	8009813	5385057	14091500
1018648	4403165	5191794	1821223	6215693	6494844	15904760	7094635	3328021	3164267	3233327	2117842	9815634	11957980	17554640	6788721	1795288	2554547	2022322	2353303	4557652	2986598	2348193	4049821	6896386	7358943	3404755	8205592	7370200	13120010	11397440
5735222	4918093	6020812	6881712	8607733	5415392	11302700	9583092	4234971	3619852	2976428	1519575	30563460	13503180	14018300	9447729	2270592	4069238	2381285	938881	1859074	1167381	2039955	2650967	2506632	3033654	1977798	4663746	13047260	10755170	5485961
2478292	1857338	2022127	1684835	6842488	3047005	19511070	7106244	1526540	3169050	2428977	963919	14107450	13955910	23001500	9606501	2280056	2242108	2053649	4390201	1754324	2017225	2952762	2734724	4484120	2156934	1892773	3988331	17710420	7461549	7030203
4533717	4878150	4445525	4693187	3308285	7708978	8706766	4399925	2883160	3272658	6780665	2582720	15790510	21541670	7794808	11153300	2277627	1554637	2116792	2631838	6264099	2731626	2422841	3171888	1960446	3692372	2258516	8720082	9358622	10170490	8436987
3322225	2234940	5978883	4885824	4336677	11797360	10744220	3953200	1656913	3250975	3953701	2900122	18859350	10736880	6250255	4452593	1436116	1833492	837364	4886075	3786377	4613130	986813	2898585	5490583	6585507	2963291	7562510	8836315	10713600	10511460
2304109	1170726	2262462	2670386	5980789	4393430	6459825	9625580	1649212	4476807	4473270	2749455	27875000	16359810	8685653	20550840	1443640	2440678	2284040	3550598	3984601	1577609	1820055	3349247	1657256	2477642	3127378	3362012	9197070	15313260	7177658
4236266	1959098	6348647	3430747	9516758	2629136	7802373	3793205	1978546	3684383	4610773	3052148	10235260	13033940	6897728	18422540	5145701	2602337	830058	4975817	7202389	4250941	2567814	3042247	3124050	4433411	2978351	7780506	6976640	12237560	7167302
3477965	5918054	2754216	8953476	5997913	5299174	9893446	3525623	1607710	5119646	1004996	2039132	22568460	9120857	13851590	22771980	2123865	3078862	1236275	5287030	3338365	2643483	3178480	1971791	1712082	4696094	2188604	5712593	12776000	14308960	16681360
4043500	5850003	2949310	5418375	5258841	8740843	5368770	5768483	3590802	3986655	1656008	4336244	25280960	9486038	16750750	13575060	1533596	3195716	2317709	2522067	2294454	1322317	3682592	2772303	2667332	2432554	3758729	4960011	6267382	11014580	18648190
3955671	2267334	3182040	3226024	7030812	4156850	3948538	5565137	4750587	3199580	5929468	2110285	16831710	16487320	21146890	6433606	1631585	4122434	1500680	5788211	2144951	1858429	3525013	3110145	2794214	3130672	8009828	11473880	9068537	10987830	39428430
4562000	5425082	1924968	9477812	2484349	2067997	2831436	3298817	3362407	2795584	4444952	2564499	9520166	8616869	14901930	11465280	1208480	1938527	2317120	5252530	1516243	2248840	4410527	4451291	2045235	4941919	3594849	5497255	9038533	11620150	6934230
2908283	2538799	6820987	3974790	4963230	3080169	6356935	4297537	1692626	2764098	2287535	1962499	23810340	13321640	16973390	14747220	1819631	1265493	2668625	2932026	6451657	1829301	3935931	2297218	1588754	6675505	8536929	3131562	8124239	10822650	6464277
3187859	5116239	2980248	6215447	8142317	11927450	5024258	10961170	1649098	4508332	1649093	2137647	17523740	10599150	16606170	5233824	7942216	1748897	2552067	2533410	3272458	2062941	1856971	2114895	2776225	3174206	1914656	5442981	6813298	9693607	8510095
1973603	5744559	2681980	5696840	12444220	5067429	5699039	5334665	1686517	2649324	3128598	2105525	16537510	10929730	7661746	9755945	7510459	963026	4941431	3269081	1568764	4532237	1566749	2155463	3078389	5250571	4914514	5759625	11443360	7850999	7260582
7812167	5440583	2804725	6006387	14350000	5461608	6470660	3897789	2825885	2848874	1725732	2737927	16194500	10938760	13205270	9313435	6960748	1736629	1945858	2828232	3180817	2730464	1653659	1460908	5689032	4995171	4593461	6155087	20150030	10077810	8033204
7228920	8113281	4086071	3984351	4952982	4503316	10451100	13074430	2996326	2945998	2267751	2807250	17841670	5347162	7008480	9503985	4765602	1452977	2741648	3542600	1125618	1724486	1951919	2959572	2387013	5608956	5118577	5497712	11705120	9339326	11243730
7199560	5889335	4309798	4899810	4972011	7098457	3128131	4694289	2993726	2551402	2163218	2489050	32278060	5500553	27538020	15914330	4646405	1147141	638286	8368134	1831049	6732100	3691464	2269696	1549071	9354286	3545687	8424847	5744541	10693260	7307778
7450643	5361299	4427246	1911757	4382703	4728873	3716048	3248759	2504395	5292355	4465277	3418155	23948080	13919280	12530000	9023667	3635340	1794278	1530882	1549077	1410231	1741228	921651	1309334	2406658	4369791	4704629	2779651	12472720	7142964	9757647
7736518	4374536	4416196	8611210	9017433	6933476	5133638	4518000	3086777	3395153	2238855	2642010	22146690	22316620	17993380	11067660	2391002	1782514	1859664	1924738	1693647	3507537	3678117	1974430	8968979	9115923	2625856	7394322	7854432	14807230	10067080
2991749	6240795	4838837	3567082	7510551	6828663	6148209	4879535	1743196	3563812	3907083	1988049	12608840	6576499	20908060	11078600	3100186	2213305	4023449	1432094	3754576	1807469	2290359	1204602	3943300	3936657	2926619	4456958	9842703	4442555	10725900
4262029	1491571	19839340	15284580	6305628	6715335	4776140	8197010	2587121	3318642	3059334	2450683	13306370	19544330	8831681	12647480	1899491	1766552	5214257	4541757	1626427	2178019	2363543	3953394	9243340	2518691	1495970	4439562	8097124	2637234	7719538
2701981	2855841	7179137	6731190	7833776	4200126	5228669	4078726	2105009	1602256	8356131	3719658	14149350	17808570	14172100	6167242	5147957	4110204	1905037	1557735	2551072	2174233	4433933	2315234	2523064	5443979	3052488	7766641	11550190	4826803	8632048
5311653	992628	2579961	6881050	4748426	5174890	5726080	3217088	2143647	5614125	2937573	2441782	10477240	21111860	13588840	16074820	2455187	2341283	2222243	2074590	3175609	1045501	3450697	1494719	4429084	8536649	4171435	6360860	9694430	7005257	9292894
5859990	756077	3256673	4408566	10246360	7663164	3934706	5537547	1491511	3024335	2703308	2432261	18581560	6362996	14211840	12531880	2834393	3305058	2090611	2531653	3220473	1033886	3229900	4034673	7841120	6296732	5045150	2088208	6733849	19589160	6411620
2959656	9344478	4809991	2134504	4777632	4743762	4855154	7151588	1268727	5077403	1395691	2766129	17371420	10379540	15787310	14861340	2846237	1502464	1752993	3433286	1524279	2058565	2495243	1007850	3225348	5899923	2815615	2615838	17484310	10785780	9588950
4058515	788020	1063543	2573498	5743463	7177871	5696456	13642620	3032598	2944556	2348306	1497481	22698360	14901670	16777100	23648470	2520115	2690392	2028105	2188017	1773722	2310491	2135626	1557922	6514292	4464140	1928451	7313847	14894220	11333570	7162356
5037051	5742902	3263235	1813506	7758001	6578044	4057772	5894430	1207297	3092250	1239726	5045066	26298040	16931540	18054170	15622250	3368500	1798913	1796913	2585008	981691	2684181	2057956	1855653	5167713	5889193	3952320	8253663	7447334	23550280	5341320
5480596	16706820	6728824	2862494	7233643	5882867	3808584	14541230	1121135	3479493	2901753	2378424	23168440	10147960	10543590	11704310	2070343	640500	5674184	2335819	1602622	1287084	3515619	1450495	5153799	5596491	1893850	8516546	9287547	18548280	7357848
18522500	6213271	2633734	10230010	4459822	5075266	8365599	21052740	4146851	1891825	2536373	2340355	16139480	7361392	14171040	15625090	4068872	2924445	2444241	3423182	1437036	2428412	2024968	1062913	6342187	5196522	1793617	2902891	7950899	6355109	21033010
3379314	8820523	3477145	5326040	5516188	4887041	6451579	4981349	3312595	2341052	6481989	3646162	13043420	9698672	16353130	13649570	4806355	2555060	4543817	2943176	1376164	2141580	4462794	2932452	4479357	4756946	6561836	2765646	5628866	10772460	8406268
4613466	8466649	3822398	6060498	5605551	2876160	3987805	9805251	1504136	2492264	4601905	4186097	21013620	29039540	12623900	9870908	3785426	3911369	2651908	2247839	2166680	1570096	1769661	1472688	4874314	7405479	3831544	5465670	8134247	7704370	12250450
6697398	2156455	4218354	3378609	4863105	19114830	3777087	8542656	3809541	1894378	2595502	4088456	17933800	5169804	10494600	14094450	976335	2741423	1969438	4807802	6304813	2158392	5465179	1229685	2029724	3678087	4593522	6634453	11364520	11738510	9956885
3823785	1040950	4591658	2461404	5707999	7869212	5168024	5773041	1467714	1966694	2370137	1653332	15076680	6523282	12920780	10389110	1608976	5088661	3846204	1426303	1447503	1245427	2199131	1693762	3006426	4491426	2241153	5153656	5740243	8080913	24827140
1225677	1001342	4739898	2416663	3966340	7720046	3897280	6707836	862506	2816270	3511293	2477449	8222871	7573918	6908596	7626533	2345205	4166442	2347760	1318940	3562768	3492761	2357458	3196001	1894935	3183301	1881528	2701112	7139376	3199461	16372570
4208050	3177096	5169186	7105349	6385820	4728573	2992553	4803803	3610686	2182482	2624001	2296472	23017800	7215941	14450400	14292070	2451407	5021793	2448563	2899620	5239145	2682509	1625080	3592445	3379867	4827400	3546419	2225636	5447390	6860530	12381140
4951203	7996716	8567787	4733710	7130600	6790632	5243302	7016733	2711070	2952199	1849552	2666912	11428330	7934962	14893390	18270820	2972365	2028632	2235081	2330457	7076381	1449728	1937676	2089144	6223860	6082175	9850291	5198498	5513631	3401548	20260940
4885844	7260482	5251386	7242109	5502444	10406260	5925015	7496599	2767125	2235585	1794819	2745401	8197515	26077890	13443090	19359510	2263081	1754321	2981329	1563274	4631912	2648310	3077210	3514681	9290860	5587772	8312124	2219379	10881430	7581533	11125170
2203930	2173351	4568570	3704283	11622440	7928011	10730180	7141505	1302997	2245429	6109153	4768033	6966378	18149360	11980570	20998880	5138558	1571360	1635466	2009979	1975609	7726937	2024474	2378078	7612326	7424983	2891067	2652058	8697897	6879714	14523480
4910588	826123	8084646	4405794	7178798	4755699	6335478	3811282	2402683	1664979	3795769	3295863	15564150	13501300	14363100	11714780	1592078	2840783	2028311	1595515	1742405	2391599	2816000	2847832	4632669	2168822	3116936	3618675	10624840	4600123	11647210
7045487	2140217	5465464	7788276	3364939	4472063	5035226	3405383	3043099	2042082	2950337	1267733	18976000	19925970	15222180	14802270	2143496	1503196	2881278	1942291	5185330	3363899	925216	2027327	6366829	1693114	6613561	8106016	6609748	2401624	16431450
2576228	3332237	4892749	1074341	8092185	5112508	4337230	4651107	1431208	5103959	3160541	2167321	27284240	9532620	27297050	21370760	2916185	4934542	3711336	1917707	5626315	8653636	1572501	5780050	1296635	6669230	4658450	5525304	8888697	6041611	17530870
3041681	1710088	5388020	6099267	6116185	6579865	5277786	9955124	2156833	2333932	3224802	2291432	15951780	12853260	12022060	20163560	2392521	1169986	2388388	1293457	2896189	3221259	1339586	3786344	1755314	9798225	4819927	3522399	20495990	3369488	11554360
3983079	9489897	2404180	7471979	8384090	8455851	3955840	4107772	2129550	1483385	2021976	2289801	21370630	11099100	13985080	9988322	1796550	4014079	1449885	5115353	1220186	4274764	3896200	1492097	8420183	5193293	3116505	3777908	20612160	7277781	10945270
3177465	1603117	3358884	2248277	13342570	4775416	3812860	5690556	3929114	2737194	8414589	3568737	17329380	20902100	26418800	5189267	1101437	1606009	1376788	3050930	1617402	4785728	3036640	2381116	3120029	13981020	5368665	3800409	7900491	7285493	13827490
2632182	3020359	5566589	16310560	6893736	6578653	5337826	6071787	5842458	2203008	4421966	2206810	15554740	13106130	9121761	20613360	1739833	1666002	1478096	1384585	1789768	4834407	2907031	2380976	1850462	3684892	3324029	6236488	12154220	17866310	10097850
6051107	5016318	1866217	12443150	6793616	4393569	10034390	3456749	2783841	4086459	3589944	1429321	8059950	38065840	5906871	22472060	3786241	1411019	3403131	2146208	8571206	5223077	3188794	2205564	2900856	3384217	2481439	2591958	2169664	11714310	9333362
2535645	5688333	1114726	7814108	3288535	4640412	4051901	6646206	1657930	2502036	2035009	1411131	19896700	9785733	37882680	6415908	1626833	4597756	2467464	3218026	6188747	4682773	3186260	2065383	3136253	2802792	2210696	2213826	13996500	9548763	14103610
1517055	995188	5815823	5959316	6022457	4062513	4373178	6426886	1319177	1979926	2854129	1385230	16728210	9806522	26903430	13772210	2960562	859423	1922725	4418956	6438468	5836094	2810902	2658325	2020904	4661403	3614696	9250149	7580784	8866350	21184460
1289716	1972685	5163773	2300711	8060472	3127177	6080125	5376145	2827830	2820945	1851102	2285124	17697070	11329870	17112900	6688774	2574925	2282481	3009587	1829347	2323192	4001669	2356033	2031958	1921108	4365625	6053306	4199699	9823531	7888762	7214530
2219197	2437750	9933536	17442810	9338572	9979917	4728965	11196370	3495395	2586457	4569038	1441704	15412800	10484740	18935620	7839011	2663058	1837992	3167454	2354642	2452674	3611654	2407919	3548450	7789999	3076676	2104782	2118572	8595999	8109376	12062580
1169475	5145071	9042821	2402430	15251120	3307070	4621821	4722370	4424280	1950167	2891584	3353870	34661390	10158620	14400700	13456950	2438175	2200588	3247575	2798277	5812145	1266515	2276514	2366815	2476943	3316988	2883598	3934556	14078670	13857890	6696687
3264288	5650424	8091552	2568104	9090566	4764468	5616030	4926596	3005307	2431461	4284432	1130256	18695030	11223050	17327270	7887280	3435758	2933639	2077082	2895047	2124711	3669811	2134904	2330563	2020144	3305046	2020181	1789729	40788720	15051470	16126220
2725130	3008992	5097032	3391606	9769461	6309476	2346791	4169194	1628453	1491355	2922770	3070585	16616960	13219640	15571190	19527470	2668387	5836432	4277228	1984195	3502337	2794735	2381001	2001678	2483515	2904877	1975577	3894054	18682560	30733930	16421530
1851680	3128816	8162697	6683185	4601435	2222303	7784504	5575090	3839706	3431744	2897307	4198864	20380120	7923493	6391361	13366240	2761723	1952462	3020310	3072287	8524066	1078967	1669119	1963371	1877095	2889012	4950555	3916917	7196269	16917250	16099470
10173790	2208269	2524166	17402820	7779520	7172012	3851294	6429904	2216630	2783517	2802476	1098149	18319330	12286500	27320700	11286670	4112562	1481742	2272610	2215589	3405491	4940127	1631536	2337435	1765830	4895393	3144068	3453697	8962243	9317774	7071823
2778295	8596294	1788569	6973429	7696565	2310433	3579826	15121380	1913509	2813478	2924332	4608103	19197860	6631232	23569000	12748590	1670391	959067	2374855	3524617	10331970	1938136	2118499	2593399	1028714	2289858	3214529	7434163	13196800	9906474	13751270
4968884	7731138	4975966	2476554	4520219	2492400	2738603	5950062	4153494	2154863	3805487	2242079	9148270	3432296	22463860	14722720	2280360	1998067	2759921	2765462	6117419	3570675	2756346	2815129	1891388	1729461	2148374	5469675	25895920	8066955	10792740
3066785	5358262	9115066	11881270	4455520	5526000	3512721	5984362	5927518	2706764	1990476	2490121	9746215	6600520	5832781	5863235	2419849	3395172	2143573	1990296	13503540	2966688	4310641	1878515	1766207	4475692	2160100	4533411	6245773	4027553	6631422
1686449	12814920	8424898	2160075	9918830	6888736	4239000	15086990	4463962	3003651	2124796	2850550	19891320	21660780	25950130	5865124	2672077	3013349	2786724	2781581	4598660	1886250	1300465	2519161	2941052	2351144	1539641	3470806	11338530	6125480	11601660
4764596	13117360	7855238	3915389	17816480	3935890	7356080	6776743	1666952	2293694	3093375	3672263	21096200	17706380	18827290	5202307	1698290	2486335	1450628	3085053	1968373	915977	3493074	1843319	3431338	5401480	1820751	3654045	6045604	4905784	5835598
982930	8291433	8572851	2173608	6372592	4587831	6718298	6681323	3002531	2967075	2340410	820607	11429220	8396593	17463420	14203800	1092815	1388491	2547313	1946696	1658715	1172432	3038449	4390429	1973558	3593646	5633702	9788411	9462895	7528683	7101415
561271	17877470	6181794	3290421	7968475	6764693	6462638	8957518	2635016	2234544	2145272	1828362	14403040	13165100	14126870	12288250	4816468	2064351	3577160	2989565	4670398	3355618	1875729	1893807	2387924	7290012	1575670	7596936	9138129	22883900	14789930
1847325	4275619	3666212	2685441	11384240	4591771	4175564	11599680	2151857	5037891	2543071	1957702	29860660	15667660	22234100	4438191	3912970	1691147	2233406	1534381	3993017	2986087	4364511	1343205	2776928	4205379	2152165	8697065	11436970	9944099	12317850
5957343	7774267	16745520	3329155	4702284	8004770	6731288	10760770	2305898	1941788	2447064	8063336	6873588	9835971	18580240	14516120	5804188	2165928	4411502	3457242	1897338	1290018	2365941	3976893	2341383	6176288	5697276	2540254	6610694	8298795	13621420
7389062	2472826	17791960	1250230	3577268	5268728	2675542	11259440	2805474	4605586	3032262	2066800	9008800	14574800	19139400	13774860	5305479	1465895	2813975	2420561	6382962	3560139	1217337	1839612	2486116	4198843	3013477	6261173	7036262	8673937	5099382
10950440	4466217	1181684	9116154	3441935	3301701	5031379	11413800	4517969	5677976	2145309	744682	13918190	14554000	21112310	10183560	4420439	5511625	3130457	1780906	1860129	4970507	1140000	3161220	3166471	3827412	2770804	2967589	7224723	7247940	5426882
12314340	3420271	10074620	3697611	9383555	3727972	4659295	3918402	3555957	3185350	6276465	2378819	12604940	20075370	16567200	20849060	3593944	1166588	2555399	1750814	5496875	2390735	2924130	2682064	953597	2958153	1765196	5652761	11960410	7481713	4824731
1844921	5123853	6836530	13809650	7643137	1989798	6390520	4997951	1207374	1972085	3255443	2798171	12042970	17139530	8540211	8080788	728504	1469634	1750435	3036119	5662060	2261043	1245185	3785811	1313109	3007092	1845542	2991425	15469640	4423726	7457544
5600724	5013604	1466846	1920868	5907148	4860092	7286772	5617548	3915590	2821813	4786875	1767036	16936090	25422580	9679926	20263790	1361817	1983842	2790262	4451883	2118392	2006106	1074242	2433929	1912303	3019649	3786253	3021363	6899080	5017339	5421350
6334237	10602100	4140204	11162930	11789230	4854321	5428613	10713270	1909707	6498744	3273391	1849241	25668830	23595030	30680910	10448430	714098	2165159	3408909	1044078	2316877	2814892	1802317	1505766	2631571	8926645	1647660	2279306	8582831	6088730	7830951
2396531	3676930	2135888	4976700	7671017	1912907	5953932	6362986	2218472	5884866	6231286	2232109	9337671	17932900	3900513	4288456	1997099	2899158	1380833	2111132	2633216	4337619	1889045	1896519	4931657	5469676	6023632	5427455	14751910	11295600	8698438
3167300	3878469	4533019	6760771	7013596	2514057	3993231	14298250	2148557	797074	3607525	1867667	8457382	10844830	15007480	4863208	2225204	1591582	4543795	1641878	2744199	4632227	816047	1618842	1873666	5678923	4219344	5394712	11819380	14196940	9057302
2463543	7895193	4468371	8934511	13725110	8568155	7483161	11362690	4858366	2511395	2345652	2549669	8771619	12108080	12831130	13245580	3356774	1512229	2614863	1631018	3349575	1996331	1284553	1733355	8454212	6368211	2927388	6196254	5968388	10753480	7926220
3854084	4125401	3425667	3341342	5457616	3775273	5433338	18505830	4885693	2827930	2648869	1971710	12224080	10842990	27761690	13939350	3746334	2137769	1997180	1910544	1820047	2250653	1064185	6793463	5981717	4351610	4769673	11848250	11693060	13152740	7417980
2527759	4082073	4391988	4931204	5472390	12331280	7465922	7054529	2616127	2652943	2699965	4787532	12954100	16427850	10155460	9758453	3686176	1481782	2428886	877751	5438795	4468376	2607057	4020565	4069926	1830963	5264603	2104422	7406656	7652069	7137473
2303921	11330100	3248088	10655640	6717588	8712277	4657726	8585445	1766156	2391016	2195177	2097832	16320920	23629590	14536100	4767245	1634395	2367690	2504120	1602817	2241927	2267154	1102625	6679280	8391356	2126053	1266495	4763898	10606090	12936840	10933200
3376289	4265648	2340806	4838124	5791255	4774999	11352470	7760130	3162659	2785732	1409575	3024302	7115042	10944060	15531700	19132870	1974614	1381250	2221616	783805	1726465	1850077	1993580	4103659	8664523	2215448	1692516	13000590	16216560	12398200	8718010
6129506	9457294	3587095	5214592	2988401	6249891	7882245	8202354	1369552	5261166	1669100	2225415	16015580	27486740	12789760	5545726	1837914	3688981	1659370	1863447	3280369	3610457	3639049	4017790	7050132	4106747	4371432	5300743	10635530	5911934	7657314
12898070	1673164	2728025	3213691	7286430	5053679	6043825	3653666	2555441	4255181	2101052	3108698	15127400	10783660	16737960	22628800	2873002	2719705	2663631	1720478	2074899	4126254	4247017	2046240	4998597	5770718	15990020	3393338	12081890	6481856	10595410
1795119	6618442	3072469	4944033	8573329	7088884	6380218	4270444	1875989	1370256	1546651	2978665	11768620	5987741	13580840	14155450	1593364	1847169	2302955	657246	3374083	1617154	1774396	1679209	4367006	8684074	5244084	4778155	8851633	7574782	8246166
1970889	5097211	2605266	8455172	2744482	13574890	7958387	6566207	2567412	1565309	4533426	2953780	13127380	14084460	15107590	5051338	2122017	2350727	1790671	1461826	4678900	5851196	1419095	1684699	3536902	3441773	2943364	6522081	4576925	4365157	10381870
2524832	2335815	1549026	6633108	3464843	4284207	5068258	6763821	2407386	1976228	2576998	1828872	19099270	19723960	13565130	15981280	1706531	3585145	1674072	1477476	4725860	3438029	3636837	2172159	3392688	7139729	1878976	5550843	4240826	6713786	5282251

## Sheet: Supplemntary Figure 3H
Supplemntary Figure 3H
Pos	Name	Ct SYBR Tel	Ct RLP0	Average Ct RLP0	ΔCt	Fold change	Average fold change
A1	STD 0	32.5	37	37.51
A2		31.99	38.02
A3	STD 0.001	21.48	10.95	9.815
A4		23.79	8.68
A5	STD 0.01	19.93	8	7.725
A6		19.4	7.45
A7	STD 0.1	14.69	3.64	3.83
A8		15.13	4.02
A9	STD 1	6.26	4.01	4.2
A10		6.56	4.39
A11
A12
B1	293T #9	25.12	25.9	25.885	-0.765	1.69937	2.86815
B2		24.66	25.87		-1.225	2.33755
B3	293 #20	24.56	25.54	25.605	-1.045	2.06337	3.13143
B4		24.51	25.67		-1.095	2.13613
B5	293 #9+20	24.53	25.85	25.85	-1.32	2.49666	3.54638
B6		24.78	25.85		-1.07	2.09943
B7	293 Sc	24.17	25.76	25.79	-1.62	3.07375	4.43035
B8		24.35	25.82		-1.44	2.71321
B9	CHLA90 #20	22.43	25.53	25.57	-3.14	8.81524	13.8433
B10		22.24	25.61		-3.33	10.0561
B11	CHLA-90 Sc	21.26	24.85	24.985	-3.725	13.2232	16.9683
B12		22.08	25.12		-2.905	7.49018
C1	IMR32 # 9	24.29	25.49	25.44	-1.15	2.21914	3.63335
C2		23.94	25.39		-1.5	2.82843
C3	IMR32 #20	23.38	25.06	25.11	-1.73	3.31728	4.99907
C4		23.36	25.16		-1.75	3.36359
C5	IMR32 #9+20	24.08	25.81	25.835	-1.755	3.37526	5.09836
C6		24.05	25.86		-1.785	3.44618
C7	IMR32 SC	23.56	25.05	25.065	-1.505	2.83825	4.33829
C8		23.48	25.08		-1.585	3.00008
C9	HeLa #9	23.05	25.71	25.655	-2.605	6.08392	9.5063
C10		22.88	25.6		-2.775	6.84476
C11	HeLa #20	23.22	25.65	25.755	-2.535	5.79577	7.78885
C12		23.76	25.86		-1.995	3.98616
D1	HeLa #9+20	23.88	25.24	25.205	-1.325	2.50533	4.10193
D2		23.53	25.17		-1.675	3.19319
D3	HeLa Sc	22.97	24.97	24.975	-2.005	4.01389	6.00697
D4		22.98	24.98		-1.995	3.98616
D5	NB-5 #9	24.21	25.53	25.64	-1.43	2.69447	3.91711
D6		24.35	25.75		-1.29	2.44528
D7	NB-5 #20	24.58	26.23	26.245	-1.665	3.17114	5.42907
D8		24.07	26.26		-2.175	4.51586
D9	NB-5 #9+20	23.68	25.73	25.86	-2.18	4.53154	6.55945
D10		23.84	25.99		-2.02	4.05584
D11	NB-5 Sc	23.62	25.5	25.55	-1.93	3.81055	5.27464
D12		24	25.6		-1.55	2.92817
E1	SJSA1 #9	24.21	25.79	25.745	-1.535	2.89788	5.03402
E2		23.65	25.7		-2.095	4.27226
E3	SJSA1 #20	23.47	26.07	26.11	-2.64	6.23332	8.90917
E4		23.69	26.15		-2.42	5.35171
E5	SASJ1 #9+20	23.92	25.83	25.835	-1.915	3.77114	5.90727
E6		23.74	25.84		-2.095	4.27226
E7	SJSA1 SC	24.03	25.64	25.655	-1.625	3.08442	4.90576
E8		23.79	25.67		-1.865	3.64268
E9	SKNBE2 #9	24.1	25.41	25.395	-1.295	2.45377	4.01751
E10		23.75	25.38		-1.645	3.12748
E11	SKNBE2 #20	23.67	24.87	24.945	-1.275	2.41999	3.14446
E12		24.41	25.02		-0.535	1.44894
F1	SKNBE2 #9+20	23.79	25.79	25.84	-2.05	4.14106	7.45834
F2		23.11	25.89		-2.73	6.63456
F3	SKNBE2 Sc	23.38	24.84	24.845	-1.465	2.76063	4.04852
F4		23.48	24.85		-1.365	2.57576
F5	SKNFI #9	21.51	25.48	25.52	-4.01	16.1113	22.7
F6		21.8	25.56		-3.72	13.1775
F7	SKNFI #20	21.98	25.32	25.15	-3.17	9.00047	13.9593
F8		21.84	24.98		-3.31	9.91766
F9	SKNFI #9+20	21.36	25.4	25.255	-3.895	14.8769	21.1318
F10		21.61	25.11		-3.645	12.5099
F11	SKNFI SC	20.75	25.4	25.395	-4.645	25.0198	31.5858
F12		21.68	25.39		-3.715	13.1319
G3	SKNMM #20	22.14	25.8	25.805	-3.665	12.6845	17.9443
G4		22.41	25.81		-3.395	10.5195
G5	SKNMM #9+20	22.21	25.58	25.645	-3.435	10.8153	15.1173
G6		22.54	25.71		-3.105	8.60396
G7	SKNMM SC	22.12	25.77	25.845	-3.725	13.2232	20.1635
G8		22.05	25.92		-3.795	13.8806
G9	U2OS #9	21.75	26.74	26.77	-5.02	32.4467	49.9554
G10		21.64	26.8		-5.13	35.0174
G11	U2OS #20	20.46	25.34	25.42	-4.96	31.125	42.5174
G12		20.91	25.5		-4.51	22.7848
H1	U2OS #9+20	21.25	25.26	25.195	-3.945	15.4015	27.4853
H2		20.6	25.13		-4.595	24.1676
H3	U2OS SC	21.17	26.08	25.96	-4.79	27.6652	37.7213
H4		21.63	25.84		-4.33	20.1122
H5	H2O (neg)	34.41			34.41	4.38084e-11	4.38084e-11

## Sheet: Supplemntary Figure 3J
Supplemntary Figure 3J
293T g2
days	2	10	14
% ATRX indels	54	2.9	2.8
293T g5
days	2	10	14
% ATRX indels	44	1.5	2
IMR32 g2
days	2	10	14
% ATRX indels	0	0	0
% AAVS1 indels	42
IMR32 g5
days	2	10	14
% ATRX indels	0	0	0
% AAVS1 indels	35
